# Supplementary material for: Exploration of the sputum methylome and omics deconvolution by quadratic programming in molecular profiling of asthma and COPD: the road to sputum omics 2.0
Source: Respir Res. 2020 Oct 19;21:274. doi: 10.1186/s12931-020-01544-4 (PMC7574293; doi:10.1186/s12931-020-01544-4)
Supplement: Supplementary file 2 — Additional file 2. Results of the differential expression analyses. [file 12931_2020_1544_MOESM2_ESM.xlsx]

## Sheet: limma asthma no RIN correction
	Row	Col	ProbeName	SystematicName	GeneName	logFC	AveExpr	t	P.Value	adj.P.Val	Description
A_23_P393099	167	53	A_23_P393099	NM_003226	TFF3	3.23588	10.4273	5.57357	8.24361e-06	0.000618271	ref|Homo sapiens trefoil factor 3 (intestinal) (TFF3), mRNA [NM_003226]
A_23_P45871	45	44	A_23_P45871	NM_006820	IFI44L	-1.54079	9.87699	-5.1922	2.20649e-05	0.000827433	ref|Homo sapiens interferon-induced protein 44-like (IFI44L), mRNA [NM_006820]
A_23_P7412	384	10	A_23_P7412	NM_001040462	BTNL8	2.89582	9.7313	4.97769	3.85119e-05	0.000962797	ref|Homo sapiens butyrophilin-like 8 (BTNL8), transcript variant 2, mRNA [NM_001040462]
A_23_P206280	63	39	A_23_P206280	NM_201525	GPR56	1.84873	8.36601	4.60715	0.000101057	0.00189481	ref|Homo sapiens G protein-coupled receptor 56 (GPR56), transcript variant 3, mRNA [NM_201525]
A_33_P3255304	525	23	A_33_P3255304	NM_001099781	GGT5	2.34561	8.43641	4.31963	0.000213528	0.00320292	ref|Homo sapiens gamma-glutamyltransferase 5 (GGT5), transcript variant 1, mRNA [NM_001099781]
A_33_P3211666	328	57	A_33_P3211666	NM_003855	IL18R1	2.42347	8.6689	4.16425	0.00031952	0.00397359	ref|Homo sapiens interleukin 18 receptor 1 (IL18R1), transcript variant 1, mRNA [NM_003855]
A_23_P101683	113	12	A_23_P101683	NM_001828	CLC	3.69303	9.00298	4.10667	0.000370869	0.00397359	ref|Homo sapiens Charcot-Leyden crystal galectin (CLC), mRNA [NM_001828]
A_23_P30464	143	42	A_23_P30464	NM_030567	PRR7	2.02187	10.447	3.88543	0.000655912	0.00540999	ref|Homo sapiens proline rich 7 (synaptic) (PRR7), transcript variant 1, mRNA [NM_030567]
A_24_P68631	229	35	A_24_P68631	NM_175065	HIST2H2AB	1.66814	12.9158	3.83632	0.000743942	0.00540999	ref|Homo sapiens histone cluster 2, H2ab (HIST2H2AB), mRNA [NM_175065]
A_23_P104804	340	70	A_23_P104804	NM_006006	ZBTB16	2.05432	7.47693	3.81865	0.000778389	0.00540999	ref|Homo sapiens zinc finger and BTB domain containing 16 (ZBTB16), transcript variant 1, mRNA [NM_006006]
A_33_P3396389	215	1	A_33_P3396389	NM_000877	IL1R1	1.65924	9.97319	3.78601	0.000846172	0.00540999	ref|Homo sapiens interleukin 1 receptor, type I (IL1R1), transcript variant 1, mRNA [NM_000877]
A_23_P101380	30	17	A_23_P101380	NM_198540	B3GNT8	1.9942	10.5814	3.76047	0.00090321	0.00540999	ref|Homo sapiens UDP-GlcNAc:betaGal beta-1,3-N-acetylglucosaminyltransferase 8 (B3GNT8), mRNA [NM_198540]
A_23_P26325	304	13	A_23_P26325	NM_002987	CCL17	2.53463	11.3071	3.74578	0.000937732	0.00540999	ref|Homo sapiens chemokine (C-C motif) ligand 17 (CCL17), mRNA [NM_002987]
A_33_P3349912	310	76	A_33_P3349912	NM_001257357	RAB44	1.87093	6.84619	3.68225	0.00110245	0.00544286	ref|Homo sapiens RAB44, member RAS oncogene family (RAB44), mRNA [NM_001257357]
A_23_P146077	127	33	A_23_P146077	NM_018660	ZNF395	1.59433	8.97709	3.6339	0.00124651	0.00544286	ref|Homo sapiens zinc finger protein 395 (ZNF395), mRNA [NM_018660]
A_23_P154784	372	29	A_23_P154784	NM_033197	BPIFB1	2.32821	8.42039	3.63244	0.00125113	0.00544286	ref|Homo sapiens BPI fold containing family B, member 1 (BPIFB1), mRNA [NM_033197]
A_23_P139198	469	53	A_23_P139198	NM_033101	LGALS12	2.40526	8.18833	3.62704	0.00126838	0.00544286	ref|Homo sapiens lectin, galactoside-binding, soluble, 12 (LGALS12), transcript variant 2, mRNA [NM_033101]
A_23_P145965	393	71	A_23_P145965	NM_003596	TPST1	2.22561	8.36616	3.54514	0.00156035	0.00544286	ref|Homo sapiens tyrosylprotein sulfotransferase 1 (TPST1), mRNA [NM_003596]
A_23_P501933	73	24	A_23_P501933	NM_145814	CACNG6	2.1024	7.15115	3.51416	0.00168706	0.00544286	ref|Homo sapiens calcium channel, voltage-dependent, gamma subunit 6 (CACNG6), transcript variant 1, mRNA [NM_145814]
A_24_P165864	213	31	A_24_P165864	NM_014879	P2RY14	2.04329	9.41896	3.49463	0.00177204	0.00544286	ref|Homo sapiens purinergic receptor P2Y, G-protein coupled, 14 (P2RY14), transcript variant 2, mRNA [NM_014879]
A_24_P63019	14	40	A_24_P63019	NM_004633	IL1R2	2.40129	10.5938	3.48493	0.0018158	0.00544286	ref|Homo sapiens interleukin 1 receptor, type II (IL1R2), transcript variant 1, mRNA [NM_004633]
A_23_P408094	327	50	A_23_P408094	NM_002357	MXD1	1.99723	13.7071	3.48415	0.00181938	0.00544286	ref|Homo sapiens MAX dimerization protein 1 (MXD1), transcript variant 1, mRNA [NM_002357]
A_23_P154849	447	67	A_23_P154849	NM_138983	OLIG1	2.48596	8.62875	3.47247	0.00187356	0.00544286	ref|Homo sapiens oligodendrocyte transcription factor 1 (OLIG1), mRNA [NM_138983]
A_33_P3514487	31	79	A_33_P3514487	NM_198481	VSTM1	2.71518	9.06961	3.4597	0.00193458	0.00544286	ref|Homo sapiens V-set and transmembrane domain containing 1 (VSTM1), transcript variant 1, mRNA [NM_198481]
A_33_P3387991	3	46	A_33_P3387991	NM_001805	CEBPE	2.06138	10.7819	3.44911	0.00198663	0.00544286	ref|Homo sapiens CCAAT/enhancer binding protein (C/EBP), epsilon (CEBPE), mRNA [NM_001805]
A_23_P31816	94	9	A_23_P31816	NM_005217	DEFA3	2.34734	12.5356	3.44061	0.00202943	0.00544286	ref|Homo sapiens defensin, alpha 3, neutrophil-specific (DEFA3), mRNA [NM_005217]
A_33_P3298810	142	41	A_33_P3298810	NM_005304	FFAR3	3.11224	10.0556	3.43623	0.0020518	0.00544286	ref|Homo sapiens free fatty acid receptor 3 (FFAR3), mRNA [NM_005304]
A_23_P50946	500	49	A_23_P50946	NM_005855	RAMP1	1.85398	11.0547	3.39688	0.00226403	0.00544286	ref|Homo sapiens receptor (G protein-coupled) activity modifying protein 1 (RAMP1), mRNA [NM_005855]
A_23_P70398	515	81	A_23_P70398	NM_001025370	VEGFA	2.09632	12.0116	3.39392	0.00228086	0.00544286	ref|Homo sapiens vascular endothelial growth factor A (VEGFA), transcript variant 6, mRNA [NM_001025370]
A_33_P3369844	73	76	A_33_P3369844	NM_013230	CD24	2.35999	9.40443	3.38776	0.00231615	0.00544286	ref|Homo sapiens CD24 molecule (CD24), transcript variant 1, mRNA [NM_013230]
A_33_P3328254	426	23	A_33_P3328254	NM_175725	IL5RA	1.85519	6.28947	3.38356	0.00234058	0.00544286	ref|Homo sapiens interleukin 5 receptor, alpha (IL5RA), transcript variant 3, mRNA [NM_175725]
A_23_P55632	23	13	A_23_P55632	NM_006919	SERPINB3	1.60462	6.8246	3.37931	0.00236552	0.00544286	ref|Homo sapiens serpin peptidase inhibitor, clade B (ovalbumin), member 3 (SERPINB3), mRNA [NM_006919]
A_23_P37702	97	25	A_23_P37702	NM_003294	TPSAB1	1.58312	8.03359	3.37437	0.00239486	0.00544286	ref|Homo sapiens tryptase alpha/beta 1 (TPSAB1), mRNA [NM_003294]
A_24_P237036	474	28	A_24_P237036	NM_003807	TNFSF14	1.93882	11.0988	3.34676	0.00256538	0.00565892	ref|Homo sapiens tumor necrosis factor (ligand) superfamily, member 14 (TNFSF14), transcript variant 1, mRNA [NM_003807]
A_33_P3295786	203	60	A_33_P3295786	NM_001042693	FAM159A	1.73399	9.9638	3.31127	0.00280187	0.00600402	ref|Homo sapiens family with sequence similarity 159, member A (FAM159A), mRNA [NM_001042693]
A_23_P153390	169	41	A_23_P153390	NM_198492	CLEC4G	1.53157	7.56284	3.26327	0.00315544	0.00657383	ref|Homo sapiens C-type lectin domain family 4, member G (CLEC4G), transcript variant 1, mRNA [NM_198492]
A_24_P303454	92	79	A_24_P303454	NM_012454	TIAM2	1.53021	8.63121	3.23846	0.0033548	0.00657818	ref|Homo sapiens T-cell lymphoma invasion and metastasis 2 (TIAM2), transcript variant 1, mRNA [NM_012454]
A_33_P3343210	65	70	A_33_P3343210	NM_016612	SLC25A37	1.74402	11.2149	3.23743	0.00336327	0.00657818	ref|Homo sapiens solute carrier family 25 (mitochondrial iron transporter), member 37 (SLC25A37), mRNA [NM_016612]
A_23_P167389	280	21	A_23_P167389	NM_022481	ARAP3	1.60787	10.0805	3.23057	0.00342065	0.00657818	ref|Homo sapiens ArfGAP with RhoGAP domain, ankyrin repeat and PH domain 3 (ARAP3), mRNA [NM_022481]
A_33_P3316786	288	57	A_33_P3316786	NM_080759	DACH1	2.0292	7.59042	3.21867	0.00352242	0.00660454	ref|Homo sapiens dachshund family transcription factor 1 (DACH1), transcript variant 1, mRNA [NM_080759]
A_33_P3241021	473	72	A_33_P3241021	ENST00000416624	CD69	1.55895	9.33098	3.16455	0.00402302	0.00722405	ens|CD69 molecule [Source:HGNC Symbol;Acc:HGNC:1694] [ENST00000416624]
A_23_P428184	189	83	A_23_P428184	NM_021065	HIST1H2AD	1.87244	13.708	3.16228	0.00404547	0.00722405	ref|Homo sapiens histone cluster 1, H2ad (HIST1H2AD), mRNA [NM_021065]
A_33_P3295358	362	12	A_33_P3295358	NM_139314	ANGPTL4	1.65777	9.29739	3.15151	0.00415355	0.00724456	ref|Homo sapiens angiopoietin-like 4 (ANGPTL4), transcript variant 1, mRNA [NM_139314]
A_23_P51126	200	30	A_23_P51126	NM_016232	IL1RL1	2.18156	6.91803	3.10422	0.00466168	0.00779617	ref|Homo sapiens interleukin 1 receptor-like 1 (IL1RL1), transcript variant 1, mRNA [NM_016232]
A_23_P31407	452	74	A_23_P31407	NM_006408	AGR2	1.63116	7.6144	3.10282	0.0046777	0.00779617	ref|Homo sapiens anterior gradient 2 (AGR2), mRNA [NM_006408]
A_24_P300777	297	14	A_24_P300777	NM_001109	ADAM8	1.59965	15.3236	3.0627	0.00515658	0.00840746	ref|Homo sapiens ADAM metallopeptidase domain 8 (ADAM8), transcript variant 1, mRNA [NM_001109]
A_23_P205370	252	66	A_23_P205370	NM_016150	ASB2	1.53802	8.41805	3.02505	0.00564863	0.00901377	ref|Homo sapiens ankyrin repeat and SOCS box containing 2 (ASB2), transcript variant 2, mRNA [NM_016150]
A_23_P358394	375	64	A_23_P358394	NM_015864	FAM65B	1.8495	9.67586	2.94121	0.00691002	0.0107239	ref|Homo sapiens family with sequence similarity 65, member B (FAM65B), transcript variant 2, mRNA [NM_015864]
A_23_P417383	505	58	A_23_P417383	NM_152792	ASPRV1	1.58401	10.4287	2.93543	0.00700627	0.0107239	ref|Homo sapiens aspartic peptidase, retroviral-like 1 (ASPRV1), mRNA [NM_152792]
A_23_P383986	483	72	A_23_P383986	NM_015892	CHST15	1.64797	10.5827	2.91543	0.00734896	0.0110234	ref|Homo sapiens carbohydrate (N-acetylgalactosamine 4-sulfate 6-O) sulfotransferase 15 (CHST15), transcript variant 1, mRNA [NM_015892]
A_23_P106389	62	68	A_23_P106389	NM_003612	SEMA7A	1.72803	7.81348	2.90093	0.00760749	0.0111375	ref|Homo sapiens semaphorin 7A, GPI membrane anchor (John Milton Hagen blood group) (SEMA7A), transcript variant 1, mRNA [NM_003612]
A_23_P13753	61	71	A_23_P13753	NM_006163	NFE2	1.83064	11.382	2.89465	0.00772198	0.0111375	ref|Homo sapiens nuclear factor, erythroid 2 (NFE2), transcript variant 1, mRNA [NM_006163]
A_24_P190472	113	15	A_24_P190472	NM_003064	SLPI	1.84634	12.0329	2.82929	0.00901592	0.0127584	ref|Homo sapiens secretory leukocyte peptidase inhibitor (SLPI), mRNA [NM_003064]
A_23_P164691	221	57	A_23_P164691	NM_002162	ICAM3	1.51986	13.5468	2.81099	0.00941357	0.0130744	ref|Homo sapiens intercellular adhesion molecule 3 (ICAM3), mRNA [NM_002162]
A_24_P844984	461	16	A_24_P844984	NM_002644	PIGR	1.81554	8.49779	2.79043	0.00987985	0.0134725	ref|Homo sapiens polymeric immunoglobulin receptor (PIGR), mRNA [NM_002644]
A_33_P3289236	81	18	A_33_P3289236	NM_020995	HPR	-2.56683	12.6259	-2.78216	0.0100735	0.0134913	ref|Homo sapiens haptoglobin-related protein (HPR), mRNA [NM_020995]
A_33_P3240843	363	19	A_33_P3240843	NM_144649	TMEM71	1.51213	9.06527	2.77185	0.01032	0.0135789	ref|Homo sapiens transmembrane protein 71 (TMEM71), transcript variant 1, mRNA [NM_144649]
A_32_P217750	333	12	A_32_P217750	NM_002183	IL3RA	1.72737	12.5142	2.75485	0.0107388	0.0138864	ref|Homo sapiens interleukin 3 receptor, alpha (low affinity) (IL3RA), transcript variant 1, mRNA [NM_002183]
A_23_P206760	410	72	A_23_P206760	NM_005143	HP	-2.56399	14.5568	-2.71493	0.0117863	0.0149825	ref|Homo sapiens haptoglobin (HP), transcript variant 1, mRNA [NM_005143]
A_33_P3366540	400	72	A_33_P3366540	NM_001130518	CSGALNACT1	1.50057	9.51456	2.70247	0.0121322	0.0151653	ref|Homo sapiens chondroitin sulfate N-acetylgalactosaminyltransferase 1 (CSGALNACT1), transcript variant 1, mRNA [NM_001130518]
A_33_P3415820	65	29	A_33_P3415820	NM_003246	THBS1	1.70289	8.91026	2.66728	0.013162	0.0160744	ref|Homo sapiens thrombospondin 1 (THBS1), mRNA [NM_003246]
A_23_P376557	160	20	A_23_P376557	NM_022468	MMP25	1.79424	11.5135	2.66315	0.0132882	0.0160744	ref|Homo sapiens matrix metallopeptidase 25 (MMP25), mRNA [NM_022468]
A_23_P309381	308	73	A_23_P309381	NM_001040874	HIST2H2AA4	1.7191	11.6234	2.57695	0.0161916	0.019028	ref|Homo sapiens histone cluster 2, H2aa4 (HIST2H2AA4), mRNA [NM_001040874]
A_24_P146683	101	3	A_24_P146683	NM_002443	MSMB	1.78752	8.70822	2.57572	0.0162372	0.019028	ref|Homo sapiens microseminoprotein, beta- (MSMB), transcript variant PSP94, mRNA [NM_002443]
A_23_P250302	7	20	A_23_P250302	NM_001837	CCR3	1.77953	8.12403	2.55503	0.0170191	0.0194401	ref|Homo sapiens chemokine (C-C motif) receptor 3 (CCR3), transcript variant 1, mRNA [NM_001837]
A_23_P218675	428	12	A_23_P218675	NM_006103	WFDC2	1.74947	9.66771	2.55162	0.0171514	0.0194401	ref|Homo sapiens WAP four-disulfide core domain 2 (WFDC2), mRNA [NM_006103]
A_23_P306941	434	45	A_23_P306941	NM_153615	RGL4	1.65263	10.8675	2.54612	0.0173665	0.0194401	ref|Homo sapiens ral guanine nucleotide dissociation stimulator-like 4 (RGL4), mRNA [NM_153615]
A_23_P259901	503	32	A_23_P259901	NM_012253	TKTL1	1.92464	8.73415	2.44973	0.0215698	0.0237902	ref|Homo sapiens transketolase-like 1 (TKTL1), transcript variant 1, mRNA [NM_012253]
A_23_P67932	322	57	A_23_P67932	NM_000634	CXCR1	1.63023	11.9548	2.28214	0.0311713	0.0338819	ref|Homo sapiens chemokine (C-X-C motif) receptor 1 (CXCR1), mRNA [NM_000634]
A_23_P71379	474	84	A_23_P71379	NM_005672	PSCA	1.9174	10.0467	2.18402	0.0384596	0.0412067	ref|Homo sapiens prostate stem cell antigen (PSCA), transcript variant 1, mRNA [NM_005672]

## Sheet: limma asthma RIN corr by filt
	Row	Col	ProbeName	SystematicName	GeneName	logFC	AveExpr	t	P.Value	adj.P.Val	Description
A_23_P393099	167	53	A_23_P393099	NM_003226	TFF3	3.23588	10.4273	5.55649	8.84998e-06	0.000637199	ref|Homo sapiens trefoil factor 3 (intestinal) (TFF3), mRNA [NM_003226]
A_23_P45871	45	44	A_23_P45871	NM_006820	IFI44L	-1.54079	9.87699	-5.18955	2.27354e-05	0.000818473	ref|Homo sapiens interferon-induced protein 44-like (IFI44L), mRNA [NM_006820]
A_23_P7412	384	10	A_23_P7412	NM_001040462	BTNL8	2.89582	9.7313	4.96242	4.09094e-05	0.000981825	ref|Homo sapiens butyrophilin-like 8 (BTNL8), transcript variant 2, mRNA [NM_001040462]
A_23_P206280	63	39	A_23_P206280	NM_201525	GPR56	1.84873	8.36601	4.59757	0.000105394	0.0018971	ref|Homo sapiens G protein-coupled receptor 56 (GPR56), transcript variant 3, mRNA [NM_201525]
A_33_P3255304	525	23	A_33_P3255304	NM_001099781	GGT5	2.34561	8.43641	4.30695	0.000223883	0.00322392	ref|Homo sapiens gamma-glutamyltransferase 5 (GGT5), transcript variant 1, mRNA [NM_001099781]
A_33_P3211666	328	57	A_33_P3211666	NM_003855	IL18R1	2.42347	8.6689	4.15147	0.000334617	0.00401298	ref|Homo sapiens interleukin 18 receptor 1 (IL18R1), transcript variant 1, mRNA [NM_003855]
A_23_P101683	113	12	A_23_P101683	NM_001828	CLC	3.69303	9.00298	4.09193	0.000390151	0.00401298	ref|Homo sapiens Charcot-Leyden crystal galectin (CLC), mRNA [NM_001828]
A_23_P30464	143	42	A_23_P30464	NM_030567	PRR7	2.02187	10.447	3.87437	0.000682144	0.0054128	ref|Homo sapiens proline rich 7 (synaptic) (PRR7), transcript variant 1, mRNA [NM_030567]
A_24_P68631	229	35	A_24_P68631	NM_175065	HIST2H2AB	1.66814	12.9158	3.82727	0.000769424	0.0054128	ref|Homo sapiens histone cluster 2, H2ab (HIST2H2AB), mRNA [NM_175065]
A_23_P104804	340	70	A_23_P104804	NM_006006	ZBTB16	2.05432	7.47693	3.80751	0.00080922	0.0054128	ref|Homo sapiens zinc finger and BTB domain containing 16 (ZBTB16), transcript variant 1, mRNA [NM_006006]
A_33_P3396389	215	1	A_33_P3396389	NM_000877	IL1R1	1.65924	9.97319	3.77698	0.000874727	0.0054128	ref|Homo sapiens interleukin 1 receptor, type I (IL1R1), transcript variant 1, mRNA [NM_000877]
A_23_P101380	30	17	A_23_P101380	NM_198540	B3GNT8	1.9942	10.5814	3.74962	0.00093783	0.0054128	ref|Homo sapiens UDP-GlcNAc:betaGal beta-1,3-N-acetylglucosaminyltransferase 8 (B3GNT8), mRNA [NM_198540]
A_23_P26325	304	13	A_23_P26325	NM_002987	CCL17	2.53463	11.3071	3.73341	0.00097731	0.0054128	ref|Homo sapiens chemokine (C-C motif) ligand 17 (CCL17), mRNA [NM_002987]
A_33_P3349912	310	76	A_33_P3349912	NM_001257357	RAB44	1.87093	6.84619	3.67198	0.00114225	0.0055859	ref|Homo sapiens RAB44, member RAS oncogene family (RAB44), mRNA [NM_001257357]
A_23_P146077	127	33	A_23_P146077	NM_018660	ZNF395	1.59433	8.97709	3.62522	0.0012858	0.0055859	ref|Homo sapiens zinc finger protein 395 (ZNF395), mRNA [NM_018660]
A_23_P154784	372	29	A_23_P154784	NM_033197	BPIFB1	2.32821	8.42039	3.62072	0.00130051	0.0055859	ref|Homo sapiens BPI fold containing family B, member 1 (BPIFB1), mRNA [NM_033197]
A_23_P139198	469	53	A_23_P139198	NM_033101	LGALS12	2.40526	8.18833	3.61516	0.00131889	0.0055859	ref|Homo sapiens lectin, galactoside-binding, soluble, 12 (LGALS12), transcript variant 2, mRNA [NM_033101]
A_23_P145965	393	71	A_23_P145965	NM_003596	TPST1	2.22561	8.36616	3.53381	0.0016191	0.00572628	ref|Homo sapiens tyrosylprotein sulfotransferase 1 (TPST1), mRNA [NM_003596]
A_23_P501933	73	24	A_23_P501933	NM_145814	CACNG6	2.1024	7.15115	3.50321	0.00174849	0.00572628	ref|Homo sapiens calcium channel, voltage-dependent, gamma subunit 6 (CACNG6), transcript variant 1, mRNA [NM_145814]
A_24_P165864	213	31	A_24_P165864	NM_014879	P2RY14	2.04329	9.41896	3.48388	0.00183535	0.00572628	ref|Homo sapiens purinergic receptor P2Y, G-protein coupled, 14 (P2RY14), transcript variant 2, mRNA [NM_014879]
A_24_P63019	14	40	A_24_P63019	NM_004633	IL1R2	2.40129	10.5938	3.47334	0.00188446	0.00572628	ref|Homo sapiens interleukin 1 receptor, type II (IL1R2), transcript variant 1, mRNA [NM_004633]
A_23_P154849	447	67	A_23_P154849	NM_138983	OLIG1	2.48596	8.62875	3.46076	0.00194478	0.00572628	ref|Homo sapiens oligodendrocyte transcription factor 1 (OLIG1), mRNA [NM_138983]
A_33_P3514487	31	79	A_33_P3514487	NM_198481	VSTM1	2.71518	9.06961	3.44769	0.00200941	0.00572628	ref|Homo sapiens V-set and transmembrane domain containing 1 (VSTM1), transcript variant 1, mRNA [NM_198481]
A_33_P3387991	3	46	A_33_P3387991	NM_001805	CEBPE	2.06138	10.7819	3.43837	0.00205677	0.00572628	ref|Homo sapiens CCAAT/enhancer binding protein (C/EBP), epsilon (CEBPE), mRNA [NM_001805]
A_23_P31816	94	9	A_23_P31816	NM_005217	DEFA3	2.34734	12.5356	3.42921	0.00210436	0.00572628	ref|Homo sapiens defensin, alpha 3, neutrophil-specific (DEFA3), mRNA [NM_005217]
A_33_P3298810	142	41	A_33_P3298810	NM_005304	FFAR3	3.11224	10.0556	3.42388	0.00213254	0.00572628	ref|Homo sapiens free fatty acid receptor 3 (FFAR3), mRNA [NM_005304]
A_23_P50946	500	49	A_23_P50946	NM_005855	RAMP1	1.85398	11.0547	3.38687	0.00233866	0.00572628	ref|Homo sapiens receptor (G protein-coupled) activity modifying protein 1 (RAMP1), mRNA [NM_005855]
A_33_P3369844	73	76	A_33_P3369844	NM_013230	CD24	2.35999	9.40443	3.37645	0.0024001	0.00572628	ref|Homo sapiens CD24 molecule (CD24), transcript variant 1, mRNA [NM_013230]
A_33_P3328254	426	23	A_33_P3328254	NM_175725	IL5RA	1.85519	6.28947	3.37356	0.00241742	0.00572628	ref|Homo sapiens interleukin 5 receptor, alpha (IL5RA), transcript variant 3, mRNA [NM_175725]
A_23_P55632	23	13	A_23_P55632	NM_006919	SERPINB3	1.60462	6.8246	3.37046	0.00243613	0.00572628	ref|Homo sapiens serpin peptidase inhibitor, clade B (ovalbumin), member 3 (SERPINB3), mRNA [NM_006919]
A_23_P37702	97	25	A_23_P37702	NM_003294	TPSAB1	1.58312	8.03359	3.36564	0.00246548	0.00572628	ref|Homo sapiens tryptase alpha/beta 1 (TPSAB1), mRNA [NM_003294]
A_24_P237036	474	28	A_24_P237036	NM_003807	TNFSF14	1.93882	11.0988	3.33651	0.00265041	0.00596341	ref|Homo sapiens tumor necrosis factor (ligand) superfamily, member 14 (TNFSF14), transcript variant 1, mRNA [NM_003807]
A_33_P3295786	203	60	A_33_P3295786	NM_001042693	FAM159A	1.73399	9.9638	3.3018	0.00288834	0.00630184	ref|Homo sapiens family with sequence similarity 159, member A (FAM159A), mRNA [NM_001042693]
A_23_P153390	169	41	A_23_P153390	NM_198492	CLEC4G	1.53157	7.56284	3.25483	0.00324341	0.00684713	ref|Homo sapiens C-type lectin domain family 4, member G (CLEC4G), transcript variant 1, mRNA [NM_198492]
A_24_P303454	92	79	A_24_P303454	NM_012454	TIAM2	1.53021	8.63121	3.23002	0.00344764	0.00684713	ref|Homo sapiens T-cell lymphoma invasion and metastasis 2 (TIAM2), transcript variant 1, mRNA [NM_012454]
A_33_P3343210	65	70	A_33_P3343210	NM_016612	SLC25A37	1.74402	11.2149	3.22798	0.00346492	0.00684713	ref|Homo sapiens solute carrier family 25 (mitochondrial iron transporter), member 37 (SLC25A37), mRNA [NM_016612]
A_23_P167389	280	21	A_23_P167389	NM_022481	ARAP3	1.60787	10.0805	3.22172	0.00351867	0.00684713	ref|Homo sapiens ArfGAP with RhoGAP domain, ankyrin repeat and PH domain 3 (ARAP3), mRNA [NM_022481]
A_33_P3316786	288	57	A_33_P3316786	NM_080759	DACH1	2.0292	7.59042	3.20836	0.00363595	0.00688916	ref|Homo sapiens dachshund family transcription factor 1 (DACH1), transcript variant 1, mRNA [NM_080759]
A_33_P3241021	473	72	A_33_P3241021	ENST00000416624	CD69	1.55895	9.33098	3.15596	0.00413355	0.00750191	ens|CD69 molecule [Source:HGNC Symbol;Acc:HGNC:1694] [ENST00000416624]
A_23_P428184	189	83	A_23_P428184	NM_021065	HIST1H2AD	1.87244	13.708	3.15248	0.00416885	0.00750191	ref|Homo sapiens histone cluster 1, H2ad (HIST1H2AD), mRNA [NM_021065]
A_33_P3295358	362	12	A_33_P3295358	NM_139314	ANGPTL4	1.65777	9.29739	3.14247	0.00427192	0.00750191	ref|Homo sapiens angiopoietin-like 4 (ANGPTL4), transcript variant 1, mRNA [NM_139314]
A_23_P31407	452	74	A_23_P31407	NM_006408	AGR2	1.63116	7.6144	3.09392	0.00480755	0.0080517	ref|Homo sapiens anterior gradient 2 (AGR2), mRNA [NM_006408]
A_23_P51126	200	30	A_23_P51126	NM_016232	IL1RL1	2.18156	6.91803	3.09382	0.00480865	0.0080517	ref|Homo sapiens interleukin 1 receptor-like 1 (IL1RL1), transcript variant 1, mRNA [NM_016232]
A_24_P300777	297	14	A_24_P300777	NM_001109	ADAM8	1.59965	15.3236	3.05397	0.00529608	0.00866631	ref|Homo sapiens ADAM metallopeptidase domain 8 (ADAM8), transcript variant 1, mRNA [NM_001109]
A_23_P205370	252	66	A_23_P205370	NM_016150	ASB2	1.53802	8.41805	3.0166	0.00579571	0.00927314	ref|Homo sapiens ankyrin repeat and SOCS box containing 2 (ASB2), transcript variant 2, mRNA [NM_016150]
A_23_P358394	375	64	A_23_P358394	NM_015864	FAM65B	1.8495	9.67586	2.93181	0.00710186	0.0110089	ref|Homo sapiens family with sequence similarity 65, member B (FAM65B), transcript variant 2, mRNA [NM_015864]
A_23_P417383	505	58	A_23_P417383	NM_152792	ASPRV1	1.58401	10.4287	2.92685	0.00718634	0.0110089	ref|Homo sapiens aspartic peptidase, retroviral-like 1 (ASPRV1), mRNA [NM_152792]
A_23_P383986	483	72	A_23_P383986	NM_015892	CHST15	1.64797	10.5827	2.90664	0.00754051	0.0113108	ref|Homo sapiens carbohydrate (N-acetylgalactosamine 4-sulfate 6-O) sulfotransferase 15 (CHST15), transcript variant 1, mRNA [NM_015892]
A_23_P106389	62	68	A_23_P106389	NM_003612	SEMA7A	1.72803	7.81348	2.89191	0.00780922	0.011421	ref|Homo sapiens semaphorin 7A, GPI membrane anchor (John Milton Hagen blood group) (SEMA7A), transcript variant 1, mRNA [NM_003612]
A_23_P13753	61	71	A_23_P13753	NM_006163	NFE2	1.83064	11.382	2.88537	0.00793126	0.011421	ref|Homo sapiens nuclear factor, erythroid 2 (NFE2), transcript variant 1, mRNA [NM_006163]
A_24_P190472	113	15	A_24_P190472	NM_003064	SLPI	1.84634	12.0329	2.82009	0.00925405	0.0130645	ref|Homo sapiens secretory leukocyte peptidase inhibitor (SLPI), mRNA [NM_003064]
A_23_P164691	221	57	A_23_P164691	NM_002162	ICAM3	1.51986	13.5468	2.80276	0.00963885	0.0133461	ref|Homo sapiens intercellular adhesion molecule 3 (ICAM3), mRNA [NM_002162]
A_24_P844984	461	16	A_24_P844984	NM_002644	PIGR	1.81554	8.49779	2.78137	0.0101346	0.0137678	ref|Homo sapiens polymeric immunoglobulin receptor (PIGR), mRNA [NM_002644]
A_33_P3289236	81	18	A_33_P3289236	NM_020995	HPR	-2.56683	12.6259	-2.77213	0.0103562	0.0138083	ref|Homo sapiens haptoglobin-related protein (HPR), mRNA [NM_020995]
A_33_P3240843	363	19	A_33_P3240843	NM_144649	TMEM71	1.51213	9.06527	2.76369	0.0105625	0.0138272	ref|Homo sapiens transmembrane protein 71 (TMEM71), transcript variant 1, mRNA [NM_144649]
A_32_P217750	333	12	A_32_P217750	NM_002183	IL3RA	1.72737	12.5142	2.74606	0.0110061	0.0141506	ref|Homo sapiens interleukin 3 receptor, alpha (low affinity) (IL3RA), transcript variant 1, mRNA [NM_002183]
A_23_P206760	410	72	A_23_P206760	NM_005143	HP	-2.56399	14.5568	-2.70509	0.0121053	0.0152909	ref|Homo sapiens haptoglobin (HP), transcript variant 1, mRNA [NM_005143]
A_33_P3415820	65	29	A_33_P3415820	NM_003246	THBS1	1.70289	8.91026	2.65869	0.0134747	0.016608	ref|Homo sapiens thrombospondin 1 (THBS1), mRNA [NM_003246]
A_23_P376557	160	20	A_23_P376557	NM_022468	MMP25	1.79424	11.5135	2.65437	0.0136094	0.016608	ref|Homo sapiens matrix metallopeptidase 25 (MMP25), mRNA [NM_022468]
A_23_P309381	308	73	A_23_P309381	NM_001040874	HIST2H2AA4	1.7191	11.6234	2.56849	0.016561	0.019608	ref|Homo sapiens histone cluster 2, H2aa4 (HIST2H2AA4), mRNA [NM_001040874]
A_24_P146683	101	3	A_24_P146683	NM_002443	MSMB	1.78752	8.70822	2.56713	0.0166123	0.019608	ref|Homo sapiens microseminoprotein, beta- (MSMB), transcript variant PSP94, mRNA [NM_002443]
A_23_P250302	7	20	A_23_P250302	NM_001837	CCR3	1.77953	8.12403	2.5465	0.0174076	0.0199698	ref|Homo sapiens chemokine (C-C motif) receptor 3 (CCR3), transcript variant 1, mRNA [NM_001837]
A_23_P218675	428	12	A_23_P218675	NM_006103	WFDC2	1.74947	9.66771	2.54315	0.01754	0.0199698	ref|Homo sapiens WAP four-disulfide core domain 2 (WFDC2), mRNA [NM_006103]
A_23_P306941	434	45	A_23_P306941	NM_153615	RGL4	1.65263	10.8675	2.53786	0.0177509	0.0199698	ref|Homo sapiens ral guanine nucleotide dissociation stimulator-like 4 (RGL4), mRNA [NM_153615]
A_23_P259901	503	32	A_23_P259901	NM_012253	TKTL1	1.92464	8.73415	2.44122	0.022045	0.0244191	ref|Homo sapiens transketolase-like 1 (TKTL1), transcript variant 1, mRNA [NM_012253]
A_23_P67932	322	57	A_23_P67932	NM_000634	CXCR1	1.63023	11.9548	2.27445	0.0317664	0.0346543	ref|Homo sapiens chemokine (C-X-C motif) receptor 1 (CXCR1), mRNA [NM_000634]
A_23_P71379	474	84	A_23_P71379	NM_005672	PSCA	1.9174	10.0467	2.17623	0.0391786	0.0421024	ref|Homo sapiens prostate stem cell antigen (PSCA), transcript variant 1, mRNA [NM_005672]

## Sheet: limma asthma RIN corr lin reg
	Row	Col	ProbeName	SystematicName	GeneName	logFC	AveExpr	t	P.Value	adj.P.Val	Description
A_23_P393099	167	53	A_23_P393099	NM_003226	TFF3	3.34955	10.7014	6.16372	1.73788e-06	0.000151195	ref|Homo sapiens trefoil factor 3 (intestinal) (TFF3), mRNA [NM_003226]
A_23_P206280	63	39	A_23_P206280	NM_201525	GPR56	1.94749	8.60415	5.26641	1.75227e-05	0.00058159	ref|Homo sapiens G protein-coupled receptor 56 (GPR56), transcript variant 3, mRNA [NM_201525]
A_23_P101683	113	12	A_23_P101683	NM_001828	CLC	4.0263	9.80658	5.21464	2.00548e-05	0.00058159	ref|Homo sapiens Charcot-Leyden crystal galectin (CLC), mRNA [NM_001828]
A_23_P7412	384	10	A_23_P7412	NM_001040462	BTNL8	2.8978	9.7361	5.02038	3.33121e-05	0.000724538	ref|Homo sapiens butyrophilin-like 8 (BTNL8), transcript variant 2, mRNA [NM_001040462]
A_23_P154849	447	67	A_23_P154849	NM_138983	OLIG1	2.81341	9.41831	4.72383	7.24196e-05	0.0012601	ref|Homo sapiens oligodendrocyte transcription factor 1 (OLIG1), mRNA [NM_138983]
A_33_P3255304	525	23	A_33_P3255304	NM_001099781	GGT5	2.39555	8.55683	4.55106	0.000113876	0.00164232	ref|Homo sapiens gamma-glutamyltransferase 5 (GGT5), transcript variant 1, mRNA [NM_001099781]
A_23_P140760	125	20	A_23_P140760	NM_170776	GPR97	2.43071	10.0746	4.47655	0.00013841	0.00164232	ref|Homo sapiens G protein-coupled receptor 97 (GPR97), mRNA [NM_170776]
A_23_P139198	469	53	A_23_P139198	NM_033101	LGALS12	2.61577	8.69593	4.43745	0.000153322	0.00164232	ref|Homo sapiens lectin, galactoside-binding, soluble, 12 (LGALS12), transcript variant 2, mRNA [NM_033101]
A_23_P145965	393	71	A_23_P145965	NM_003596	TPST1	2.41568	8.82448	4.33512	0.00020035	0.00164232	ref|Homo sapiens tyrosylprotein sulfotransferase 1 (TPST1), mRNA [NM_003596]
A_23_P154784	372	29	A_23_P154784	NM_033197	BPIFB1	2.51492	8.8706	4.29457	0.000222734	0.00164232	ref|Homo sapiens BPI fold containing family B, member 1 (BPIFB1), mRNA [NM_033197]
A_23_P18017	269	74	A_23_P18017	NM_001870	CPA3	1.56085	7.82894	4.28283	0.000229662	0.00164232	ref|Homo sapiens carboxypeptidase A3 (mast cell) (CPA3), mRNA [NM_001870]
A_33_P3349912	310	76	A_33_P3349912	NM_001257357	RAB44	1.99607	7.14792	4.27765	0.000232788	0.00164232	ref|Homo sapiens RAB44, member RAS oncogene family (RAB44), mRNA [NM_001257357]
A_33_P3514487	31	79	A_33_P3514487	NM_198481	VSTM1	2.97461	9.69517	4.25743	0.000245405	0.00164232	ref|Homo sapiens V-set and transmembrane domain containing 1 (VSTM1), transcript variant 1, mRNA [NM_198481]
A_24_P165864	213	31	A_24_P165864	NM_014879	P2RY14	2.22495	9.85699	4.19868	0.000286023	0.00172211	ref|Homo sapiens purinergic receptor P2Y, G-protein coupled, 14 (P2RY14), transcript variant 2, mRNA [NM_014879]
A_33_P3316786	288	57	A_33_P3316786	NM_080759	DACH1	2.27684	8.18753	4.18433	0.000296916	0.00172211	ref|Homo sapiens dachshund family transcription factor 1 (DACH1), transcript variant 1, mRNA [NM_080759]
A_23_P114839	369	14	A_23_P114839	NM_004468	FHL3	1.65294	9.27095	4.12384	0.000347542	0.00176428	ref|Homo sapiens four and a half LIM domains 3 (FHL3), transcript variant 1, mRNA [NM_004468]
A_24_P63019	14	40	A_24_P63019	NM_004633	IL1R2	2.57438	11.0112	4.11991	0.00035111	0.00176428	ref|Homo sapiens interleukin 1 receptor, type II (IL1R2), transcript variant 1, mRNA [NM_004633]
A_33_P3401753	135	71	A_33_P3401753	NM_005304	FFAR3	3.07172	9.41126	4.10496	0.000365023	0.00176428	ref|Homo sapiens free fatty acid receptor 3 (FFAR3), mRNA [NM_005304]
A_33_P3328254	426	23	A_33_P3328254	NM_175725	IL5RA	2.01162	6.66665	4.07908	0.000390416	0.00176778	ref|Homo sapiens interleukin 5 receptor, alpha (IL5RA), transcript variant 3, mRNA [NM_175725]
A_33_P3295786	203	60	A_33_P3295786	NM_001042693	FAM159A	1.91453	10.3991	4.06364	0.000406385	0.00176778	ref|Homo sapiens family with sequence similarity 159, member A (FAM159A), mRNA [NM_001042693]
A_23_P30464	143	42	A_23_P30464	NM_030567	PRR7	2.05327	10.5228	4.04122	0.000430736	0.00178448	ref|Homo sapiens proline rich 7 (synaptic) (PRR7), transcript variant 1, mRNA [NM_030567]
A_23_P37702	97	25	A_23_P37702	NM_003294	TPSAB1	1.69528	8.30405	3.95041	0.000544956	0.00205896	ref|Homo sapiens tryptase alpha/beta 1 (TPSAB1), mRNA [NM_003294]
A_23_P501933	73	24	A_23_P501933	NM_145814	CACNG6	2.22734	7.45241	3.93581	0.000565916	0.00205896	ref|Homo sapiens calcium channel, voltage-dependent, gamma subunit 6 (CACNG6), transcript variant 1, mRNA [NM_145814]
A_23_P215484	503	83	A_23_P215484	NM_006072	CCL26	1.64151	7.09463	3.9344	0.000567989	0.00205896	ref|Homo sapiens chemokine (C-C motif) ligand 26 (CCL26), mRNA [NM_006072]
A_23_P104804	340	70	A_23_P104804	NM_006006	ZBTB16	2.06736	7.50838	3.898	0.000623974	0.00208942	ref|Homo sapiens zinc finger and BTB domain containing 16 (ZBTB16), transcript variant 1, mRNA [NM_006006]
A_23_P106389	62	68	A_23_P106389	NM_003612	SEMA7A	1.98994	8.445	3.89772	0.000624425	0.00208942	ref|Homo sapiens semaphorin 7A, GPI membrane anchor (John Milton Hagen blood group) (SEMA7A), transcript variant 1, mRNA [NM_003612]
A_23_P250302	7	20	A_23_P250302	NM_001837	CCR3	2.1268	8.9614	3.87619	0.000660091	0.00212696	ref|Homo sapiens chemokine (C-C motif) receptor 3 (CCR3), transcript variant 1, mRNA [NM_001837]
A_33_P3387991	3	46	A_33_P3387991	NM_001805	CEBPE	2.17108	11.0464	3.82109	0.000760731	0.0023637	ref|Homo sapiens CCAAT/enhancer binding protein (C/EBP), epsilon (CEBPE), mRNA [NM_001805]
A_33_P3211666	328	57	A_33_P3211666	NM_003855	IL18R1	2.1784	8.07798	3.80412	0.000794655	0.00238396	ref|Homo sapiens interleukin 18 receptor 1 (IL18R1), transcript variant 1, mRNA [NM_003855]
A_24_P68631	229	35	A_24_P68631	NM_175065	HIST2H2AB	1.65041	12.8731	3.79028	0.000823423	0.00238793	ref|Homo sapiens histone cluster 2, H2ab (HIST2H2AB), mRNA [NM_175065]
A_24_P303454	92	79	A_24_P303454	NM_012454	TIAM2	1.65919	8.94223	3.75916	0.000891896	0.00243284	ref|Homo sapiens T-cell lymphoma invasion and metastasis 2 (TIAM2), transcript variant 1, mRNA [NM_012454]
A_33_P3382324	85	75	A_33_P3382324	NM_012217	TPSD1	1.58785	7.92184	3.75788	0.000894836	0.00243284	ref|Homo sapiens tryptase delta 1 (TPSD1), mRNA [NM_012217]
A_24_P214858	391	34	A_24_P214858	NM_024807	TREML2	1.70316	9.68103	3.72783	0.000966477	0.00254799	ref|Homo sapiens triggering receptor expressed on myeloid cells-like 2 (TREML2), mRNA [NM_024807]
A_23_P101380	30	17	A_23_P101380	NM_198540	B3GNT8	1.96954	10.5219	3.71198	0.0010065	0.00257546	ref|Homo sapiens UDP-GlcNAc:betaGal beta-1,3-N-acetylglucosaminyltransferase 8 (B3GNT8), mRNA [NM_198540]
A_23_P153390	169	41	A_23_P153390	NM_198492	CLEC4G	1.62411	7.78599	3.69008	0.00106445	0.00264593	ref|Homo sapiens C-type lectin domain family 4, member G (CLEC4G), transcript variant 1, mRNA [NM_198492]
A_23_P26325	304	13	A_23_P26325	NM_002987	CCL17	2.48788	11.1944	3.66347	0.00113931	0.00264796	ref|Homo sapiens chemokine (C-C motif) ligand 17 (CCL17), mRNA [NM_002987]
A_23_P205370	252	66	A_23_P205370	NM_016150	ASB2	1.68104	8.7629	3.65965	0.00115049	0.00264796	ref|Homo sapiens ankyrin repeat and SOCS box containing 2 (ASB2), transcript variant 2, mRNA [NM_016150]
A_23_P19624	88	65	A_23_P19624	NM_001718	BMP6	1.50618	8.52839	3.65758	0.00115658	0.00264796	ref|Homo sapiens bone morphogenetic protein 6 (BMP6), mRNA [NM_001718]
A_23_P428184	189	83	A_23_P428184	NM_021065	HIST1H2AD	1.99829	14.0115	3.60233	0.00133135	0.00296994	ref|Homo sapiens histone cluster 1, H2ad (HIST1H2AD), mRNA [NM_021065]
A_23_P58132	11	27	A_23_P58132	NM_004310	RHOH	1.52738	11.9787	3.58405	0.00139467	0.0030334	ref|Homo sapiens ras homolog family member H (RHOH), transcript variant 6, mRNA [NM_004310]
A_33_P3241021	473	72	A_33_P3241021	ENST00000416624	CD69	1.65428	9.56087	3.55172	0.00151391	0.00318759	ens|CD69 molecule [Source:HGNC Symbol;Acc:HGNC:1694] [ENST00000416624]
A_33_P3369844	73	76	A_33_P3369844	NM_013230	CD24	2.41596	9.53939	3.54527	0.00153884	0.00318759	ref|Homo sapiens CD24 molecule (CD24), transcript variant 1, mRNA [NM_013230]
A_23_P383986	483	72	A_23_P383986	NM_015892	CHST15	1.80912	10.9713	3.51693	0.0016533	0.00330188	ref|Homo sapiens carbohydrate (N-acetylgalactosamine 4-sulfate 6-O) sulfotransferase 15 (CHST15), transcript variant 1, mRNA [NM_015892]
A_23_P309381	308	73	A_23_P309381	NM_001040874	HIST2H2AA4	1.98655	12.2682	3.50963	0.00168413	0.00330188	ref|Homo sapiens histone cluster 2, H2aa4 (HIST2H2AA4), mRNA [NM_001040874]
A_23_P216845	23	17	A_23_P216845	NM_004188	GFI1B	1.56841	6.68065	3.50409	0.00170787	0.00330188	ref|Homo sapiens growth factor independent 1B transcription repressor (GFI1B), transcript variant 1, mRNA [NM_004188]
A_23_P358394	375	64	A_23_P358394	NM_015864	FAM65B	2.01285	10.0697	3.49236	0.00175921	0.00332721	ref|Homo sapiens family with sequence similarity 65, member B (FAM65B), transcript variant 2, mRNA [NM_015864]
A_23_P55632	23	13	A_23_P55632	NM_006919	SERPINB3	1.62507	6.87393	3.46226	0.00189799	0.00351331	ref|Homo sapiens serpin peptidase inhibitor, clade B (ovalbumin), member 3 (SERPINB3), mRNA [NM_006919]
A_23_P259901	503	32	A_23_P259901	NM_012253	TKTL1	2.24499	9.50659	3.42577	0.00208053	0.00377097	ref|Homo sapiens transketolase-like 1 (TKTL1), transcript variant 1, mRNA [NM_012253]
A_33_P3396389	215	1	A_33_P3396389	NM_000877	IL1R1	1.5272	9.6548	3.41142	0.00215691	0.00382962	ref|Homo sapiens interleukin 1 receptor, type I (IL1R1), transcript variant 1, mRNA [NM_000877]
A_24_P190472	113	15	A_24_P190472	NM_003064	SLPI	2.02802	12.471	3.40197	0.00220869	0.00384311	ref|Homo sapiens secretory leukocyte peptidase inhibitor (SLPI), mRNA [NM_003064]
A_23_P50946	500	49	A_23_P50946	NM_005855	RAMP1	1.8396	11.02	3.37841	0.00234306	0.00399698	ref|Homo sapiens receptor (G protein-coupled) activity modifying protein 1 (RAMP1), mRNA [NM_005855]
A_23_P51126	200	30	A_23_P51126	NM_016232	IL1RL1	2.2857	7.16914	3.36121	0.00244607	0.00409247	ref|Homo sapiens interleukin 1 receptor-like 1 (IL1RL1), transcript variant 1, mRNA [NM_016232]
A_23_P321354	348	81	A_23_P321354	NM_144649	TMEM71	1.83763	10.5336	3.30281	0.00282982	0.00464517	ref|Homo sapiens transmembrane protein 71 (TMEM71), transcript variant 1, mRNA [NM_144649]
A_23_P31816	94	9	A_23_P31816	NM_005217	DEFA3	2.26674	12.3413	3.28379	0.00296688	0.00469932	ref|Homo sapiens defensin, alpha 3, neutrophil-specific (DEFA3), mRNA [NM_005217]
A_24_P300777	297	14	A_24_P300777	NM_001109	ADAM8	1.65814	15.4646	3.28325	0.00297083	0.00469932	ref|Homo sapiens ADAM metallopeptidase domain 8 (ADAM8), transcript variant 1, mRNA [NM_001109]
A_23_P167389	280	21	A_23_P167389	NM_022481	ARAP3	1.60834	10.0816	3.25521	0.00318497	0.00494808	ref|Homo sapiens ArfGAP with RhoGAP domain, ankyrin repeat and PH domain 3 (ARAP3), mRNA [NM_022481]
A_23_P164691	221	57	A_23_P164691	NM_002162	ICAM3	1.62475	13.7997	3.17148	0.00391659	0.00597795	ref|Homo sapiens intercellular adhesion molecule 3 (ICAM3), mRNA [NM_002162]
A_24_P237036	474	28	A_24_P237036	NM_003807	TNFSF14	1.85433	10.895	3.1465	0.00416458	0.00624687	ref|Homo sapiens tumor necrosis factor (ligand) superfamily, member 14 (TNFSF14), transcript variant 1, mRNA [NM_003807]
A_23_P31407	452	74	A_23_P31407	NM_006408	AGR2	1.63304	7.61894	3.12954	0.00434135	0.00640166	ref|Homo sapiens anterior gradient 2 (AGR2), mRNA [NM_006408]
A_23_P58266	258	62	A_23_P58266	NM_005980	S100P	1.56856	16.1256	3.11852	0.00446018	0.00646725	ref|Homo sapiens S100 calcium binding protein P (S100P), mRNA [NM_005980]
A_23_P417383	505	58	A_23_P417383	NM_152792	ASPRV1	1.62312	10.523	3.0794	0.00490733	0.00686681	ref|Homo sapiens aspartic peptidase, retroviral-like 1 (ASPRV1), mRNA [NM_152792]
A_23_P408094	327	50	A_23_P408094	NM_002357	MXD1	1.64193	12.8503	3.07474	0.00496344	0.00686681	ref|Homo sapiens MAX dimerization protein 1 (MXD1), transcript variant 1, mRNA [NM_002357]
A_24_P237270	310	14	A_24_P237270	NM_000675	ADORA2A	1.66653	9.42774	3.07399	0.00497252	0.00686681	ref|Homo sapiens adenosine A2a receptor (ADORA2A), transcript variant 3, mRNA [NM_000675]
A_33_P3343210	65	70	A_33_P3343210	NM_016612	SLC25A37	1.63165	10.9439	2.99757	0.00598553	0.00802619	ref|Homo sapiens solute carrier family 25 (mitochondrial iron transporter), member 37 (SLC25A37), mRNA [NM_016612]
A_23_P70398	515	81	A_23_P70398	NM_001025370	VEGFA	1.61058	10.8403	2.99681	0.00599658	0.00802619	ref|Homo sapiens vascular endothelial growth factor A (VEGFA), transcript variant 6, mRNA [NM_001025370]
A_23_P306941	434	45	A_23_P306941	NM_153615	RGL4	1.79447	11.2095	2.94531	0.00678867	0.0089487	ref|Homo sapiens ral guanine nucleotide dissociation stimulator-like 4 (RGL4), mRNA [NM_153615]
A_24_P146683	101	3	A_24_P146683	NM_002443	MSMB	1.91852	9.02411	2.88393	0.00786283	0.0102099	ref|Homo sapiens microseminoprotein, beta- (MSMB), transcript variant PSP94, mRNA [NM_002443]
A_33_P3295358	362	12	A_33_P3295358	NM_139314	ANGPTL4	1.55157	9.04132	2.86929	0.00814179	0.0104167	ref|Homo sapiens angiopoietin-like 4 (ANGPTL4), transcript variant 1, mRNA [NM_139314]
A_23_P122443	448	11	A_23_P122443	NM_005319	HIST1H1C	1.54735	12.322	2.83286	0.00887748	0.0111933	ref|Homo sapiens histone cluster 1, H1c (HIST1H1C), mRNA [NM_005319]
A_24_P844984	461	16	A_24_P844984	NM_002644	PIGR	1.81878	8.5056	2.81586	0.00924195	0.0114864	ref|Homo sapiens polymeric immunoglobulin receptor (PIGR), mRNA [NM_002644]
A_23_P13753	61	71	A_23_P13753	NM_006163	NFE2	1.77593	11.25	2.80321	0.00952216	0.011668	ref|Homo sapiens nuclear factor, erythroid 2 (NFE2), transcript variant 1, mRNA [NM_006163]
A_23_P50638	207	24	A_23_P50638	NM_052972	LRG1	1.66708	12.6079	2.75264	0.0107247	0.012959	ref|Homo sapiens leucine-rich alpha-2-glycoprotein 1 (LRG1), mRNA [NM_052972]
A_23_P218675	428	12	A_23_P218675	NM_006103	WFDC2	1.82099	9.84016	2.71021	0.0118429	0.014017	ref|Homo sapiens WAP four-disulfide core domain 2 (WFDC2), mRNA [NM_006103]
A_32_P217750	333	12	A_32_P217750	NM_002183	IL3RA	1.69163	12.428	2.706	0.0119595	0.014017	ref|Homo sapiens interleukin 3 receptor, alpha (low affinity) (IL3RA), transcript variant 1, mRNA [NM_002183]
A_23_P67932	322	57	A_23_P67932	NM_000634	CXCR1	1.80773	12.3828	2.70156	0.0120836	0.014017	ref|Homo sapiens chemokine (C-X-C motif) receptor 1 (CXCR1), mRNA [NM_000634]
A_23_P397391	217	50	A_23_P397391	NM_005306	FFAR2	1.651	11.3384	2.65267	0.0135343	0.0154932	ref|Homo sapiens free fatty acid receptor 2 (FFAR2), mRNA [NM_005306]
A_23_P57118	133	69	A_23_P57118	NM_003245	TGM3	1.60232	8.4959	2.6147	0.0147717	0.0166901	ref|Homo sapiens transglutaminase 3 (TGM3), mRNA [NM_003245]
A_23_P376557	160	20	A_23_P376557	NM_022468	MMP25	1.75191	11.4114	2.59571	0.0154293	0.0172096	ref|Homo sapiens matrix metallopeptidase 25 (MMP25), mRNA [NM_022468]
A_24_P97342	371	21	A_24_P97342	NM_021935	PROK2	1.85823	13.5869	2.51972	0.0183435	0.0202011	ref|Homo sapiens prokineticin 2 (PROK2), transcript variant 2, mRNA [NM_021935]
A_23_P152234	398	71	A_23_P152234	NM_144673	CMTM2	1.50851	11.2064	2.4678	0.0206198	0.0224241	ref|Homo sapiens CKLF-like MARVEL transmembrane domain containing 2 (CMTM2), transcript variant 1, mRNA [NM_144673]
A_23_P210465	408	78	A_23_P210465	NM_002638	PI3	1.86036	14.6251	2.45814	0.0210713	0.0226322	ref|Homo sapiens peptidase inhibitor 3, skin-derived (PI3), mRNA [NM_002638]
A_33_P3214550	189	1	A_33_P3214550	NM_001557	CXCR2	1.54845	13.0775	2.43716	0.0220829	0.0232275	ref|Homo sapiens chemokine (C-X-C motif) receptor 2 (CXCR2), transcript variant 1, mRNA [NM_001557]
A_23_P71379	474	84	A_23_P71379	NM_005672	PSCA	2.06944	10.4133	2.4356	0.0221596	0.0232275	ref|Homo sapiens prostate stem cell antigen (PSCA), transcript variant 1, mRNA [NM_005672]
A_23_P78248	147	51	A_23_P78248	NM_015515	KRT23	1.51336	10.5008	2.35029	0.0267653	0.0277212	ref|Homo sapiens keratin 23, type I (KRT23), transcript variant 1, mRNA [NM_015515]
A_33_P3289236	81	18	A_33_P3289236	NM_020995	HPR	-2.09221	13.7703	-2.23652	0.0342688	0.0350751	ref|Homo sapiens haptoglobin-related protein (HPR), mRNA [NM_020995]
A_23_P206760	410	72	A_23_P206760	NM_005143	HP	-2.15906	15.5332	-2.22554	0.0350855	0.0354935	ref|Homo sapiens haptoglobin (HP), transcript variant 1, mRNA [NM_005143]

## Sheet: limma COPD no RIN correction
	Row	Col	ProbeName	SystematicName	GeneName	logFC	AveExpr	t	P.Value	adj.P.Val	Description
A_23_P93269	288	79	A_23_P93269	NM_003447	ZNF165	2.65949	8.38087	9.31446	1.20489e-09	3.56875e-07	ref|Homo sapiens zinc finger protein 165 (ZNF165), mRNA [NM_003447]
A_33_P3239287	271	52	A_33_P3239287	NM_001005271	CHD3	2.02643	9.69352	9.19882	1.54115e-09	3.56875e-07	ref|Homo sapiens chromodomain helicase DNA binding protein 3 (CHD3), transcript variant 3, mRNA [NM_001005271]
A_33_P3360814	59	85	A_33_P3360814	NM_001085386	NFE4	2.24649	6.87537	9.18385	1.59123e-09	3.56875e-07	ref|Homo sapiens nuclear factor, erythroid 4 (NFE4), mRNA [NM_001085386]
A_33_P3368358	348	3	A_33_P3368358	NM_182966	NEDD9	2.81047	8.20501	9.14076	1.74503e-09	3.56875e-07	ref|Homo sapiens neural precursor cell expressed, developmentally down-regulated 9 (NEDD9), transcript variant 2, mRNA [NM_182966]
A_23_P162589	7	67	A_23_P162589	NM_001017535	VDR	1.84041	11.7838	9.04983	2.12173e-09	3.56875e-07	ref|Homo sapiens vitamin D (1,25- dihydroxyvitamin D3) receptor (VDR), transcript variant 2, mRNA [NM_001017535]
A_33_P3282898	179	67	A_33_P3282898	ENST00000378192	TLN1	1.67324	7.29821	8.78227	3.79493e-09	4.6572e-07	ens|talin 1 [Source:HGNC Symbol;Acc:HGNC:11845] [ENST00000378192]
A_24_P200023	298	67	A_24_P200023	NM_000877	IL1R1	2.54292	7.31468	8.77258	3.87639e-09	4.6572e-07	ref|Homo sapiens interleukin 1 receptor, type I (IL1R1), transcript variant 1, mRNA [NM_000877]
A_23_P427217	106	56	A_23_P427217	NM_032776	JMJD1C	2.19558	9.1203	8.62204	5.39998e-09	5.67673e-07	ref|Homo sapiens jumonji domain containing 1C (JMJD1C), transcript variant 1, mRNA [NM_032776]
A_24_P359067	179	51	A_24_P359067	NM_001242698	LOC100130357	2.39185	6.77309	8.46658	7.62843e-09	6.76743e-07	ref|Homo sapiens uncharacterized LOC100130357 (LOC100130357), mRNA [NM_001242698]
A_33_P3257312	216	64	A_33_P3257312	NM_015104	ATG2A	2.59036	13.291	8.44268	8.04688e-09	6.76743e-07	ref|Homo sapiens autophagy related 2A (ATG2A), mRNA [NM_015104]
A_33_P3267230	434	2	A_33_P3267230	NM_001001417	TBC1D3B	1.73498	7.5569	8.39731	8.90715e-09	6.80992e-07	ref|Homo sapiens TBC1 domain family, member 3B (TBC1D3B), mRNA [NM_001001417]
A_23_P76969	210	70	A_23_P76969	NM_015556	SIPA1L1	2.26252	11.7518	8.32681	1.04356e-08	7.14805e-07	ref|Homo sapiens signal-induced proliferation-associated 1 like 1 (SIPA1L1), transcript variant 1, mRNA [NM_015556]
A_33_P3213169	26	77	A_33_P3213169	ENST00000567409	ITGAX	2.81241	10.0311	8.30145	1.10493e-08	7.14805e-07	ens|integrin, alpha X (complement component 3 receptor 4 subunit) [Source:HGNC Symbol;Acc:HGNC:6152] [ENST00000567409]
A_24_P188377	514	59	A_24_P188377	NM_000574	CD55	2.47735	12.9388	8.18598	1.43477e-08	8.39758e-07	ref|Homo sapiens CD55 molecule, decay accelerating factor for complement (Cromer blood group) (CD55), transcript variant 1, mRNA [NM_000574]
A_23_P34537	378	79	A_23_P34537	NM_000120	EPHX1	-1.8068	9.65886	-8.16705	1.49779e-08	8.39758e-07	ref|Homo sapiens epoxide hydrolase 1, microsomal (xenobiotic) (EPHX1), transcript variant 1, mRNA [NM_000120]
A_32_P101352	213	2	A_32_P101352	NM_001025265	CXorf65	2.35111	9.0334	8.09474	1.76589e-08	9.15789e-07	ref|Homo sapiens chromosome X open reading frame 65 (CXorf65), transcript variant 1, mRNA [NM_001025265]
A_24_P345846	12	44	A_24_P345846	NM_058172	ANTXR2	2.14542	7.14839	8.05382	1.93897e-08	9.15789e-07	ref|Homo sapiens anthrax toxin receptor 2 (ANTXR2), transcript variant 1, mRNA [NM_058172]
A_23_P17914	51	22	A_23_P17914	NM_025225	PNPLA3	-2.89721	9.67952	-8.04908	1.96007e-08	9.15789e-07	ref|Homo sapiens patatin-like phospholipase domain containing 3 (PNPLA3), mRNA [NM_025225]
A_33_P3393684	483	44	A_33_P3393684	NM_001013661	VSIG8	1.78933	6.67985	7.97456	2.32536e-08	9.88793e-07	ref|Homo sapiens V-set and immunoglobulin domain containing 8 (VSIG8), mRNA [NM_001013661]
A_23_P57856	394	63	A_23_P57856	NM_001130845	BCL6	2.00276	12.8115	7.95584	2.42758e-08	9.88793e-07	ref|Homo sapiens B-cell CLL/lymphoma 6 (BCL6), transcript variant 2, mRNA [NM_001130845]
A_23_P351215	369	24	A_23_P351215	NM_005414	SKIL	2.02562	10.2429	7.94848	2.46904e-08	9.88793e-07	ref|Homo sapiens SKI-like proto-oncogene (SKIL), transcript variant 1, mRNA [NM_005414]
A_33_P3376264	330	28	A_33_P3376264	ENST00000378938	GK	2.69464	8.35687	7.92605	2.59997e-08	9.93898e-07	ens|glycerol kinase [Source:HGNC Symbol;Acc:HGNC:4289] [ENST00000378938]
A_24_P943566	68	68	A_24_P943566	ENST00000379350	PHACTR1	2.73707	9.7232	7.90607	2.72252e-08	9.95494e-07	ens|phosphatase and actin regulator 1 [Source:HGNC Symbol;Acc:HGNC:20990] [ENST00000379350]
A_33_P3225327	427	78	A_33_P3225327	NM_024524	ATP13A3	2.01748	9.34774	7.78824	3.57621e-08	1.20289e-06	ref|Homo sapiens ATPase type 13A3 (ATP13A3), mRNA [NM_024524]
A_23_P323563	381	76	A_23_P323563	NM_022835	PLEKHG2	2.53102	9.53119	7.77929	3.65138e-08	1.20289e-06	ref|Homo sapiens pleckstrin homology domain containing, family G (with RhoGef domain) member 2 (PLEKHG2), mRNA [NM_022835]
A_33_P3278906	295	47	A_33_P3278906	NM_198513	PHF20L1	1.74864	7.84715	7.76974	3.73332e-08	1.20289e-06	ref|Homo sapiens PHD finger protein 20-like 1 (PHF20L1), transcript variant 3, mRNA [NM_198513]
A_23_P340333	504	36	A_23_P340333	NM_033397	ITPRIP	1.81899	13.0554	7.75519	3.86184e-08	1.20289e-06	ref|Homo sapiens inositol 1,4,5-trisphosphate receptor interacting protein (ITPRIP), transcript variant 1, mRNA [NM_033397]
A_24_P274795	348	53	A_24_P274795	NM_018719	CDCA7L	-1.59613	9.97796	-7.71667	4.22435e-08	1.21737e-06	ref|Homo sapiens cell division cycle associated 7-like (CDCA7L), transcript variant 1, mRNA [NM_018719]
A_23_P54996	516	11	A_23_P54996	NM_198393	TEX14	-2.64838	9.13893	-7.71115	4.27911e-08	1.21737e-06	ref|Homo sapiens testis expressed 14 (TEX14), transcript variant 1, mRNA [NM_198393]
A_23_P37569	102	31	A_23_P37569	NM_006122	MAN2A2	1.71292	9.66763	7.69905	4.40162e-08	1.21737e-06	ref|Homo sapiens mannosidase, alpha, class 2A, member 2 (MAN2A2), mRNA [NM_006122]
A_24_P390928	346	50	A_24_P390928	NM_024108	TRAPPC6A	-1.52366	10.6887	-7.67347	4.67259e-08	1.21737e-06	ref|Homo sapiens trafficking protein particle complex 6A (TRAPPC6A), transcript variant 1, mRNA [NM_024108]
A_33_P3369317	75	74	A_33_P3369317	NM_001135005	DNAJB5	1.90329	8.10674	7.65857	4.83837e-08	1.21737e-06	ref|Homo sapiens DnaJ (Hsp40) homolog, subfamily B, member 5 (DNAJB5), transcript variant 1, mRNA [NM_001135005]
A_23_P144476	139	72	A_23_P144476	NM_199327	SPRY1	-1.81469	8.31497	-7.65497	4.87925e-08	1.21737e-06	ref|Homo sapiens sprouty homolog 1, antagonist of FGF signaling (Drosophila) (SPRY1), transcript variant 2, mRNA [NM_199327]
A_33_P3234472	341	40	A_33_P3234472	NR_034124	LINC01270	2.91728	8.22137	7.64142	5.03645e-08	1.21737e-06	ref|Homo sapiens long intergenic non-protein coding RNA 1270 (LINC01270), long non-coding RNA [NR_034124]
A_23_P154306	107	27	A_23_P154306	NM_004180	TANK	1.91956	12.6863	7.6389	5.06636e-08	1.21737e-06	ref|Homo sapiens TRAF family member-associated NFKB activator (TANK), transcript variant 1, mRNA [NM_004180]
A_33_P3240936	517	65	A_33_P3240936	NM_012104	BACE1	-2.11189	7.49131	-7.61715	5.33118e-08	1.24542e-06	ref|Homo sapiens beta-site APP-cleaving enzyme 1 (BACE1), transcript variant a, mRNA [NM_012104]
A_33_P3267186	421	48	A_33_P3267186	NM_001682	ATP2B1	1.80421	10.5869	7.54616	6.29893e-08	1.41839e-06	ref|Homo sapiens ATPase, Ca++ transporting, plasma membrane 1 (ATP2B1), transcript variant 2, mRNA [NM_001682]
A_23_P214821	76	24	A_23_P214821	NM_001955	EDN1	3.23426	10.2696	7.53881	6.40891e-08	1.41839e-06	ref|Homo sapiens endothelin 1 (EDN1), transcript variant 1, mRNA [NM_001955]
A_33_P3217213	145	56	A_33_P3217213	NM_005451	PDLIM7	2.0353	9.28551	7.50398	6.95733e-08	1.50029e-06	ref|Homo sapiens PDZ and LIM domain 7 (enigma) (PDLIM7), transcript variant 1, mRNA [NM_005451]
A_23_P255328	306	9	A_23_P255328	NM_020226	PRDM8	2.5803	7.74289	7.49217	7.15402e-08	1.50413e-06	ref|Homo sapiens PR domain containing 8 (PRDM8), transcript variant 1, mRNA [NM_020226]
A_24_P411863	495	55	A_24_P411863	NM_182931	KMT2E	1.88195	9.33783	7.44315	8.03296e-08	1.64774e-06	ref|Homo sapiens lysine (K)-specific methyltransferase 2E (KMT2E), transcript variant 1, mRNA [NM_182931]
A_33_P3333960	184	4	A_33_P3333960	NR_024464	LINC00426	2.21457	7.30822	7.42273	8.43126e-08	1.65491e-06	ref|Homo sapiens long intergenic non-protein coding RNA 426 (LINC00426), long non-coding RNA [NR_024464]
A_24_P154080	268	47	A_24_P154080	NM_001397	ECE1	2.87948	7.84971	7.42121	8.46151e-08	1.65491e-06	ref|Homo sapiens endothelin converting enzyme 1 (ECE1), transcript variant 1, mRNA [NM_001397]
A_23_P149892	45	7	A_23_P149892	NM_018590	CSGALNACT2	1.78159	10.096	7.38755	9.16513e-08	1.73072e-06	ref|Homo sapiens chondroitin sulfate N-acetylgalactosaminyltransferase 2 (CSGALNACT2), mRNA [NM_018590]
A_33_P3288844	283	45	A_33_P3288844	NM_000565	IL6R	3.22431	10.5268	7.38318	9.26068e-08	1.73072e-06	ref|Homo sapiens interleukin 6 receptor (IL6R), transcript variant 1, mRNA [NM_000565]
A_33_P3323939	449	55	A_33_P3323939	NM_001102469	LIPN	3.43045	9.73259	7.3123	1.09622e-07	1.96536e-06	ref|Homo sapiens lipase, family member N (LIPN), mRNA [NM_001102469]
A_24_P252497	181	54	A_24_P252497	NM_025195	TRIB1	1.97764	15.1142	7.30358	1.11926e-07	1.96536e-06	ref|Homo sapiens tribbles pseudokinase 1 (TRIB1), transcript variant 1, mRNA [NM_025195]
A_23_P336554	260	26	A_23_P336554	NM_134470	IL1RAP	2.9349	9.81309	7.30009	1.1286e-07	1.96536e-06	ref|Homo sapiens interleukin 1 receptor accessory protein (IL1RAP), transcript variant 2, mRNA [NM_134470]
A_23_P38723	249	78	A_23_P38723	NM_015295	SMCHD1	2.57326	10.5949	7.29134	1.15243e-07	1.96536e-06	ref|Homo sapiens structural maintenance of chromosomes flexible hinge domain containing 1 (SMCHD1), mRNA [NM_015295]
A_23_P214876	496	67	A_23_P214876	NM_004973	JARID2	2.43895	11.2141	7.28555	1.16846e-07	1.96536e-06	ref|Homo sapiens jumonji, AT rich interactive domain 2 (JARID2), transcript variant 1, mRNA [NM_004973]
A_32_P213637	372	6	A_32_P213637	NR_037596	LINC01061	2.4714	9.61414	7.27058	1.21101e-07	1.99697e-06	ref|Homo sapiens long intergenic non-protein coding RNA 1061 (LINC01061), long non-coding RNA [NR_037596]
A_24_P100996	394	40	A_24_P100996	NM_213599	ANO5	-1.79714	7.87505	-7.22457	1.35191e-07	2.14939e-06	ref|Homo sapiens anoctamin 5 (ANO5), transcript variant 1, mRNA [NM_213599]
A_33_P3640690	172	26	A_33_P3640690	NM_001128128	ZEB1	2.73974	7.63274	7.21775	1.37417e-07	2.14939e-06	ref|Homo sapiens zinc finger E-box binding homeobox 1 (ZEB1), transcript variant 1, mRNA [NM_001128128]
A_23_P164042	387	19	A_23_P164042	NM_001433	ERN1	1.77859	7.12734	7.21472	1.38419e-07	2.14939e-06	ref|Homo sapiens endoplasmic reticulum to nucleus signaling 1 (ERN1), mRNA [NM_001433]
A_33_P3281532	103	35	A_33_P3281532	NM_022780	RMND5A	1.7133	7.99588	7.20758	1.40808e-07	2.14939e-06	ref|Homo sapiens required for meiotic nuclear division 5 homolog A (S. cerevisiae) (RMND5A), mRNA [NM_022780]
A_23_P16817	224	15	A_23_P16817	NM_004071	CLK1	1.63915	10.0169	7.20079	1.43122e-07	2.14939e-06	ref|Homo sapiens CDC-like kinase 1 (CLK1), transcript variant 1, mRNA [NM_004071]
A_33_P3212650	480	75	A_33_P3212650	ENST00000609477	HDDC2	-1.94037	10.8885	-7.1475	1.62661e-07	2.39996e-06	ens|HD domain containing 2 [Source:HGNC Symbol;Acc:HGNC:21078] [ENST00000609477]
A_23_P66260	38	19	A_23_P66260	NM_003414	ZNF267	2.76133	11.4539	7.11688	1.75102e-07	2.53214e-06	ref|Homo sapiens zinc finger protein 267 (ZNF267), transcript variant 1, mRNA [NM_003414]
A_23_P77859	252	52	A_23_P77859	NM_203411	TMEM88	2.05019	10.4364	7.11091	1.77641e-07	2.53214e-06	ref|Homo sapiens transmembrane protein 88 (TMEM88), mRNA [NM_203411]
A_24_P665504	93	51	A_24_P665504	NR_028327	LOC100133331	2.10053	8.69621	7.09981	1.82459e-07	2.55747e-06	ref|Homo sapiens uncharacterized LOC100133331 (LOC100133331), long non-coding RNA [NR_028327]
A_23_P57199	301	32	A_23_P57199	NM_178311	GGTLC1	2.06087	9.4019	7.08104	1.90907e-07	2.63202e-06	ref|Homo sapiens gamma-glutamyltransferase light chain 1 (GGTLC1), transcript variant A, mRNA [NM_178311]
A_33_P3556532	84	29	A_33_P3556532	ENST00000587177	DNAH17	2.61545	7.12664	7.07238	1.94943e-07	2.64431e-06	ens|dynein, axonemal, heavy chain 17 [Source:HGNC Symbol;Acc:HGNC:2946] [ENST00000587177]
A_24_P380679	231	30	A_24_P380679	NM_182597	LSMEM1	2.47084	8.12299	7.05117	2.05189e-07	2.73911e-06	ref|Homo sapiens leucine-rich single-pass membrane protein 1 (LSMEM1), transcript variant 1, mRNA [NM_182597]
A_23_P28652	324	48	A_23_P28652	NM_016085	ATRAID	-1.64191	10.1086	-7.03428	2.13743e-07	2.79001e-06	ref|Homo sapiens all-trans retinoic acid-induced differentiation factor (ATRAID), transcript variant 1, mRNA [NM_016085]
A_33_P3281283	475	82	A_33_P3281283	NM_005226	S1PR3	1.87295	6.93446	7.03063	2.15637e-07	2.79001e-06	ref|Homo sapiens sphingosine-1-phosphate receptor 3 (S1PR3), mRNA [NM_005226]
A_23_P45871	45	44	A_23_P45871	NM_006820	IFI44L	-2.20642	9.87699	-6.95503	2.59015e-07	3.273e-06	ref|Homo sapiens interferon-induced protein 44-like (IFI44L), mRNA [NM_006820]
A_23_P114808	448	73	A_23_P114808	NM_001024732	MECR	-1.56522	9.4821	-6.95228	2.60751e-07	3.273e-06	ref|Homo sapiens mitochondrial trans-2-enoyl-CoA reductase (MECR), transcript variant 2, mRNA [NM_001024732]
A_23_P145541	391	72	A_23_P145541	NM_014845	FIG4	-1.55137	10.3089	-6.91009	2.88921e-07	3.57327e-06	ref|Homo sapiens FIG4 phosphoinositide 5-phosphatase (FIG4), mRNA [NM_014845]
A_33_P3263417	187	1	A_33_P3263417	NR_109851	LINC-PINT	1.8275	9.10176	6.90008	2.96049e-07	3.60278e-06	ref|Homo sapiens long intergenic non-protein coding RNA, p53 induced transcript (LINC-PINT), transcript variant 4, long non-coding RNA [NR_109851]
A_23_P316974	482	44	A_23_P316974	NM_003898	SYNJ2	2.04387	7.74424	6.89481	2.99875e-07	3.60278e-06	ref|Homo sapiens synaptojanin 2 (SYNJ2), transcript variant 1, mRNA [NM_003898]
A_23_P150876	492	60	A_23_P150876	NM_024667	VPS37B	1.53657	11.9089	6.88782	3.0503e-07	3.6131e-06	ref|Homo sapiens vacuolar protein sorting 37 homolog B (S. cerevisiae) (VPS37B), mRNA [NM_024667]
A_33_P3308512	77	34	A_33_P3308512	NM_018593	SLC16A10	2.22933	10.059	6.87179	3.17187e-07	3.68171e-06	ref|Homo sapiens solute carrier family 16 (aromatic amino acid transporter), member 10 (SLC16A10), mRNA [NM_018593]
A_24_P64100	30	28	A_24_P64100	ENST00000519973	SLC25A37	3.32803	11.1591	6.86782	3.20271e-07	3.68171e-06	ens|solute carrier family 25 (mitochondrial iron transporter), member 37 [Source:HGNC Symbol;Acc:HGNC:29786] [ENST00000519973]
A_24_P365025	470	10	A_24_P365025	NM_003971	SPAG9	1.86631	11.0099	6.8612	3.25488e-07	3.68171e-06	ref|Homo sapiens sperm associated antigen 9 (SPAG9), transcript variant 3, mRNA [NM_003971]
A_33_P3279831	96	49	A_33_P3279831	NM_006813	PNRC1	1.97125	12.4192	6.85763	3.28333e-07	3.68171e-06	ref|Homo sapiens proline-rich nuclear receptor coactivator 1 (PNRC1), mRNA [NM_006813]
A_24_P703830	270	33	A_24_P703830	NM_001098622	NANOS3	2.04584	7.37885	6.83999	3.42784e-07	3.74838e-06	ref|Homo sapiens nanos homolog 3 (Drosophila) (NANOS3), mRNA [NM_001098622]
A_23_P156284	162	40	A_23_P156284	NM_080881	DBN1	1.82306	7.57511	6.83583	3.46286e-07	3.74838e-06	ref|Homo sapiens drebrin 1 (DBN1), transcript variant 2, mRNA [NM_080881]
A_23_P411188	365	34	A_23_P411188	NM_020402	CHRNA10	2.02238	7.76317	6.82629	3.54454e-07	3.74838e-06	ref|Homo sapiens cholinergic receptor, nicotinic, alpha 10 (neuronal) (CHRNA10), transcript variant 1, mRNA [NM_020402]
A_23_P98930	250	42	A_23_P98930	NM_018169	KIAA1551	2.28278	13.2051	6.82418	3.56286e-07	3.74838e-06	ref|Homo sapiens KIAA1551 (KIAA1551), mRNA [NM_018169]
A_23_P379071	431	13	A_23_P379071	NM_145032	FBXL13	2.64477	7.21587	6.82386	3.56564e-07	3.74838e-06	ref|Homo sapiens F-box and leucine-rich repeat protein 13 (FBXL13), transcript variant 1, mRNA [NM_145032]
A_33_P3219090	313	11	A_33_P3219090	NM_005542	INSIG1	2.37767	11.7701	6.81557	3.63865e-07	3.77791e-06	ref|Homo sapiens insulin induced gene 1 (INSIG1), transcript variant 1, mRNA [NM_005542]
A_23_P7412	384	10	A_23_P7412	NM_001040462	BTNL8	4.23098	9.7313	6.80302	3.75211e-07	3.82089e-06	ref|Homo sapiens butyrophilin-like 8 (BTNL8), transcript variant 2, mRNA [NM_001040462]
A_32_P109036	375	43	A_32_P109036	NM_001076678	ZNF493	1.86566	7.27502	6.79669	3.81076e-07	3.82089e-06	ref|Homo sapiens zinc finger protein 493 (ZNF493), transcript variant 3, mRNA [NM_001076678]
A_23_P167227	207	6	A_23_P167227	NM_005327	HADH	-2.0447	12.045	-6.79609	3.81635e-07	3.82089e-06	ref|Homo sapiens hydroxyacyl-CoA dehydrogenase (HADH), transcript variant 2, mRNA [NM_005327]
A_33_P3331511	383	41	A_33_P3331511	NR_027345	LINC00173	2.35084	7.30876	6.78476	3.92369e-07	3.83971e-06	ref|Homo sapiens long intergenic non-protein coding RNA 173 (LINC00173), transcript variant 1, long non-coding RNA [NR_027345]
A_24_P237036	474	28	A_24_P237036	NM_003807	TNFSF14	4.2017	11.0988	6.78447	3.92646e-07	3.83971e-06	ref|Homo sapiens tumor necrosis factor (ligand) superfamily, member 14 (TNFSF14), transcript variant 1, mRNA [NM_003807]
A_23_P80377	26	66	A_23_P80377	NM_007229	PACSIN2	1.75609	10.362	6.74794	4.29431e-07	4.0082e-06	ref|Homo sapiens protein kinase C and casein kinase substrate in neurons 2 (PACSIN2), transcript variant 2, mRNA [NM_007229]
A_33_P3338360	173	59	A_33_P3338360	NR_003002	SCARNA13	2.34004	8.21744	6.74345	4.34195e-07	4.0082e-06	ref|Homo sapiens small Cajal body-specific RNA 13 (SCARNA13), guide RNA [NR_003002]
A_23_P116557	334	2	A_23_P116557	NM_009587	LGALS9	-1.59406	12.0659	-6.74255	4.35152e-07	4.0082e-06	ref|Homo sapiens lectin, galactoside-binding, soluble, 9 (LGALS9), transcript variant 1, mRNA [NM_009587]
A_24_P323941	84	23	A_24_P323941	NM_001012971	FAM209A	2.55015	8.95226	6.742	4.35741e-07	4.0082e-06	ref|Homo sapiens family with sequence similarity 209, member A (FAM209A), mRNA [NM_001012971]
A_33_P3338121	197	51	A_33_P3338121	NM_001017402	LAMB3	3.09976	10.8474	6.73699	4.41128e-07	4.0082e-06	ref|Homo sapiens laminin, beta 3 (LAMB3), transcript variant 2, mRNA [NM_001017402]
A_33_P3270311	292	54	A_33_P3270311	NM_020760	HECW2	1.59227	7.06617	6.73251	4.46006e-07	4.0082e-06	ref|Homo sapiens HECT, C2 and WW domain containing E3 ubiquitin protein ligase 2 (HECW2), mRNA [NM_020760]
A_33_P3236316	98	21	A_33_P3236316	NR_109983	LOC729218	2.0614	8.91993	6.73131	4.47326e-07	4.0082e-06	ref|Homo sapiens uncharacterized LOC729218 (LOC729218), transcript variant 1, non-coding RNA [NR_109983]
A_23_P162300	95	71	A_23_P162300	NM_007199	IRAK3	2.11573	10.2824	6.7307	4.48003e-07	4.0082e-06	ref|Homo sapiens interleukin-1 receptor-associated kinase 3 (IRAK3), transcript variant 1, mRNA [NM_007199]
A_33_P3248900	250	1	A_33_P3248900	NR_028324	LINC01002	2.49676	13.0777	6.71787	4.62345e-07	4.09297e-06	ref|Homo sapiens long intergenic non-protein coding RNA 1002 (LINC01002), long non-coding RNA [NR_028324]
A_23_P51646	294	27	A_23_P51646	NM_004073	PLK3	2.18216	14.0853	6.70935	4.72131e-07	4.12044e-06	ref|Homo sapiens polo-like kinase 3 (PLK3), mRNA [NM_004073]
A_23_P315286	509	51	A_23_P315286	NM_138774	R3HDM4	2.34614	12.2275	6.70667	4.75247e-07	4.12044e-06	ref|Homo sapiens R3H domain containing 4 (R3HDM4), mRNA [NM_138774]
A_33_P3280875	531	21	A_33_P3280875	NM_006469	IVNS1ABP	3.24069	8.85476	6.67953	5.08067e-07	4.36004e-06	ref|Homo sapiens influenza virus NS1A binding protein (IVNS1ABP), mRNA [NM_006469]
A_23_P426305	482	18	A_23_P426305	NM_003734	AOC3	-3.65034	12.894	-6.66381	5.28113e-07	4.40377e-06	ref|Homo sapiens amine oxidase, copper containing 3 (AOC3), transcript variant 1, mRNA [NM_003734]
A_33_P3222069	267	46	A_33_P3222069	NM_182965	SPHK1	2.33102	12.2031	6.66333	5.28747e-07	4.40377e-06	ref|Homo sapiens sphingosine kinase 1 (SPHK1), transcript variant 2, mRNA [NM_182965]
A_23_P104471	45	69	A_23_P104471	NM_001007271	DUSP13	2.31089	6.65681	6.65925	5.34085e-07	4.40377e-06	ref|Homo sapiens dual specificity phosphatase 13 (DUSP13), transcript variant 1, mRNA [NM_001007271]
A_32_P175301	259	53	A_32_P175301	NM_014957	DENND3	2.23649	12.1183	6.65923	5.34107e-07	4.40377e-06	ref|Homo sapiens DENN/MADD domain containing 3 (DENND3), mRNA [NM_014957]
A_24_P117029	47	66	A_24_P117029	NM_000527	LDLR	1.90299	9.87708	6.6498	5.46672e-07	4.4636e-06	ref|Homo sapiens low density lipoprotein receptor (LDLR), transcript variant 1, mRNA [NM_000527]
A_23_P41664	379	62	A_23_P41664	NM_181506	LRRC70	3.33736	8.56308	6.64031	5.59608e-07	4.52529e-06	ref|Homo sapiens leucine rich repeat containing 70 (LRRC70), mRNA [NM_181506]
A_23_P93360	257	58	A_23_P93360	NM_001136	AGER	1.84571	7.89915	6.62768	5.77325e-07	4.6241e-06	ref|Homo sapiens advanced glycosylation end product-specific receptor (AGER), transcript variant 1, mRNA [NM_001136]
A_33_P3805085	279	42	A_33_P3805085	NM_133372	FNIP1	2.37154	10.1982	6.61109	6.01458e-07	4.77195e-06	ref|Homo sapiens folliculin interacting protein 1 (FNIP1), transcript variant 1, mRNA [NM_133372]
A_33_P3392787	103	36	A_33_P3392787	NM_001008723	CFAP58	1.81335	6.78443	6.59255	6.29642e-07	4.91196e-06	ref|Homo sapiens cilia and flagella associated protein 58 (CFAP58), mRNA [NM_001008723]
A_23_P62642	445	21	A_23_P62642	NM_012337	CFAP45	1.54354	6.69277	6.59182	6.30787e-07	4.91196e-06	ref|Homo sapiens cilia and flagella associated protein 45 (CFAP45), mRNA [NM_012337]
A_23_P48056	48	13	A_23_P48056	NM_006825	CKAP4	1.68407	10.9955	6.58657	6.39035e-07	4.93053e-06	ref|Homo sapiens cytoskeleton-associated protein 4 (CKAP4), mRNA [NM_006825]
A_23_P42935	105	79	A_23_P42935	NM_004333	BRAF	1.90369	8.2989	6.58099	6.47907e-07	4.95355e-06	ref|Homo sapiens B-Raf proto-oncogene, serine/threonine kinase (BRAF), mRNA [NM_004333]
A_23_P98402	474	11	A_23_P98402	NM_001040455	SIDT2	-1.68276	14.7364	-6.57385	6.59442e-07	4.99631e-06	ref|Homo sapiens SID1 transmembrane family, member 2 (SIDT2), mRNA [NM_001040455]
A_23_P127385	159	57	A_23_P127385	NM_000256	MYBPC3	2.12573	8.24698	6.56559	6.73063e-07	5.00898e-06	ref|Homo sapiens myosin binding protein C, cardiac (MYBPC3), mRNA [NM_000256]
A_32_P11230	216	9	A_32_P11230	NR_024497	LINC00999	2.48029	10.9096	6.5642	6.75378e-07	5.00898e-06	ref|Homo sapiens long intergenic non-protein coding RNA 999 (LINC00999), long non-coding RNA [NR_024497]
A_23_P112452	165	23	A_23_P112452	NR_003191	GGTA1P	-1.85718	11.0786	-6.56205	6.78982e-07	5.00898e-06	ref|Homo sapiens glycoprotein, alpha-galactosyltransferase 1 pseudogene (GGTA1P), transcript variant 1, non-coding RNA [NR_003191]
A_24_P224727	211	69	A_24_P224727	NM_004364	CEBPA	-1.53703	12.3045	-6.54819	7.0269e-07	5.1388e-06	ref|Homo sapiens CCAAT/enhancer binding protein (C/EBP), alpha (CEBPA), transcript variant 1, mRNA [NM_004364]
A_33_P3254191	391	20	A_33_P3254191	NM_020841	OSBPL8	1.72933	8.8667	6.53927	7.18394e-07	5.20836e-06	ref|Homo sapiens oxysterol binding protein-like 8 (OSBPL8), transcript variant 1, mRNA [NM_020841]
A_24_P317762	383	67	A_24_P317762	NM_002346	LY6E	-2.56341	12.3715	-6.52785	7.39017e-07	5.2991e-06	ref|Homo sapiens lymphocyte antigen 6 complex, locus E (LY6E), transcript variant 1, mRNA [NM_002346]
A_23_P259741	475	44	A_23_P259741	NM_002971	SATB1	2.22495	10.6805	6.5254	7.43513e-07	5.2991e-06	ref|Homo sapiens SATB homeobox 1 (SATB1), transcript variant 1, mRNA [NM_002971]
A_33_P3414107	183	9	A_33_P3414107	ENST00000440769	LOC729040	2.51135	7.80252	6.52048	7.52657e-07	5.3192e-06	ref|PREDICTED: Homo sapiens uncharacterized LOC729040 (LOC729040), misc_RNA [XR_241838]
A_23_P65532	352	47	A_23_P65532	NM_021255	PELI2	2.51162	8.89597	6.51254	7.67616e-07	5.37971e-06	ref|Homo sapiens pellino E3 ubiquitin protein ligase family member 2 (PELI2), mRNA [NM_021255]
A_33_P3373375	384	70	A_33_P3373375	NM_004356	CD81	-1.54953	15.9046	-6.5064	7.79399e-07	5.39276e-06	ref|Homo sapiens CD81 molecule (CD81), transcript variant 1, mRNA [NM_004356]
A_23_P129221	330	26	A_23_P129221	NM_000137	FAH	-1.6661	10.3453	-6.5049	7.82302e-07	5.39276e-06	ref|Homo sapiens fumarylacetoacetate hydrolase (fumarylacetoacetase) (FAH), mRNA [NM_000137]
A_23_P103110	44	15	A_23_P103110	NM_012323	MAFF	2.57537	11.9351	6.48874	8.14339e-07	5.56796e-06	ref|Homo sapiens v-maf avian musculoaponeurotic fibrosarcoma oncogene homolog F (MAFF), transcript variant 1, mRNA [NM_012323]
A_33_P3237634	186	83	A_33_P3237634	NM_004089	TSC22D3	1.91864	15.1866	6.47612	8.40261e-07	5.69887e-06	ref|Homo sapiens TSC22 domain family, member 3 (TSC22D3), transcript variant 2, mRNA [NM_004089]
A_32_P355396	220	53	A_32_P355396	NM_014844	TECPR2	2.55782	8.8493	6.47103	8.50964e-07	5.72528e-06	ref|Homo sapiens tectonin beta-propeller repeat containing 2 (TECPR2), transcript variant 1, mRNA [NM_014844]
A_24_P350245	321	82	A_24_P350245	NM_024940	DOCK5	2.88532	9.36901	6.46776	8.57916e-07	5.72625e-06	ref|Homo sapiens dedicator of cytokinesis 5 (DOCK5), mRNA [NM_024940]
A_23_P1691	47	51	A_23_P1691	NM_002421	MMP1	3.30527	8.6799	6.44437	9.09301e-07	5.97669e-06	ref|Homo sapiens matrix metallopeptidase 1 (interstitial collagenase) (MMP1), transcript variant 1, mRNA [NM_002421]
A_23_P132159	101	14	A_23_P132159	NM_017414	USP18	-2.01378	8.69536	-6.4433	9.11714e-07	5.97669e-06	ref|Homo sapiens ubiquitin specific peptidase 18 (USP18), mRNA [NM_017414]
A_23_P156180	154	31	A_23_P156180	NM_003059	SLC22A4	1.54119	9.6453	6.44108	9.16757e-07	5.97669e-06	ref|Homo sapiens solute carrier family 22 (organic cation/zwitterion transporter), member 4 (SLC22A4), mRNA [NM_003059]
A_23_P19624	88	65	A_23_P19624	NM_001718	BMP6	3.29389	8.08547	6.4292	9.44292e-07	6.10885e-06	ref|Homo sapiens bone morphogenetic protein 6 (BMP6), mRNA [NM_001718]
A_33_P3278941	507	21	A_33_P3278941	NM_001048205	REC8	2.02231	9.55005	6.4157	9.76585e-07	6.24704e-06	ref|Homo sapiens REC8 meiotic recombination protein (REC8), transcript variant 2, mRNA [NM_001048205]
A_23_P8820	531	16	A_23_P8820	NM_001442	FABP4	-3.2816	11.158	-6.41409	9.8051e-07	6.24704e-06	ref|Homo sapiens fatty acid binding protein 4, adipocyte (FABP4), mRNA [NM_001442]
A_24_P818010	102	81	A_24_P818010	NR_039983	LOC729737	2.81254	10.7063	6.40929	9.92306e-07	6.24937e-06	ref|Homo sapiens uncharacterized LOC729737 (LOC729737), long non-coding RNA [NR_039983]
A_23_P259506	523	68	A_23_P259506	NM_032412	CYSTM1	2.01581	14.0414	6.4079	9.95738e-07	6.24937e-06	ref|Homo sapiens cysteine-rich transmembrane module containing 1 (CYSTM1), mRNA [NM_032412]
A_33_P3298139	102	68	A_33_P3298139	NM_022148	CRLF2	2.40738	7.20814	6.3975	1.02189e-06	6.36599e-06	ref|Homo sapiens cytokine receptor-like factor 2 (CRLF2), transcript variant 1, mRNA [NM_022148]
A_24_P71938	341	4	A_24_P71938	NM_005900	SMAD1	-1.52391	8.19552	-6.39421	1.03032e-06	6.37133e-06	ref|Homo sapiens SMAD family member 1 (SMAD1), transcript variant 1, mRNA [NM_005900]
A_23_P85240	13	32	A_23_P85240	NM_016562	TLR7	-2.17576	10.4299	-6.37801	1.07281e-06	6.5097e-06	ref|Homo sapiens toll-like receptor 7 (TLR7), mRNA [NM_016562]
A_23_P423864	20	66	A_23_P423864	NM_198040	PHC2	1.68835	12.7563	6.37738	1.0745e-06	6.5097e-06	ref|Homo sapiens polyhomeotic homolog 2 (Drosophila) (PHC2), transcript variant 1, mRNA [NM_198040]
A_33_P3268629	282	6	A_33_P3268629	NR_026999	LINC00265	2.11805	11.1557	6.37685	1.07592e-06	6.5097e-06	ref|Homo sapiens long intergenic non-protein coding RNA 265 (LINC00265), long non-coding RNA [NR_026999]
A_23_P99661	221	68	A_23_P99661	NM_018071	ARHGEF40	1.80854	12.4337	6.37191	1.08927e-06	6.54337e-06	ref|Homo sapiens Rho guanine nucleotide exchange factor (GEF) 40 (ARHGEF40), transcript variant 1, mRNA [NM_018071]
A_32_P213330	502	43	A_32_P213330	NM_001177693	ARHGEF28	-1.99139	7.27206	-6.36866	1.09814e-06	6.5442e-06	ref|Homo sapiens Rho guanine nucleotide exchange factor (GEF) 28 (ARHGEF28), transcript variant 2, mRNA [NM_001177693]
A_33_P3375234	76	5	A_33_P3375234	NM_018145	RMDN3	-2.04096	11.341	-6.36618	1.10497e-06	6.5442e-06	ref|Homo sapiens regulator of microtubule dynamics 3 (RMDN3), mRNA [NM_018145]
A_23_P167389	280	21	A_23_P167389	NM_022481	ARAP3	3.38367	10.0805	6.35948	1.1236e-06	6.60804e-06	ref|Homo sapiens ArfGAP with RhoGAP domain, ankyrin repeat and PH domain 3 (ARAP3), mRNA [NM_022481]
A_24_P873659	335	75	A_24_P873659	NR_002819	MALAT1	2.8047	10.1843	6.35156	1.14604e-06	6.69322e-06	ref|Homo sapiens metastasis associated lung adenocarcinoma transcript 1 (non-protein coding) (MALAT1), long non-coding RNA [NR_002819]
A_33_P3329098	37	77	A_33_P3329098	NM_004906	WTAP	2.36668	10.0698	6.30806	1.27776e-06	7.39391e-06	ref|Homo sapiens Wilms tumor 1 associated protein (WTAP), transcript variant 1, mRNA [NM_004906]
A_23_P30464	143	42	A_23_P30464	NM_030567	PRR7	3.50817	10.447	6.30624	1.2836e-06	7.39391e-06	ref|Homo sapiens proline rich 7 (synaptic) (PRR7), transcript variant 1, mRNA [NM_030567]
A_23_P209805	63	47	A_23_P209805	NM_005966	NAB1	1.70135	10.9044	6.29962	1.30505e-06	7.46631e-06	ref|Homo sapiens NGFI-A binding protein 1 (EGR1 binding protein 1) (NAB1), mRNA [NM_005966]
A_23_P70201	186	60	A_23_P70201	NM_001270	CHD1	2.23855	10.401	6.29477	1.32099e-06	7.4928e-06	ref|Homo sapiens chromodomain helicase DNA binding protein 1 (CHD1), mRNA [NM_001270]
A_23_P134935	172	77	A_23_P134935	NM_001394	DUSP4	2.63618	10.4315	6.29281	1.3275e-06	7.4928e-06	ref|Homo sapiens dual specificity phosphatase 4 (DUSP4), transcript variant 1, mRNA [NM_001394]
A_23_P144959	472	63	A_23_P144959	NM_004385	VCAN	2.54073	10.6926	6.28837	1.34235e-06	7.52611e-06	ref|Homo sapiens versican (VCAN), transcript variant 1, mRNA [NM_004385]
A_33_P3404588	126	33	A_33_P3404588	NM_139241	FGD4	1.69705	10.8448	6.28221	1.36323e-06	7.56244e-06	ref|Homo sapiens FYVE, RhoGEF and PH domain containing 4 (FGD4), mRNA [NM_139241]
A_33_P3287584	220	60	A_33_P3287584	NM_133471	PPP1R18	1.92129	8.59182	6.28093	1.36759e-06	7.56244e-06	ref|Homo sapiens protein phosphatase 1, regulatory subunit 18 (PPP1R18), transcript variant 1, mRNA [NM_133471]
A_23_P29365	107	23	A_23_P29365	NM_012234	RYBP	1.86366	9.06371	6.27854	1.37581e-06	7.56244e-06	ref|Homo sapiens RING1 and YY1 binding protein (RYBP), mRNA [NM_012234]
A_24_P256654	246	17	A_24_P256654	NR_015378	ZNF674-AS1	1.50156	7.55169	6.27447	1.38991e-06	7.57393e-06	ref|Homo sapiens ZNF674 antisense RNA 1 (head to head) (ZNF674-AS1), long non-coding RNA [NR_015378]
A_23_P15357	243	24	A_23_P15357	NM_005567	LGALS3BP	-1.59112	11.6959	-6.27275	1.39591e-06	7.57393e-06	ref|Homo sapiens lectin, galactoside-binding, soluble, 3 binding protein (LGALS3BP), mRNA [NM_005567]
A_23_P94754	287	4	A_23_P94754	NM_005118	TNFSF15	3.70312	8.26775	6.26387	1.42734e-06	7.69482e-06	ref|Homo sapiens tumor necrosis factor (ligand) superfamily, member 15 (TNFSF15), transcript variant 1, mRNA [NM_005118]
A_23_P24433	142	71	A_23_P24433	NM_003793	CTSF	-2.30944	11.889	-6.25891	1.44523e-06	7.74167e-06	ref|Homo sapiens cathepsin F (CTSF), mRNA [NM_003793]
A_23_P128808	220	29	A_23_P128808	NM_013345	GPR132	2.4608	10.2806	6.24543	1.49491e-06	7.95711e-06	ref|Homo sapiens G protein-coupled receptor 132 (GPR132), transcript variant 2, mRNA [NM_013345]
A_23_P204998	290	29	A_23_P204998	NM_005766	FARP1	-1.63539	8.62814	-6.236	1.53073e-06	8.09652e-06	ref|Homo sapiens FERM, RhoGEF (ARHGEF) and pleckstrin domain protein 1 (chondrocyte-derived) (FARP1), transcript variant 1, mRNA [NM_005766]
A_33_P3316555	40	31	A_33_P3316555	NM_004528	MGST3	-1.65722	15.1912	-6.21719	1.6048e-06	8.43523e-06	ref|Homo sapiens microsomal glutathione S-transferase 3 (MGST3), mRNA [NM_004528]
A_33_P3619171	11	49	A_33_P3619171	NM_021127	PMAIP1	2.95635	10.3821	6.21183	1.62655e-06	8.49645e-06	ref|Homo sapiens phorbol-12-myristate-13-acetate-induced protein 1 (PMAIP1), mRNA [NM_021127]
A_23_P10559	148	57	A_23_P10559	NM_001080395	AATK	2.57548	9.96455	6.1943	1.69985e-06	8.82452e-06	ref|Homo sapiens apoptosis-associated tyrosine kinase (AATK), transcript variant 1, mRNA [NM_001080395]
A_23_P413641	74	54	A_23_P413641	NM_020820	PREX1	1.55799	14.0966	6.19015	1.71766e-06	8.84615e-06	ref|Homo sapiens phosphatidylinositol-3,4,5-trisphosphate-dependent Rac exchange factor 1 (PREX1), mRNA [NM_020820]
A_24_P127564	299	69	A_24_P127564	NR_024330	SPACA6P	2.21336	7.13397	6.18844	1.72505e-06	8.84615e-06	ref|Homo sapiens sperm acrosome associated 6, pseudogene (SPACA6P), long non-coding RNA [NR_024330]
A_23_P18372	120	39	A_23_P18372	NM_032047	B3GNT5	1.84285	12.9088	6.17408	1.78856e-06	9.11621e-06	ref|Homo sapiens UDP-GlcNAc:betaGal beta-1,3-N-acetylglucosaminyltransferase 5 (B3GNT5), mRNA [NM_032047]
A_24_P945113	36	79	A_24_P945113	NM_000020	ACVRL1	-1.82649	11.7934	-6.16713	1.82011e-06	9.19053e-06	ref|Homo sapiens activin A receptor type II-like 1 (ACVRL1), transcript variant 1, mRNA [NM_000020]
A_23_P93383	362	15	A_23_P93383	NM_004761	RGL2	1.5135	10.0788	6.16378	1.83551e-06	9.19053e-06	ref|Homo sapiens ral guanine nucleotide dissociation stimulator-like 2 (RGL2), transcript variant 1, mRNA [NM_004761]
A_24_P194714	295	24	A_24_P194714	NM_182565	UBALD2	1.50981	14.5826	6.16369	1.83592e-06	9.19053e-06	ref|Homo sapiens UBA-like domain containing 2 (UBALD2), mRNA [NM_182565]
A_23_P68031	100	34	A_23_P68031	NM_003151	STAT4	1.94916	8.69281	6.15345	1.88393e-06	9.37504e-06	ref|Homo sapiens signal transducer and activator of transcription 4 (STAT4), transcript variant 1, mRNA [NM_003151]
A_23_P69941	383	60	A_23_P69941	NR_027706	EPB41L4A-AS2	-1.59849	7.39615	-6.14947	1.9029e-06	9.41375e-06	ref|Homo sapiens EPB41L4A antisense RNA 2 (head to head) (EPB41L4A-AS2), long non-coding RNA [NR_027706]
A_33_P3294277	252	28	A_33_P3294277	NM_000896	CYP4F3	2.93683	7.73474	6.14246	1.93682e-06	9.51176e-06	ref|Homo sapiens cytochrome P450, family 4, subfamily F, polypeptide 3 (CYP4F3), transcript variant 1, mRNA [NM_000896]
A_23_P64828	97	61	A_23_P64828	NM_002534	OAS1	-1.63548	9.44925	-6.14072	1.94533e-06	9.51176e-06	ref|Homo sapiens 2'-5'-oligoadenylate synthetase 1, 40/46kDa (OAS1), transcript variant 2, mRNA [NM_002534]
A_23_P319423	206	27	A_23_P319423	NM_003740	KCNK5	1.61878	7.87378	6.13753	1.96099e-06	9.5329e-06	ref|Homo sapiens potassium channel, two pore domain subfamily K, member 5 (KCNK5), mRNA [NM_003740]
A_33_P3317815	275	35	A_33_P3317815	NM_004985	KRAS	1.95944	11.4234	6.13401	1.97848e-06	9.56263e-06	ref|Homo sapiens Kirsten rat sarcoma viral oncogene homolog (KRAS), transcript variant b, mRNA [NM_004985]
A_33_P3389802	523	45	A_33_P3389802	ENST00000585297	LOC101928235	2.46429	9.09353	6.10311	2.13888e-06	1.02789e-05	gb|TFU00175 Transcript Finishing Unit (TFU) Homo sapiens cDNA, mRNA sequence [CF272618]
A_33_P3247629	396	24	A_33_P3247629	NM_015509	NECAP1	1.50185	8.03129	6.08958	2.21316e-06	1.05157e-05	ref|Homo sapiens NECAP endocytosis associated 1 (NECAP1), transcript variant 1, mRNA [NM_015509]
A_24_P148836	230	33	A_24_P148836	NM_173546	KLHDC8B	-2.03378	10.2182	-6.08958	2.21317e-06	1.05157e-05	ref|Homo sapiens kelch domain containing 8B (KLHDC8B), mRNA [NM_173546]
A_23_P154605	197	38	A_23_P154605	NM_018837	SULF2	3.63783	12.1196	6.08635	2.23131e-06	1.05412e-05	ref|Homo sapiens sulfatase 2 (SULF2), transcript variant 1, mRNA [NM_018837]
A_33_P3224745	383	5	A_33_P3224745	NM_012320	PLA2G15	-1.76481	15.4973	-6.08417	2.24361e-06	1.05412e-05	ref|Homo sapiens phospholipase A2, group XV (PLA2G15), mRNA [NM_012320]
A_33_P3211666	328	57	A_33_P3211666	NM_003855	IL18R1	3.78338	8.6689	6.08111	2.26102e-06	1.0564e-05	ref|Homo sapiens interleukin 18 receptor 1 (IL18R1), transcript variant 1, mRNA [NM_003855]
A_33_P3237517	441	68	A_33_P3237517	ENST00000369578	ZNF292	1.69103	6.89889	6.07787	2.27963e-06	1.05921e-05	ens|zinc finger protein 292 [Source:HGNC Symbol;Acc:HGNC:18410] [ENST00000369578]
A_23_P119196	97	84	A_23_P119196	NM_016270	KLF2	1.78194	14.7843	6.06975	2.3269e-06	1.07523e-05	ref|Homo sapiens Kruppel-like factor 2 (KLF2), mRNA [NM_016270]
A_33_P3340105	172	60	A_33_P3340105	NR_033774	BASP1P1	2.86375	9.44287	6.06478	2.35629e-06	1.08286e-05	ref|Homo sapiens brain abundant, membrane attached signal protein 1 pseudogene 1 (BASP1P1), non-coding RNA [NR_033774]
A_23_P106174	309	53	A_23_P106174	ENST00000394157	PSEN1	1.67443	9.24917	6.05733	2.40108e-06	1.09745e-05	ens|presenilin 1 [Source:HGNC Symbol;Acc:HGNC:9508] [ENST00000394157]
A_33_P3419339	131	38	A_33_P3419339	NM_006496	GNAI3	1.58891	9.6555	6.05279	2.42879e-06	1.10411e-05	ref|Homo sapiens guanine nucleotide binding protein (G protein), alpha inhibiting activity polypeptide 3 (GNAI3), mRNA [NM_006496]
A_23_P258190	145	55	A_23_P258190	NM_001628	AKR1B1	-1.88291	12.6375	-6.04785	2.45937e-06	1.11201e-05	ref|Homo sapiens aldo-keto reductase family 1, member B1 (aldose reductase) (AKR1B1), mRNA [NM_001628]
A_32_P123255	494	51	A_32_P123255	NM_001105576	SOWAHD	-1.54424	12.7056	-6.04417	2.48233e-06	1.1139e-05	ref|Homo sapiens sosondowah ankyrin repeat domain family member D (SOWAHD), mRNA [NM_001105576]
A_32_P68148	531	74	A_32_P68148	NR_027130	ZNF738	2.08739	10.9906	6.04295	2.49005e-06	1.1139e-05	ref|Homo sapiens zinc finger protein 738 (ZNF738), non-coding RNA [NR_027130]
A_32_P47754	382	54	A_32_P47754	NM_001286233	SLC2A14	1.87907	12.91	6.03926	2.5134e-06	1.1184e-05	ref|Homo sapiens solute carrier family 2 (facilitated glucose transporter), member 14 (SLC2A14), transcript variant 1, mRNA [NM_001286233]
A_23_P500614	307	41	A_23_P500614	NM_001243	TNFRSF8	2.78789	9.92149	6.03698	2.52791e-06	1.11893e-05	ref|Homo sapiens tumor necrosis factor receptor superfamily, member 8 (TNFRSF8), transcript variant 1, mRNA [NM_001243]
A_33_P3355014	177	1	A_33_P3355014	NM_182526	TMEM229B	-1.62375	8.92799	-6.02886	2.58038e-06	1.13618e-05	ref|Homo sapiens transmembrane protein 229B (TMEM229B), mRNA [NM_182526]
A_23_P425752	5	12	A_23_P425752	NM_033219	TRIM14	-1.55915	8.99891	-6.02167	2.62781e-06	1.15103e-05	ref|Homo sapiens tripartite motif containing 14 (TRIM14), transcript variant 2, mRNA [NM_033219]
A_24_P795594	469	43	A_24_P795594	NM_001077691	ALG9	-1.75898	7.50707	-6.01401	2.67926e-06	1.16749e-05	ref|Homo sapiens ALG9, alpha-1,2-mannosyltransferase (ALG9), transcript variant 3, mRNA [NM_001077691]
A_23_P357185	256	1	A_23_P357185	NM_018397	CHDH	-1.71734	8.57904	-6.00948	2.7102e-06	1.17489e-05	ref|Homo sapiens choline dehydrogenase (CHDH), mRNA [NM_018397]
A_23_P429950	518	76	A_23_P429950	NM_000216	KAL1	-2.01491	8.946	-6.00427	2.74618e-06	1.18438e-05	ref|Homo sapiens Kallmann syndrome 1 sequence (KAL1), mRNA [NM_000216]
A_33_P3268472	469	11	A_33_P3268472	NM_001114173	CTSC	-1.54409	13.0047	-6.00142	2.76606e-06	1.18686e-05	ref|Homo sapiens cathepsin C (CTSC), transcript variant 3, mRNA [NM_001114173]
A_23_P152620	91	50	A_23_P152620	NM_172088	TNFSF13	-1.73403	11.8703	-5.98942	2.85152e-06	1.21728e-05	ref|Homo sapiens tumor necrosis factor (ligand) superfamily, member 13 (TNFSF13), transcript variant gamma, mRNA [NM_172088]
A_23_P48997	29	8	A_23_P48997	NM_003978	PSTPIP1	1.89994	10.7783	5.98743	2.86589e-06	1.21728e-05	ref|Homo sapiens proline-serine-threonine phosphatase interacting protein 1 (PSTPIP1), mRNA [NM_003978]
A_23_P354547	393	82	A_23_P354547	ENST00000558468	IRF9	1.63419	8.0758	5.98513	2.88265e-06	1.21824e-05	ens|interferon regulatory factor 9 [Source:HGNC Symbol;Acc:HGNC:6131] [ENST00000558468]
A_23_P15414	18	21	A_23_P15414	NM_003693	SCARF1	3.66803	10.4362	5.98204	2.90538e-06	1.22171e-05	ref|Homo sapiens scavenger receptor class F, member 1 (SCARF1), transcript variant 1, mRNA [NM_003693]
A_33_P3299416	300	67	A_33_P3299416	NM_181711	GRASP	2.19737	11.8358	5.95468	3.11418e-06	1.30161e-05	ref|Homo sapiens GRP1 (general receptor for phosphoinositides 1)-associated scaffold protein (GRASP), transcript variant 1, mRNA [NM_181711]
A_23_P95130	367	64	A_23_P95130	NM_207113	SLC37A3	1.76275	8.10143	5.95192	3.13606e-06	1.30161e-05	ref|Homo sapiens solute carrier family 37, member 3 (SLC37A3), transcript variant 1, mRNA [NM_207113]
A_24_P12401	25	66	A_24_P12401	NM_001025366	VEGFA	2.48388	8.42891	5.9512	3.14181e-06	1.30161e-05	ref|Homo sapiens vascular endothelial growth factor A (VEGFA), transcript variant 1, mRNA [NM_001025366]
A_33_P3233150	415	30	A_33_P3233150	NM_023072	ZSWIM4	2.26376	9.51499	5.94859	3.16268e-06	1.30383e-05	ref|Homo sapiens zinc finger, SWIM-type containing 4 (ZSWIM4), mRNA [NM_023072]
A_32_P64475	128	79	A_32_P64475	NM_152608	SDE2	1.7115	9.31306	5.93836	3.24591e-06	1.33161e-05	ref|Homo sapiens SDE2 telomere maintenance homolog (S. pombe) (SDE2), mRNA [NM_152608]
A_33_P3265309	93	18	A_33_P3265309	NM_001817	CEACAM4	2.23303	8.67215	5.92475	3.36006e-06	1.37175e-05	ref|Homo sapiens carcinoembryonic antigen-related cell adhesion molecule 4 (CEACAM4), mRNA [NM_001817]
A_23_P126037	433	53	A_23_P126037	NM_012421	RLF	2.09583	10.9222	5.92224	3.38158e-06	1.37387e-05	ref|Homo sapiens rearranged L-myc fusion (RLF), mRNA [NM_012421]
A_23_P153853	44	11	A_23_P153853	NM_001398	ECH1	-1.96319	11.0355	-5.92027	3.39857e-06	1.37413e-05	ref|Homo sapiens enoyl CoA hydratase 1, peroxisomal (ECH1), mRNA [NM_001398]
A_23_P383986	483	72	A_23_P383986	NM_015892	CHST15	3.56923	10.5827	5.90654	3.51928e-06	1.40919e-05	ref|Homo sapiens carbohydrate (N-acetylgalactosamine 4-sulfate 6-O) sulfotransferase 15 (CHST15), transcript variant 1, mRNA [NM_015892]
A_33_P3221748	76	49	A_33_P3221748	NM_001031680	RUNX3	1.60843	13.248	5.90501	3.53297e-06	1.40919e-05	ref|Homo sapiens runt-related transcription factor 3 (RUNX3), transcript variant 1, mRNA [NM_001031680]
A_23_P200203	524	62	A_23_P200203	NM_018281	ECHDC2	-1.68997	11.7324	-5.90355	3.54611e-06	1.40919e-05	ref|Homo sapiens enoyl CoA hydratase domain containing 2 (ECHDC2), transcript variant 2, mRNA [NM_018281]
A_24_P336584	385	44	A_24_P336584	NM_182664	RASSF5	2.31313	9.92575	5.90286	3.5523e-06	1.40919e-05	ref|Homo sapiens Ras association (RalGDS/AF-6) domain family member 5 (RASSF5), transcript variant 2, mRNA [NM_182664]
A_23_P312718	299	15	A_23_P312718	NM_015723	PNPLA8	1.6129	12.6109	5.89666	3.60882e-06	1.42489e-05	ref|Homo sapiens patatin-like phospholipase domain containing 8 (PNPLA8), transcript variant 1, mRNA [NM_015723]
A_23_P97394	136	64	A_23_P97394	NM_003567	BCAR3	-1.52522	9.31887	-5.88808	3.68846e-06	1.44953e-05	ref|Homo sapiens breast cancer anti-estrogen resistance 3 (BCAR3), transcript variant 2, mRNA [NM_003567]
A_23_P9415	178	43	A_23_P9415	NM_002197	ACO1	-1.94494	11.7939	-5.88142	3.75147e-06	1.46743e-05	ref|Homo sapiens aconitase 1, soluble (ACO1), transcript variant 2, mRNA [NM_002197]
A_23_P323761	75	26	A_23_P323761	NM_025228	TRAF3IP3	1.97761	9.38113	5.87188	3.84367e-06	1.49654e-05	ref|Homo sapiens TRAF3 interacting protein 3 (TRAF3IP3), transcript variant 1, mRNA [NM_025228]
A_33_P3250356	322	59	A_33_P3250356	NM_001162530	SH3D21	1.85932	7.1628	5.86919	3.87001e-06	1.49985e-05	ref|Homo sapiens SH3 domain containing 21 (SH3D21), transcript variant 1, mRNA [NM_001162530]
A_23_P417383	505	58	A_23_P417383	NM_152792	ASPRV1	3.38473	10.4287	5.86735	3.88823e-06	1.5e-05	ref|Homo sapiens aspartic peptidase, retroviral-like 1 (ASPRV1), mRNA [NM_152792]
A_33_P3400763	178	38	A_33_P3400763	NM_001080400	PLIN4	2.56739	7.75739	5.8645	3.91657e-06	1.50404e-05	ref|Homo sapiens perilipin 4 (PLIN4), mRNA [NM_001080400]
A_33_P3305487	87	82	A_33_P3305487	NM_173527	REM2	2.26521	7.64818	5.86189	3.94267e-06	1.50718e-05	ref|Homo sapiens RAS (RAD and GEM)-like GTP binding 2 (REM2), mRNA [NM_173527]
A_33_P3291619	139	69	A_33_P3291619	NR_040079	LOC399715	1.85205	7.14151	5.85247	4.03833e-06	1.53602e-05	ref|Homo sapiens uncharacterized LOC399715 (LOC399715), long non-coding RNA [NR_040079]
A_24_P348265	253	14	A_24_P348265	NM_133271	FCAR	3.25737	9.08734	5.85089	4.05466e-06	1.53602e-05	ref|Homo sapiens Fc fragment of IgA, receptor for (FCAR), transcript variant 3, mRNA [NM_133271]
A_23_P209625	120	54	A_23_P209625	NM_000104	CYP1B1	3.99356	10.9983	5.84796	4.08504e-06	1.53615e-05	ref|Homo sapiens cytochrome P450, family 1, subfamily B, polypeptide 1 (CYP1B1), mRNA [NM_000104]
A_33_P3514859	288	83	A_33_P3514859	NR_125822	LOC101929709	1.62626	7.76481	5.84734	4.09153e-06	1.53615e-05	ref|Homo sapiens uncharacterized LOC101929709 (LOC101929709), long non-coding RNA [NR_125822]
A_33_P3356577	440	62	A_33_P3356577	ENST00000381596	SIRPB1	2.11694	8.34842	5.83495	4.22269e-06	1.57163e-05	ens|signal-regulatory protein beta 1 [Source:HGNC Symbol;Acc:HGNC:15928] [ENST00000381596]
A_24_P158718	365	82	A_24_P158718	NM_015177	DTX4	-1.653	7.3603	-5.83489	4.2234e-06	1.57163e-05	ref|Homo sapiens deltex 4, E3 ubiquitin ligase (DTX4), transcript variant 1, mRNA [NM_015177]
A_23_P130974	308	39	A_23_P130974	NM_025249	KIAA1683	1.71198	7.71387	5.83202	4.25442e-06	1.5762e-05	ref|Homo sapiens KIAA1683 (KIAA1683), transcript variant 2, mRNA [NM_025249]
A_33_P3231277	360	38	A_33_P3231277	NM_181054	HIF1A	2.56852	10.3277	5.8255	4.32567e-06	1.58581e-05	ref|Homo sapiens hypoxia inducible factor 1, alpha subunit (basic helix-loop-helix transcription factor) (HIF1A), transcript variant 2, mRNA [NM_181054]
A_24_P342096	111	52	A_24_P342096	NR_027421	FAM27C	1.94804	9.17941	5.82461	4.33552e-06	1.58581e-05	ref|Homo sapiens family with sequence similarity 27, member C (FAM27C), long non-coding RNA [NR_027421]
A_23_P204304	282	25	A_23_P204304	NM_030667	PTPRO	-2.55408	9.95815	-5.82448	4.33692e-06	1.58581e-05	ref|Homo sapiens protein tyrosine phosphatase, receptor type, O (PTPRO), transcript variant 1, mRNA [NM_030667]
A_33_P3351120	334	54	A_33_P3351120	NM_001261445	TXNRD1	1.6003	9.81358	5.82179	4.3668e-06	1.58982e-05	ref|Homo sapiens thioredoxin reductase 1 (TXNRD1), transcript variant 6, mRNA [NM_001261445]
A_32_P199301	462	49	A_32_P199301	NM_007111	TFDP1	1.58247	8.65754	5.81132	4.48503e-06	1.60887e-05	ref|Homo sapiens transcription factor Dp-1 (TFDP1), transcript variant 1, mRNA [NM_007111]
A_23_P62932	217	84	A_23_P62932	NM_001677	ATP1B1	-1.5954	13.9606	-5.81042	4.49525e-06	1.60887e-05	ref|Homo sapiens ATPase, Na+/K+ transporting, beta 1 polypeptide (ATP1B1), mRNA [NM_001677]
A_23_P164047	50	7	A_23_P164047	NM_012329	MMD	-1.58256	12.0282	-5.80993	4.50096e-06	1.60887e-05	ref|Homo sapiens monocyte to macrophage differentiation-associated (MMD), mRNA [NM_012329]
A_23_P36753	411	34	A_23_P36753	NM_000690	ALDH2	-1.92562	14.4798	-5.80882	4.51367e-06	1.60887e-05	ref|Homo sapiens aldehyde dehydrogenase 2 family (mitochondrial) (ALDH2), transcript variant 1, mRNA [NM_000690]
A_23_P380371	444	54	A_23_P380371	NM_152230	IPMK	1.8554	8.23922	5.80872	4.51478e-06	1.60887e-05	ref|Homo sapiens inositol polyphosphate multikinase (IPMK), mRNA [NM_152230]
A_33_P3408953	286	34	A_33_P3408953	NM_001282879	GGTLC2	1.91403	9.2768	5.79893	4.62896e-06	1.63585e-05	ref|Homo sapiens gamma-glutamyltransferase light chain 2 (GGTLC2), transcript variant 3, mRNA [NM_001282879]
A_33_P3370449	395	61	A_33_P3370449	NM_152413	GOT1L1	1.80226	6.39592	5.7989	4.62941e-06	1.63585e-05	ref|Homo sapiens glutamic-oxaloacetic transaminase 1-like 1 (GOT1L1), mRNA [NM_152413]
A_23_P140967	265	78	A_23_P140967	NM_000243	MEFV	1.53963	9.42461	5.79678	4.65452e-06	1.63785e-05	ref|Homo sapiens Mediterranean fever (MEFV), transcript variant 1, mRNA [NM_000243]
A_23_P203658	237	46	A_23_P203658	NM_007166	PICALM	1.65945	11.155	5.78669	4.77589e-06	1.67345e-05	ref|Homo sapiens phosphatidylinositol binding clathrin assembly protein (PICALM), transcript variant 1, mRNA [NM_007166]
A_23_P50710	15	42	A_23_P50710	NM_001082	CYP4F2	1.82734	6.3928	5.78509	4.7955e-06	1.67345e-05	ref|Homo sapiens cytochrome P450, family 4, subfamily F, polypeptide 2 (CYP4F2), mRNA [NM_001082]
A_33_P3330264	498	54	A_33_P3330264	NM_001511	CXCL1	2.45256	12.1361	5.78214	4.83175e-06	1.67913e-05	ref|Homo sapiens chemokine (C-X-C motif) ligand 1 (melanoma growth stimulating activity, alpha) (CXCL1), transcript variant 1, mRNA [NM_001511]
A_24_P299685	336	26	A_24_P299685	NM_198389	PDPN	2.37094	7.02211	5.78041	4.85311e-06	1.67961e-05	ref|Homo sapiens podoplanin (PDPN), transcript variant 2, mRNA [NM_198389]
A_24_P253723	296	85	A_24_P253723	NR_028502	MIR22HG	2.39951	10.9767	5.77487	4.92227e-06	1.69657e-05	ref|Homo sapiens MIR22 host gene (non-protein coding) (MIR22HG), transcript variant 1, long non-coding RNA [NR_028502]
A_23_P408094	327	50	A_23_P408094	NM_002357	MXD1	3.53552	13.7071	5.76933	4.99241e-06	1.70713e-05	ref|Homo sapiens MAX dimerization protein 1 (MXD1), transcript variant 1, mRNA [NM_002357]
A_32_P902957	103	25	A_32_P902957	NM_138450	ARL11	1.85119	7.75417	5.76924	4.9935e-06	1.70713e-05	ref|Homo sapiens ADP-ribosylation factor-like 11 (ARL11), mRNA [NM_138450]
A_32_P19294	520	49	A_32_P19294	NM_144669	GLT1D1	2.30428	10.8377	5.76693	5.02307e-06	1.70809e-05	ref|Homo sapiens glycosyltransferase 1 domain containing 1 (GLT1D1), mRNA [NM_144669]
A_23_P166848	401	41	A_23_P166848	NM_002343	LTF	2.08211	7.49294	5.76585	5.03693e-06	1.70809e-05	ref|Homo sapiens lactotransferrin (LTF), transcript variant 1, mRNA [NM_002343]
A_23_P210210	31	46	A_23_P210210	NM_001430	EPAS1	-1.58164	13.0632	-5.76157	5.09232e-06	1.71994e-05	ref|Homo sapiens endothelial PAS domain protein 1 (EPAS1), mRNA [NM_001430]
A_23_P98686	490	26	A_23_P98686	NM_025092	ATHL1	2.28691	8.84637	5.75729	5.14838e-06	1.73191e-05	ref|Homo sapiens ATH1, acid trehalase-like 1 (yeast) (ATHL1), mRNA [NM_025092]
A_23_P414958	312	16	A_23_P414958	NM_005761	PLXNC1	3.24659	9.77589	5.75425	5.18845e-06	1.73844e-05	ref|Homo sapiens plexin C1 (PLXNC1), transcript variant 1, mRNA [NM_005761]
A_23_P112159	8	32	A_23_P112159	NM_012154	AGO2	2.17319	10.361	5.7487	5.26263e-06	1.7563e-05	ref|Homo sapiens argonaute RISC catalytic component 2 (AGO2), transcript variant 1, mRNA [NM_012154]
A_33_P3327444	417	25	A_33_P3327444	NR_027655	BACH1	1.75934	7.26962	5.73754	5.41483e-06	1.79995e-05	ref|Homo sapiens BTB and CNC homology 1, basic leucine zipper transcription factor 1 (BACH1), transcript variant t, non-coding RNA [NR_027655]
A_23_P24884	499	23	A_23_P24884	NM_005418	ST5	-1.6102	8.03398	-5.72691	5.56409e-06	1.83398e-05	ref|Homo sapiens suppression of tumorigenicity 5 (ST5), transcript variant 1, mRNA [NM_005418]
A_33_P3366540	400	72	A_33_P3366540	NM_001130518	CSGALNACT1	3.39927	9.51456	5.72658	5.56887e-06	1.83398e-05	ref|Homo sapiens chondroitin sulfate N-acetylgalactosaminyltransferase 1 (CSGALNACT1), transcript variant 1, mRNA [NM_001130518]
A_33_P3357470	419	55	A_33_P3357470	NM_004726	REPS2	2.51559	8.87352	5.72561	5.58264e-06	1.83398e-05	ref|Homo sapiens RALBP1 associated Eps domain containing 2 (REPS2), transcript variant 1, mRNA [NM_004726]
A_33_P3285470	184	40	A_33_P3285470	NM_001702	BAI1	1.85067	7.9267	5.71678	5.71023e-06	1.85312e-05	ref|Homo sapiens brain-specific angiogenesis inhibitor 1 (BAI1), mRNA [NM_001702]
A_23_P134809	246	46	A_23_P134809	NM_003580	NSMAF	1.67759	12.8443	5.7165	5.71428e-06	1.85312e-05	ref|Homo sapiens neutral sphingomyelinase (N-SMase) activation associated factor (NSMAF), transcript variant 1, mRNA [NM_003580]
A_23_P116414	101	30	A_23_P116414	NM_007069	PLA2G16	-2.2346	14.2253	-5.7156	5.7274e-06	1.85312e-05	ref|Homo sapiens phospholipase A2, group XVI (PLA2G16), transcript variant 1, mRNA [NM_007069]
A_23_P163216	502	52	A_23_P163216	NM_024837	ATP8B4	1.52796	7.04645	5.71549	5.72903e-06	1.85312e-05	ref|Homo sapiens ATPase, class I, type 8B, member 4 (ATP8B4), transcript variant 1, mRNA [NM_024837]
A_24_P406006	80	54	A_24_P406006	NM_024830	LPCAT1	2.50518	8.90142	5.71173	5.78439e-06	1.86348e-05	ref|Homo sapiens lysophosphatidylcholine acyltransferase 1 (LPCAT1), mRNA [NM_024830]
A_23_P68851	302	24	A_23_P68851	NM_001039570	KREMEN1	2.11679	10.2538	5.71032	5.80536e-06	1.86348e-05	ref|Homo sapiens kringle containing transmembrane protein 1 (KREMEN1), transcript variant 3, mRNA [NM_001039570]
A_23_P417282	110	4	A_23_P417282	NM_000875	IGF1R	2.22042	9.36445	5.70774	5.84386e-06	1.8687e-05	ref|Homo sapiens insulin-like growth factor 1 receptor (IGF1R), transcript variant 1, mRNA [NM_000875]
A_24_P74559	283	23	A_24_P74559	NM_013385	CYTH4	2.04762	8.30087	5.70566	5.875e-06	1.87154e-05	ref|Homo sapiens cytohesin 4 (CYTH4), mRNA [NM_013385]
A_32_P193822	241	50	A_32_P193822	NM_014827	ZC3H11A	1.61539	9.05296	5.69814	5.98919e-06	1.90072e-05	ref|Homo sapiens zinc finger CCCH-type containing 11A (ZC3H11A), mRNA [NM_014827]
A_32_P131640	453	49	A_32_P131640	NM_173078	SLITRK4	-1.59872	9.26241	-5.69594	6.02293e-06	1.90424e-05	ref|Homo sapiens SLIT and NTRK-like family, member 4 (SLITRK4), transcript variant 2, mRNA [NM_173078]
A_23_P412562	298	84	A_23_P412562	NM_174896	C1orf162	-1.60399	13.7594	-5.69227	6.07993e-06	1.91506e-05	ref|Homo sapiens chromosome 1 open reading frame 162 (C1orf162), transcript variant 1, mRNA [NM_174896]
A_33_P3404601	39	73	A_33_P3404601	NM_001282458	C2	-1.66719	11.4615	-5.68662	6.16839e-06	1.93534e-05	ref|Homo sapiens complement component 2 (C2), transcript variant 5, mRNA [NM_001282458]
A_33_P3314031	25	38	A_33_P3314031	NM_152680	TMEM154	2.53018	7.85184	5.68524	6.19034e-06	1.93534e-05	ref|Homo sapiens transmembrane protein 154 (TMEM154), mRNA [NM_152680]
A_23_P150768	485	80	A_23_P150768	NM_007256	SLCO2B1	-1.97675	13.3482	-5.67731	6.31734e-06	1.96773e-05	ref|Homo sapiens solute carrier organic anion transporter family, member 2B1 (SLCO2B1), transcript variant 1, mRNA [NM_007256]
A_23_P89030	381	55	A_23_P89030	NM_001195124	C16orf95	-1.70988	9.74165	-5.66513	6.51757e-06	2.02261e-05	ref|Homo sapiens chromosome 16 open reading frame 95 (C16orf95), transcript variant 1, mRNA [NM_001195124]
A_24_P109214	262	82	A_24_P109214	NM_001645	APOC1	-1.53035	16.7958	-5.65814	6.63536e-06	2.05159e-05	ref|Homo sapiens apolipoprotein C-I (APOC1), mRNA [NM_001645]
A_33_P3210203	453	84	A_33_P3210203	NM_032451	SPIRE2	-1.8297	9.04591	-5.64924	6.78853e-06	2.08778e-05	ref|Homo sapiens spire-type actin nucleation factor 2 (SPIRE2), mRNA [NM_032451]
A_24_P245838	510	60	A_24_P245838	NM_002409	MGAT3	-2.34954	10.5138	-5.64603	6.84461e-06	2.08778e-05	ref|Homo sapiens mannosyl (beta-1,4-)-glycoprotein beta-1,4-N-acetylglucosaminyltransferase (MGAT3), transcript variant 1, mRNA [NM_002409]
A_24_P142503	366	66	A_24_P142503	NM_018242	SLC47A1	-2.55074	10.2707	-5.64568	6.85079e-06	2.08778e-05	ref|Homo sapiens solute carrier family 47 (multidrug and toxin extrusion), member 1 (SLC47A1), mRNA [NM_018242]
A_33_P3214635	414	22	A_33_P3214635	NM_001012515	FECH	-1.53386	9.03078	-5.64563	6.85169e-06	2.08778e-05	ref|Homo sapiens ferrochelatase (FECH), transcript variant 1, mRNA [NM_001012515]
A_23_P42897	155	25	A_23_P42897	NM_004668	MGAM	2.63597	7.55984	5.63336	7.07058e-06	2.1467e-05	ref|Homo sapiens maltase-glucoamylase (alpha-glucosidase) (MGAM), mRNA [NM_004668]
A_33_P3509233	115	9	A_33_P3509233	NR_104116	LINC00877	2.08377	7.27848	5.62353	7.25126e-06	2.19364e-05	ref|Homo sapiens long intergenic non-protein coding RNA 877 (LINC00877), long non-coding RNA [NR_104116]
A_33_P3252605	228	1	A_33_P3252605	NM_183075	CYP2U1	-1.65273	7.86937	-5.61207	7.4677e-06	2.25102e-05	ref|Homo sapiens cytochrome P450, family 2, subfamily U, polypeptide 1 (CYP2U1), mRNA [NM_183075]
A_23_P94030	148	51	A_23_P94030	NM_002291	LAMB1	-2.68732	9.7964	-5.60505	7.60338e-06	2.28373e-05	ref|Homo sapiens laminin, beta 1 (LAMB1), mRNA [NM_002291]
A_33_P3332135	400	51	A_33_P3332135	NM_001143804	PHOSPHO1	2.81978	11.3107	5.60154	7.67223e-06	2.29621e-05	ref|Homo sapiens phosphatase, orphan 1 (PHOSPHO1), transcript variant 1, mRNA [NM_001143804]
A_23_P257043	310	15	A_23_P257043	NM_005261	GEM	2.14429	8.23515	5.59732	7.75585e-06	2.313e-05	ref|Homo sapiens GTP binding protein overexpressed in skeletal muscle (GEM), transcript variant 1, mRNA [NM_005261]
A_33_P3227443	142	78	A_33_P3227443	NM_175900	C16orf54	2.14248	11.6675	5.58424	8.02087e-06	2.38359e-05	ref|Homo sapiens chromosome 16 open reading frame 54 (C16orf54), mRNA [NM_175900]
A_33_P3219475	270	23	A_33_P3219475	NM_001198812	MSANTD3-TMEFF1	-1.81653	7.56539	-5.58279	8.0508e-06	2.38406e-05	ref|Homo sapiens MSANTD3-TMEFF1 readthrough (MSANTD3-TMEFF1), mRNA [NM_001198812]
A_23_P359245	204	40	A_23_P359245	NM_000245	MET	2.75558	8.06156	5.57942	8.12079e-06	2.39036e-05	ref|Homo sapiens MET proto-oncogene, receptor tyrosine kinase (MET), transcript variant 2, mRNA [NM_000245]
A_33_P3280965	109	16	A_33_P3280965	NR_003142	SNHG9	2.09695	11.3974	5.57875	8.13479e-06	2.39036e-05	ref|Homo sapiens small nucleolar RNA host gene 9 (non-protein coding) (SNHG9), long non-coding RNA [NR_003142]
A_23_P422724	394	28	A_23_P422724	NM_000943	PPIC	-1.97178	10.6405	-5.57764	8.15792e-06	2.39036e-05	ref|Homo sapiens peptidylprolyl isomerase C (cyclophilin C) (PPIC), mRNA [NM_000943]
A_33_P3231432	493	70	A_33_P3231432	NM_001174097	LDHB	-1.77711	11.4124	-5.57631	8.18578e-06	2.39036e-05	ref|Homo sapiens lactate dehydrogenase B (LDHB), transcript variant 2, mRNA [NM_001174097]
A_33_P3364864	67	44	A_33_P3364864	NM_005746	NAMPT	2.72779	14.1168	5.57305	8.25476e-06	2.39983e-05	ref|Homo sapiens nicotinamide phosphoribosyltransferase (NAMPT), mRNA [NM_005746]
A_23_P116235	327	27	A_23_P116235	NM_001012334	MDK	-1.577	10.4529	-5.57208	8.27529e-06	2.39983e-05	ref|Homo sapiens midkine (neurite growth-promoting factor 2) (MDK), transcript variant 1, mRNA [NM_001012334]
A_24_P247978	279	75	A_24_P247978	NM_016089	ZNF589	-1.54067	7.27751	-5.56084	8.51777e-06	2.46167e-05	ref|Homo sapiens zinc finger protein 589 (ZNF589), mRNA [NM_016089]
A_24_P187970	179	16	A_24_P187970	NM_007365	PADI2	1.55414	7.25925	5.5565	8.61329e-06	2.48075e-05	ref|Homo sapiens peptidyl arginine deiminase, type II (PADI2), mRNA [NM_007365]
A_23_P31816	94	9	A_23_P31816	NM_005217	DEFA3	4.05152	12.5356	5.55497	8.64732e-06	2.48104e-05	ref|Homo sapiens defensin, alpha 3, neutrophil-specific (DEFA3), mRNA [NM_005217]
A_32_P23308	81	81	A_32_P23308	NR_026945	LINC01366	1.73786	6.677	5.5538	8.67331e-06	2.48104e-05	ref|Homo sapiens long intergenic non-protein coding RNA 1366 (LINC01366), transcript variant 1, long non-coding RNA [NR_026945]
A_23_P206733	97	64	A_23_P206733	NM_001266	CES1	-2.37587	12.4954	-5.55241	8.70438e-06	2.48149e-05	ref|Homo sapiens carboxylesterase 1 (CES1), transcript variant 3, mRNA [NM_001266]
A_23_P500741	436	67	A_23_P500741	NM_005187	CBFA2T3	2.44004	9.11615	5.54917	8.77729e-06	2.49382e-05	ref|Homo sapiens core-binding factor, runt domain, alpha subunit 2; translocated to, 3 (CBFA2T3), transcript variant 1, mRNA [NM_005187]
A_23_P251075	265	36	A_23_P251075	NM_005491	MAMLD1	1.55888	7.96242	5.54445	8.88434e-06	2.51573e-05	ref|Homo sapiens mastermind-like domain containing 1 (MAMLD1), transcript variant 2, mRNA [NM_005491]
A_23_P78092	363	40	A_23_P78092	NM_001003927	EVI2A	1.54129	12.3395	5.5409	8.96593e-06	2.53032e-05	ref|Homo sapiens ecotropic viral integration site 2A (EVI2A), transcript variant 1, mRNA [NM_001003927]
A_23_P156907	52	30	A_23_P156907	NM_018013	SOBP	-1.81773	8.38285	-5.52378	9.36955e-06	2.63538e-05	ref|Homo sapiens sine oculis binding protein homolog (Drosophila) (SOBP), mRNA [NM_018013]
A_23_P326080	358	13	A_23_P326080	NM_001925	DEFA4	2.07729	7.34835	5.52222	9.40723e-06	2.63716e-05	ref|Homo sapiens defensin, alpha 4, corticostatin (DEFA4), mRNA [NM_001925]
A_33_P3278068	425	85	A_33_P3278068	NM_001145353	ELF1	1.67916	12.393	5.51383	9.61254e-06	2.68069e-05	ref|Homo sapiens E74-like factor 1 (ets domain transcription factor) (ELF1), transcript variant 2, mRNA [NM_001145353]
A_23_P214222	439	8	A_23_P214222	ENST00000612661	MARCKS	2.20997	14.266	5.51328	9.62626e-06	2.68069e-05	ens|myristoylated alanine-rich protein kinase C substrate [Source:HGNC Symbol;Acc:HGNC:6759] [ENST00000612661]
A_23_P55649	515	5	A_23_P55649	NM_001462	FPR2	2.26687	11.7398	5.50397	9.85951e-06	2.73658e-05	ref|Homo sapiens formyl peptide receptor 2 (FPR2), transcript variant 1, mRNA [NM_001462]
A_24_P201064	191	25	A_24_P201064	NM_001201329	PPP1R3B	1.62626	12.273	5.49549	1.00772e-05	2.78021e-05	ref|Homo sapiens protein phosphatase 1, regulatory subunit 3B (PPP1R3B), transcript variant 1, mRNA [NM_001201329]
A_23_P120822	94	20	A_23_P120822	NM_016327	UPB1	2.14369	7.12086	5.49497	1.00907e-05	2.78021e-05	ref|Homo sapiens ureidopropionase, beta (UPB1), mRNA [NM_016327]
A_23_P216630	17	24	A_23_P216630	NM_080546	SLC44A1	1.76918	10.5921	5.494	1.01159e-05	2.78021e-05	ref|Homo sapiens solute carrier family 44 (choline transporter), member 1 (SLC44A1), transcript variant 1, mRNA [NM_080546]
A_23_P102731	9	65	A_23_P102731	NM_175839	SMOX	2.85127	8.63634	5.49245	1.01563e-05	2.78224e-05	ref|Homo sapiens spermine oxidase (SMOX), transcript variant 1, mRNA [NM_175839]
A_23_P53176	514	26	A_23_P53176	NM_016725	FOLR1	-2.16324	11.2744	-5.4887	1.02549e-05	2.80012e-05	ref|Homo sapiens folate receptor 1 (adult) (FOLR1), transcript variant 1, mRNA [NM_016725]
A_33_P3222501	371	1	A_33_P3222501	NM_001145248	FAM157A	1.92715	7.0267	5.48076	1.04668e-05	2.84873e-05	ref|Homo sapiens family with sequence similarity 157, member A (FAM157A), mRNA [NM_001145248]
A_33_P3267577	53	72	A_33_P3267577	NM_003007	SEMG1	1.67289	6.5212	5.4789	1.05171e-05	2.85318e-05	ref|Homo sapiens semenogelin I (SEMG1), mRNA [NM_003007]
A_33_P3252068	282	49	A_33_P3252068	NM_030647	KDM7A	1.71343	7.56173	5.47656	1.05806e-05	2.86119e-05	ref|Homo sapiens lysine (K)-specific demethylase 7A (KDM7A), mRNA [NM_030647]
A_23_P134953	144	55	A_23_P134953	NM_001122	PLIN2	-1.75119	13.1218	-5.46867	1.07979e-05	2.9106e-05	ref|Homo sapiens perilipin 2 (PLIN2), transcript variant 1, mRNA [NM_001122]
A_23_P75283	256	30	A_23_P75283	NM_006744	RBP4	-2.44937	14.4484	-5.46494	1.09024e-05	2.9244e-05	ref|Homo sapiens retinol binding protein 4, plasma (RBP4), mRNA [NM_006744]
A_33_P3356210	294	1	A_33_P3356210	NM_001202439	NCR3LG1	1.73266	8.70319	5.46337	1.09465e-05	2.9244e-05	ref|Homo sapiens natural killer cell cytotoxicity receptor 3 ligand 1 (NCR3LG1), mRNA [NM_001202439]
A_23_P77328	262	38	A_23_P77328	NM_005258	GCHFR	-2.03468	15.0694	-5.46312	1.09534e-05	2.9244e-05	ref|Homo sapiens GTP cyclohydrolase I feedback regulator (GCHFR), mRNA [NM_005258]
A_23_P51936	508	3	A_23_P51936	NM_001561	TNFRSF9	1.67713	7.24769	5.45556	1.11689e-05	2.97249e-05	ref|Homo sapiens tumor necrosis factor receptor superfamily, member 9 (TNFRSF9), mRNA [NM_001561]
A_24_P251841	87	65	A_24_P251841	NM_030648	SETD7	-1.50938	7.83314	-5.45097	1.13019e-05	2.99839e-05	ref|Homo sapiens SET domain containing (lysine methyltransferase) 7 (SETD7), mRNA [NM_030648]
A_23_P128084	120	48	A_23_P128084	NM_002206	ITGA7	2.15942	9.11706	5.44648	1.14336e-05	3.01693e-05	ref|Homo sapiens integrin, alpha 7 (ITGA7), transcript variant 2, mRNA [NM_002206]
A_23_P404606	199	13	A_23_P404606	NM_153607	CREBRF	1.53968	11.9807	5.44614	1.14435e-05	3.01693e-05	ref|Homo sapiens CREB3 regulatory factor (CREBRF), transcript variant 1, mRNA [NM_153607]
A_23_P250212	35	69	A_23_P250212	NM_001080826	SGK223	-1.5399	11.8676	-5.44369	1.15161e-05	3.02658e-05	ref|Homo sapiens homolog of rat pragma of Rnd2 (SGK223), mRNA [NM_001080826]
A_23_P44724	41	49	A_23_P44724	NM_001321	CSRP2	1.94341	8.25917	5.44138	1.15848e-05	3.03514e-05	ref|Homo sapiens cysteine and glycine-rich protein 2 (CSRP2), transcript variant 1, mRNA [NM_001321]
A_33_P3317523	76	78	A_33_P3317523	NM_203401	STMN1	-2.01017	12.1625	-5.43904	1.16552e-05	3.0441e-05	ref|Homo sapiens stathmin 1 (STMN1), transcript variant 1, mRNA [NM_203401]
A_23_P5903	83	45	A_23_P5903	NM_016354	SLCO4A1	2.7306	7.87978	5.42751	1.20068e-05	3.11286e-05	ref|Homo sapiens solute carrier organic anion transporter family, member 4A1 (SLCO4A1), mRNA [NM_016354]
A_24_P940115	446	16	A_24_P940115	NM_182643	DLC1	-1.53431	6.6507	-5.42641	1.20409e-05	3.11286e-05	ref|Homo sapiens DLC1 Rho GTPase activating protein (DLC1), transcript variant 1, mRNA [NM_182643]
A_33_P3334185	381	62	A_33_P3334185	NM_015239	AGTPBP1	1.98777	8.72946	5.42611	1.20503e-05	3.11286e-05	ref|Homo sapiens ATP/GTP binding protein 1 (AGTPBP1), transcript variant 2, mRNA [NM_015239]
A_23_P65068	86	5	A_23_P65068	NM_001008394	EID3	1.74484	7.73538	5.42498	1.20852e-05	3.11286e-05	ref|Homo sapiens EP300 interacting inhibitor of differentiation 3 (EID3), mRNA [NM_001008394]
A_33_P3252834	169	36	A_33_P3252834	NM_012396	PHLDA3	-2.12975	11.7789	-5.4244	1.21035e-05	3.11286e-05	ref|Homo sapiens pleckstrin homology-like domain, family A, member 3 (PHLDA3), transcript variant 1, mRNA [NM_012396]
A_23_P106433	297	24	A_23_P106433	NM_033544	RCCD1	-1.50724	8.04604	-5.4231	1.21441e-05	3.11378e-05	ref|Homo sapiens RCC1 domain containing 1 (RCCD1), transcript variant 1, mRNA [NM_033544]
A_23_P119266	156	46	A_23_P119266	NM_001375	DNASE2	-1.59531	11.1993	-5.41877	1.22807e-05	3.13922e-05	ref|Homo sapiens deoxyribonuclease II, lysosomal (DNASE2), mRNA [NM_001375]
A_33_P3227899	289	25	A_33_P3227899	NR_015361	LOC440896	1.71953	6.79541	5.40295	1.27923e-05	3.25043e-05	ref|Homo sapiens uncharacterized LOC440896 (LOC440896), long non-coding RNA [NR_015361]
A_32_P67623	66	81	A_32_P67623	NM_001300788	FAM120C	-1.59662	9.55069	-5.40293	1.2793e-05	3.25043e-05	ref|Homo sapiens family with sequence similarity 120C (FAM120C), transcript variant 3, mRNA [NM_001300788]
A_23_P30435	154	76	A_23_P30435	NM_006058	TNIP1	1.896	13.3624	5.39295	1.31268e-05	3.31297e-05	ref|Homo sapiens TNFAIP3 interacting protein 1 (TNIP1), transcript variant 5, mRNA [NM_006058]
A_23_P28878	377	55	A_23_P28878	NM_001039140	C20orf27	-1.64091	9.46624	-5.39223	1.3151e-05	3.31297e-05	ref|Homo sapiens chromosome 20 open reading frame 27 (C20orf27), transcript variant 1, mRNA [NM_001039140]
A_33_P3283964	340	50	A_33_P3283964	NR_033740	CES1P2	-2.00322	8.72423	-5.39081	1.31994e-05	3.31297e-05	ref|Homo sapiens carboxylesterase 1 pseudogene 2 (CES1P2), non-coding RNA [NR_033740]
A_23_P201687	234	4	A_23_P201687	ENST00000377836	HES2	-2.17228	9.92139	-5.39017	1.32214e-05	3.31297e-05	ens|hes family bHLH transcription factor 2 [Source:HGNC Symbol;Acc:HGNC:16005] [ENST00000377836]
A_24_P273143	142	53	A_24_P273143	NR_024204	LINC00152	2.01501	11.8204	5.38954	1.32429e-05	3.31297e-05	ref|Homo sapiens long intergenic non-protein coding RNA 152 (LINC00152), transcript variant 1, long non-coding RNA [NR_024204]
A_23_P95790	85	79	A_23_P95790	NM_017625	ITLN1	-2.33526	11.0018	-5.38858	1.32755e-05	3.31297e-05	ref|Homo sapiens intelectin 1 (galactofuranose binding) (ITLN1), mRNA [NM_017625]
A_33_P3363120	469	8	A_33_P3363120	NR_004387	SCARNA10	2.05091	8.52158	5.37651	1.36959e-05	3.40777e-05	ref|Homo sapiens small Cajal body-specific RNA 10 (SCARNA10), guide RNA [NR_004387]
A_23_P212617	138	18	A_23_P212617	NM_003234	TFRC	-1.88876	15.5765	-5.36545	1.40927e-05	3.49615e-05	ref|Homo sapiens transferrin receptor (TFRC), transcript variant 1, mRNA [NM_003234]
A_24_P303454	92	79	A_24_P303454	NM_012454	TIAM2	2.70929	8.63121	5.36348	1.41645e-05	3.50364e-05	ref|Homo sapiens T-cell lymphoma invasion and metastasis 2 (TIAM2), transcript variant 1, mRNA [NM_012454]
A_33_P3282489	386	55	A_33_P3282489	NM_001097634	GCNT1	-1.64826	8.84019	-5.36106	1.42533e-05	3.51527e-05	ref|Homo sapiens glucosaminyl (N-acetyl) transferase 1, core 2 (GCNT1), transcript variant 1, mRNA [NM_001097634]
A_33_P3224819	367	32	A_33_P3224819	NM_001286646	SLC45A4	1.63393	10.3746	5.35746	1.43866e-05	3.53611e-05	ref|Homo sapiens solute carrier family 45, member 4 (SLC45A4), transcript variant 1, mRNA [NM_001286646]
A_33_P3241661	465	84	A_33_P3241661	NM_001287682	LOC388780	2.5558	8.22483	5.35651	1.44219e-05	3.53611e-05	ref|Homo sapiens uncharacterized LOC388780 (LOC388780), mRNA [NM_001287682]
A_23_P423331	151	60	A_23_P423331	NM_032536	NTNG2	2.50779	8.33032	5.35378	1.45242e-05	3.55084e-05	ref|Homo sapiens netrin G2 (NTNG2), mRNA [NM_032536]
A_23_P79108	26	25	A_23_P79108	NM_138813	ATP8B3	-1.7605	7.25695	-5.35255	1.45702e-05	3.55174e-05	ref|Homo sapiens ATPase, aminophospholipid transporter, class I, type 8B, member 3 (ATP8B3), transcript variant 1, mRNA [NM_138813]
A_23_P131060	473	69	A_23_P131060	NM_007253	CYP4F8	1.58268	8.11952	5.34865	1.47178e-05	3.57735e-05	ref|Homo sapiens cytochrome P450, family 4, subfamily F, polypeptide 8 (CYP4F8), mRNA [NM_007253]
A_32_P210642	2	48	A_32_P210642	NM_201446	EGFL7	-1.59132	8.73818	-5.34719	1.47734e-05	3.58053e-05	ref|Homo sapiens EGF-like-domain, multiple 7 (EGFL7), transcript variant 2, mRNA [NM_201446]
A_23_P135184	171	17	A_23_P135184	NM_001042368	RALGDS	2.04585	12.7825	5.34353	1.49141e-05	3.60423e-05	ref|Homo sapiens ral guanine nucleotide dissociation stimulator (RALGDS), transcript variant 2, mRNA [NM_001042368]
A_33_P3397801	48	82	A_33_P3397801	ENST00000589754	FLJ45743	1.59511	8.05383	5.33888	1.50942e-05	3.63731e-05	Unknown
A_33_P3666884	100	25	A_33_P3666884	NM_001098537	PNPLA7	-1.56791	10.5003	-5.33565	1.52207e-05	3.65733e-05	ref|Homo sapiens patatin-like phospholipase domain containing 7 (PNPLA7), transcript variant 1, mRNA [NM_001098537]
A_33_P3387145	323	16	A_33_P3387145	NM_031892	SH3KBP1	1.57394	8.88052	5.33268	1.53379e-05	3.67499e-05	ref|Homo sapiens SH3-domain kinase binding protein 1 (SH3KBP1), transcript variant 1, mRNA [NM_031892]
A_23_P148737	306	13	A_23_P148737	NM_004997	MYBPH	2.72513	7.97812	5.3265	1.5585e-05	3.72356e-05	ref|Homo sapiens myosin binding protein H (MYBPH), mRNA [NM_004997]
A_33_P3356341	330	50	A_33_P3356341	NM_001012241	MSL1	2.69011	9.83406	5.32492	1.56487e-05	3.72819e-05	ref|Homo sapiens male-specific lethal 1 homolog (Drosophila) (MSL1), mRNA [NM_001012241]
A_24_P244442	254	17	A_24_P244442	NM_032667	BSCL2	-1.99105	9.66361	-5.32138	1.57928e-05	3.75191e-05	ref|Homo sapiens Berardinelli-Seip congenital lipodystrophy 2 (seipin) (BSCL2), transcript variant 2, mRNA [NM_032667]
A_24_P191588	520	21	A_24_P191588	NM_000688	ALAS1	-1.51549	11.0703	-5.31938	1.58747e-05	3.76073e-05	ref|Homo sapiens 5'-aminolevulinate synthase 1 (ALAS1), transcript variant 1, mRNA [NM_000688]
A_23_P31143	22	58	A_23_P31143	NM_001003395	TPD52L1	-2.37898	9.78874	-5.31469	1.60684e-05	3.79592e-05	ref|Homo sapiens tumor protein D52-like 1 (TPD52L1), transcript variant 2, mRNA [NM_001003395]
A_33_P3353242	480	37	A_33_P3353242	NM_001540	HSPB1	-1.50318	8.66238	-5.30675	1.64016e-05	3.85412e-05	ref|Homo sapiens heat shock 27kDa protein 1 (HSPB1), mRNA [NM_001540]
A_32_P57057	311	45	A_32_P57057	NM_006313	USP15	1.90774	13.0095	5.30664	1.64063e-05	3.85412e-05	ref|Homo sapiens ubiquitin specific peptidase 15 (USP15), transcript variant 2, mRNA [NM_006313]
A_23_P218549	240	77	A_23_P218549	NM_032571	EMR3	2.25743	11.0768	5.30274	1.65728e-05	3.88237e-05	ref|Homo sapiens egf-like module containing, mucin-like, hormone receptor-like 3 (EMR3), transcript variant 1, mRNA [NM_032571]
A_23_P30547	93	65	A_23_P30547	NM_005565	LCP2	1.97685	13.6091	5.30135	1.66325e-05	3.88554e-05	ref|Homo sapiens lymphocyte cytosolic protein 2 (SH2 domain containing leukocyte protein of 76kDa) (LCP2), mRNA [NM_005565]
A_33_P3334828	438	45	A_33_P3334828	NM_001265587	INSL3	1.76312	8.10476	5.2977	1.67902e-05	3.91152e-05	ref|Homo sapiens insulin-like 3 (Leydig cell) (INSL3), transcript variant 1, mRNA [NM_001265587]
A_32_P161762	189	41	A_32_P161762	NM_001024630	RUNX2	2.10787	8.44825	5.28452	1.73724e-05	4.03597e-05	ref|Homo sapiens runt-related transcription factor 2 (RUNX2), transcript variant 1, mRNA [NM_001024630]
A_33_P3238690	86	42	A_33_P3238690	NM_001127208	TET2	2.23732	8.82054	5.27291	1.79025e-05	4.14767e-05	ref|Homo sapiens tet methylcytosine dioxygenase 2 (TET2), transcript variant 1, mRNA [NM_001127208]
A_23_P206960	398	2	A_23_P206960	NM_003003	SEC14L1	2.16032	13.5016	5.26342	1.83475e-05	4.23908e-05	ref|Homo sapiens SEC14-like 1 (S. cerevisiae) (SEC14L1), transcript variant 1, mRNA [NM_003003]
A_23_P304356	68	79	A_23_P304356	NM_013252	CLEC5A	1.52501	7.6007	5.25715	1.86477e-05	4.29663e-05	ref|Homo sapiens C-type lectin domain family 5, member A (CLEC5A), transcript variant 1, mRNA [NM_013252]
A_33_P3313055	266	45	A_33_P3313055	NM_000435	NOTCH3	2.02815	7.50179	5.24938	1.90267e-05	4.37198e-05	ref|Homo sapiens notch 3 (NOTCH3), mRNA [NM_000435]
A_23_P209394	88	61	A_23_P209394	NM_001127184	CFLAR	1.7125	11.3204	5.23444	1.97774e-05	4.53209e-05	ref|Homo sapiens CASP8 and FADD-like apoptosis regulator (CFLAR), transcript variant 3, mRNA [NM_001127184]
A_33_P3281905	165	55	A_33_P3281905	NR_021493	LINC00930	1.93502	9.44817	5.23125	1.99418e-05	4.55735e-05	ref|Homo sapiens long intergenic non-protein coding RNA 930 (LINC00930), long non-coding RNA [NR_021493]
A_33_P3246829	360	42	A_33_P3246829	NM_173843	IL1RN	2.11759	11.8478	5.22822	2.00988e-05	4.58078e-05	ref|Homo sapiens interleukin 1 receptor antagonist (IL1RN), transcript variant 4, mRNA [NM_173843]
A_33_P3303810	242	8	A_33_P3303810	NM_005558	LAD1	1.92103	9.32077	5.21903	2.05829e-05	4.67012e-05	ref|Homo sapiens ladinin 1 (LAD1), mRNA [NM_005558]
A_23_P319617	319	37	A_23_P319617	NM_019886	CHST7	2.38358	11.0152	5.21868	2.06018e-05	4.67012e-05	ref|Homo sapiens carbohydrate (N-acetylglucosamine 6-O) sulfotransferase 7 (CHST7), mRNA [NM_019886]
A_33_P3398897	24	75	A_33_P3398897	NM_000320	QDPR	-1.54393	10.2435	-5.2167	2.07073e-05	4.68141e-05	ref|Homo sapiens quinoid dihydropteridine reductase (QDPR), mRNA [NM_000320]
A_23_P306941	434	45	A_23_P306941	NM_153615	RGL4	3.61432	10.8675	5.20876	2.11381e-05	4.76598e-05	ref|Homo sapiens ral guanine nucleotide dissociation stimulator-like 4 (RGL4), mRNA [NM_153615]
A_33_P3242623	530	11	A_33_P3242623	NM_014331	SLC7A11	3.38339	9.28423	5.20096	2.15695e-05	4.83877e-05	ref|Homo sapiens solute carrier family 7 (anionic amino acid transporter light chain, xc- system), member 11 (SLC7A11), mRNA [NM_014331]
A_24_P126060	249	32	A_24_P126060	NM_001356	DDX3X	1.64839	11.9595	5.20085	2.1576e-05	4.83877e-05	ref|Homo sapiens DEAD (Asp-Glu-Ala-Asp) box helicase 3, X-linked (DDX3X), transcript variant 1, mRNA [NM_001356]
A_24_P295245	98	7	A_24_P295245	NM_032467	ASPH	1.67742	11.0405	5.19815	2.17271e-05	4.8597e-05	ref|Homo sapiens aspartate beta-hydroxylase (ASPH), transcript variant 4, mRNA [NM_032467]
A_24_P212481	43	78	A_24_P212481	NM_024717	MCTP1	1.69276	8.72192	5.19588	2.18555e-05	4.87545e-05	ref|Homo sapiens multiple C2 domains, transmembrane 1 (MCTP1), transcript variant L, mRNA [NM_024717]
A_23_P343398	432	23	A_23_P343398	NM_001838	CCR7	2.40247	12.5437	5.19477	2.19188e-05	4.87663e-05	ref|Homo sapiens chemokine (C-C motif) receptor 7 (CCR7), mRNA [NM_001838]
A_33_P3415097	366	7	A_33_P3415097	NM_001830	CLCN4	-1.6858	9.84748	-5.19144	2.21088e-05	4.90594e-05	ref|Homo sapiens chloride channel, voltage-sensitive 4 (CLCN4), transcript variant 1, mRNA [NM_001830]
A_23_P112774	321	18	A_23_P112774	NM_032611	PTP4A3	1.84461	7.92111	5.18923	2.22354e-05	4.92105e-05	ref|Homo sapiens protein tyrosine phosphatase type IVA, member 3 (PTP4A3), transcript variant 1, mRNA [NM_032611]
A_33_P3238171	53	58	A_33_P3238171	NM_013373	ZDHHC8	-1.76585	8.62367	-5.18594	2.24261e-05	4.95022e-05	ref|Homo sapiens zinc finger, DHHC-type containing 8 (ZDHHC8), transcript variant 2, mRNA [NM_013373]
A_23_P25566	456	52	A_23_P25566	NM_004951	GPR183	2.2321	12.5469	5.18124	2.2701e-05	4.99779e-05	ref|Homo sapiens G protein-coupled receptor 183 (GPR183), mRNA [NM_004951]
A_23_P300600	116	60	A_23_P300600	NM_021076	NEFH	-1.53504	9.49022	-5.17509	2.30657e-05	5.06108e-05	ref|Homo sapiens neurofilament, heavy polypeptide (NEFH), mRNA [NM_021076]
A_23_P202104	66	23	A_23_P202104	NM_005729	PPIF	1.61251	15.7028	5.17437	2.31089e-05	5.06108e-05	ref|Homo sapiens peptidylprolyl isomerase F (PPIF), mRNA [NM_005729]
A_33_P3297444	423	81	A_33_P3297444	NM_032548	ABTB1	2.08931	13.8769	5.17263	2.32132e-05	5.07072e-05	ref|Homo sapiens ankyrin repeat and BTB (POZ) domain containing 1 (ABTB1), transcript variant 1, mRNA [NM_032548]
A_33_P3411328	525	74	A_33_P3411328	NR_034151	LINC01136	2.30595	7.57198	5.17098	2.3313e-05	5.07934e-05	ref|Homo sapiens long intergenic non-protein coding RNA 1136 (LINC01136), transcript variant 1, long non-coding RNA [NR_034151]
A_24_P244944	316	8	A_24_P244944	NM_018349	MCTP2	2.74045	7.71618	5.16967	2.33923e-05	5.08344e-05	ref|Homo sapiens multiple C2 domains, transmembrane 2 (MCTP2), transcript variant 1, mRNA [NM_018349]
A_33_P3321533	163	46	A_33_P3321533	ENST00000563442	TMEM178B	1.57699	6.66157	5.16606	2.36123e-05	5.11802e-05	ens|transmembrane protein 178B [Source:HGNC Symbol;Acc:HGNC:44112] [ENST00000563442]
A_23_P429491	67	14	A_23_P429491	NM_145018	DDIAS	-1.69694	7.89342	-5.1645	2.37078e-05	5.12552e-05	ref|Homo sapiens DNA damage-induced apoptosis suppressor (DDIAS), mRNA [NM_145018]
A_23_P29005	257	20	A_23_P29005	NM_022136	SAMSN1	2.61705	12.2576	5.16246	2.3834e-05	5.13883e-05	ref|Homo sapiens SAM domain, SH3 domain and nuclear localization signals 1 (SAMSN1), transcript variant 1, mRNA [NM_022136]
A_23_P129856	396	20	A_23_P129856	NM_006497	HIC1	2.58895	7.76034	5.16143	2.38975e-05	5.13883e-05	ref|Homo sapiens hypermethylated in cancer 1 (HIC1), transcript variant 1, mRNA [NM_006497]
A_33_P3215647	452	12	A_33_P3215647	NM_138371	PCED1B	-1.50022	8.06617	-5.16054	2.39527e-05	5.13883e-05	ref|Homo sapiens PC-esterase domain containing 1B (PCED1B), transcript variant 1, mRNA [NM_138371]
A_33_P3294533	213	16	A_33_P3294533	NM_002738	PRKCB	1.95115	8.94012	5.15844	2.40837e-05	5.1538e-05	ref|Homo sapiens protein kinase C, beta (PRKCB), transcript variant 2, mRNA [NM_002738]
A_23_P139123	108	62	A_23_P139123	NM_000062	SERPING1	-2.19482	11.9016	-5.1562	2.4224e-05	5.17066e-05	ref|Homo sapiens serpin peptidase inhibitor, clade G (C1 inhibitor), member 1 (SERPING1), transcript variant 1, mRNA [NM_000062]
A_23_P347632	531	31	A_23_P347632	NM_014751	MTSS1	1.8782	7.92527	5.15206	2.44855e-05	5.21323e-05	ref|Homo sapiens metastasis suppressor 1 (MTSS1), transcript variant 2, mRNA [NM_014751]
A_23_P117992	193	48	A_23_P117992	NM_014861	ATP2C2	1.98574	6.39944	5.14815	2.47352e-05	5.25311e-05	ref|Homo sapiens ATPase, Ca++ transporting, type 2C, member 2 (ATP2C2), transcript variant 2, mRNA [NM_014861]
A_23_P39251	246	7	A_23_P39251	NM_001013706	PLIN5	2.67042	8.16178	5.14488	2.49459e-05	5.2845e-05	ref|Homo sapiens perilipin 5 (PLIN5), mRNA [NM_001013706]
A_23_P68601	243	50	A_23_P68601	NM_003650	CST7	2.41307	9.41674	5.14225	2.51169e-05	5.30736e-05	ref|Homo sapiens cystatin F (leukocystatin) (CST7), mRNA [NM_003650]
A_33_P3380472	135	5	A_33_P3380472	NM_032554	HCAR1	1.56389	6.21383	5.14107	2.51933e-05	5.31016e-05	ref|Homo sapiens hydroxycarboxylic acid receptor 1 (HCAR1), mRNA [NM_032554]
A_23_P139585	457	53	A_23_P139585	NM_000924	PDE1B	-2.01816	9.61968	-5.13506	2.55897e-05	5.37364e-05	ref|Homo sapiens phosphodiesterase 1B, calmodulin-dependent (PDE1B), transcript variant 1, mRNA [NM_000924]
A_33_P3276703	430	77	A_33_P3276703	NM_003378	VGF	1.53088	7.29283	5.13457	2.56222e-05	5.37364e-05	ref|Homo sapiens VGF nerve growth factor inducible (VGF), mRNA [NM_003378]
A_33_P3242503	302	73	A_33_P3242503	NM_199451	ZNF365	-2.50593	8.99246	-5.1323	2.57732e-05	5.39185e-05	ref|Homo sapiens zinc finger protein 365 (ZNF365), transcript variant C, mRNA [NM_199451]
A_23_P388993	445	69	A_23_P388993	NM_033390	ZC3H12C	2.02518	8.61256	5.11353	2.70598e-05	5.64697e-05	ref|Homo sapiens zinc finger CCCH-type containing 12C (ZC3H12C), mRNA [NM_033390]
A_23_P117662	16	17	A_23_P117662	NM_002112	HDC	1.77249	6.70317	5.09876	2.8118e-05	5.85328e-05	ref|Homo sapiens histidine decarboxylase (HDC), mRNA [NM_002112]
A_33_P3316505	124	36	A_33_P3316505	NR_002907	SNORA73A	2.38439	10.1436	5.09377	2.84841e-05	5.91456e-05	ref|Homo sapiens small nucleolar RNA, H/ACA box 73A (SNORA73A), small nucleolar RNA [NR_002907]
A_24_P170439	220	34	A_24_P170439	NR_027256	TREML3P	2.03298	7.57646	5.09284	2.8553e-05	5.91456e-05	ref|Homo sapiens triggering receptor expressed on myeloid cells-like 3, pseudogene (TREML3P), non-coding RNA [NR_027256]
A_23_P70688	283	32	A_23_P70688	NM_004271	LY86	-1.54438	14.6641	-5.08942	2.88075e-05	5.95261e-05	ref|Homo sapiens lymphocyte antigen 86 (LY86), mRNA [NM_004271]
A_23_P405873	487	20	A_23_P405873	NM_145005	C9orf72	2.21964	9.51077	5.08476	2.91586e-05	6.01039e-05	ref|Homo sapiens chromosome 9 open reading frame 72 (C9orf72), transcript variant 1, mRNA [NM_145005]
A_23_P210465	408	78	A_23_P210465	NM_002638	PI3	4.39029	14.1739	5.08063	2.94728e-05	6.06031e-05	ref|Homo sapiens peptidase inhibitor 3, skin-derived (PI3), mRNA [NM_002638]
A_33_P3372526	98	20	A_33_P3372526	NR_104261	MDH1B	1.90403	8.50656	5.07639	2.97995e-05	6.11253e-05	ref|Homo sapiens malate dehydrogenase 1B, NAD (soluble) (MDH1B), transcript variant 3, non-coding RNA [NR_104261]
A_33_P3269388	498	82	A_33_P3269388	NM_001146082	MBOAT7	2.14223	9.61442	5.06699	3.05355e-05	6.24254e-05	ref|Homo sapiens membrane bound O-acyltransferase domain containing 7 (MBOAT7), transcript variant 4, mRNA [NM_001146082]
A_23_P374082	296	26	A_23_P374082	NM_033274	ADAM19	1.9911	11.0593	5.06641	3.05818e-05	6.24254e-05	ref|Homo sapiens ADAM metallopeptidase domain 19 (ADAM19), mRNA [NM_033274]
A_23_P52336	140	10	A_23_P52336	NM_170744	UNC5B	-1.93753	10.6731	-5.06453	3.07313e-05	6.25788e-05	ref|Homo sapiens unc-5 homolog B (C. elegans) (UNC5B), transcript variant 1, mRNA [NM_170744]
A_32_P171181	162	48	A_32_P171181	NM_001039703	NBPF10	1.74019	9.29513	5.06306	3.08492e-05	6.264e-05	ref|Homo sapiens neuroblastoma breakpoint family, member 10 (NBPF10), transcript variant 2, mRNA [NM_001039703]
A_24_P288448	512	4	A_24_P288448	ENST00000478553	RASSF2	1.8378	7.50631	5.06213	3.09237e-05	6.264e-05	ens|Ras association (RalGDS/AF-6) domain family member 2 [Source:HGNC Symbol;Acc:HGNC:9883] [ENST00000478553]
A_23_P42257	97	57	A_23_P42257	NM_003897	IER3	2.46971	14.2456	5.06137	3.09848e-05	6.264e-05	ref|Homo sapiens immediate early response 3 (IER3), mRNA [NM_003897]
A_23_P92012	378	2	A_23_P92012	NM_025265	TSEN2	-1.50586	7.9155	-5.05199	3.17491e-05	6.40311e-05	ref|Homo sapiens TSEN2 tRNA splicing endonuclease subunit (TSEN2), transcript variant 1, mRNA [NM_025265]
A_23_P217114	399	15	A_23_P217114	NM_000031	ALAD	-1.51731	8.0936	-5.04462	3.23625e-05	6.51121e-05	ref|Homo sapiens aminolevulinate dehydratase (ALAD), mRNA [NM_000031]
A_32_P74409	33	24	A_32_P74409	NM_001145033	C11orf96	2.95265	9.0241	5.04233	3.25563e-05	6.53457e-05	ref|Homo sapiens chromosome 11 open reading frame 96 (C11orf96), mRNA [NM_001145033]
A_23_P21485	505	77	A_23_P21485	NM_017933	PID1	2.44499	8.68264	5.03651	3.30523e-05	6.61833e-05	ref|Homo sapiens phosphotyrosine interaction domain containing 1 (PID1), transcript variant 1, mRNA [NM_017933]
A_33_P3316928	79	25	A_33_P3316928	NM_020651	PELI1	2.41684	12.7018	5.03436	3.3237e-05	6.63951e-05	ref|Homo sapiens pellino E3 ubiquitin protein ligase 1 (PELI1), mRNA [NM_020651]
A_24_P268676	223	56	A_24_P268676	NM_003670	BHLHE40	1.52608	11.0211	5.0324	3.34066e-05	6.65756e-05	ref|Homo sapiens basic helix-loop-helix family, member e40 (BHLHE40), mRNA [NM_003670]
A_23_P22444	206	85	A_23_P22444	NM_002621	CFP	1.66499	13.645	5.02515	3.40426e-05	6.76829e-05	ref|Homo sapiens complement factor properdin (CFP), transcript variant 1, mRNA [NM_002621]
A_33_P3881262	380	68	A_33_P3881262	NM_156039	CSF3R	2.44555	15.1628	5.02073	3.44357e-05	6.83029e-05	ref|Homo sapiens colony stimulating factor 3 receptor (granulocyte) (CSF3R), transcript variant 3, mRNA [NM_156039]
A_33_P3366859	319	25	A_33_P3366859	NM_001187	BAGE	1.57872	8.01667	5.01882	3.4607e-05	6.84811e-05	ref|Homo sapiens B melanoma antigen (BAGE), mRNA [NM_001187]
A_23_P165783	282	74	A_23_P165783	NM_024101	MLPH	-1.86475	9.18327	-5.01751	3.47249e-05	6.85531e-05	ref|Homo sapiens melanophilin (MLPH), transcript variant 1, mRNA [NM_024101]
A_23_P216225	256	38	A_23_P216225	NM_004430	EGR3	2.79475	9.49771	5.01161	3.52615e-05	6.94494e-05	ref|Homo sapiens early growth response 3 (EGR3), transcript variant 1, mRNA [NM_004430]
A_24_P145316	271	68	A_24_P145316	NM_183040	DTNBP1	1.60171	8.55235	5.00539	3.58358e-05	7.04157e-05	ref|Homo sapiens dystrobrevin binding protein 1 (DTNBP1), transcript variant 2, mRNA [NM_183040]
A_33_P3240843	363	19	A_33_P3240843	NM_144649	TMEM71	2.91758	9.06527	5.00275	3.60833e-05	7.07368e-05	ref|Homo sapiens transmembrane protein 71 (TMEM71), transcript variant 1, mRNA [NM_144649]
A_33_P3359900	342	68	A_33_P3359900	NM_198449	EMB	2.19098	9.39407	4.99846	3.64881e-05	7.13639e-05	ref|Homo sapiens embigin (EMB), mRNA [NM_198449]
A_24_P206604	416	44	A_24_P206604	NM_004566	PFKFB3	2.6885	9.72659	4.99631	3.66922e-05	7.15966e-05	ref|Homo sapiens 6-phosphofructo-2-kinase/fructose-2,6-biphosphatase 3 (PFKFB3), transcript variant 1, mRNA [NM_004566]
A_23_P401106	53	43	A_23_P401106	NM_002599	PDE2A	2.37252	10.0798	4.99472	3.68442e-05	7.17267e-05	ref|Homo sapiens phosphodiesterase 2A, cGMP-stimulated (PDE2A), transcript variant 1, mRNA [NM_002599]
A_24_P318656	340	76	A_24_P318656	NM_000212	ITGB3	2.83242	8.81094	4.98781	3.75124e-05	7.28589e-05	ref|Homo sapiens integrin, beta 3 (platelet glycoprotein IIIa, antigen CD61) (ITGB3), mRNA [NM_000212]
A_23_P92499	94	65	A_23_P92499	NM_003264	TLR2	2.24072	13.6131	4.97916	3.8365e-05	7.41969e-05	ref|Homo sapiens toll-like receptor 2 (TLR2), mRNA [NM_003264]
A_23_P57658	199	30	A_23_P57658	NM_020386	HRASLS	-1.66115	8.16931	-4.97904	3.83777e-05	7.41969e-05	ref|Homo sapiens HRAS-like suppressor (HRASLS), mRNA [NM_020386]
A_24_P184555	286	65	A_24_P184555	NM_002859	PXN	2.30863	13.0384	4.97532	3.87501e-05	7.47451e-05	ref|Homo sapiens paxillin (PXN), transcript variant 1, mRNA [NM_002859]
A_32_P198923	337	58	A_32_P198923	NM_145690	YWHAZ	1.78386	12.6582	4.96612	3.96882e-05	7.63793e-05	ref|Homo sapiens tyrosine 3-monooxygenase/tryptophan 5-monooxygenase activation protein, zeta (YWHAZ), transcript variant 2, mRNA [NM_145690]
A_24_P157926	467	36	A_24_P157926	NM_006290	TNFAIP3	2.37213	11.6595	4.96401	3.99067e-05	7.66245e-05	ref|Homo sapiens tumor necrosis factor, alpha-induced protein 3 (TNFAIP3), transcript variant 3, mRNA [NM_006290]
A_23_P99540	187	68	A_23_P99540	NM_004926	ZFP36L1	1.55923	15.2529	4.95606	4.07411e-05	7.80485e-05	ref|Homo sapiens ZFP36 ring finger protein-like 1 (ZFP36L1), transcript variant 1, mRNA [NM_004926]
A_33_P3242820	315	25	A_33_P3242820	NR_037844	LOC115110	1.59346	8.67689	4.95239	4.11318e-05	7.86178e-05	ref|Homo sapiens uncharacterized LOC115110 (LOC115110), long non-coding RNA [NR_037844]
A_33_P3406998	237	78	A_33_P3406998	NM_130438	DYRK1A	1.89918	8.98883	4.95123	4.12561e-05	7.86766e-05	ref|Homo sapiens dual-specificity tyrosine-(Y)-phosphorylation regulated kinase 1A (DYRK1A), transcript variant 5, mRNA [NM_130438]
A_23_P398449	272	50	A_23_P398449	NM_001291703	VNN3	2.34205	7.63936	4.94781	4.16241e-05	7.90904e-05	ref|Homo sapiens vanin 3 (VNN3), transcript variant 5, mRNA [NM_001291703]
A_33_P3209866	286	85	A_33_P3209866	NM_001256877	KANK1	1.91742	7.15778	4.94747	4.16612e-05	7.90904e-05	ref|Homo sapiens KN motif and ankyrin repeat domains 1 (KANK1), transcript variant 4, mRNA [NM_001256877]
A_23_P314760	145	36	A_23_P314760	NM_016203	PRKAG2	2.02099	11.3404	4.94115	4.23512e-05	8.02192e-05	ref|Homo sapiens protein kinase, AMP-activated, gamma 2 non-catalytic subunit (PRKAG2), transcript variant a, mRNA [NM_016203]
A_33_P3249748	348	25	A_33_P3249748	NM_016647	THEM6	-1.63186	10.1853	-4.9378	4.27219e-05	8.06761e-05	ref|Homo sapiens thioesterase superfamily member 6 (THEM6), mRNA [NM_016647]
A_23_P91283	127	39	A_23_P91283	NM_020356	CASS4	2.63253	8.81186	4.93724	4.27842e-05	8.06761e-05	ref|Homo sapiens Cas scaffolding protein family member 4 (CASS4), transcript variant 2, mRNA [NM_020356]
A_33_P3324383	516	41	A_33_P3324383	NM_001013690	FIGNL2	1.55987	6.74648	4.93118	4.34642e-05	8.17748e-05	ref|Homo sapiens fidgetin-like 2 (FIGNL2), mRNA [NM_001013690]
A_24_P190472	113	15	A_24_P190472	NM_003064	SLPI	3.43286	12.0329	4.92069	4.46672e-05	8.3809e-05	ref|Homo sapiens secretory leukocyte peptidase inhibitor (SLPI), mRNA [NM_003064]
A_33_P3358099	79	65	A_33_P3358099	NM_181449	CD300E	1.85188	10.959	4.92002	4.47446e-05	8.3809e-05	ref|Homo sapiens CD300e molecule (CD300E), mRNA [NM_181449]
A_23_P1602	452	46	A_23_P1602	NM_006779	CDC42EP2	2.33366	11.0841	4.91745	4.50451e-05	8.41844e-05	ref|Homo sapiens CDC42 effector protein (Rho GTPase binding) 2 (CDC42EP2), mRNA [NM_006779]
A_24_P231057	477	73	A_24_P231057	NM_148894	BOD1L1	1.85815	9.69983	4.91393	4.54593e-05	8.46875e-05	ref|Homo sapiens biorientation of chromosomes in cell division 1-like 1 (BOD1L1), mRNA [NM_148894]
A_23_P218079	248	64	A_23_P218079	NM_018976	SLC38A2	1.94089	12.0416	4.91346	4.55158e-05	8.46875e-05	ref|Homo sapiens solute carrier family 38, member 2 (SLC38A2), mRNA [NM_018976]
A_33_P3372004	165	52	A_33_P3372004	NM_005849	IGSF6	1.72106	12.2271	4.91068	4.58458e-05	8.51133e-05	ref|Homo sapiens immunoglobulin superfamily, member 6 (IGSF6), mRNA [NM_005849]
A_23_P139704	79	41	A_23_P139704	NM_001946	DUSP6	1.51303	13.8723	4.90825	4.61366e-05	8.53454e-05	ref|Homo sapiens dual specificity phosphatase 6 (DUSP6), transcript variant 1, mRNA [NM_001946]
A_32_P163739	131	27	A_32_P163739	NM_020741	KIAA1257	1.58567	7.54544	4.90762	4.62116e-05	8.53454e-05	ref|Homo sapiens KIAA1257 (KIAA1257), mRNA [NM_020741]
A_33_P3295203	378	6	A_33_P3295203	NM_001523	HAS1	2.73972	11.527	4.9071	4.62752e-05	8.53454e-05	ref|Homo sapiens hyaluronan synthase 1 (HAS1), transcript variant 1, mRNA [NM_001523]
A_23_P100196	20	43	A_23_P100196	NM_005153	USP10	1.60566	10.9673	4.90086	4.70323e-05	8.65517e-05	ref|Homo sapiens ubiquitin specific peptidase 10 (USP10), transcript variant 2, mRNA [NM_005153]
A_33_P3397655	358	43	A_33_P3397655	NM_001166208	SYNPO	1.80767	8.71479	4.89718	4.74847e-05	8.71934e-05	ref|Homo sapiens synaptopodin (SYNPO), transcript variant 3, mRNA [NM_001166208]
A_23_P79094	428	64	A_23_P79094	NM_006865	LILRA3	2.43009	10.5919	4.89618	4.76091e-05	8.72315e-05	ref|Homo sapiens leukocyte immunoglobulin-like receptor, subfamily A (without TM domain), member 3 (LILRA3), transcript variant 1, mRNA [NM_006865]
A_33_P3341442	326	16	A_33_P3341442	NM_000395	CSF2RB	1.64391	7.8383	4.892	4.81288e-05	8.7992e-05	ref|Homo sapiens colony stimulating factor 2 receptor, beta, low-affinity (granulocyte-macrophage) (CSF2RB), mRNA [NM_000395]
A_33_P3336700	272	73	A_33_P3336700	NM_020859	SHROOM3	-1.70634	7.26904	-4.87355	5.04963e-05	9.20128e-05	ref|Homo sapiens shroom family member 3 (SHROOM3), mRNA [NM_020859]
A_24_P418408	318	13	A_24_P418408	NM_198552	FAM89A	-1.90672	12.7462	-4.87223	5.06709e-05	9.20128e-05	ref|Homo sapiens family with sequence similarity 89, member A (FAM89A), mRNA [NM_198552]
A_23_P69810	451	10	A_23_P69810	NM_032717	AGPAT9	1.52171	11.0955	4.87201	5.06999e-05	9.20128e-05	ref|Homo sapiens 1-acylglycerol-3-phosphate O-acyltransferase 9 (AGPAT9), transcript variant 1, mRNA [NM_032717]
A_23_P29773	59	16	A_23_P29773	NM_014398	LAMP3	1.86217	11.2091	4.87151	5.07657e-05	9.20128e-05	ref|Homo sapiens lysosomal-associated membrane protein 3 (LAMP3), mRNA [NM_014398]
A_33_P3321697	495	36	A_33_P3321697	NM_022140	EPB41L4A	-2.11839	9.69901	-4.87023	5.09344e-05	9.21201e-05	ref|Homo sapiens erythrocyte membrane protein band 4.1 like 4A (EPB41L4A), mRNA [NM_022140]
A_23_P50946	500	49	A_23_P50946	NM_005855	RAMP1	2.8386	11.0547	4.86499	5.16349e-05	9.31865e-05	ref|Homo sapiens receptor (G protein-coupled) activity modifying protein 1 (RAMP1), mRNA [NM_005855]
A_33_P3317580	63	85	A_33_P3317580	NM_001495	GFRA2	1.67839	9.46791	4.85552	5.29229e-05	9.51243e-05	ref|Homo sapiens GDNF family receptor alpha 2 (GFRA2), transcript variant 1, mRNA [NM_001495]
A_23_P310	136	69	A_23_P310	NM_023009	MARCKSL1	2.43068	9.30152	4.85543	5.29348e-05	9.51243e-05	ref|Homo sapiens MARCKS-like 1 (MARCKSL1), transcript variant 1, mRNA [NM_023009]
A_32_P56249	509	7	A_32_P56249	NR_038996	USP30-AS1	-1.65724	12.4925	-4.8542	5.31049e-05	9.51648e-05	ref|Homo sapiens USP30 antisense RNA 1 (USP30-AS1), long non-coding RNA [NR_038996]
A_24_P214858	391	34	A_24_P214858	NM_024807	TREML2	2.85421	9.14254	4.85305	5.3264e-05	9.51648e-05	ref|Homo sapiens triggering receptor expressed on myeloid cells-like 2 (TREML2), mRNA [NM_024807]
A_24_P63019	14	40	A_24_P63019	NM_004633	IL1R2	3.57471	10.5938	4.85282	5.32968e-05	9.51648e-05	ref|Homo sapiens interleukin 1 receptor, type II (IL1R2), transcript variant 1, mRNA [NM_004633]
A_23_P213385	336	21	A_23_P213385	NM_006317	BASP1	2.34379	15.1246	4.8516	5.34662e-05	9.52651e-05	ref|Homo sapiens brain abundant, membrane attached signal protein 1 (BASP1), transcript variant 1, mRNA [NM_006317]
A_23_P101380	30	17	A_23_P101380	NM_198540	B3GNT8	2.745	10.5814	4.84196	5.48249e-05	9.73546e-05	ref|Homo sapiens UDP-GlcNAc:betaGal beta-1,3-N-acetylglucosaminyltransferase 8 (B3GNT8), mRNA [NM_198540]
A_23_P21134	446	43	A_23_P21134	NM_004083	DDIT3	1.5709	9.66006	4.84164	5.48705e-05	9.73546e-05	ref|Homo sapiens DNA-damage-inducible transcript 3 (DDIT3), transcript variant 5, mRNA [NM_004083]
A_23_P214079	204	33	A_23_P214079	NM_003122	SPINK1	3.2756	11.3397	4.84079	5.49925e-05	9.73657e-05	ref|Homo sapiens serine peptidase inhibitor, Kazal type 1 (SPINK1), mRNA [NM_003122]
A_33_P3278200	335	13	A_33_P3278200	ENST00000495892	MX2	1.95012	8.17866	4.83974	5.51427e-05	9.74264e-05	ens|MX dynamin-like GTPase 2 [Source:HGNC Symbol;Acc:HGNC:7533] [ENST00000495892]
A_23_P17481	485	69	A_23_P17481	NM_023068	SIGLEC1	-1.55406	9.93493	-4.82626	5.71124e-05	0.000100565	ref|Homo sapiens sialic acid binding Ig-like lectin 1, sialoadhesin (SIGLEC1), mRNA [NM_023068]
A_23_P119478	130	68	A_23_P119478	NM_005755	EBI3	1.63255	8.34946	4.82595	5.71584e-05	0.000100565	ref|Homo sapiens Epstein-Barr virus induced 3 (EBI3), mRNA [NM_005755]
A_24_P295010	348	15	A_24_P295010	NM_004155	SERPINB9	2.44698	10.458	4.82419	5.74211e-05	0.000100817	ref|Homo sapiens serpin peptidase inhibitor, clade B (ovalbumin), member 9 (SERPINB9), mRNA [NM_004155]
A_33_P3301709	428	40	A_33_P3301709	NM_001098722	GNG4	1.88143	7.06896	4.81727	5.84648e-05	0.000102435	ref|Homo sapiens guanine nucleotide binding protein (G protein), gamma 4 (GNG4), transcript variant 1, mRNA [NM_001098722]
A_33_P3306146	165	72	A_33_P3306146	NM_001145031	PLAU	2.75605	10.9522	4.81625	5.862e-05	0.000102494	ref|Homo sapiens plasminogen activator, urokinase (PLAU), transcript variant 2, mRNA [NM_001145031]
A_23_P32404	212	79	A_23_P32404	NM_002201	ISG20	2.60231	14.9461	4.81288	5.91366e-05	0.000103182	ref|Homo sapiens interferon stimulated exonuclease gene 20kDa (ISG20), transcript variant 1, mRNA [NM_002201]
A_23_P166633	158	46	A_23_P166633	NM_002213	ITGB5	-1.52398	10.8753	-4.80196	6.08426e-05	0.000105769	ref|Homo sapiens integrin, beta 5 (ITGB5), mRNA [NM_002213]
A_24_P182929	89	13	A_24_P182929	NM_003471	KCNAB1	-2.49043	7.95114	-4.80089	6.10121e-05	0.000105769	ref|Homo sapiens potassium channel, voltage gated subfamily A regulatory beta subunit 1 (KCNAB1), transcript variant 2, mRNA [NM_003471]
A_33_P3295786	203	60	A_33_P3295786	NM_001042693	FAM159A	2.68733	9.9638	4.80034	6.10993e-05	0.000105769	ref|Homo sapiens family with sequence similarity 159, member A (FAM159A), mRNA [NM_001042693]
A_24_P129588	258	84	A_24_P129588	NM_181745	FFAR4	-1.68934	9.33345	-4.79926	6.12713e-05	0.000105769	ref|Homo sapiens free fatty acid receptor 4 (FFAR4), transcript variant 1, mRNA [NM_181745]
A_24_P300777	297	14	A_24_P300777	NM_001109	ADAM8	2.67964	15.3236	4.79911	6.12963e-05	0.000105769	ref|Homo sapiens ADAM metallopeptidase domain 8 (ADAM8), transcript variant 1, mRNA [NM_001109]
A_23_P340848	461	68	A_23_P340848	NM_000960	PTGIR	2.12638	8.0438	4.79862	6.13735e-05	0.000105769	ref|Homo sapiens prostaglandin I2 (prostacyclin) receptor (IP) (PTGIR), mRNA [NM_000960]
A_23_P49759	10	47	A_23_P49759	NM_002981	CCL1	1.67943	6.74967	4.79027	6.27225e-05	0.000107825	ref|Homo sapiens chemokine (C-C motif) ligand 1 (CCL1), mRNA [NM_002981]
A_23_P404536	432	82	A_23_P404536	NM_005021	ENPP3	-2.04328	7.6794	-4.78966	6.28233e-05	0.000107825	ref|Homo sapiens ectonucleotide pyrophosphatase/phosphodiesterase 3 (ENPP3), mRNA [NM_005021]
A_23_P34396	364	68	A_23_P34396	NM_020317	RSRP1	1.50567	11.1553	4.78678	6.32947e-05	0.000108413	ref|Homo sapiens arginine/serine-rich protein 1 (RSRP1), mRNA [NM_020317]
A_23_P301855	198	75	A_23_P301855	NM_002338	LSAMP	-1.74005	8.72279	-4.78197	6.40931e-05	0.000109558	ref|Homo sapiens limbic system-associated membrane protein (LSAMP), mRNA [NM_002338]
A_33_P3267532	76	13	A_33_P3267532	NM_170736	KCNJ15	2.81272	8.65283	4.7791	6.45749e-05	0.000110092	ref|Homo sapiens potassium channel, inwardly rectifying subfamily J, member 15 (KCNJ15), transcript variant 1, mRNA [NM_170736]
A_23_P131846	384	51	A_23_P131846	NM_005985	SNAI1	2.15784	10.0556	4.77854	6.46677e-05	0.000110092	ref|Homo sapiens snail family zinc finger 1 (SNAI1), mRNA [NM_005985]
A_33_P3383912	436	54	A_33_P3383912	NM_022555	HLA-DRB3	-1.58059	16.1841	-4.77597	6.51026e-05	0.000110609	ref|Homo sapiens major histocompatibility complex, class II, DR beta 3 (HLA-DRB3), mRNA [NM_022555]
A_23_P114057	95	42	A_23_P114057	NM_017789	SEMA4C	1.66587	8.09001	4.77361	6.55043e-05	0.000111067	ref|Homo sapiens sema domain, immunoglobulin domain (Ig), transmembrane domain (TM) and short cytoplasmic domain, (semaphorin) 4C (SEMA4C), mRNA [NM_017789]
A_33_P3228355	437	78	A_33_P3228355	NM_001007253	ERV3-1	2.18905	8.11243	4.75888	6.80661e-05	0.000115178	ref|Homo sapiens endogenous retrovirus group 3, member 1 (ERV3-1), mRNA [NM_001007253]
A_24_P174755	404	33	A_24_P174755	NM_003060	SLC22A5	-1.68393	8.49743	-4.75719	6.83655e-05	0.000115453	ref|Homo sapiens solute carrier family 22 (organic cation/carnitine transporter), member 5 (SLC22A5), mRNA [NM_003060]
A_24_P337058	149	15	A_24_P337058	NM_020307	CCNL1	2.16876	10.7948	4.75292	6.91306e-05	0.000116511	ref|Homo sapiens cyclin L1 (CCNL1), mRNA [NM_020307]
A_24_P942630	391	74	A_24_P942630	NM_001080424	KDM6B	1.87315	8.76478	4.74546	7.04874e-05	0.00011856	ref|Homo sapiens lysine (K)-specific demethylase 6B (KDM6B), mRNA [NM_001080424]
A_33_P3216282	280	61	A_33_P3216282	NR_024478	LINC01512	1.59415	6.37039	4.72836	7.36979e-05	0.000123712	ref|Homo sapiens long intergenic non-protein coding RNA 1512 (LINC01512), long non-coding RNA [NR_024478]
A_23_P34375	65	62	A_23_P34375	NM_003196	TCEA3	-2.0583	9.48341	-4.7264	7.40746e-05	0.000124097	ref|Homo sapiens transcription elongation factor A (SII), 3 (TCEA3), mRNA [NM_003196]
A_33_P3446495	308	53	A_33_P3446495	NM_015123	FRMD4B	1.55453	10.0677	4.7189	7.55362e-05	0.000126294	ref|Homo sapiens FERM domain containing 4B (FRMD4B), mRNA [NM_015123]
A_23_P252062	13	39	A_23_P252062	NM_138711	PPARG	-1.63734	11.9613	-4.7144	7.64266e-05	0.000127529	ref|Homo sapiens peroxisome proliferator-activated receptor gamma (PPARG), transcript variant 3, mRNA [NM_138711]
A_33_P3395743	445	1	A_33_P3395743	NM_022834	VWA1	1.88195	9.16047	4.70947	7.74132e-05	0.00012892	ref|Homo sapiens von Willebrand factor A domain containing 1 (VWA1), transcript variant 1, mRNA [NM_022834]
A_33_P3279470	44	37	A_33_P3279470	NM_001138	AGRP	-2.40677	13.4196	-4.69692	7.99861e-05	0.000132941	ref|Homo sapiens agouti related neuropeptide (AGRP), mRNA [NM_001138]
A_23_P151267	370	67	A_23_P151267	NM_016357	LIMA1	-1.66714	10.9471	-4.69523	8.03397e-05	0.000133266	ref|Homo sapiens LIM domain and actin binding 1 (LIMA1), transcript variant 2, mRNA [NM_016357]
A_23_P166269	341	19	A_23_P166269	NM_058186	FAM3B	-1.8843	11.335	-4.66828	8.61822e-05	0.000142676	ref|Homo sapiens family with sequence similarity 3, member B (FAM3B), transcript variant 1, mRNA [NM_058186]
A_23_P330616	73	35	A_23_P330616	NM_001077269	WIPF1	1.64618	11.316	4.66199	8.76048e-05	0.000144746	ref|Homo sapiens WAS/WASL interacting protein family, member 1 (WIPF1), transcript variant 2, mRNA [NM_001077269]
A_23_P204736	269	3	A_23_P204736	NM_005276	GPD1	-2.0587	10.1607	-4.65787	8.85498e-05	0.00014602	ref|Homo sapiens glycerol-3-phosphate dehydrogenase 1 (soluble) (GPD1), transcript variant 1, mRNA [NM_005276]
A_24_P299318	28	45	A_24_P299318	NM_182705	FAM101B	2.75131	9.91431	4.65479	8.92642e-05	0.00014691	ref|Homo sapiens family with sequence similarity 101, member B (FAM101B), mRNA [NM_182705]
A_24_P382026	285	60	A_24_P382026	NM_020679	MIF4GD	-1.55806	8.74677	-4.65205	8.99022e-05	0.000147671	ref|Homo sapiens MIF4G domain containing (MIF4GD), transcript variant 2, mRNA [NM_020679]
A_23_P156826	35	28	A_23_P156826	NM_032744	ADTRP	-1.70472	11.971	-4.65054	9.02571e-05	0.000147965	ref|Homo sapiens androgen-dependent TFPI-regulating protein (ADTRP), transcript variant 2, mRNA [NM_032744]
A_24_P337334	95	77	A_24_P337334	NM_001012732	DCTD	-1.55747	8.78245	-4.64919	9.05757e-05	0.000148199	ref|Homo sapiens dCMP deaminase (DCTD), transcript variant 1, mRNA [NM_001012732]
A_33_P3865368	475	68	A_33_P3865368	NR_046173	LOC254896	2.84004	9.76418	4.6483	9.07847e-05	0.000148252	ref|Homo sapiens uncharacterized LOC254896 (LOC254896), long non-coding RNA [NR_046173]
A_33_P3311439	315	44	A_33_P3311439	NM_001024071	GCH1	1.78239	9.10534	4.64554	9.14402e-05	0.00014881	ref|Homo sapiens GTP cyclohydrolase 1 (GCH1), transcript variant 4, mRNA [NM_001024071]
A_33_P3382924	456	26	A_33_P3382924	NM_003118	SPARC	-2.06747	10.1487	-4.64499	9.15702e-05	0.00014881	ref|Homo sapiens secreted protein, acidic, cysteine-rich (osteonectin) (SPARC), mRNA [NM_003118]
A_23_P67529	53	27	A_23_P67529	NM_002250	KCNN4	1.58144	11.4581	4.64398	9.1813e-05	0.00014881	ref|Homo sapiens potassium channel, calcium activated intermediate/small conductance subfamily N alpha, member 4 (KCNN4), mRNA [NM_002250]
A_23_P25155	261	72	A_23_P25155	NM_020370	GPR84	2.12608	10.9557	4.64389	9.18342e-05	0.00014881	ref|Homo sapiens G protein-coupled receptor 84 (GPR84), mRNA [NM_020370]
A_24_P335620	414	51	A_24_P335620	NM_003486	SLC7A5	2.08572	9.14298	4.64106	9.25134e-05	0.000149404	ref|Homo sapiens solute carrier family 7 (amino acid transporter light chain, L system), member 5 (SLC7A5), mRNA [NM_003486]
A_23_P146077	127	33	A_23_P146077	NM_018660	ZNF395	2.17672	8.97709	4.64088	9.25561e-05	0.000149404	ref|Homo sapiens zinc finger protein 395 (ZNF395), mRNA [NM_018660]
A_23_P18017	269	74	A_23_P18017	NM_001870	CPA3	2.16744	7.41204	4.637	9.34977e-05	0.000150635	ref|Homo sapiens carboxypeptidase A3 (mast cell) (CPA3), mRNA [NM_001870]
A_24_P27977	281	75	A_24_P27977	NM_003307	TRPM2	1.66126	9.54971	4.63467	9.40659e-05	0.000151261	ref|Homo sapiens transient receptor potential cation channel, subfamily M, member 2 (TRPM2), transcript variant 1, mRNA [NM_003307]
A_23_P40956	130	48	A_23_P40956	NM_016362	GHRL	1.84975	8.16728	4.63196	9.47328e-05	0.000152043	ref|Homo sapiens ghrelin/obestatin prepropeptide (GHRL), transcript variant 1, mRNA [NM_016362]
A_23_P89941	246	38	A_23_P89941	NM_001800	CDKN2D	1.86663	12.9919	4.62703	9.5956e-05	0.000153712	ref|Homo sapiens cyclin-dependent kinase inhibitor 2D (p19, inhibits CDK4) (CDKN2D), transcript variant 1, mRNA [NM_001800]
A_23_P357985	293	31	A_23_P357985	NM_001037866	RGPD6	1.7	8.93059	4.62073	9.75449e-05	0.000155856	ref|Homo sapiens RANBP2-like and GRIP domain containing 6 (RGPD6), transcript variant 2, mRNA [NM_001037866]
A_23_P160546	68	83	A_23_P160546	NM_001040217	FAM63A	1.50686	10.5146	4.62026	9.76648e-05	0.000155856	ref|Homo sapiens family with sequence similarity 63, member A (FAM63A), transcript variant 2, mRNA [NM_001040217]
A_33_P3420035	312	40	A_33_P3420035	NM_181489	ZNF445	1.65908	11.3167	4.61418	9.92226e-05	0.000158042	ref|Homo sapiens zinc finger protein 445 (ZNF445), mRNA [NM_181489]
A_33_P3352578	264	81	A_33_P3352578	NM_080387	CLEC4D	1.82721	10.0073	4.61177	9.98478e-05	0.000158737	ref|Homo sapiens C-type lectin domain family 4, member D (CLEC4D), mRNA [NM_080387]
A_24_P83379	288	1	A_24_P83379	ENST00000426414	WDFY3	1.51593	8.88565	4.60772	0.000100905	0.000160115	ens|WD repeat and FYVE domain containing 3 [Source:HGNC Symbol;Acc:HGNC:20751] [ENST00000426414]
A_33_P3367917	388	51	A_33_P3367917	NM_001282130	SSH2	1.74433	10.4416	4.60339	0.000102049	0.000161626	ref|Homo sapiens slingshot protein phosphatase 2 (SSH2), transcript variant 3, mRNA [NM_001282130]
A_33_P3255647	189	68	A_33_P3255647	NM_001199973	RPL36A-HNRNPH2	1.61233	9.44823	4.60074	0.000102757	0.000162442	ref|Homo sapiens RPL36A-HNRNPH2 readthrough (RPL36A-HNRNPH2), transcript variant 1, mRNA [NM_001199973]
A_33_P3394140	432	59	A_33_P3394140	NR_024431	ZMIZ1-AS1	2.07084	9.15641	4.5989	0.000103251	0.000162916	ref|Homo sapiens ZMIZ1 antisense RNA 1 (ZMIZ1-AS1), transcript variant 1, long non-coding RNA [NR_024431]
A_23_P201778	381	74	A_23_P201778	NM_080588	PTPN7	2.06815	9.3929	4.58863	0.000106051	0.00016702	ref|Homo sapiens protein tyrosine phosphatase, non-receptor type 7 (PTPN7), transcript variant 2, mRNA [NM_080588]
A_33_P3226380	302	8	A_33_P3226380	NR_029401	LINC01347	1.87312	8.00125	4.58486	0.000107096	0.000168351	ref|Homo sapiens long intergenic non-protein coding RNA 1347 (LINC01347), long non-coding RNA [NR_029401]
A_23_P422851	341	44	A_23_P422851	NM_138375	CABLES1	-1.74931	11.5769	-4.57754	0.000109158	0.000171071	ref|Homo sapiens Cdk5 and Abl enzyme substrate 1 (CABLES1), transcript variant 1, mRNA [NM_138375]
A_24_P142743	379	12	A_24_P142743	ENST00000564572	CNN2	2.07804	12.8237	4.57727	0.000109233	0.000171071	ens|calponin 2 [Source:HGNC Symbol;Acc:HGNC:2156] [ENST00000564572]
A_24_P149036	453	36	A_24_P149036	NM_001387	DPYSL3	1.51222	7.48897	4.57308	0.000110433	0.000172628	ref|Homo sapiens dihydropyrimidinase-like 3 (DPYSL3), transcript variant 2, mRNA [NM_001387]
A_33_P3784253	427	11	A_33_P3784253	NM_001128620	PAK1	1.90736	11.5213	4.56484	0.000112827	0.000176043	ref|Homo sapiens p21 protein (Cdc42/Rac)-activated kinase 1 (PAK1), transcript variant 1, mRNA [NM_001128620]
A_23_P90626	408	42	A_23_P90626	NM_004288	CYTIP	1.59336	13.6565	4.56378	0.00011314	0.000176205	ref|Homo sapiens cytohesin 1 interacting protein (CYTIP), mRNA [NM_004288]
A_33_P3284345	345	29	A_33_P3284345	NM_004495	NRG1	1.53321	6.75951	4.56104	0.000113949	0.000176711	ref|Homo sapiens neuregulin 1 (NRG1), transcript variant HRG-gamma, mRNA [NM_004495]
A_24_P68631	229	35	A_24_P68631	NM_175065	HIST2H2AB	2.11999	12.9158	4.56059	0.000114084	0.000176711	ref|Homo sapiens histone cluster 2, H2ab (HIST2H2AB), mRNA [NM_175065]
A_33_P3295358	362	12	A_33_P3295358	NM_139314	ANGPTL4	2.5646	9.29739	4.56055	0.000114095	0.000176711	ref|Homo sapiens angiopoietin-like 4 (ANGPTL4), transcript variant 1, mRNA [NM_139314]
A_23_P58266	258	62	A_23_P58266	NM_005980	S100P	2.8087	15.6311	4.5585	0.000114706	0.00017733	ref|Homo sapiens S100 calcium binding protein P (S100P), mRNA [NM_005980]
A_23_P153964	511	17	A_23_P153964	NM_002193	INHBB	1.53665	6.91264	4.55664	0.000115264	0.000177865	ref|Homo sapiens inhibin, beta B (INHBB), mRNA [NM_002193]
A_24_P26897	83	22	A_24_P26897	NM_005539	INPP5A	1.88552	7.82603	4.55003	0.000117263	0.000180619	ref|Homo sapiens inositol polyphosphate-5-phosphatase, 40kDa (INPP5A), mRNA [NM_005539]
A_23_P97990	376	46	A_23_P97990	NM_002775	HTRA1	1.78429	10.3565	4.54786	0.000117927	0.000181311	ref|Homo sapiens HtrA serine peptidase 1 (HTRA1), mRNA [NM_002775]
A_23_P154962	230	81	A_23_P154962	NM_015672	RIMBP3	-1.53472	10.5134	-4.54583	0.000118554	0.000181942	ref|Homo sapiens RIMS binding protein 3 (RIMBP3), mRNA [NM_015672]
A_24_P81900	373	12	A_24_P81900	NM_006931	SLC2A3	1.95792	10.485	4.53562	0.000121747	0.000186501	ref|Homo sapiens solute carrier family 2 (facilitated glucose transporter), member 3 (SLC2A3), mRNA [NM_006931]
A_23_P358394	375	64	A_23_P358394	NM_015864	FAM65B	3.04731	9.67586	4.53305	0.000122563	0.00018741	ref|Homo sapiens family with sequence similarity 65, member B (FAM65B), transcript variant 2, mRNA [NM_015864]
A_23_P14083	127	21	A_23_P14083	NM_181847	AMIGO2	-1.94416	11.8858	-4.53079	0.00012329	0.000188179	ref|Homo sapiens adhesion molecule with Ig-like domain 2 (AMIGO2), transcript variant 2, mRNA [NM_181847]
A_23_P114903	494	32	A_23_P114903	NM_002155	HSPA6	2.28141	10.599	4.52072	0.000126563	0.000192825	ref|Homo sapiens heat shock 70kDa protein 6 (HSP70B') (HSPA6), mRNA [NM_002155]
A_23_P376557	160	20	A_23_P376557	NM_022468	MMP25	3.25512	11.5135	4.51943	0.000126988	0.000193122	ref|Homo sapiens matrix metallopeptidase 25 (MMP25), mRNA [NM_022468]
A_23_P39814	267	23	A_23_P39814	NM_004882	CIR1	1.5546	11.0368	4.51735	0.000127678	0.000193822	ref|Homo sapiens corepressor interacting with RBPJ, 1 (CIR1), mRNA [NM_004882]
A_23_P32500	412	56	A_23_P32500	NM_015136	STAB1	1.7097	8.90467	4.51496	0.000128477	0.000194683	ref|Homo sapiens stabilin 1 (STAB1), mRNA [NM_015136]
A_33_P3358745	172	55	A_33_P3358745	NM_001093726	SEPP1	2.26463	8.35075	4.50566	0.000131622	0.00019909	ref|Homo sapiens selenoprotein P, plasma, 1 (SEPP1), transcript variant 3, mRNA [NM_001093726]
A_23_P134176	403	70	A_23_P134176	NM_001024465	SOD2	1.63467	16.6736	4.48504	0.000138883	0.000209696	ref|Homo sapiens superoxide dismutase 2, mitochondrial (SOD2), transcript variant 2, mRNA [NM_001024465]
A_23_P62115	417	56	A_23_P62115	NM_003254	TIMP1	1.64905	14.4364	4.47375	0.000143024	0.000215561	ref|Homo sapiens TIMP metallopeptidase inhibitor 1 (TIMP1), mRNA [NM_003254]
A_24_P305933	367	55	A_24_P305933	NM_020698	TMCC3	1.86773	9.6543	4.46358	0.00014686	0.000220947	ref|Homo sapiens transmembrane and coiled-coil domain family 3 (TMCC3), transcript variant 1, mRNA [NM_020698]
A_23_P113111	108	41	A_23_P113111	NM_000044	AR	-1.65917	7.12543	-4.45991	0.000148269	0.000222669	ref|Homo sapiens androgen receptor (AR), transcript variant 1, mRNA [NM_000044]
A_23_P409168	333	25	A_23_P409168	NM_015175	NBEAL2	1.59019	9.31536	4.45321	0.000150874	0.000225992	ref|Homo sapiens neurobeachin-like 2 (NBEAL2), mRNA [NM_015175]
A_23_P321388	199	27	A_23_P321388	NM_153341	RNF19B	2.44349	10.7902	4.45284	0.00015102	0.000225992	ref|Homo sapiens ring finger protein 19B (RNF19B), transcript variant 1, mRNA [NM_153341]
A_23_P102000	26	72	A_23_P102000	NM_001008540	CXCR4	2.24576	16.274	4.44484	0.000154199	0.000230339	ref|Homo sapiens chemokine (C-X-C motif) receptor 4 (CXCR4), transcript variant 1, mRNA [NM_001008540]
A_23_P41765	166	57	A_23_P41765	NM_002198	IRF1	1.50875	11.5532	4.44404	0.000154518	0.000230407	ref|Homo sapiens interferon regulatory factor 1 (IRF1), mRNA [NM_002198]
A_23_P151710	243	57	A_23_P151710	NM_000956	PTGER2	1.78322	9.85698	4.44118	0.000155673	0.00023136	ref|Homo sapiens prostaglandin E receptor 2 (subtype EP2), 53kDa (PTGER2), mRNA [NM_000956]
A_23_P145965	393	71	A_23_P145965	NM_003596	TPST1	2.98058	8.36616	4.4411	0.000155707	0.00023136	ref|Homo sapiens tyrosylprotein sulfotransferase 1 (TPST1), mRNA [NM_003596]
A_23_P217319	272	61	A_23_P217319	NM_004114	FGF13	2.32539	7.68204	4.43908	0.000156526	0.000232167	ref|Homo sapiens fibroblast growth factor 13 (FGF13), transcript variant 1, mRNA [NM_004114]
A_32_P313405	453	35	A_32_P313405	NM_005559	LAMA1	-1.91995	7.91519	-4.43508	0.000158163	0.000234182	ref|Homo sapiens laminin, alpha 1 (LAMA1), mRNA [NM_005559]
A_33_P3743508	274	65	A_33_P3743508	NR_033838	LOC158435	1.78501	10.7305	4.42678	0.000161616	0.000238671	ref|Homo sapiens uncharacterized LOC158435 (LOC158435), long non-coding RNA [NR_033838]
A_23_P57709	508	70	A_23_P57709	NM_013363	PCOLCE2	-2.26877	13.5764	-4.42643	0.000161763	0.000238671	ref|Homo sapiens procollagen C-endopeptidase enhancer 2 (PCOLCE2), mRNA [NM_013363]
A_33_P3244882	113	38	A_33_P3244882	NM_024852	AGO3	1.6497	10.1894	4.42448	0.000162585	0.000239464	ref|Homo sapiens argonaute RISC catalytic component 3 (AGO3), transcript variant 1, mRNA [NM_024852]
A_24_P86389	385	41	A_24_P86389	NM_003514	HIST1H2AM	1.58547	13.7263	4.42303	0.000163199	0.000239947	ref|Homo sapiens histone cluster 1, H2am (HIST1H2AM), mRNA [NM_003514]
A_33_P3308686	169	5	A_33_P3308686	NM_020785	CC2D2A	-1.52498	7.81165	-4.42173	0.000163752	0.000240342	ref|Homo sapiens coiled-coil and C2 domain containing 2A (CC2D2A), transcript variant 2, mRNA [NM_020785]
A_33_P3242614	108	57	A_33_P3242614	NR_002454	LOC606724	1.89028	7.43872	4.41519	0.00016656	0.000244037	ref|Homo sapiens coronin, actin binding protein, 1A pseudogene (LOC606724), non-coding RNA [NR_002454]
A_23_P55174	48	52	A_23_P55174	NM_138387	G6PC3	-1.63641	8.17082	-4.40659	0.00017033	0.000249126	ref|Homo sapiens glucose 6 phosphatase, catalytic, 3 (G6PC3), transcript variant 1, mRNA [NM_138387]
A_23_P32414	191	7	A_23_P32414	NM_016542	STK26	2.01075	9.81906	4.40481	0.000171121	0.000249848	ref|Homo sapiens serine/threonine protein kinase 26 (STK26), transcript variant 1, mRNA [NM_016542]
A_23_P154849	447	67	A_23_P154849	NM_138983	OLIG1	3.36917	8.62875	4.40222	0.000172277	0.000250859	ref|Homo sapiens oligodendrocyte transcription factor 1 (OLIG1), mRNA [NM_138983]
A_23_P162288	144	59	A_23_P162288	NM_005379	MYO1A	-1.66492	8.56327	-4.40192	0.000172409	0.000250859	ref|Homo sapiens myosin IA (MYO1A), transcript variant 2, mRNA [NM_005379]
A_24_P222655	362	22	A_24_P222655	NM_015991	C1QA	-1.60536	15.4014	-4.39784	0.000174248	0.000252706	ref|Homo sapiens complement component 1, q subcomponent, A chain (C1QA), mRNA [NM_015991]
A_23_P31073	269	80	A_23_P31073	NM_005375	MYB	-1.751	9.81075	-4.39777	0.00017428	0.000252706	ref|Homo sapiens v-myb avian myeloblastosis viral oncogene homolog (MYB), transcript variant 2, mRNA [NM_005375]
A_24_P353300	387	68	A_24_P353300	NM_001031801	LIMK2	1.67652	9.81971	4.39674	0.000174749	0.00025295	ref|Homo sapiens LIM domain kinase 2 (LIMK2), transcript variant 1, mRNA [NM_001031801]
A_23_P406616	59	1	A_23_P406616	NM_175884	CCDC71L	1.6047	11.9849	4.39134	0.00017722	0.000256085	ref|Homo sapiens coiled-coil domain containing 71-like (CCDC71L), mRNA [NM_175884]
A_23_P78248	147	51	A_23_P78248	NM_015515	KRT23	3.05705	10.4329	4.37557	0.000184636	0.000266345	ref|Homo sapiens keratin 23, type I (KRT23), transcript variant 1, mRNA [NM_015515]
A_23_P82929	194	38	A_23_P82929	NM_002514	NOV	2.0475	8.23263	4.37152	0.000186591	0.000268586	ref|Homo sapiens nephroblastoma overexpressed (NOV), mRNA [NM_002514]
A_33_P3254320	509	20	A_33_P3254320	NM_005490	SH2D3A	2.33949	8.89454	4.37054	0.000187069	0.000268586	ref|Homo sapiens SH2 domain containing 3A (SH2D3A), mRNA [NM_005490]
A_23_P37702	97	25	A_23_P37702	NM_003294	TPSAB1	2.19197	8.03359	4.37038	0.000187148	0.000268586	ref|Homo sapiens tryptase alpha/beta 1 (TPSAB1), mRNA [NM_003294]
A_33_P3369034	385	20	A_33_P3369034	NM_001170714	BCAR1	-1.81268	12.4224	-4.36608	0.000189249	0.000270697	ref|Homo sapiens breast cancer anti-estrogen resistance 1 (BCAR1), transcript variant 1, mRNA [NM_001170714]
A_23_P371215	205	85	A_23_P371215	NM_012092	ICOS	-1.86756	10.2421	-4.36605	0.000189263	0.000270697	ref|Homo sapiens inducible T-cell co-stimulator (ICOS), mRNA [NM_012092]
A_23_P259442	296	49	A_23_P259442	NM_001873	CPE	-2.25351	11.3634	-4.36005	0.00019224	0.000274489	ref|Homo sapiens carboxypeptidase E (CPE), mRNA [NM_001873]
A_23_P58132	11	27	A_23_P58132	NM_004310	RHOH	2.2286	11.6402	4.35691	0.000193816	0.00027627	ref|Homo sapiens ras homolog family member H (RHOH), transcript variant 6, mRNA [NM_004310]
A_23_P382775	455	24	A_23_P382775	NM_014417	BBC3	1.64947	11.6478	4.35153	0.000196544	0.000279684	ref|Homo sapiens BCL2 binding component 3 (BBC3), transcript variant 4, mRNA [NM_014417]
A_23_P153897	227	41	A_23_P153897	NM_052847	GNG7	1.51365	8.03384	4.344	0.00020043	0.000284733	ref|Homo sapiens guanine nucleotide binding protein (G protein), gamma 7 (GNG7), mRNA [NM_052847]
A_23_P126735	131	28	A_23_P126735	NM_000572	IL10	1.66715	8.53344	4.33959	0.00020274	0.000287529	ref|Homo sapiens interleukin 10 (IL10), mRNA [NM_000572]
A_23_P394064	401	18	A_23_P394064	NM_012232	PTRF	1.94417	9.03548	4.33556	0.000204874	0.000290065	ref|Homo sapiens polymerase I and transcript release factor (PTRF), mRNA [NM_012232]
A_33_P3415052	151	54	A_33_P3415052	NM_001172292	NIPAL4	2.3528	8.23081	4.33364	0.000205895	0.000291022	ref|Homo sapiens NIPA-like domain containing 4 (NIPAL4), transcript variant 2, mRNA [NM_001172292]
A_24_P68311	347	23	A_24_P68311	NM_015180	SYNE2	1.92885	7.44613	4.32888	0.000208461	0.000294153	ref|Homo sapiens spectrin repeat containing, nuclear envelope 2 (SYNE2), transcript variant 1, mRNA [NM_015180]
A_23_P50678	37	63	A_23_P50678	NM_139355	MATK	1.8686	8.39775	4.32398	0.000211129	0.00029742	ref|Homo sapiens megakaryocyte-associated tyrosine kinase (MATK), transcript variant 1, mRNA [NM_139355]
A_23_P324754	392	63	A_23_P324754	NM_018689	CEMIP	1.57919	6.18131	4.3222	0.000212109	0.00029787	ref|Homo sapiens cell migration inducing protein, hyaluronan binding (CEMIP), transcript variant 3, mRNA [NM_018689]
A_23_P209360	157	63	A_23_P209360	NM_052920	KLHL29	-1.74601	9.69204	-4.32211	0.000212157	0.00029787	ref|Homo sapiens kelch-like family member 29 (KLHL29), mRNA [NM_052920]
A_33_P3254695	27	57	A_33_P3254695	NR_004404	SNORA73B	2.45597	10.9263	4.3156	0.000215777	0.000302447	ref|Homo sapiens small nucleolar RNA, H/ACA box 73B (SNORA73B), small nucleolar RNA [NR_004404]
A_33_P3393766	430	46	A_33_P3393766	NM_001130677	C17orf96	1.70902	8.49071	4.30608	0.00022118	0.000309505	ref|Homo sapiens chromosome 17 open reading frame 96 (C17orf96), mRNA [NM_001130677]
A_32_P87013	108	47	A_32_P87013	NM_000584	CXCL8	2.91168	11.861	4.30072	0.000224276	0.000313316	ref|Homo sapiens chemokine (C-X-C motif) ligand 8 (CXCL8), mRNA [NM_000584]
A_33_P3334292	194	64	A_33_P3334292	ENST00000419275	PPIAL4G	1.54216	7.71077	4.3	0.000224697	0.000313384	ens|peptidylprolyl isomerase A (cyclophilin A)-like 4G [Source:HGNC Symbol;Acc:HGNC:33996] [ENST00000419275]
A_24_P230563	100	64	A_24_P230563	NM_000417	IL2RA	2.00004	7.62407	4.29407	0.000228185	0.000317721	ref|Homo sapiens interleukin 2 receptor, alpha (IL2RA), mRNA [NM_000417]
A_33_P3291484	412	15	A_33_P3291484	NM_005668	ST8SIA4	1.71513	9.16752	4.29117	0.000229908	0.000319592	ref|Homo sapiens ST8 alpha-N-acetyl-neuraminide alpha-2,8-sialyltransferase 4 (ST8SIA4), transcript variant 1, mRNA [NM_005668]
A_33_P3274562	353	10	A_33_P3274562	NM_025243	SLC19A3	-1.67139	8.98935	-4.28803	0.000231792	0.000321679	ref|Homo sapiens solute carrier family 19 (thiamine transporter), member 3 (SLC19A3), mRNA [NM_025243]
A_24_P71439	93	64	A_24_P71439	NM_015317	PUM2	1.74967	9.98822	4.28037	0.000236447	0.000327598	ref|Homo sapiens pumilio RNA-binding family member 2 (PUM2), transcript variant 1, mRNA [NM_015317]
A_23_P332908	419	34	A_23_P332908	NM_144982	ZFC3H1	1.75405	10.4978	4.27804	0.00023788	0.000329042	ref|Homo sapiens zinc finger, C3H1-type containing (ZFC3H1), mRNA [NM_144982]
A_24_P270728	468	49	A_24_P270728	NM_001042483	NUPR1	-1.58425	16.1565	-4.2767	0.00023871	0.000329647	ref|Homo sapiens nuclear protein, transcriptional regulator, 1 (NUPR1), transcript variant 1, mRNA [NM_001042483]
A_23_P154065	440	4	A_23_P154065	NM_006000	TUBA4A	2.43635	11.5958	4.27427	0.000240223	0.000331193	ref|Homo sapiens tubulin, alpha 4a (TUBA4A), transcript variant 1, mRNA [NM_006000]
A_23_P348121	339	36	A_23_P348121	NM_005253	FOSL2	2.32222	12.2432	4.25967	0.000249497	0.000343415	ref|Homo sapiens FOS-like antigen 2 (FOSL2), mRNA [NM_005253]
A_23_P37484	281	3	A_23_P37484	NM_014918	CHSY1	1.60821	12.8362	4.25889	0.000250004	0.000343551	ref|Homo sapiens chondroitin sulfate synthase 1 (CHSY1), mRNA [NM_014918]
A_33_P3334220	64	47	A_33_P3334220	NM_001093	ACACB	-1.71885	9.20812	-4.24504	0.000259154	0.000355544	ref|Homo sapiens acetyl-CoA carboxylase beta (ACACB), mRNA [NM_001093]
A_33_P3286621	61	59	A_33_P3286621	NR_003013	SCARNA16	1.56945	9.66714	4.24278	0.000260674	0.000357047	ref|Homo sapiens small Cajal body-specific RNA 16 (SCARNA16), guide RNA [NR_003013]
A_32_P217750	333	12	A_32_P217750	NM_002183	IL3RA	2.84358	12.5142	4.24212	0.000261122	0.000357079	ref|Homo sapiens interleukin 3 receptor, alpha (low affinity) (IL3RA), transcript variant 1, mRNA [NM_002183]
A_23_P210482	256	7	A_23_P210482	NM_000022	ADA	1.56172	11.791	4.22859	0.00027045	0.000369234	ref|Homo sapiens adenosine deaminase (ADA), mRNA [NM_000022]
A_23_P419107	159	49	A_23_P419107	NM_152772	TCP11L2	1.7384	7.89522	4.22794	0.000270901	0.00036925	ref|Homo sapiens t-complex 11, testis-specific-like 2 (TCP11L2), transcript variant 1, mRNA [NM_152772]
A_23_P164691	221	57	A_23_P164691	NM_002162	ICAM3	2.44192	13.5468	4.22464	0.00027323	0.000371823	ref|Homo sapiens intercellular adhesion molecule 3 (ICAM3), mRNA [NM_002162]
A_33_P3276068	439	76	A_33_P3276068	ENST00000356128	TRAPPC3L	1.55047	10.2067	4.22266	0.000274638	0.000373135	ens|trafficking protein particle complex 3-like [Source:HGNC Symbol;Acc:HGNC:21090] [ENST00000356128]
A_24_P237270	310	14	A_24_P237270	NM_000675	ADORA2A	2.97277	8.75954	4.22071	0.000276028	0.000374418	ref|Homo sapiens adenosine A2a receptor (ADORA2A), transcript variant 3, mRNA [NM_000675]
A_33_P3255304	525	23	A_33_P3255304	NM_001099781	GGT5	2.44944	8.43641	4.2195	0.000276895	0.00037499	ref|Homo sapiens gamma-glutamyltransferase 5 (GGT5), transcript variant 1, mRNA [NM_001099781]
A_33_P3308332	362	28	A_33_P3308332	NM_021200	PLEKHB1	-1.79031	10.2786	-4.21521	0.000279995	0.000378579	ref|Homo sapiens pleckstrin homology domain containing, family B (evectins) member 1 (PLEKHB1), transcript variant 1, mRNA [NM_021200]
A_23_P396299	371	74	A_23_P396299	NR_034094	MRVI1-AS1	2.04195	7.56839	4.20973	0.000284003	0.000383381	ref|Homo sapiens MRVI1 antisense RNA 1 (MRVI1-AS1), transcript variant 4, long non-coding RNA [NR_034094]
A_33_P3219279	158	10	A_33_P3219279	NM_032452	JPH4	-1.89649	10.9172	-4.20753	0.00028563	0.000384959	ref|Homo sapiens junctophilin 4 (JPH4), transcript variant 1, mRNA [NM_032452]
A_33_P3272948	364	11	A_33_P3272948	NM_001145536	C17orf107	1.90206	10.8934	4.20478	0.000287673	0.000386726	ref|Homo sapiens chromosome 17 open reading frame 107 (C17orf107), mRNA [NM_001145536]
A_23_P211212	103	45	A_23_P211212	NM_030582	COL18A1	1.99378	9.44748	4.20453	0.00028786	0.000386726	ref|Homo sapiens collagen, type XVIII, alpha 1 (COL18A1), transcript variant 1, mRNA [NM_030582]
A_23_P308722	380	18	A_23_P308722	NM_145038	DRC1	1.63736	7.08924	4.19553	0.000294652	0.000395219	ref|Homo sapiens dynein regulatory complex subunit 1 (DRC1), mRNA [NM_145038]
A_23_P428184	189	83	A_23_P428184	NM_021065	HIST1H2AD	2.65486	13.708	4.1941	0.000295743	0.000396051	ref|Homo sapiens histone cluster 1, H2ad (HIST1H2AD), mRNA [NM_021065]
A_23_P130113	330	51	A_23_P130113	NM_080912	ASGR2	1.88922	8.81457	4.19333	0.000296333	0.00039621	ref|Homo sapiens asialoglycoprotein receptor 2 (ASGR2), transcript variant H2', mRNA [NM_080912]
A_23_P85682	387	49	A_23_P85682	NM_005595	NFIA	-1.5549	8.8055	-4.18387	0.000303692	0.000405405	ref|Homo sapiens nuclear factor I/A (NFIA), transcript variant 2, mRNA [NM_005595]
A_33_P3408221	274	10	A_33_P3408221	NR_026952	SEC14L1P1	1.7394	9.75678	4.18232	0.000304914	0.00040639	ref|Homo sapiens SEC14-like 1 pseudogene 1 (SEC14L1P1), non-coding RNA [NR_026952]
A_23_P9523	182	72	A_23_P9523	NM_022128	RBKS	1.54161	10.0973	4.16156	0.000321755	0.000428158	ref|Homo sapiens ribokinase (RBKS), transcript variant 1, mRNA [NM_022128]
A_23_P39931	51	53	A_23_P39931	NM_003494	DYSF	2.01721	9.17998	4.15848	0.000324334	0.000430908	ref|Homo sapiens dysferlin (DYSF), transcript variant 8, mRNA [NM_003494]
A_23_P40847	60	68	A_23_P40847	NM_004267	CHST2	1.64663	7.9691	4.15537	0.000326953	0.000433703	ref|Homo sapiens carbohydrate (N-acetylglucosamine-6-O) sulfotransferase 2 (CHST2), mRNA [NM_004267]
A_23_P7313	49	15	A_23_P7313	NM_001040058	SPP1	2.4171	14.1665	4.15259	0.000329319	0.000435817	ref|Homo sapiens secreted phosphoprotein 1 (SPP1), transcript variant 1, mRNA [NM_001040058]
A_23_P90172	401	33	A_23_P90172	NM_014330	PPP1R15A	1.50995	12.2161	4.15228	0.000329583	0.000435817	ref|Homo sapiens protein phosphatase 1, regulatory subunit 15A (PPP1R15A), mRNA [NM_014330]
A_23_P36305	159	20	A_23_P36305	NM_033388	ATG16L2	1.50141	12.8255	4.15077	0.000330872	0.000436834	ref|Homo sapiens autophagy related 16-like 2 (S. cerevisiae) (ATG16L2), mRNA [NM_033388]
A_24_P245379	392	76	A_24_P245379	NM_002575	SERPINB2	2.03306	6.79999	4.14026	0.00034	0.000448181	ref|Homo sapiens serpin peptidase inhibitor, clade B (ovalbumin), member 2 (SERPINB2), transcript variant 2, mRNA [NM_002575]
A_23_P74278	430	44	A_23_P74278	NM_001037341	PDE4B	1.67698	12.7398	4.13796	0.000342031	0.000450153	ref|Homo sapiens phosphodiesterase 4B, cAMP-specific (PDE4B), transcript variant d, mRNA [NM_001037341]
A_33_P3311403	71	70	A_33_P3311403	NM_130385	MRVI1	2.48677	9.48346	4.13726	0.000342647	0.00045026	ref|Homo sapiens murine retrovirus integration site 1 homolog (MRVI1), transcript variant 2, mRNA [NM_130385]
A_33_P3332885	146	30	A_33_P3332885	NM_001197234	BTN2A1	2.12555	10.1959	4.13178	0.000347542	0.000455979	ref|Homo sapiens butyrophilin, subfamily 2, member A1 (BTN2A1), transcript variant 4, mRNA [NM_001197234]
A_23_P153320	41	55	A_23_P153320	NM_000201	ICAM1	1.59306	12.5497	4.12651	0.000352314	0.00046152	ref|Homo sapiens intercellular adhesion molecule 1 (ICAM1), mRNA [NM_000201]
A_23_P16944	426	4	A_23_P16944	NM_001006946	SDC1	2.02898	10.1155	4.12083	0.000357524	0.000467617	ref|Homo sapiens syndecan 1 (SDC1), transcript variant 1, mRNA [NM_001006946]
A_23_P13094	249	83	A_23_P13094	NM_002425	MMP10	2.33217	6.75325	4.10937	0.000368285	0.000480944	ref|Homo sapiens matrix metallopeptidase 10 (stromelysin 2) (MMP10), mRNA [NM_002425]
A_23_P98350	303	23	A_23_P98350	NM_001165	BIRC3	1.59704	11.7653	4.10832	0.000369288	0.000481293	ref|Homo sapiens baculoviral IAP repeat containing 3 (BIRC3), transcript variant 1, mRNA [NM_001165]
A_32_P164246	35	37	A_32_P164246	NM_033260	FOXQ1	1.86124	6.86647	4.10789	0.000369697	0.000481293	ref|Homo sapiens forkhead box Q1 (FOXQ1), mRNA [NM_033260]
A_23_P64721	148	3	A_23_P64721	NM_006018	HCAR3	2.18049	15.6353	4.09277	0.000384433	0.000499703	ref|Homo sapiens hydroxycarboxylic acid receptor 3 (HCAR3), mRNA [NM_006018]
A_24_P339126	260	42	A_24_P339126	NM_144957	PRSS21	-2.07284	9.04621	-4.09042	0.000386774	0.000501971	ref|Homo sapiens protease, serine, 21 (testisin) (PRSS21), transcript variant 3, mRNA [NM_144957]
A_23_P59045	411	30	A_23_P59045	NM_021052	HIST1H2AE	1.80521	9.92847	4.08175	0.000395542	0.000512559	ref|Homo sapiens histone cluster 1, H2ae (HIST1H2AE), mRNA [NM_021052]
A_24_P137897	438	30	A_24_P137897	NM_001007245	IFRD1	1.65704	9.89098	4.07287	0.000404722	0.000523648	ref|Homo sapiens interferon-related developmental regulator 1 (IFRD1), transcript variant 2, mRNA [NM_001007245]
A_23_P40174	29	62	A_23_P40174	NM_004994	MMP9	2.64016	13.9442	4.06879	0.00040901	0.000528383	ref|Homo sapiens matrix metallopeptidase 9 (gelatinase B, 92kDa gelatinase, 92kDa type IV collagenase) (MMP9), mRNA [NM_004994]
A_33_P3286218	22	27	A_33_P3286218	NR_002771	DLEU2L	1.53495	9.58846	4.0606	0.000417758	0.000538124	ref|Homo sapiens deleted in lymphocytic leukemia 2-like (DLEU2L), non-coding RNA [NR_002771]
A_33_P3232624	353	1	A_33_P3232624	NR_033908	LOC100288069	2.67321	10.0196	4.06006	0.000418337	0.000538124	ref|Homo sapiens uncharacterized LOC100288069 (LOC100288069), long non-coding RNA [NR_033908]
A_24_P97342	371	21	A_24_P97342	NM_021935	PROK2	3.43006	13.0774	4.05994	0.00041847	0.000538124	ref|Homo sapiens prokineticin 2 (PROK2), transcript variant 2, mRNA [NM_021935]
A_23_P89589	326	29	A_23_P89589	NM_002616	PER1	2.02396	10.879	4.05674	0.000421946	0.000541766	ref|Homo sapiens period circadian clock 1 (PER1), mRNA [NM_002616]
A_33_P3319967	245	17	A_33_P3319967	NM_001244438	ARG1	2.18228	7.09427	4.05343	0.000425561	0.000545575	ref|Homo sapiens arginase 1 (ARG1), transcript variant 1, mRNA [NM_001244438]
A_23_P76538	204	48	A_23_P76538	NM_017899	TESC	1.88686	10.4718	4.01835	0.000465892	0.00059637	ref|Homo sapiens tescalcin (TESC), transcript variant 1, mRNA [NM_017899]
A_23_P104318	129	25	A_23_P104318	NM_019058	DDIT4	2.22468	11.3271	4.00859	0.000477765	0.000610639	ref|Homo sapiens DNA-damage-inducible transcript 4 (DDIT4), mRNA [NM_019058]
A_23_P26325	304	13	A_23_P26325	NM_002987	CCL17	2.89778	11.3071	4.00588	0.000481122	0.000613377	ref|Homo sapiens chemokine (C-C motif) ligand 17 (CCL17), mRNA [NM_002987]
A_23_P259901	503	32	A_23_P259901	NM_012253	TKTL1	3.36436	8.73415	4.00568	0.000481366	0.000613377	ref|Homo sapiens transketolase-like 1 (TKTL1), transcript variant 1, mRNA [NM_012253]
A_32_P112493	476	63	A_32_P112493	NM_138370	PKDCC	-1.76312	7.21445	-4.0015	0.000486576	0.000619078	ref|Homo sapiens protein kinase domain containing, cytoplasmic (PKDCC), mRNA [NM_138370]
A_23_P77286	459	42	A_23_P77286	NM_024713	KATNBL1	1.52458	6.97447	3.98689	0.00050525	0.000641866	ref|Homo sapiens katanin p80 subunit B-like 1 (KATNBL1), mRNA [NM_024713]
A_33_P3342628	132	16	A_33_P3342628	NM_021170	HES4	2.6143	13.0216	3.98088	0.000513135	0.0006509	ref|Homo sapiens hes family bHLH transcription factor 4 (HES4), transcript variant 2, mRNA [NM_021170]
A_23_P132760	216	54	A_23_P132760	NM_007117	TRH	1.71299	7.7291	3.97869	0.000516044	0.000653604	ref|Homo sapiens thyrotropin-releasing hormone (TRH), mRNA [NM_007117]
A_24_P304154	521	42	A_24_P304154	NM_001025390	AMPD3	1.76053	9.30447	3.9751	0.000520832	0.000658676	ref|Homo sapiens adenosine monophosphate deaminase 3 (AMPD3), transcript variant 3, mRNA [NM_001025390]
A_33_P3352970	68	58	A_33_P3352970	NM_001570	IRAK2	2.56725	10.3932	3.97018	0.000527479	0.000664304	ref|Homo sapiens interleukin-1 receptor-associated kinase 2 (IRAK2), mRNA [NM_001570]
A_33_P3247858	465	55	A_33_P3247858	NM_001166461	MPP1	1.66225	10.8977	3.96982	0.00052797	0.000664304	ref|Homo sapiens membrane protein, palmitoylated 1, 55kDa (MPP1), transcript variant 3, mRNA [NM_001166461]
A_23_P59022	75	53	A_23_P59022	NM_033502	TRERF1	1.73183	8.77496	3.96963	0.000528229	0.000664304	ref|Homo sapiens transcriptional regulating factor 1 (TRERF1), transcript variant 2, mRNA [NM_033502]
A_24_P403244	335	44	A_24_P403244	NM_178238	PILRB	1.61984	8.50568	3.96947	0.000528441	0.000664304	ref|Homo sapiens paired immunoglobin-like type 2 receptor beta (PILRB), mRNA [NM_178238]
A_23_P9883	39	13	A_23_P9883	NM_001079821	NLRP3	2.16821	11.4671	3.9503	0.000555166	0.000696857	ref|Homo sapiens NLR family, pyrin domain containing 3 (NLRP3), transcript variant 3, mRNA [NM_001079821]
A_23_P67932	322	57	A_23_P67932	NM_000634	CXCR1	3.00227	11.9548	3.9314	0.000582828	0.000729691	ref|Homo sapiens chemokine (C-X-C motif) receptor 1 (CXCR1), mRNA [NM_000634]
A_23_P130429	18	52	A_23_P130429	NM_005406	ROCK1	1.5586	9.53135	3.93074	0.000583824	0.000729691	ref|Homo sapiens Rho-associated, coiled-coil containing protein kinase 1 (ROCK1), mRNA [NM_005406]
A_23_P13753	61	71	A_23_P13753	NM_006163	NFE2	2.65747	11.382	3.93067	0.000583926	0.000729691	ref|Homo sapiens nuclear factor, erythroid 2 (NFE2), transcript variant 1, mRNA [NM_006163]
A_23_P34597	245	64	A_23_P34597	NM_001785	CDA	2.47737	9.45794	3.92544	0.000591838	0.000738481	ref|Homo sapiens cytidine deaminase (CDA), mRNA [NM_001785]
A_23_P165624	123	74	A_23_P165624	NM_007115	TNFAIP6	2.05724	12.4383	3.91932	0.000601214	0.000749068	ref|Homo sapiens tumor necrosis factor, alpha-induced protein 6 (TNFAIP6), mRNA [NM_007115]
A_33_P3555937	163	73	A_33_P3555937	NM_001205315	STEAP4	2.69797	9.19972	3.90634	0.000621606	0.000773329	ref|Homo sapiens STEAP family member 4 (STEAP4), transcript variant 2, mRNA [NM_001205315]
A_33_P3275330	78	25	A_33_P3275330	NM_023018	NADK	2.06701	10.617	3.90409	0.000625218	0.000776674	ref|Homo sapiens NAD kinase (NADK), transcript variant 1, mRNA [NM_023018]
A_23_P157117	43	50	A_23_P157117	NM_182898	CREB5	2.03176	9.83355	3.90105	0.000630122	0.000781611	ref|Homo sapiens cAMP responsive element binding protein 5 (CREB5), transcript variant 1, mRNA [NM_182898]
A_23_P50638	207	24	A_23_P50638	NM_052972	LRG1	2.69976	12.2022	3.88103	0.00066336	0.000821628	ref|Homo sapiens leucine-rich alpha-2-glycoprotein 1 (LRG1), mRNA [NM_052972]
A_24_P314179	466	74	A_24_P314179	NM_005239	ETS2	1.64506	9.43913	3.87403	0.000675376	0.000835281	ref|Homo sapiens v-ets avian erythroblastosis virus E26 oncogene homolog 2 (ETS2), transcript variant 1, mRNA [NM_005239]
A_23_P325562	112	19	A_23_P325562	NM_006671	SLC1A7	-1.82735	9.78906	-3.86433	0.000692407	0.000855087	ref|Homo sapiens solute carrier family 1 (glutamate transporter), member 7 (SLC1A7), transcript variant 4, mRNA [NM_006671]
A_23_P218784	208	27	A_23_P218784	NM_006386	DDX17	1.81913	10.2879	3.86066	0.000698956	0.000861909	ref|Homo sapiens DEAD (Asp-Glu-Ala-Asp) box helicase 17 (DDX17), transcript variant 1, mRNA [NM_006386]
A_23_P150979	242	85	A_23_P150979	NM_058173	MUCL1	2.59278	8.19903	3.8587	0.000702479	0.000864985	ref|Homo sapiens mucin-like 1 (MUCL1), mRNA [NM_058173]
A_23_P360804	417	82	A_23_P360804	NM_020939	CPNE5	1.66175	8.57832	3.85747	0.000704694	0.000866443	ref|Homo sapiens copine V (CPNE5), mRNA [NM_020939]
A_24_P130936	529	33	A_24_P130936	NM_004660	DDX3Y	2.13175	8.87479	3.8521	0.000714466	0.000877177	ref|Homo sapiens DEAD (Asp-Glu-Ala-Asp) box helicase 3, Y-linked (DDX3Y), transcript variant 2, mRNA [NM_004660]
A_33_P3372788	3	51	A_33_P3372788	NM_001037501	NBPF8	2.11056	10.7429	3.85092	0.000716632	0.000878554	ref|Homo sapiens neuroblastoma breakpoint family, member 8 (NBPF8), transcript variant 1, mRNA [NM_001037501]
A_24_P340128	103	67	A_24_P340128	NM_178129	P2RY8	1.55427	8.4339	3.84248	0.0007323	0.000896454	ref|Homo sapiens purinergic receptor P2Y, G-protein coupled, 8 (P2RY8), mRNA [NM_178129]
A_23_P74001	369	70	A_23_P74001	NM_005621	S100A12	3.00837	12.7082	3.8415	0.000734133	0.000897392	ref|Homo sapiens S100 calcium binding protein A12 (S100A12), mRNA [NM_005621]
A_33_P3333232	139	82	A_33_P3333232	ENST00000621947	CCDC162P	-1.81031	7.34495	-3.84003	0.000736904	0.000899472	ens|coiled-coil domain containing 162, pseudogene [Source:HGNC Symbol;Acc:HGNC:21565] [ENST00000621947]
A_23_P74609	227	3	A_23_P74609	NM_015714	G0S2	2.09398	15.8069	3.82771	0.000760544	0.000926982	ref|Homo sapiens G0/G1 switch 2 (G0S2), mRNA [NM_015714]
A_23_P6561	518	6	A_23_P6561	NM_018029	EBLN2	1.69012	9.39302	3.8236	0.000768582	0.000935424	ref|Homo sapiens endogenous Bornavirus-like nucleoprotein 2 (EBLN2), mRNA [NM_018029]
A_32_P142881	134	39	A_32_P142881	NM_015092	SMG1	1.54806	8.45873	3.81925	0.000777197	0.000944541	ref|Homo sapiens SMG1 phosphatidylinositol 3-kinase-related kinase (SMG1), mRNA [NM_015092]
A_23_P120902	74	84	A_23_P120902	NM_006498	LGALS2	1.97332	11.1082	3.81395	0.000787805	0.000956052	ref|Homo sapiens lectin, galactoside-binding, soluble, 2 (LGALS2), mRNA [NM_006498]
A_24_P23625	359	7	A_24_P23625	NM_006041	HS3ST3B1	1.66694	7.84361	3.8062	0.000803587	0.000973799	ref|Homo sapiens heparan sulfate (glucosamine) 3-O-sulfotransferase 3B1 (HS3ST3B1), transcript variant 1, mRNA [NM_006041]
A_23_P206280	63	39	A_23_P206280	NM_201525	GPR56	1.63163	8.36601	3.80351	0.000809145	0.000979124	ref|Homo sapiens G protein-coupled receptor 56 (GPR56), transcript variant 3, mRNA [NM_201525]
A_32_P56001	429	31	A_32_P56001	NM_012072	CD93	1.92692	8.27029	3.78947	0.000838722	0.00101346	ref|Homo sapiens CD93 molecule (CD93), mRNA [NM_012072]
A_23_P207632	182	49	A_23_P207632	NM_174953	ATP2A3	1.98114	8.64936	3.78655	0.000845012	0.00101959	ref|Homo sapiens ATPase, Ca++ transporting, ubiquitous (ATP2A3), transcript variant 5, mRNA [NM_174953]
A_23_P212089	267	27	A_23_P212089	NM_031419	NFKBIZ	1.94169	9.47724	3.78059	0.000857971	0.00103339	ref|Homo sapiens nuclear factor of kappa light polypeptide gene enhancer in B-cells inhibitor, zeta (NFKBIZ), transcript variant 1, mRNA [NM_031419]
A_23_P78037	131	40	A_23_P78037	NM_006273	CCL7	1.72022	8.352	3.78016	0.000858905	0.00103339	ref|Homo sapiens chemokine (C-C motif) ligand 7 (CCL7), mRNA [NM_006273]
A_24_P89891	447	47	A_24_P89891	NM_005658	TRAF1	1.77961	9.03333	3.77926	0.000860891	0.0010343	ref|Homo sapiens TNF receptor-associated factor 1 (TRAF1), transcript variant 1, mRNA [NM_005658]
A_24_P229531	523	55	A_24_P229531	NM_001031716	NABP1	1.78583	11.6982	3.77695	0.000865982	0.00103893	ref|Homo sapiens nucleic acid binding protein 1 (NABP1), transcript variant 1, mRNA [NM_001031716]
A_23_P28334	416	49	A_23_P28334	NM_003853	IL18RAP	3.03005	10.7757	3.77454	0.000871331	0.00104386	ref|Homo sapiens interleukin 18 receptor accessory protein (IL18RAP), mRNA [NM_003853]
A_24_P66027	394	49	A_24_P66027	NM_004900	APOBEC3B	2.14376	10.5896	3.77059	0.000880179	0.00105296	ref|Homo sapiens apolipoprotein B mRNA editing enzyme, catalytic polypeptide-like 3B (APOBEC3B), transcript variant 1, mRNA [NM_004900]
A_33_P3423854	532	23	A_33_P3423854	NM_001278543	C8B	-2.52334	12.2531	-3.76983	0.000881896	0.00105352	ref|Homo sapiens complement component 8, beta polypeptide (C8B), transcript variant 2, mRNA [NM_001278543]
A_23_P15108	167	37	A_23_P15108	NM_031477	YPEL3	1.94596	10.1705	3.76636	0.000889748	0.00106139	ref|Homo sapiens yippee-like 3 (Drosophila) (YPEL3), transcript variant 1, mRNA [NM_031477]
A_23_P258493	200	19	A_23_P258493	NM_005573	LMNB1	2.33136	10.864	3.75825	0.00090835	0.00108204	ref|Homo sapiens lamin B1 (LMNB1), transcript variant 1, mRNA [NM_005573]
A_33_P3322274	491	16	A_33_P3322274	NM_001066	TNFRSF1B	1.96295	9.05808	3.74723	0.000934273	0.00111135	ref|Homo sapiens tumor necrosis factor receptor superfamily, member 1B (TNFRSF1B), mRNA [NM_001066]
A_23_P16915	188	46	A_23_P16915	NM_012413	QPCT	1.85723	9.96562	3.74662	0.000935729	0.00111151	ref|Homo sapiens glutaminyl-peptide cyclotransferase (QPCT), mRNA [NM_012413]
A_33_P3578325	318	70	A_33_P3578325	NR_000005	SNORD15A	2.07225	9.0432	3.73457	0.000964919	0.00114457	ref|Homo sapiens small nucleolar RNA, C/D box 15A (SNORD15A), small nucleolar RNA [NR_000005]
A_33_P3294961	41	5	A_33_P3294961	ENST00000398475	LAT2	1.58843	11.2614	3.73318	0.000968355	0.00114702	ens|linker for activation of T cells family, member 2 [Source:HGNC Symbol;Acc:HGNC:12749] [ENST00000398475]
A_23_P208302	39	62	A_23_P208302	NM_000483	APOC2	-1.84997	11.9849	-3.7323	0.000970541	0.001148	ref|Homo sapiens apolipoprotein C-II (APOC2), mRNA [NM_000483]
A_23_P159952	156	80	A_23_P159952	NM_018476	BEX1	1.50225	6.87438	3.7219	0.000996598	0.00117621	ref|Homo sapiens brain expressed, X-linked 1 (BEX1), mRNA [NM_018476]
A_33_P3423435	284	30	A_33_P3423435	NM_198526	ZNF710	2.01268	9.09322	3.72167	0.000997188	0.00117621	ref|Homo sapiens zinc finger protein 710 (ZNF710), mRNA [NM_198526]
A_23_P259344	204	11	A_23_P259344	NM_031890	CECR6	1.725	7.94575	3.71219	0.00102157	0.00120328	ref|Homo sapiens cat eye syndrome chromosome region, candidate 6 (CECR6), transcript variant 1, mRNA [NM_031890]
A_24_P353638	367	39	A_24_P353638	NM_021181	SLAMF7	1.77208	13.1744	3.70209	0.00104818	0.0012329	ref|Homo sapiens SLAM family member 7 (SLAMF7), transcript variant 1, mRNA [NM_021181]
A_33_P3214720	44	42	A_33_P3214720	NM_025079	ZC3H12A	1.63172	10.8626	3.70112	0.00105077	0.00123421	ref|Homo sapiens zinc finger CCCH-type containing 12A (ZC3H12A), mRNA [NM_025079]
A_24_P379104	79	50	A_24_P379104	NM_006875	PIM2	1.56407	11.217	3.69939	0.00105541	0.00123793	ref|Homo sapiens Pim-2 proto-oncogene, serine/threonine kinase (PIM2), mRNA [NM_006875]
A_23_P72737	485	3	A_23_P72737	NM_003641	IFITM1	2.27937	14.6655	3.69029	0.00108014	0.00126518	ref|Homo sapiens interferon induced transmembrane protein 1 (IFITM1), mRNA [NM_003641]
A_33_P3241741	337	33	A_33_P3241741	NR_002962	SNORA23	1.70997	7.87585	3.68647	0.0010907	0.00127576	ref|Homo sapiens small nucleolar RNA, H/ACA box 23 (SNORA23), small nucleolar RNA [NR_002962]
A_23_P350451	383	16	A_23_P350451	NM_001198	PRDM1	1.90318	9.61528	3.67735	0.00111627	0.00130386	ref|Homo sapiens PR domain containing 1, with ZNF domain (PRDM1), transcript variant 1, mRNA [NM_001198]
A_23_P502336	375	1	A_23_P502336	NM_013447	EMR2	1.60657	11.8971	3.67036	0.0011363	0.00132542	ref|Homo sapiens egf-like module containing, mucin-like, hormone receptor-like 2 (EMR2), transcript variant 1, mRNA [NM_013447]
A_23_P140760	125	20	A_23_P140760	NM_170776	GPR97	3.0142	9.00318	3.66748	0.00114463	0.00133328	ref|Homo sapiens G protein-coupled receptor 97 (GPR97), mRNA [NM_170776]
A_23_P149992	505	43	A_23_P149992	NM_020992	PDLIM1	-1.55903	9.59911	-3.66295	0.0011579	0.00134688	ref|Homo sapiens PDZ and LIM domain 1 (PDLIM1), mRNA [NM_020992]
A_23_P130515	213	25	A_23_P130515	NM_001815	CEACAM3	1.6556	8.94983	3.64759	0.00120395	0.00139851	ref|Homo sapiens carcinoembryonic antigen-related cell adhesion molecule 3 (CEACAM3), transcript variant 1, mRNA [NM_001815]
A_23_P146325	362	23	A_23_P146325	NR_002765	ASAP1-IT1	2.26417	9.05509	3.63138	0.0012545	0.00145522	ref|Homo sapiens ASAP1 intronic transcript 1 (non-protein coding) (ASAP1-IT1), long non-coding RNA [NR_002765]
A_23_P205370	252	66	A_23_P205370	NM_016150	ASB2	1.96868	8.41805	3.622	0.0012847	0.0014882	ref|Homo sapiens ankyrin repeat and SOCS box containing 2 (ASB2), transcript variant 2, mRNA [NM_016150]
A_23_P64611	92	54	A_23_P64611	NM_176798	P2RY6	1.5371	8.55653	3.59451	0.00137734	0.00159332	ref|Homo sapiens pyrimidinergic receptor P2Y, G-protein coupled, 6 (P2RY6), transcript variant 2, mRNA [NM_176798]
A_33_P3301955	235	2	A_33_P3301955	NM_001242318	PDE7A	1.55871	7.67489	3.57547	0.00144526	0.0016696	ref|Homo sapiens phosphodiesterase 7A (PDE7A), transcript variant 3, mRNA [NM_001242318]
A_23_P152234	398	71	A_23_P152234	NM_144673	CMTM2	2.55329	10.7027	3.55442	0.00152424	0.00175841	ref|Homo sapiens CKLF-like MARVEL transmembrane domain containing 2 (CMTM2), transcript variant 1, mRNA [NM_144673]
A_23_P253791	287	31	A_23_P253791	NM_004345	CAMP	-1.60696	12.8275	-3.54932	0.00154396	0.00177873	ref|Homo sapiens cathelicidin antimicrobial peptide (CAMP), mRNA [NM_004345]
A_23_P89431	34	11	A_23_P89431	NM_002982	CCL2	2.19191	14.3532	3.54356	0.00156656	0.00180229	ref|Homo sapiens chemokine (C-C motif) ligand 2 (CCL2), mRNA [NM_002982]
A_23_P10506	13	55	A_23_P10506	NM_014485	HPGDS	-1.52906	10.4819	-3.53728	0.00159159	0.00182858	ref|Homo sapiens hematopoietic prostaglandin D synthase (HPGDS), mRNA [NM_014485]
A_33_P3399028	113	40	A_33_P3399028	NM_006852	TLK2	1.7064	10.3504	3.50886	0.00170972	0.00196163	ref|Homo sapiens tousled-like kinase 2 (TLK2), transcript variant A, mRNA [NM_006852]
A_33_P3405285	346	2	A_33_P3405285	NM_001080554	GSG1	1.66506	12.6053	3.50296	0.00173529	0.00198826	ref|Homo sapiens germ cell associated 1 (GSG1), transcript variant 3, mRNA [NM_001080554]
A_23_P51487	481	80	A_23_P51487	NM_018284	GBP3	-1.83128	9.02492	-3.49712	0.00176098	0.00201495	ref|Homo sapiens guanylate binding protein 3 (GBP3), mRNA [NM_018284]
A_33_P3400273	505	60	A_33_P3400273	NM_000655	SELL	2.46248	11.8346	3.49529	0.00176913	0.00202152	ref|Homo sapiens selectin L (SELL), transcript variant 1, mRNA [NM_000655]
A_24_P49199	95	74	A_24_P49199	NM_181789	GLDN	-1.65329	10.7597	-3.49273	0.00178055	0.00203074	ref|Homo sapiens gliomedin (GLDN), mRNA [NM_181789]
A_33_P3382324	85	75	A_33_P3382324	NM_012217	TPSD1	1.81976	7.51095	3.4924	0.00178203	0.00203074	ref|Homo sapiens tryptase delta 1 (TPSD1), mRNA [NM_012217]
A_23_P256724	198	63	A_23_P256724	NM_003841	TNFRSF10C	2.37251	13.0412	3.48448	0.00181784	0.00206874	ref|Homo sapiens tumor necrosis factor receptor superfamily, member 10c, decoy without an intracellular domain (TNFRSF10C), mRNA [NM_003841]
A_33_P3369058	383	58	A_33_P3369058	NM_198578	LRRK2	1.5093	8.43638	3.47762	0.00184949	0.00210191	ref|Homo sapiens leucine-rich repeat kinase 2 (LRRK2), mRNA [NM_198578]
A_23_P256107	268	66	A_23_P256107	NM_006665	HPSE	1.5443	10.0258	3.4684	0.00189279	0.00214823	ref|Homo sapiens heparanase (HPSE), transcript variant 1, mRNA [NM_006665]
A_24_P221968	114	33	A_24_P221968	NM_001207030	LOC643802	1.84579	9.44553	3.46782	0.00189554	0.00214845	ref|Homo sapiens u3 small nucleolar ribonucleoprotein protein MPP10-like (LOC643802), mRNA [NM_001207030]
A_23_P62647	409	44	A_23_P62647	NM_003037	SLAMF1	1.7594	9.0187	3.45139	0.00197532	0.00223586	ref|Homo sapiens signaling lymphocytic activation molecule family member 1 (SLAMF1), transcript variant 1, mRNA [NM_003037]
A_23_P169494	222	79	A_23_P169494	NM_000607	ORM1	3.14722	10.0821	3.44876	0.0019884	0.00224764	ref|Homo sapiens orosomucoid 1 (ORM1), mRNA [NM_000607]
A_32_P9543	7	33	A_32_P9543	NM_145699	APOBEC3A	2.14298	10.8687	3.44816	0.00199136	0.00224796	ref|Homo sapiens apolipoprotein B mRNA editing enzyme, catalytic polypeptide-like 3A (APOBEC3A), transcript variant 1, mRNA [NM_145699]
A_24_P943997	217	36	A_24_P943997	NM_178815	ARL5B	1.57444	7.68506	3.44143	0.00202528	0.00228319	ref|Homo sapiens ADP-ribosylation factor-like 5B (ARL5B), mRNA [NM_178815]
A_23_P67847	177	61	A_23_P67847	NM_024572	GALNT14	1.65282	7.34776	3.41614	0.00215762	0.00242913	ref|Homo sapiens polypeptide N-acetylgalactosaminyltransferase 14 (GALNT14), transcript variant 1, mRNA [NM_024572]
A_33_P3214550	189	1	A_33_P3214550	NM_001557	CXCR2	2.43345	12.7193	3.39999	0.00224653	0.00252584	ref|Homo sapiens chemokine (C-X-C motif) receptor 2 (CXCR2), transcript variant 1, mRNA [NM_001557]
A_23_P309381	308	73	A_23_P309381	NM_001040874	HIST2H2AA4	2.42283	11.6234	3.39728	0.00226177	0.00253959	ref|Homo sapiens histone cluster 2, H2aa4 (HIST2H2AA4), mRNA [NM_001040874]
A_33_P3344127	440	39	A_33_P3344127	NM_003512	HIST1H2AC	1.89954	9.66626	3.38064	0.00235771	0.00264378	ref|Homo sapiens histone cluster 1, H2ac (HIST1H2AC), mRNA [NM_003512]
A_23_P127948	75	66	A_23_P127948	NM_001124	ADM	2.44025	12.8137	3.37472	0.00239278	0.00267953	ref|Homo sapiens adrenomedullin (ADM), mRNA [NM_001124]
A_23_P141505	42	36	A_23_P141505	NM_182906	CLEC10A	1.56439	10.6601	3.37151	0.00241201	0.00269747	ref|Homo sapiens C-type lectin domain family 10, member A (CLEC10A), transcript variant 1, mRNA [NM_182906]
A_23_P157879	199	68	A_23_P157879	NM_002003	FCN1	1.54417	14.5149	3.36136	0.00247379	0.00276289	ref|Homo sapiens ficolin (collagen/fibrinogen domain containing) 1 (FCN1), mRNA [NM_002003]
A_23_P78595	434	70	A_23_P78595	NM_033543	CEACAM21	-1.50122	7.86759	-3.35029	0.00254293	0.00283299	ref|Homo sapiens carcinoembryonic antigen-related cell adhesion molecule 21 (CEACAM21), transcript variant 2, mRNA [NM_033543]
A_23_P7684	143	14	A_23_P7684	NM_024565	CCNJL	1.7347	7.34708	3.35023	0.00254329	0.00283299	ref|Homo sapiens cyclin J-like (CCNJL), mRNA [NM_024565]
A_33_P3327697	192	8	A_33_P3327697	NR_027046	LOC145474	2.42289	9.15394	3.33928	0.0026135	0.00290735	ref|Homo sapiens uncharacterized LOC145474 (LOC145474), long non-coding RNA [NR_027046]
A_33_P3244998	137	60	A_33_P3244998	NM_001007022	ODF2L	1.72878	14.969	3.33611	0.00263425	0.00292655	ref|Homo sapiens outer dense fiber of sperm tails 2-like (ODF2L), transcript variant 2, mRNA [NM_001007022]
A_33_P3411315	40	47	A_33_P3411315	NM_033185	KRTAP3-3	1.51243	11.7191	3.33098	0.00266801	0.00296015	ref|Homo sapiens keratin associated protein 3-3 (KRTAP3-3), mRNA [NM_033185]
A_33_P3296479	251	79	A_33_P3296479	NM_001204303	APP	1.58215	8.93258	3.315	0.00277603	0.00307595	ref|Homo sapiens amyloid beta (A4) precursor protein (APP), transcript variant 10, mRNA [NM_001204303]
A_33_P3389286	146	14	A_33_P3389286	NM_006142	SFN	1.67244	8.46366	3.31259	0.00279269	0.00309033	ref|Homo sapiens stratifin (SFN), mRNA [NM_006142]
A_23_P339588	384	81	A_23_P339588	NM_138810	TAGAP	2.00443	9.25095	3.31196	0.00279708	0.00309112	ref|Homo sapiens T-cell activation RhoGTPase activating protein (TAGAP), transcript variant 3, mRNA [NM_138810]
A_33_P3314594	486	50	A_33_P3314594	NM_175738	RAB37	1.85422	8.26334	3.29407	0.00292392	0.00322705	ref|Homo sapiens RAB37, member RAS oncogene family (RAB37), transcript variant 3, mRNA [NM_175738]
A_24_P287043	430	56	A_24_P287043	NM_006435	IFITM2	1.81126	16.2318	3.28665	0.00297813	0.00328258	ref|Homo sapiens interferon induced transmembrane protein 2 (IFITM2), mRNA [NM_006435]
A_33_P3415820	65	29	A_33_P3415820	NM_003246	THBS1	2.23787	8.91026	3.27885	0.00303622	0.00334223	ref|Homo sapiens thrombospondin 1 (THBS1), mRNA [NM_003246]
A_33_P3256793	294	45	A_33_P3256793	NM_020775	KIAA1324	2.34436	9.40879	3.26598	0.00313442	0.00344581	ref|Homo sapiens KIAA1324 (KIAA1324), transcript variant 1, mRNA [NM_020775]
A_24_P363278	464	23	A_24_P363278	NM_005906	MAK	1.50665	7.17883	3.25598	0.00321278	0.00352734	ref|Homo sapiens male germ cell-associated kinase (MAK), transcript variant 1, mRNA [NM_005906]
A_33_P3354935	171	81	A_33_P3354935	NM_172212	CSF1	1.74684	10.1155	3.24051	0.00333785	0.00365988	ref|Homo sapiens colony stimulating factor 1 (macrophage) (CSF1), transcript variant 4, mRNA [NM_172212]
A_33_P3255499	25	40	A_33_P3255499	NR_024872	SLC25A51	1.75229	8.90971	3.22795	0.00344283	0.00377008	ref|Homo sapiens solute carrier family 25, member 51 (SLC25A51), transcript variant 2, non-coding RNA [NR_024872]
A_23_P106682	57	28	A_23_P106682	NM_001424	EMP2	1.61118	7.92359	3.2222	0.00349191	0.00381885	ref|Homo sapiens epithelial membrane protein 2 (EMP2), mRNA [NM_001424]
A_23_P166408	181	19	A_23_P166408	NM_020530	OSM	1.68457	15.6818	3.21706	0.0035364	0.00386248	ref|Homo sapiens oncostatin M (OSM), mRNA [NM_020530]
A_33_P3363082	50	67	A_33_P3363082	NR_003008	SCARNA5	2.0272	8.53318	3.21593	0.00354626	0.00386823	ref|Homo sapiens small Cajal body-specific RNA 5 (SCARNA5), guide RNA [NR_003008]
A_23_P9485	434	28	A_23_P9485	NM_000608	ORM2	2.76957	8.94604	3.20099	0.00367895	0.00400777	ref|Homo sapiens orosomucoid 2 (ORM2), mRNA [NM_000608]
A_23_P208182	313	62	A_23_P208182	NM_033130	SIGLEC10	1.75811	9.91777	3.19975	0.00369015	0.00401477	ref|Homo sapiens sialic acid binding Ig-like lectin 10 (SIGLEC10), transcript variant 1, mRNA [NM_033130]
A_23_P131676	198	56	A_23_P131676	NM_020311	ACKR3	-1.77754	12.8247	-3.19017	0.00377802	0.00410505	ref|Homo sapiens atypical chemokine receptor 3 (ACKR3), mRNA [NM_020311]
A_23_P329261	218	16	A_23_P329261	NM_000891	KCNJ2	1.85147	10.1987	3.16996	0.00397007	0.00430816	ref|Homo sapiens potassium channel, inwardly rectifying subfamily J, member 2 (KCNJ2), mRNA [NM_000891]
A_33_P3298810	142	41	A_33_P3298810	NM_005304	FFAR3	3.0678	10.0556	3.1684	0.00398525	0.00431907	ref|Homo sapiens free fatty acid receptor 3 (FFAR3), mRNA [NM_005304]
A_24_P384569	6	10	A_24_P384569	NM_001163287	EWSR1	1.68706	7.63303	3.14887	0.00418041	0.00452475	ref|Homo sapiens EWS RNA-binding protein 1 (EWSR1), transcript variant 5, mRNA [NM_001163287]
A_23_P121011	160	47	A_23_P121011	NM_033027	CSRNP1	1.58916	11.294	3.14463	0.00422406	0.00456611	ref|Homo sapiens cysteine-serine-rich nuclear protein 1 (CSRNP1), mRNA [NM_033027]
A_33_P3234202	335	1	A_33_P3234202	NM_004944	DNASE1L3	1.52219	8.60395	3.11284	0.00456489	0.00492821	ref|Homo sapiens deoxyribonuclease I-like 3 (DNASE1L3), transcript variant 1, mRNA [NM_004944]
A_23_P24903	179	24	A_23_P24903	NM_176072	P2RY2	1.75562	9.72466	3.10723	0.00462773	0.00498965	ref|Homo sapiens purinergic receptor P2Y, G-protein coupled, 2 (P2RY2), transcript variant 1, mRNA [NM_176072]
A_33_P3239587	284	22	A_33_P3239587	NM_001008529	MXRA7	1.595	11.118	3.10537	0.00464875	0.00500588	ref|Homo sapiens matrix-remodelling associated 7 (MXRA7), transcript variant 2, mRNA [NM_001008529]
A_33_P3332348	357	3	A_33_P3332348	NR_002715	RN7SL1	1.51229	16.2021	3.10117	0.00469645	0.00505079	ref|Homo sapiens RNA, 7SL, cytoplasmic 1 (RN7SL1), SRP RNA [NR_002715]
A_24_P250922	85	30	A_24_P250922	NM_000963	PTGS2	2.42003	10.916	3.09786	0.0047345	0.0050852	ref|Homo sapiens prostaglandin-endoperoxide synthase 2 (prostaglandin G/H synthase and cyclooxygenase) (PTGS2), mRNA [NM_000963]
A_23_P393099	167	53	A_23_P393099	NM_003226	TFF3	1.90923	10.4273	3.07611	0.0049915	0.0053544	ref|Homo sapiens trefoil factor 3 (intestinal) (TFF3), mRNA [NM_003226]
A_23_P57118	133	69	A_23_P57118	NM_003245	TGM3	2.43038	7.73531	3.06493	0.00512882	0.00549469	ref|Homo sapiens transglutaminase 3 (TGM3), mRNA [NM_003245]
A_33_P3419190	377	11	A_33_P3419190	NM_001657	AREG	1.6308	11.0083	3.05319	0.0052769	0.00564615	ref|Homo sapiens amphiregulin (AREG), mRNA [NM_001657]
A_24_P382319	260	16	A_24_P382319	NM_001712	CEACAM1	1.82636	9.88546	3.03635	0.00549644	0.00587358	ref|Homo sapiens carcinoembryonic antigen-related cell adhesion molecule 1 (biliary glycoprotein) (CEACAM1), transcript variant 1, mRNA [NM_001712]
A_23_P1682	495	47	A_23_P1682	NM_138788	TMEM45B	1.98235	7.34643	2.99254	0.00610917	0.00652007	ref|Homo sapiens transmembrane protein 45B (TMEM45B), mRNA [NM_138788]
A_24_P10233	411	29	A_24_P10233	NM_014326	DAPK2	1.53079	7.83268	2.94002	0.0069297	0.00738641	ref|Homo sapiens death-associated protein kinase 2 (DAPK2), mRNA [NM_014326]
A_33_P3369239	236	10	A_33_P3369239	NM_001301085	QKI	1.5008	12.0971	2.93896	0.00694731	0.00739581	ref|Homo sapiens QKI, KH domain containing, RNA binding (QKI), transcript variant 5, mRNA [NM_001301085]
A_33_P3374952	283	40	A_33_P3374952	NM_173484	KLF17	1.55718	12.4562	2.9354	0.00700673	0.00744963	ref|Homo sapiens Kruppel-like factor 17 (KLF17), mRNA [NM_173484]
A_24_P927716	399	49	A_24_P927716	NR_003542	SLED1	2.10699	8.35008	2.93439	0.00702372	0.00745827	ref|Homo sapiens proteoglycan 3 pseudogene (SLED1), non-coding RNA [NR_003542]
A_23_P121716	113	34	A_23_P121716	NM_005139	ANXA3	1.89708	8.96718	2.92294	0.0072185	0.00765543	ref|Homo sapiens annexin A3 (ANXA3), mRNA [NM_005139]
A_23_P53198	330	17	A_23_P53198	NM_032564	DGAT2	1.78954	10.0149	2.90577	0.00752025	0.0079654	ref|Homo sapiens diacylglycerol O-acyltransferase 2 (DGAT2), transcript variant 1, mRNA [NM_032564]
A_33_P3290443	340	30	A_33_P3290443	NR_002569	SCARNA9	1.50765	12.7742	2.89243	0.00776297	0.00821215	ref|Homo sapiens small Cajal body-specific RNA 9 (SCARNA9), guide RNA [NR_002569]
A_33_P3349912	310	76	A_33_P3349912	NM_001257357	RAB44	1.56846	6.84619	2.88758	0.00785297	0.00829692	ref|Homo sapiens RAB44, member RAS oncogene family (RAB44), mRNA [NM_001257357]
A_23_P66682	318	35	A_23_P66682	NM_018952	HOXB6	-1.74496	11.2841	-2.88544	0.00789311	0.00832886	ref|Homo sapiens homeobox B6 (HOXB6), mRNA [NM_018952]
A_32_P80245	515	13	A_32_P80245	NM_001109809	ZFP57	-1.63843	6.80369	-2.88055	0.00798526	0.00841555	ref|Homo sapiens ZFP57 zinc finger protein (ZFP57), mRNA [NM_001109809]
A_33_P3371752	58	25	A_33_P3371752	ENST00000371727	EPS15	1.5464	9.75378	2.87464	0.00809814	0.00852382	ens|epidermal growth factor receptor pathway substrate 15 [Source:HGNC Symbol;Acc:HGNC:3419] [ENST00000371727]
A_23_P14649	430	19	A_23_P14649	NR_026808	ANP32A-IT1	1.65717	11.8154	2.86976	0.00819246	0.00861232	ref|Homo sapiens ANP32A intronic transcript 1 (non-protein coding) (ANP32A-IT1), long non-coding RNA [NR_026808]
A_24_P122137	300	58	A_24_P122137	NM_002309	LIF	1.56842	7.6616	2.86672	0.00825182	0.0086639	ref|Homo sapiens leukemia inhibitory factor (LIF), transcript variant 1, mRNA [NM_002309]
A_23_P114947	74	23	A_23_P114947	NM_002923	RGS2	1.67553	14.7811	2.86322	0.0083206	0.00872522	ref|Homo sapiens regulator of G-protein signaling 2 (RGS2), mRNA [NM_002923]
A_24_P206776	385	54	A_24_P206776	NM_001885	CRYAB	1.61099	7.42612	2.85496	0.00848514	0.00888668	ref|Homo sapiens crystallin, alpha B (CRYAB), transcript variant 1, mRNA [NM_001885]
A_24_P353619	92	76	A_24_P353619	NM_000478	ALPL	2.01716	8.58515	2.83199	0.0089587	0.00937098	ref|Homo sapiens alkaline phosphatase, liver/bone/kidney (ALPL), transcript variant 1, mRNA [NM_000478]
A_33_P3289236	81	18	A_33_P3289236	NM_020995	HPR	-2.77608	12.6259	-2.81464	0.00933298	0.00975035	ref|Homo sapiens haptoglobin-related protein (HPR), mRNA [NM_020995]
A_23_P112026	5	38	A_23_P112026	NM_002164	IDO1	1.70048	10.4213	2.79753	0.00971635	0.0101383	ref|Homo sapiens indoleamine 2,3-dioxygenase 1 (IDO1), mRNA [NM_002164]
A_33_P3263379	353	4	A_33_P3263379	NR_003045	SNORD17	2.16032	10.4194	2.76115	0.0105818	0.0110277	ref|Homo sapiens small nucleolar RNA, C/D box 17 (SNORD17), small nucleolar RNA [NR_003045]
A_24_P165864	213	31	A_24_P165864	NM_014879	P2RY14	1.70686	9.41896	2.7307	0.0113616	0.0118256	ref|Homo sapiens purinergic receptor P2Y, G-protein coupled, 14 (P2RY14), transcript variant 2, mRNA [NM_014879]
A_23_P208747	18	56	A_23_P208747	NM_005091	PGLYRP1	1.87411	7.90215	2.72411	0.0115373	0.0119937	ref|Homo sapiens peptidoglycan recognition protein 1 (PGLYRP1), mRNA [NM_005091]
A_33_P3236267	336	4	A_33_P3236267	NR_126435	LINC00504	1.94143	12.6817	2.71383	0.0118163	0.0122685	ref|Homo sapiens long intergenic non-protein coding RNA 504 (LINC00504), long non-coding RNA [NR_126435]
A_23_P156809	86	19	A_23_P156809	NM_001127395	METTL21A	2.1481	11.1319	2.71223	0.0118604	0.0122991	ref|Homo sapiens methyltransferase like 21A (METTL21A), transcript variant 2, mRNA [NM_001127395]
A_23_P111701	112	36	A_23_P111701	NM_004126	GNG11	-1.90153	7.78005	-2.69629	0.0123075	0.012747	ref|Homo sapiens guanine nucleotide binding protein (G protein), gamma 11 (GNG11), mRNA [NM_004126]
A_23_P122724	134	67	A_23_P122724	NM_004665	VNN2	1.59594	13.4932	2.6582	0.0134405	0.0139034	ref|Homo sapiens vanin 2 (VNN2), transcript variant 1, mRNA [NM_004665]
A_33_P3353343	284	24	A_33_P3353343	NM_016333	SRRM2	1.57433	8.95755	2.65057	0.013679	0.0141327	ref|Homo sapiens serine/arginine repetitive matrix 2 (SRRM2), mRNA [NM_016333]
A_23_P150316	475	83	A_23_P150316	NM_002426	MMP12	1.89516	9.70826	2.64646	0.0138092	0.0142497	ref|Homo sapiens matrix metallopeptidase 12 (macrophage elastase) (MMP12), mRNA [NM_002426]
A_23_P121596	101	2	A_23_P121596	NM_002704	PPBP	1.63661	7.4221	2.63476	0.0141858	0.0146204	ref|Homo sapiens pro-platelet basic protein (chemokine (C-X-C motif) ligand 7) (PPBP), mRNA [NM_002704]
A_23_P206760	410	72	A_23_P206760	NM_005143	HP	-2.63007	14.5568	-2.60503	0.0151863	0.0156324	ref|Homo sapiens haptoglobin (HP), transcript variant 1, mRNA [NM_005143]
A_23_P4096	301	37	A_23_P4096	NM_000717	CA4	1.57649	7.39498	2.54555	0.0173889	0.0178779	ref|Homo sapiens carbonic anhydrase IV (CA4), mRNA [NM_000717]
A_33_P3387991	3	46	A_33_P3387991	NM_001805	CEBPE	1.61446	10.7819	2.52686	0.0181401	0.0186273	ref|Homo sapiens CCAAT/enhancer binding protein (C/EBP), epsilon (CEBPE), mRNA [NM_001805]
A_23_P52761	21	6	A_23_P52761	NM_002423	MMP7	1.67634	8.96542	2.52147	0.0183622	0.0188325	ref|Homo sapiens matrix metallopeptidase 7 (matrilysin, uterine) (MMP7), mRNA [NM_002423]
A_33_P3404097	71	46	A_33_P3404097	NR_002836	PGM5P2	1.93814	14.0038	2.51656	0.0185669	0.0190192	ref|Homo sapiens phosphoglucomutase 5 pseudogene 2 (PGM5P2), non-coding RNA [NR_002836]
A_23_P137665	355	17	A_23_P137665	NM_001276	CHI3L1	1.88627	12.0298	2.51124	0.0187909	0.0192252	ref|Homo sapiens chitinase 3-like 1 (cartilage glycoprotein-39) (CHI3L1), mRNA [NM_001276]
A_23_P329924	313	53	A_23_P329924	NM_177551	HCAR2	1.75893	10.2673	2.49415	0.019528	0.0199551	ref|Homo sapiens hydroxycarboxylic acid receptor 2 (HCAR2), mRNA [NM_177551]
A_24_P693321	131	20	A_24_P693321	NR_024456	LOC100190986	1.91292	8.63938	2.48299	0.0200234	0.0204365	ref|Homo sapiens uncharacterized LOC100190986 (LOC100190986), long non-coding RNA [NR_024456]
A_23_P397391	217	50	A_23_P397391	NM_005306	FFAR2	1.88565	10.6157	2.45514	0.021311	0.0217243	ref|Homo sapiens free fatty acid receptor 2 (FFAR2), mRNA [NM_005306]
A_23_P149529	97	82	A_23_P149529	NM_002353	TACSTD2	1.60269	8.90242	2.45395	0.0213678	0.0217559	ref|Homo sapiens tumor-associated calcium signal transducer 2 (TACSTD2), mRNA [NM_002353]
A_23_P119943	114	63	A_23_P119943	NM_000597	IGFBP2	-1.82486	12.7816	-2.45273	0.021426	0.0217887	ref|Homo sapiens insulin-like growth factor binding protein 2, 36kDa (IGFBP2), mRNA [NM_000597]
A_33_P3514487	31	79	A_33_P3514487	NM_198481	VSTM1	2.03666	9.06961	2.42752	0.0226628	0.0230186	ref|Homo sapiens V-set and transmembrane domain containing 1 (VSTM1), transcript variant 1, mRNA [NM_198481]
A_24_P319374	192	34	A_24_P319374	NM_005814	GPA33	-1.65552	11.5704	-2.38746	0.0247648	0.0251232	ref|Homo sapiens glycoprotein A33 (transmembrane) (GPA33), mRNA [NM_005814]
A_33_P3226542	133	18	A_33_P3226542	NR_003271	SNORD3B-1	3.03556	14.1184	2.26048	0.0326628	0.0330957	ref|Homo sapiens small nucleolar RNA, C/D box 3B-1 (SNORD3B-1), small nucleolar RNA [NR_003271]
A_23_P250302	7	20	A_23_P250302	NM_001837	CCR3	1.68225	8.12403	2.25937	0.0327413	0.0331353	ref|Homo sapiens chemokine (C-C motif) receptor 3 (CCR3), transcript variant 1, mRNA [NM_001837]
A_33_P3399064	134	84	A_33_P3399064	NR_003285	RNA5-8S5	1.91972	13.1693	2.20475	0.0368027	0.0372009	ref|Homo sapiens RNA, 5.8S ribosomal 5 (RNA5-8S5), ribosomal RNA [NR_003285]
A_23_P406025	120	21	A_23_P406025	NM_015225	PRUNE2	-1.54046	8.68162	-2.08321	0.0475136	0.0479699	ref|Homo sapiens prune homolog 2 (Drosophila) (PRUNE2), mRNA [NM_015225]
A_23_P51126	200	30	A_23_P51126	NM_016232	IL1RL1	1.56365	6.91803	2.08128	0.0477046	0.048105	ref|Homo sapiens interleukin 1 receptor-like 1 (IL1RL1), transcript variant 1, mRNA [NM_016232]

## Sheet: limma COPD RIN corr by filt
	Row	Col	ProbeName	SystematicName	GeneName	logFC	AveExpr	t	P.Value	adj.P.Val	Description
A_23_P93269	288	79	A_23_P93269	NM_003447	ZNF165	2.65949	8.38087	9.31728	1.29058e-09	2.78742e-07	ref|Homo sapiens zinc finger protein 165 (ZNF165), mRNA [NM_003447]
A_33_P3239287	271	52	A_33_P3239287	NM_001005271	CHD3	2.02643	9.69352	9.22858	1.55669e-09	2.78742e-07	ref|Homo sapiens chromodomain helicase DNA binding protein 3 (CHD3), transcript variant 3, mRNA [NM_001005271]
A_33_P3360814	59	85	A_33_P3360814	NM_001085386	NFE4	2.24649	6.87537	9.20096	1.65058e-09	2.78742e-07	ref|Homo sapiens nuclear factor, erythroid 4 (NFE4), mRNA [NM_001085386]
A_33_P3368358	348	3	A_33_P3368358	NM_182966	NEDD9	2.81047	8.20501	9.13813	1.88658e-09	2.78742e-07	ref|Homo sapiens neural precursor cell expressed, developmentally down-regulated 9 (NEDD9), transcript variant 2, mRNA [NM_182966]
A_33_P3282898	179	67	A_33_P3282898	ENST00000378192	TLN1	1.67324	7.29821	8.83229	3.64228e-09	4.07152e-07	ens|talin 1 [Source:HGNC Symbol;Acc:HGNC:11845] [ENST00000378192]
A_24_P200023	298	67	A_24_P200023	NM_000877	IL1R1	2.54292	7.31468	8.77412	4.13353e-09	4.07152e-07	ref|Homo sapiens interleukin 1 receptor, type I (IL1R1), transcript variant 1, mRNA [NM_000877]
A_24_P359067	179	51	A_24_P359067	NM_001242698	LOC100130357	2.39185	6.77309	8.46993	8.06893e-09	6.36518e-07	ref|Homo sapiens uncharacterized LOC100130357 (LOC100130357), mRNA [NM_001242698]
A_33_P3257312	216	64	A_33_P3257312	NM_015104	ATG2A	2.59036	13.291	8.44038	8.61615e-09	6.36518e-07	ref|Homo sapiens autophagy related 2A (ATG2A), mRNA [NM_015104]
A_23_P76969	210	70	A_23_P76969	NM_015556	SIPA1L1	2.26252	11.7518	8.33307	1.0946e-08	7.18784e-07	ref|Homo sapiens signal-induced proliferation-associated 1 like 1 (SIPA1L1), transcript variant 1, mRNA [NM_015556]
A_24_P188377	514	59	A_24_P188377	NM_000574	CD55	2.47735	12.9388	8.1846	1.52807e-08	9.0309e-07	ref|Homo sapiens CD55 molecule, decay accelerating factor for complement (Cromer blood group) (CD55), transcript variant 1, mRNA [NM_000574]
A_24_P345846	12	44	A_24_P345846	NM_058172	ANTXR2	2.14542	7.14839	8.06141	2.01991e-08	1.04745e-06	ref|Homo sapiens anthrax toxin receptor 2 (ANTXR2), transcript variant 1, mRNA [NM_058172]
A_23_P17914	51	22	A_23_P17914	NM_025225	PNPLA3	-2.89721	9.67952	-8.03874	2.1268e-08	1.04745e-06	ref|Homo sapiens patatin-like phospholipase domain containing 3 (PNPLA3), mRNA [NM_025225]
A_23_P57856	394	63	A_23_P57856	NM_001130845	BCL6	2.00276	12.8115	7.96806	2.49889e-08	1.13604e-06	ref|Homo sapiens B-cell CLL/lymphoma 6 (BCL6), transcript variant 2, mRNA [NM_001130845]
A_33_P3376264	330	28	A_33_P3376264	ENST00000378938	GK	2.69464	8.35687	7.91844	2.79946e-08	1.18177e-06	ens|glycerol kinase [Source:HGNC Symbol;Acc:HGNC:4289] [ENST00000378938]
A_33_P3225327	427	78	A_33_P3225327	NM_024524	ATP13A3	2.01748	9.34774	7.7978	3.69483e-08	1.28278e-06	ref|Homo sapiens ATPase type 13A3 (ATP13A3), mRNA [NM_024524]
A_33_P3278906	295	47	A_33_P3278906	NM_198513	PHF20L1	1.74864	7.84715	7.79251	3.74024e-08	1.28278e-06	ref|Homo sapiens PHD finger protein 20-like 1 (PHF20L1), transcript variant 3, mRNA [NM_198513]
A_23_P323563	381	76	A_23_P323563	NM_022835	PLEKHG2	2.53102	9.53119	7.77398	3.90382e-08	1.28278e-06	ref|Homo sapiens pleckstrin homology domain containing, family G (with RhoGef domain) member 2 (PLEKHG2), mRNA [NM_022835]
A_23_P340333	504	36	A_23_P340333	NM_033397	ITPRIP	1.81899	13.0554	7.77363	3.90694e-08	1.28278e-06	ref|Homo sapiens inositol 1,4,5-trisphosphate receptor interacting protein (ITPRIP), transcript variant 1, mRNA [NM_033397]
A_24_P274795	348	53	A_24_P274795	NM_018719	CDCA7L	-1.59613	9.97796	-7.74919	4.13423e-08	1.28596e-06	ref|Homo sapiens cell division cycle associated 7-like (CDCA7L), transcript variant 1, mRNA [NM_018719]
A_23_P37569	102	31	A_23_P37569	NM_006122	MAN2A2	1.71292	9.66763	7.72286	4.39418e-08	1.29411e-06	ref|Homo sapiens mannosidase, alpha, class 2A, member 2 (MAN2A2), mRNA [NM_006122]
A_23_P54996	516	11	A_23_P54996	NM_198393	TEX14	-2.64838	9.13893	-7.70328	4.59835e-08	1.29411e-06	ref|Homo sapiens testis expressed 14 (TEX14), transcript variant 1, mRNA [NM_198393]
A_33_P3369317	75	74	A_33_P3369317	NM_001135005	DNAJB5	1.90329	8.10674	7.67143	4.95141e-08	1.33013e-06	ref|Homo sapiens DnaJ (Hsp40) homolog, subfamily B, member 5 (DNAJB5), transcript variant 1, mRNA [NM_001135005]
A_33_P3234472	341	40	A_33_P3234472	NR_034124	LINC01270	2.91728	8.22137	7.62932	5.46127e-08	1.40331e-06	ref|Homo sapiens long intergenic non-protein coding RNA 1270 (LINC01270), long non-coding RNA [NR_034124]
A_23_P214821	76	24	A_23_P214821	NM_001955	EDN1	3.23426	10.2696	7.52313	6.99989e-08	1.70754e-06	ref|Homo sapiens endothelin 1 (EDN1), transcript variant 1, mRNA [NM_001955]
A_33_P3217213	145	56	A_33_P3217213	NM_005451	PDLIM7	2.0353	9.28551	7.50974	7.2231e-08	1.70754e-06	ref|Homo sapiens PDZ and LIM domain 7 (enigma) (PDLIM7), transcript variant 1, mRNA [NM_005451]
A_23_P255328	306	9	A_23_P255328	NM_020226	PRDM8	2.5803	7.74289	7.4844	7.66583e-08	1.7425e-06	ref|Homo sapiens PR domain containing 8 (PRDM8), transcript variant 1, mRNA [NM_020226]
A_33_P3333960	184	4	A_33_P3333960	NR_024464	LINC00426	2.21457	7.30822	7.4223	8.87215e-08	1.89423e-06	ref|Homo sapiens long intergenic non-protein coding RNA 426 (LINC00426), long non-coding RNA [NR_024464]
A_24_P154080	268	47	A_24_P154080	NM_001397	ECE1	2.87948	7.84971	7.4089	9.15694e-08	1.89423e-06	ref|Homo sapiens endothelin converting enzyme 1 (ECE1), transcript variant 1, mRNA [NM_001397]
A_23_P149892	45	7	A_23_P149892	NM_018590	CSGALNACT2	1.78159	10.096	7.40256	9.29487e-08	1.89423e-06	ref|Homo sapiens chondroitin sulfate N-acetylgalactosaminyltransferase 2 (CSGALNACT2), mRNA [NM_018590]
A_33_P3288844	283	45	A_33_P3288844	NM_000565	IL6R	3.22431	10.5268	7.36733	1.01014e-07	1.98997e-06	ref|Homo sapiens interleukin 6 receptor (IL6R), transcript variant 1, mRNA [NM_000565]
A_24_P252497	181	54	A_24_P252497	NM_025195	TRIB1	1.97764	15.1142	7.3093	1.15894e-07	2.10167e-06	ref|Homo sapiens tribbles pseudokinase 1 (TRIB1), transcript variant 1, mRNA [NM_025195]
A_33_P3323939	449	55	A_33_P3323939	NM_001102469	LIPN	3.43045	9.73259	7.29483	1.19943e-07	2.10167e-06	ref|Homo sapiens lipase, family member N (LIPN), mRNA [NM_001102469]
A_23_P336554	260	26	A_23_P336554	NM_134470	IL1RAP	2.9349	9.81309	7.28682	1.22246e-07	2.10167e-06	ref|Homo sapiens interleukin 1 receptor accessory protein (IL1RAP), transcript variant 2, mRNA [NM_134470]
A_23_P38723	249	78	A_23_P38723	NM_015295	SMCHD1	2.57326	10.5949	7.28275	1.23431e-07	2.10167e-06	ref|Homo sapiens structural maintenance of chromosomes flexible hinge domain containing 1 (SMCHD1), mRNA [NM_015295]
A_23_P214876	496	67	A_23_P214876	NM_004973	JARID2	2.43895	11.2141	7.27925	1.24465e-07	2.10167e-06	ref|Homo sapiens jumonji, AT rich interactive domain 2 (JARID2), transcript variant 1, mRNA [NM_004973]
A_24_P100996	394	40	A_24_P100996	NM_213599	ANO5	-1.79714	7.87505	-7.23663	1.37742e-07	2.21024e-06	ref|Homo sapiens anoctamin 5 (ANO5), transcript variant 1, mRNA [NM_213599]
A_23_P164042	387	19	A_23_P164042	NM_001433	ERN1	1.77859	7.12734	7.22751	1.40765e-07	2.21024e-06	ref|Homo sapiens endoplasmic reticulum to nucleus signaling 1 (ERN1), mRNA [NM_001433]
A_33_P3281532	103	35	A_33_P3281532	NM_022780	RMND5A	1.7133	7.99588	7.22351	1.42113e-07	2.21024e-06	ref|Homo sapiens required for meiotic nuclear division 5 homolog A (S. cerevisiae) (RMND5A), mRNA [NM_022780]
A_33_P3640690	172	26	A_33_P3640690	NM_001128128	ZEB1	2.73974	7.63274	7.20652	1.47985e-07	2.24255e-06	ref|Homo sapiens zinc finger E-box binding homeobox 1 (ZEB1), transcript variant 1, mRNA [NM_001128128]
A_23_P77859	252	52	A_23_P77859	NM_203411	TMEM88	2.05019	10.4364	7.11248	1.85298e-07	2.73777e-06	ref|Homo sapiens transmembrane protein 88 (TMEM88), mRNA [NM_203411]
A_23_P57199	301	32	A_23_P57199	NM_178311	GGTLC1	2.06087	9.4019	7.08205	1.99327e-07	2.87323e-06	ref|Homo sapiens gamma-glutamyltransferase light chain 1 (GGTLC1), transcript variant A, mRNA [NM_178311]
A_33_P3556532	84	29	A_33_P3556532	ENST00000587177	DNAH17	2.61545	7.12664	7.06229	2.09015e-07	2.94114e-06	ens|dynein, axonemal, heavy chain 17 [Source:HGNC Symbol;Acc:HGNC:2946] [ENST00000587177]
A_33_P3281283	475	82	A_33_P3281283	NM_005226	S1PR3	1.87295	6.93446	7.03726	2.21979e-07	3.05092e-06	ref|Homo sapiens sphingosine-1-phosphate receptor 3 (S1PR3), mRNA [NM_005226]
A_23_P114808	448	73	A_23_P114808	NM_001024732	MECR	-1.56522	9.4821	-6.97262	2.59401e-07	3.4354e-06	ref|Homo sapiens mitochondrial trans-2-enoyl-CoA reductase (MECR), transcript variant 2, mRNA [NM_001024732]
A_23_P312132	259	3	A_23_P312132	NM_000887	ITGAX	1.80761	13.3695	6.96915	2.61579e-07	3.4354e-06	ref|Homo sapiens integrin, alpha X (complement component 3 receptor 4 subunit) (ITGAX), transcript variant 2, mRNA [NM_000887]
A_23_P45871	45	44	A_23_P45871	NM_006820	IFI44L	-2.20642	9.87699	-6.95147	2.72994e-07	3.50738e-06	ref|Homo sapiens interferon-induced protein 44-like (IFI44L), mRNA [NM_006820]
A_23_P150876	492	60	A_23_P150876	NM_024667	VPS37B	1.53657	11.9089	6.90885	3.02643e-07	3.80558e-06	ref|Homo sapiens vacuolar protein sorting 37 homolog B (S. cerevisiae) (VPS37B), mRNA [NM_024667]
A_23_P316974	482	44	A_23_P316974	NM_003898	SYNJ2	2.04387	7.74424	6.89476	3.13152e-07	3.85568e-06	ref|Homo sapiens synaptojanin 2 (SYNJ2), transcript variant 1, mRNA [NM_003898]
A_33_P3308512	77	34	A_33_P3308512	NM_018593	SLC16A10	2.22933	10.059	6.86723	3.34778e-07	3.91957e-06	ref|Homo sapiens solute carrier family 16 (aromatic amino acid transporter), member 10 (SLC16A10), mRNA [NM_018593]
A_24_P365025	470	10	A_24_P365025	NM_003971	SPAG9	1.86631	11.0099	6.86628	3.35551e-07	3.91957e-06	ref|Homo sapiens sperm associated antigen 9 (SPAG9), transcript variant 3, mRNA [NM_003971]
A_33_P3279831	96	49	A_33_P3279831	NM_006813	PNRC1	1.97125	12.4192	6.85932	3.4127e-07	3.91957e-06	ref|Homo sapiens proline-rich nuclear receptor coactivator 1 (PNRC1), mRNA [NM_006813]
A_24_P64100	30	28	A_24_P64100	ENST00000519973	SLC25A37	3.32803	11.1591	6.85073	3.48459e-07	3.91957e-06	ens|solute carrier family 25 (mitochondrial iron transporter), member 37 [Source:HGNC Symbol;Acc:HGNC:29786] [ENST00000519973]
A_23_P156284	162	40	A_23_P156284	NM_080881	DBN1	1.82306	7.57511	6.8422	3.55758e-07	3.91957e-06	ref|Homo sapiens drebrin 1 (DBN1), transcript variant 2, mRNA [NM_080881]
A_24_P703830	270	33	A_24_P703830	NM_001098622	NANOS3	2.04584	7.37885	6.83946	3.58133e-07	3.91957e-06	ref|Homo sapiens nanos homolog 3 (Drosophila) (NANOS3), mRNA [NM_001098622]
A_23_P98930	250	42	A_23_P98930	NM_018169	KIAA1551	2.28278	13.2051	6.81831	3.77032e-07	4.00856e-06	ref|Homo sapiens KIAA1551 (KIAA1551), mRNA [NM_018169]
A_23_P379071	431	13	A_23_P379071	NM_145032	FBXL13	2.64477	7.21587	6.81257	3.82333e-07	4.00856e-06	ref|Homo sapiens F-box and leucine-rich repeat protein 13 (FBXL13), transcript variant 1, mRNA [NM_145032]
A_33_P3219090	313	11	A_33_P3219090	NM_005542	INSIG1	2.37767	11.7701	6.808	3.86612e-07	4.00856e-06	ref|Homo sapiens insulin induced gene 1 (INSIG1), transcript variant 1, mRNA [NM_005542]
A_23_P167227	207	6	A_23_P167227	NM_005327	HADH	-2.0447	12.045	-6.79525	3.98802e-07	4.06366e-06	ref|Homo sapiens hydroxyacyl-CoA dehydrogenase (HADH), transcript variant 2, mRNA [NM_005327]
A_23_P7412	384	10	A_23_P7412	NM_001040462	BTNL8	4.23098	9.7313	6.78215	4.11737e-07	4.12434e-06	ref|Homo sapiens butyrophilin-like 8 (BTNL8), transcript variant 2, mRNA [NM_001040462]
A_24_P237036	474	28	A_24_P237036	NM_003807	TNFSF14	4.2017	11.0988	6.76371	4.30674e-07	4.24214e-06	ref|Homo sapiens tumor necrosis factor (ligand) superfamily, member 14 (TNFSF14), transcript variant 1, mRNA [NM_003807]
A_23_P80377	26	66	A_23_P80377	NM_007229	PACSIN2	1.75609	10.362	6.7559	4.38956e-07	4.25283e-06	ref|Homo sapiens protein kinase C and casein kinase substrate in neurons 2 (PACSIN2), transcript variant 2, mRNA [NM_007229]
A_33_P3270311	292	54	A_33_P3270311	NM_020760	HECW2	1.59227	7.06617	6.74782	4.47699e-07	4.26758e-06	ref|Homo sapiens HECT, C2 and WW domain containing E3 ubiquitin protein ligase 2 (HECW2), mRNA [NM_020760]
A_33_P3338360	173	59	A_33_P3338360	NR_003002	SCARNA13	2.34004	8.21744	6.73616	4.60628e-07	4.27578e-06	ref|Homo sapiens small Cajal body-specific RNA 13 (SCARNA13), guide RNA [NR_003002]
A_33_P3236316	98	21	A_33_P3236316	NR_109983	LOC729218	2.0614	8.91993	6.72958	4.68096e-07	4.27578e-06	ref|Homo sapiens uncharacterized LOC729218 (LOC729218), transcript variant 1, non-coding RNA [NR_109983]
A_23_P162300	95	71	A_23_P162300	NM_007199	IRAK3	2.11573	10.2824	6.72769	4.70264e-07	4.27578e-06	ref|Homo sapiens interleukin-1 receptor-associated kinase 3 (IRAK3), transcript variant 1, mRNA [NM_007199]
A_33_P3338121	197	51	A_33_P3338121	NM_001017402	LAMB3	3.09976	10.8474	6.72132	4.77639e-07	4.27704e-06	ref|Homo sapiens laminin, beta 3 (LAMB3), transcript variant 2, mRNA [NM_001017402]
A_23_P51646	294	27	A_23_P51646	NM_004073	PLK3	2.18216	14.0853	6.70478	4.97348e-07	4.38294e-06	ref|Homo sapiens polo-like kinase 3 (PLK3), mRNA [NM_004073]
A_23_P315286	509	51	A_23_P315286	NM_138774	R3HDM4	2.34614	12.2275	6.69911	5.04298e-07	4.38294e-06	ref|Homo sapiens R3H domain containing 4 (R3HDM4), mRNA [NM_138774]
A_24_P691775	211	36	A_24_P691775	NR_037596	LINC01061	2.4436	9.93612	6.68671	5.1984e-07	4.45254e-06	ref|Homo sapiens long intergenic non-protein coding RNA 1061 (LINC01061), long non-coding RNA [NR_037596]
A_33_P3222069	267	46	A_33_P3222069	NM_182965	SPHK1	2.33102	12.2031	6.65581	5.6072e-07	4.58574e-06	ref|Homo sapiens sphingosine kinase 1 (SPHK1), transcript variant 2, mRNA [NM_182965]
A_32_P175301	259	53	A_32_P175301	NM_014957	DENND3	2.23649	12.1183	6.65334	5.64135e-07	4.58574e-06	ref|Homo sapiens DENN/MADD domain containing 3 (DENND3), mRNA [NM_014957]
A_23_P104471	45	69	A_23_P104471	NM_001007271	DUSP13	2.31089	6.65681	6.65205	5.65918e-07	4.58574e-06	ref|Homo sapiens dual specificity phosphatase 13 (DUSP13), transcript variant 1, mRNA [NM_001007271]
A_24_P117029	47	66	A_24_P117029	NM_000527	LDLR	1.90299	9.87708	6.65168	5.66429e-07	4.58574e-06	ref|Homo sapiens low density lipoprotein receptor (LDLR), transcript variant 1, mRNA [NM_000527]
A_23_P426305	482	18	A_23_P426305	NM_003734	AOC3	-3.65034	12.894	-6.64509	5.75662e-07	4.59751e-06	ref|Homo sapiens amine oxidase, copper containing 3 (AOC3), transcript variant 1, mRNA [NM_003734]
A_23_P41664	379	62	A_23_P41664	NM_181506	LRRC70	3.33736	8.56308	6.6231	6.0759e-07	4.78781e-06	ref|Homo sapiens leucine rich repeat containing 70 (LRRC70), mRNA [NM_181506]
A_23_P62642	445	21	A_23_P62642	NM_012337	CFAP45	1.54354	6.69277	6.60764	6.31111e-07	4.90772e-06	ref|Homo sapiens cilia and flagella associated protein 45 (CFAP45), mRNA [NM_012337]
A_23_P48056	48	13	A_23_P48056	NM_006825	CKAP4	1.68407	10.9955	6.59556	6.50134e-07	4.98999e-06	ref|Homo sapiens cytoskeleton-associated protein 4 (CKAP4), mRNA [NM_006825]
A_23_P98402	474	11	A_23_P98402	NM_001040455	SIDT2	-1.68276	14.7364	-6.58275	6.70944e-07	5.08369e-06	ref|Homo sapiens SID1 transmembrane family, member 2 (SIDT2), mRNA [NM_001040455]
A_23_P112452	165	23	A_23_P112452	NR_003191	GGTA1P	-1.85718	11.0786	-6.56455	7.01694e-07	5.1945e-06	ref|Homo sapiens glycoprotein, alpha-galactosyltransferase 1 pseudogene (GGTA1P), transcript variant 1, non-coding RNA [NR_003191]
A_24_P224727	211	69	A_24_P224727	NM_004364	CEBPA	-1.53703	12.3045	-6.56371	7.03147e-07	5.1945e-06	ref|Homo sapiens CCAAT/enhancer binding protein (C/EBP), alpha (CEBPA), transcript variant 1, mRNA [NM_004364]
A_33_P3254191	391	20	A_33_P3254191	NM_020841	OSBPL8	1.72933	8.8667	6.54591	7.34658e-07	5.36028e-06	ref|Homo sapiens oxysterol binding protein-like 8 (OSBPL8), transcript variant 1, mRNA [NM_020841]
A_33_P3414107	183	9	A_33_P3414107	ENST00000440769	LOC729040	2.51135	7.80252	6.50988	8.02945e-07	5.78708e-06	ref|PREDICTED: Homo sapiens uncharacterized LOC729040 (LOC729040), misc_RNA [XR_241838]
A_23_P65532	352	47	A_23_P65532	NM_021255	PELI2	2.51162	8.89597	6.50192	8.18886e-07	5.83086e-06	ref|Homo sapiens pellino E3 ubiquitin protein ligase family member 2 (PELI2), mRNA [NM_021255]
A_23_P103110	44	15	A_23_P103110	NM_012323	MAFF	2.57537	11.9351	6.4773	8.70237e-07	6.06864e-06	ref|Homo sapiens v-maf avian musculoaponeurotic fibrosarcoma oncogene homolog F (MAFF), transcript variant 1, mRNA [NM_012323]
A_33_P3237634	186	83	A_33_P3237634	NM_004089	TSC22D3	1.91864	15.1866	6.47611	8.72816e-07	6.06864e-06	ref|Homo sapiens TSC22 domain family, member 3 (TSC22D3), transcript variant 2, mRNA [NM_004089]
A_23_P156180	154	31	A_23_P156180	NM_003059	SLC22A4	1.54119	9.6453	6.45479	9.20067e-07	6.27195e-06	ref|Homo sapiens solute carrier family 22 (organic cation/zwitterion transporter), member 4 (SLC22A4), mRNA [NM_003059]
A_24_P350245	321	82	A_24_P350245	NM_024940	DOCK5	2.88532	9.36901	6.45338	9.23283e-07	6.27195e-06	ref|Homo sapiens dedicator of cytokinesis 5 (DOCK5), mRNA [NM_024940]
A_23_P132159	101	14	A_23_P132159	NM_017414	USP18	-2.01378	8.69536	-6.44068	9.52773e-07	6.39874e-06	ref|Homo sapiens ubiquitin specific peptidase 18 (USP18), mRNA [NM_017414]
A_23_P1691	47	51	A_23_P1691	NM_002421	MMP1	3.30527	8.6799	6.42731	9.84867e-07	6.53996e-06	ref|Homo sapiens matrix metallopeptidase 1 (interstitial collagenase) (MMP1), transcript variant 1, mRNA [NM_002421]
A_23_P19624	88	65	A_23_P19624	NM_001718	BMP6	3.29389	8.08547	6.4122	1.02246e-06	6.68645e-06	ref|Homo sapiens bone morphogenetic protein 6 (BMP6), mRNA [NM_001718]
A_24_P71938	341	4	A_24_P71938	NM_005900	SMAD1	-1.52391	8.19552	-6.40813	1.03283e-06	6.68645e-06	ref|Homo sapiens SMAD family member 1 (SMAD1), transcript variant 1, mRNA [NM_005900]
A_23_P259506	523	68	A_23_P259506	NM_032412	CYSTM1	2.01581	14.0414	6.405	1.04087e-06	6.68645e-06	ref|Homo sapiens cysteine-rich transmembrane module containing 1 (CYSTM1), mRNA [NM_032412]
A_23_P8820	531	16	A_23_P8820	NM_001442	FABP4	-3.2816	11.158	-6.39715	1.06134e-06	6.74463e-06	ref|Homo sapiens fatty acid binding protein 4, adipocyte (FABP4), mRNA [NM_001442]
A_33_P3298139	102	68	A_33_P3298139	NM_022148	CRLF2	2.40738	7.20814	6.38782	1.0862e-06	6.8189e-06	ref|Homo sapiens cytokine receptor-like factor 2 (CRLF2), transcript variant 1, mRNA [NM_022148]
A_23_P423864	20	66	A_23_P423864	NM_198040	PHC2	1.68835	12.7563	6.38379	1.09714e-06	6.8189e-06	ref|Homo sapiens polyhomeotic homolog 2 (Drosophila) (PHC2), transcript variant 1, mRNA [NM_198040]
A_23_P99661	221	68	A_23_P99661	NM_018071	ARHGEF40	1.80854	12.4337	6.37417	1.12365e-06	6.8189e-06	ref|Homo sapiens Rho guanine nucleotide exchange factor (GEF) 40 (ARHGEF40), transcript variant 1, mRNA [NM_018071]
A_23_P85240	13	32	A_23_P85240	NM_016562	TLR7	-2.17576	10.4299	-6.37176	1.13041e-06	6.8189e-06	ref|Homo sapiens toll-like receptor 7 (TLR7), mRNA [NM_016562]
A_33_P3268629	282	6	A_33_P3268629	NR_026999	LINC00265	2.11805	11.1557	6.37165	1.13071e-06	6.8189e-06	ref|Homo sapiens long intergenic non-protein coding RNA 265 (LINC00265), long non-coding RNA [NR_026999]
A_23_P167389	280	21	A_23_P167389	NM_022481	ARAP3	3.38367	10.0805	6.34206	1.21702e-06	7.26524e-06	ref|Homo sapiens ArfGAP with RhoGAP domain, ankyrin repeat and PH domain 3 (ARAP3), mRNA [NM_022481]
A_23_P30464	143	42	A_23_P30464	NM_030567	PRR7	3.50817	10.447	6.2883	1.39133e-06	8.0822e-06	ref|Homo sapiens proline rich 7 (synaptic) (PRR7), transcript variant 1, mRNA [NM_030567]
A_24_P256654	246	17	A_24_P256654	NR_015378	ZNF674-AS1	1.50156	7.55169	6.28781	1.39302e-06	8.0822e-06	ref|Homo sapiens ZNF674 antisense RNA 1 (head to head) (ZNF674-AS1), long non-coding RNA [NR_015378]
A_33_P3404588	126	33	A_33_P3404588	NM_139241	FGD4	1.69705	10.8448	6.28727	1.3949e-06	8.0822e-06	ref|Homo sapiens FYVE, RhoGEF and PH domain containing 4 (FGD4), mRNA [NM_139241]
A_23_P134935	172	77	A_23_P134935	NM_001394	DUSP4	2.63618	10.4315	6.2803	1.41937e-06	8.10348e-06	ref|Homo sapiens dual specificity phosphatase 4 (DUSP4), transcript variant 1, mRNA [NM_001394]
A_23_P29365	107	23	A_23_P29365	NM_012234	RYBP	1.86366	9.06371	6.27843	1.42599e-06	8.10348e-06	ref|Homo sapiens RING1 and YY1 binding protein (RYBP), mRNA [NM_012234]
A_23_P24433	142	71	A_23_P24433	NM_003793	CTSF	-2.30944	11.889	-6.25005	1.53066e-06	8.61543e-06	ref|Homo sapiens cathepsin F (CTSF), mRNA [NM_003793]
A_23_P94754	287	4	A_23_P94754	NM_005118	TNFSF15	3.70312	8.26775	6.24525	1.5491e-06	8.63697e-06	ref|Homo sapiens tumor necrosis factor (ligand) superfamily, member 15 (TNFSF15), transcript variant 1, mRNA [NM_005118]
A_23_P128808	220	29	A_23_P128808	NM_013345	GPR132	2.4608	10.2806	6.23463	1.59075e-06	8.78628e-06	ref|Homo sapiens G protein-coupled receptor 132 (GPR132), transcript variant 2, mRNA [NM_013345]
A_23_P413641	74	54	A_23_P413641	NM_020820	PREX1	1.55799	14.0966	6.19967	1.73607e-06	9.48296e-06	ref|Homo sapiens phosphatidylinositol-3,4,5-trisphosphate-dependent Rac exchange factor 1 (PREX1), mRNA [NM_020820]
A_33_P3619171	11	49	A_33_P3619171	NM_021127	PMAIP1	2.95635	10.3821	6.19671	1.74897e-06	9.48296e-06	ref|Homo sapiens phorbol-12-myristate-13-acetate-induced protein 1 (PMAIP1), mRNA [NM_021127]
A_23_P10559	148	57	A_23_P10559	NM_001080395	AATK	2.57548	9.96455	6.18217	1.81382e-06	9.60481e-06	ref|Homo sapiens apoptosis-associated tyrosine kinase (AATK), transcript variant 1, mRNA [NM_001080395]
A_24_P127564	299	69	A_24_P127564	NR_024330	SPACA6P	2.21336	7.13397	6.18071	1.82047e-06	9.60481e-06	ref|Homo sapiens sperm acrosome associated 6, pseudogene (SPACA6P), long non-coding RNA [NR_024330]
A_24_P194714	295	24	A_24_P194714	NM_182565	UBALD2	1.50981	14.5826	6.17508	1.84632e-06	9.60481e-06	ref|Homo sapiens UBA-like domain containing 2 (UBALD2), mRNA [NM_182565]
A_23_P93383	362	15	A_23_P93383	NM_004761	RGL2	1.5135	10.0788	6.17499	1.84672e-06	9.60481e-06	ref|Homo sapiens ral guanine nucleotide dissociation stimulator-like 2 (RGL2), transcript variant 1, mRNA [NM_004761]
A_23_P18372	120	39	A_23_P18372	NM_032047	B3GNT5	1.84285	12.9088	6.1737	1.85271e-06	9.60481e-06	ref|Homo sapiens UDP-GlcNAc:betaGal beta-1,3-N-acetylglucosaminyltransferase 5 (B3GNT5), mRNA [NM_032047]
A_24_P945113	36	79	A_24_P945113	NM_000020	ACVRL1	-1.82649	11.7934	-6.16713	1.88344e-06	9.67924e-06	ref|Homo sapiens activin A receptor type II-like 1 (ACVRL1), transcript variant 1, mRNA [NM_000020]
A_23_P69941	383	60	A_23_P69941	NR_027706	EPB41L4A-AS2	-1.59849	7.39615	-6.15679	1.93288e-06	9.84768e-06	ref|Homo sapiens EPB41L4A antisense RNA 2 (head to head) (EPB41L4A-AS2), long non-coding RNA [NR_027706]
A_23_P68031	100	34	A_23_P68031	NM_003151	STAT4	1.94916	8.69281	6.15036	1.96428e-06	9.92214e-06	ref|Homo sapiens signal transducer and activator of transcription 4 (STAT4), transcript variant 1, mRNA [NM_003151]
A_23_P319423	206	27	A_23_P319423	NM_003740	KCNK5	1.61878	7.87378	6.14393	1.99622e-06	9.99803e-06	ref|Homo sapiens potassium channel, two pore domain subfamily K, member 5 (KCNK5), mRNA [NM_003740]
A_33_P3294277	252	28	A_33_P3294277	NM_000896	CYP4F3	2.93683	7.73474	6.12742	2.08064e-06	1.03333e-05	ref|Homo sapiens cytochrome P450, family 4, subfamily F, polypeptide 3 (CYP4F3), transcript variant 1, mRNA [NM_000896]
A_33_P3247629	396	24	A_33_P3247629	NM_015509	NECAP1	1.50185	8.03129	6.10035	2.22699e-06	1.09679e-05	ref|Homo sapiens NECAP endocytosis associated 1 (NECAP1), transcript variant 1, mRNA [NM_015509]
A_23_P119196	97	84	A_23_P119196	NM_016270	KLF2	1.78194	14.7843	6.07018	2.40246e-06	1.16983e-05	ref|Homo sapiens Kruppel-like factor 2 (KLF2), mRNA [NM_016270]
A_23_P154605	197	38	A_23_P154605	NM_018837	SULF2	3.63783	12.1196	6.06813	2.41488e-06	1.16983e-05	ref|Homo sapiens sulfatase 2 (SULF2), transcript variant 1, mRNA [NM_018837]
A_33_P3211666	328	57	A_33_P3211666	NM_003855	IL18R1	3.78338	8.6689	6.06245	2.44961e-06	1.17701e-05	ref|Homo sapiens interleukin 18 receptor 1 (IL18R1), transcript variant 1, mRNA [NM_003855]
A_32_P123255	494	51	A_32_P123255	NM_001105576	SOWAHD	-1.54424	12.7056	-6.05248	2.51188e-06	1.19454e-05	ref|Homo sapiens sosondowah ankyrin repeat domain family member D (SOWAHD), mRNA [NM_001105576]
A_33_P3340105	172	60	A_33_P3340105	NR_033774	BASP1P1	2.86375	9.44287	6.05017	2.52652e-06	1.19454e-05	ref|Homo sapiens brain abundant, membrane attached signal protein 1 pseudogene 1 (BASP1P1), non-coding RNA [NR_033774]
A_32_P47754	382	54	A_32_P47754	NM_001286233	SLC2A14	1.87907	12.91	6.037	2.6117e-06	1.22488e-05	ref|Homo sapiens solute carrier family 2 (facilitated glucose transporter), member 14 (SLC2A14), transcript variant 1, mRNA [NM_001286233]
A_33_P3355014	177	1	A_33_P3355014	NM_182526	TMEM229B	-1.62375	8.92799	-6.0339	2.63215e-06	1.22488e-05	ref|Homo sapiens transmembrane protein 229B (TMEM229B), mRNA [NM_182526]
A_23_P500614	307	41	A_23_P500614	NM_001243	TNFRSF8	2.78789	9.92149	6.02286	2.70637e-06	1.24958e-05	ref|Homo sapiens tumor necrosis factor receptor superfamily, member 8 (TNFRSF8), transcript variant 1, mRNA [NM_001243]
A_24_P795594	469	43	A_24_P795594	NM_001077691	ALG9	-1.75898	7.50707	-6.01462	2.76317e-06	1.26592e-05	ref|Homo sapiens ALG9, alpha-1,2-mannosyltransferase (ALG9), transcript variant 3, mRNA [NM_001077691]
A_33_P3268472	469	11	A_33_P3268472	NM_001114173	CTSC	-1.54409	13.0047	-6.00922	2.80105e-06	1.2734e-05	ref|Homo sapiens cathepsin C (CTSC), transcript variant 3, mRNA [NM_001114173]
A_23_P429950	518	76	A_23_P429950	NM_000216	KAL1	-2.01491	8.946	-5.99899	2.87426e-06	1.29671e-05	ref|Homo sapiens Kallmann syndrome 1 sequence (KAL1), mRNA [NM_000216]
A_23_P95130	367	64	A_23_P95130	NM_207113	SLC37A3	1.76275	8.10143	5.95192	3.23686e-06	1.44923e-05	ref|Homo sapiens solute carrier family 37, member 3 (SLC37A3), transcript variant 1, mRNA [NM_207113]
A_33_P3299416	300	67	A_33_P3299416	NM_181711	GRASP	2.19737	11.8358	5.94625	3.28358e-06	1.4591e-05	ref|Homo sapiens GRP1 (general receptor for phosphoinositides 1)-associated scaffold protein (GRASP), transcript variant 1, mRNA [NM_181711]
A_32_P64475	128	79	A_32_P64475	NM_152608	SDE2	1.7115	9.31306	5.93969	3.3385e-06	1.46238e-05	ref|Homo sapiens SDE2 telomere maintenance homolog (S. pombe) (SDE2), mRNA [NM_152608]
A_24_P12401	25	66	A_24_P12401	NM_001025366	VEGFA	2.48388	8.42891	5.93946	3.34046e-06	1.46238e-05	ref|Homo sapiens vascular endothelial growth factor A (VEGFA), transcript variant 1, mRNA [NM_001025366]
A_33_P3265309	93	18	A_33_P3265309	NM_001817	CEACAM4	2.23303	8.67215	5.91574	3.54692e-06	1.53226e-05	ref|Homo sapiens carcinoembryonic antigen-related cell adhesion molecule 4 (CEACAM4), mRNA [NM_001817]
A_23_P126037	433	53	A_23_P126037	NM_012421	RLF	2.09583	10.9222	5.91518	3.55194e-06	1.53226e-05	ref|Homo sapiens rearranged L-myc fusion (RLF), mRNA [NM_012421]
A_33_P3221748	76	49	A_33_P3221748	NM_001031680	RUNX3	1.60843	13.248	5.90931	3.60511e-06	1.54393e-05	ref|Homo sapiens runt-related transcription factor 3 (RUNX3), transcript variant 1, mRNA [NM_001031680]
A_23_P200203	524	62	A_23_P200203	NM_018281	ECHDC2	-1.68997	11.7324	-5.90521	3.6427e-06	1.5488e-05	ref|Homo sapiens enoyl CoA hydratase domain containing 2 (ECHDC2), transcript variant 2, mRNA [NM_018281]
A_23_P97394	136	64	A_23_P97394	NM_003567	BCAR3	-1.52522	9.31887	-5.8953	3.73519e-06	1.57555e-05	ref|Homo sapiens breast cancer anti-estrogen resistance 3 (BCAR3), transcript variant 2, mRNA [NM_003567]
A_24_P336584	385	44	A_24_P336584	NM_182664	RASSF5	2.31313	9.92575	5.8928	3.75893e-06	1.57555e-05	ref|Homo sapiens Ras association (RalGDS/AF-6) domain family member 5 (RASSF5), transcript variant 2, mRNA [NM_182664]
A_23_P383986	483	72	A_23_P383986	NM_015892	CHST15	3.56923	10.5827	5.88873	3.7979e-06	1.58068e-05	ref|Homo sapiens carbohydrate (N-acetylgalactosamine 4-sulfate 6-O) sulfotransferase 15 (CHST15), transcript variant 1, mRNA [NM_015892]
A_24_P197964	314	64	A_24_P197964	NM_014788	TRIM14	-1.6906	9.8852	-5.88312	3.85222e-06	1.59207e-05	ref|Homo sapiens tripartite motif containing 14 (TRIM14), transcript variant 1, mRNA [NM_014788]
A_23_P9415	178	43	A_23_P9415	NM_002197	ACO1	-1.94494	11.7939	-5.87678	3.91454e-06	1.60659e-05	ref|Homo sapiens aconitase 1, soluble (ACO1), transcript variant 2, mRNA [NM_002197]
A_23_P323761	75	26	A_23_P323761	NM_025228	TRAF3IP3	1.97761	9.38113	5.86658	4.01708e-06	1.62744e-05	ref|Homo sapiens TRAF3 interacting protein 3 (TRAF3IP3), transcript variant 1, mRNA [NM_025228]
A_33_P3250356	322	59	A_33_P3250356	NM_001162530	SH3D21	1.85932	7.1628	5.86625	4.02042e-06	1.62744e-05	ref|Homo sapiens SH3 domain containing 21 (SH3D21), transcript variant 1, mRNA [NM_001162530]
A_33_P3305487	87	82	A_33_P3305487	NM_173527	REM2	2.26521	7.64818	5.85227	4.16545e-06	1.6609e-05	ref|Homo sapiens RAS (RAD and GEM)-like GTP binding 2 (REM2), mRNA [NM_173527]
A_33_P3514859	288	83	A_33_P3514859	NR_125822	LOC101929709	1.62626	7.76481	5.85046	4.18457e-06	1.6609e-05	ref|Homo sapiens uncharacterized LOC101929709 (LOC101929709), long non-coding RNA [NR_125822]
A_23_P417383	505	58	A_23_P417383	NM_152792	ASPRV1	3.38473	10.4287	5.8502	4.18738e-06	1.6609e-05	ref|Homo sapiens aspartic peptidase, retroviral-like 1 (ASPRV1), mRNA [NM_152792]
A_24_P348265	253	14	A_24_P348265	NM_133271	FCAR	3.25737	9.08734	5.83424	4.36038e-06	1.71799e-05	ref|Homo sapiens Fc fragment of IgA, receptor for (FCAR), transcript variant 3, mRNA [NM_133271]
A_23_P209625	120	54	A_23_P209625	NM_000104	CYP1B1	3.99356	10.9983	5.82912	4.41734e-06	1.7289e-05	ref|Homo sapiens cytochrome P450, family 1, subfamily B, polypeptide 1 (CYP1B1), mRNA [NM_000104]
A_24_P342096	111	52	A_24_P342096	NR_027421	FAM27C	1.94804	9.17941	5.81961	4.52533e-06	1.74952e-05	ref|Homo sapiens family with sequence similarity 27, member C (FAM27C), long non-coding RNA [NR_027421]
A_32_P199301	462	49	A_32_P199301	NM_007111	TFDP1	1.58247	8.65754	5.81556	4.57207e-06	1.74952e-05	ref|Homo sapiens transcription factor Dp-1 (TFDP1), transcript variant 1, mRNA [NM_007111]
A_23_P62932	217	84	A_23_P62932	NM_001677	ATP1B1	-1.5954	13.9606	-5.81421	4.5877e-06	1.74952e-05	ref|Homo sapiens ATPase, Na+/K+ transporting, beta 1 polypeptide (ATP1B1), mRNA [NM_001677]
A_23_P164047	50	7	A_23_P164047	NM_012329	MMD	-1.58256	12.0282	-5.81415	4.58843e-06	1.74952e-05	ref|Homo sapiens monocyte to macrophage differentiation-associated (MMD), mRNA [NM_012329]
A_23_P36753	411	34	A_23_P36753	NM_000690	ALDH2	-1.92562	14.4798	-5.80415	4.70642e-06	1.77951e-05	ref|Homo sapiens aldehyde dehydrogenase 2 family (mitochondrial) (ALDH2), transcript variant 1, mRNA [NM_000690]
A_23_P140967	265	78	A_23_P140967	NM_000243	MEFV	1.53963	9.42461	5.80241	4.72729e-06	1.77951e-05	ref|Homo sapiens Mediterranean fever (MEFV), transcript variant 1, mRNA [NM_000243]
A_33_P3370449	395	61	A_33_P3370449	NM_152413	GOT1L1	1.80226	6.39592	5.79677	4.79546e-06	1.79309e-05	ref|Homo sapiens glutamic-oxaloacetic transaminase 1-like 1 (GOT1L1), mRNA [NM_152413]
A_33_P3408953	286	34	A_33_P3408953	NM_001282879	GGTLC2	1.91403	9.2768	5.79444	4.82404e-06	1.79309e-05	ref|Homo sapiens gamma-glutamyltransferase light chain 2 (GGTLC2), transcript variant 3, mRNA [NM_001282879]
A_23_P203658	237	46	A_23_P203658	NM_007166	PICALM	1.65945	11.155	5.78823	4.90071e-06	1.8102e-05	ref|Homo sapiens phosphatidylinositol binding clathrin assembly protein (PICALM), transcript variant 1, mRNA [NM_007166]
A_23_P50710	15	42	A_23_P50710	NM_001082	CYP4F2	1.82734	6.3928	5.7823	4.97509e-06	1.82626e-05	ref|Homo sapiens cytochrome P450, family 4, subfamily F, polypeptide 2 (CYP4F2), mRNA [NM_001082]
A_33_P3330264	498	54	A_33_P3330264	NM_001511	CXCL1	2.45256	12.1361	5.77036	5.12843e-06	1.87093e-05	ref|Homo sapiens chemokine (C-X-C motif) ligand 1 (melanoma growth stimulating activity, alpha) (CXCL1), transcript variant 1, mRNA [NM_001511]
A_23_P210210	31	46	A_23_P210210	NM_001430	EPAS1	-1.58164	13.0632	-5.76534	5.19429e-06	1.88333e-05	ref|Homo sapiens endothelial PAS domain protein 1 (EPAS1), mRNA [NM_001430]
A_23_P166848	401	41	A_23_P166848	NM_002343	LTF	2.08211	7.49294	5.75834	5.28759e-06	1.90233e-05	ref|Homo sapiens lactotransferrin (LTF), transcript variant 1, mRNA [NM_002343]
A_32_P19294	520	49	A_32_P19294	NM_144669	GLT1D1	2.30428	10.8377	5.7566	5.31108e-06	1.90233e-05	ref|Homo sapiens glycosyltransferase 1 domain containing 1 (GLT1D1), mRNA [NM_144669]
A_23_P112159	8	32	A_23_P112159	NM_012154	AGO2	2.17319	10.361	5.73987	5.54208e-06	1.97311e-05	ref|Homo sapiens argonaute RISC catalytic component 2 (AGO2), transcript variant 1, mRNA [NM_012154]
A_23_P24884	499	23	A_23_P24884	NM_005418	ST5	-1.6102	8.03398	-5.72942	5.6915e-06	2.01418e-05	ref|Homo sapiens suppression of tumorigenicity 5 (ST5), transcript variant 1, mRNA [NM_005418]
A_23_P163216	502	52	A_23_P163216	NM_024837	ATP8B4	1.52796	7.04645	5.72068	5.81953e-06	2.04723e-05	ref|Homo sapiens ATPase, class I, type 8B, member 4 (ATP8B4), transcript variant 1, mRNA [NM_024837]
A_33_P3357470	419	55	A_33_P3357470	NM_004726	REPS2	2.51559	8.87352	5.7132	5.93151e-06	2.07427e-05	ref|Homo sapiens RALBP1 associated Eps domain containing 2 (REPS2), transcript variant 1, mRNA [NM_004726]
A_23_P116414	101	30	A_23_P116414	NM_007069	PLA2G16	-2.2346	14.2253	-5.70592	6.04252e-06	2.10067e-05	ref|Homo sapiens phospholipase A2, group XVI (PLA2G16), transcript variant 1, mRNA [NM_007069]
A_23_P68851	302	24	A_23_P68851	NM_001039570	KREMEN1	2.11679	10.2538	5.7021	6.10154e-06	2.10406e-05	ref|Homo sapiens kringle containing transmembrane protein 1 (KREMEN1), transcript variant 3, mRNA [NM_001039570]
A_32_P131640	453	49	A_32_P131640	NM_173078	SLITRK4	-1.59872	9.26241	-5.69852	6.15746e-06	2.10406e-05	ref|Homo sapiens SLIT and NTRK-like family, member 4 (SLITRK4), transcript variant 2, mRNA [NM_173078]
A_24_P74559	283	23	A_24_P74559	NM_013385	CYTH4	2.04762	8.30087	5.69842	6.15909e-06	2.10406e-05	ref|Homo sapiens cytohesin 4 (CYTH4), mRNA [NM_013385]
A_23_P52806	69	14	A_23_P52806	NM_012104	BACE1	-2.36765	12.2491	-5.69018	6.28979e-06	2.13636e-05	ref|Homo sapiens beta-site APP-cleaving enzyme 1 (BACE1), transcript variant a, mRNA [NM_012104]
A_33_P3314031	25	38	A_33_P3314031	NM_152680	TMEM154	2.53018	7.85184	5.67265	6.57729e-06	2.2176e-05	ref|Homo sapiens transmembrane protein 154 (TMEM154), mRNA [NM_152680]
A_23_P150768	485	80	A_23_P150768	NM_007256	SLCO2B1	-1.97675	13.3482	-5.67106	6.60402e-06	2.2176e-05	ref|Homo sapiens solute carrier organic anion transporter family, member 2B1 (SLCO2B1), transcript variant 1, mRNA [NM_007256]
A_23_P89030	381	55	A_23_P89030	NM_001195124	C16orf95	-1.70988	9.74165	-5.66429	6.71906e-06	2.24348e-05	ref|Homo sapiens chromosome 16 open reading frame 95 (C16orf95), transcript variant 1, mRNA [NM_001195124]
A_33_P3214635	414	22	A_33_P3214635	NM_001012515	FECH	-1.53386	9.03078	-5.64987	6.97093e-06	2.31451e-05	ref|Homo sapiens ferrochelatase (FECH), transcript variant 1, mRNA [NM_001012515]
A_33_P3210203	453	84	A_33_P3210203	NM_032451	SPIRE2	-1.8297	9.04591	-5.64555	7.04818e-06	2.32708e-05	ref|Homo sapiens spire-type actin nucleation factor 2 (SPIRE2), mRNA [NM_032451]
A_24_P245838	510	60	A_24_P245838	NM_002409	MGAT3	-2.34954	10.5138	-5.63496	7.24149e-06	2.37701e-05	ref|Homo sapiens mannosyl (beta-1,4-)-glycoprotein beta-1,4-N-acetylglucosaminyltransferase (MGAT3), transcript variant 1, mRNA [NM_002409]
A_24_P142503	366	66	A_24_P142503	NM_018242	SLC47A1	-2.55074	10.2707	-5.63289	7.27985e-06	2.37701e-05	ref|Homo sapiens solute carrier family 47 (multidrug and toxin extrusion), member 1 (SLC47A1), mRNA [NM_018242]
A_23_P42897	155	25	A_23_P42897	NM_004668	MGAM	2.63597	7.55984	5.61995	7.52438e-06	2.44335e-05	ref|Homo sapiens maltase-glucoamylase (alpha-glucosidase) (MGAM), mRNA [NM_004668]
A_33_P3252605	228	1	A_33_P3252605	NM_183075	CYP2U1	-1.65273	7.86937	-5.61232	7.67247e-06	2.47783e-05	ref|Homo sapiens cytochrome P450, family 2, subfamily U, polypeptide 1 (CYP2U1), mRNA [NM_183075]
A_23_P94030	148	51	A_23_P94030	NM_002291	LAMB1	-2.68732	9.7964	-5.59128	8.09634e-06	2.60051e-05	ref|Homo sapiens laminin, beta 1 (LAMB1), mRNA [NM_002291]
A_23_P257043	310	15	A_23_P257043	NM_005261	GEM	2.14429	8.23515	5.58836	8.15704e-06	2.60091e-05	ref|Homo sapiens GTP binding protein overexpressed in skeletal muscle (GEM), transcript variant 1, mRNA [NM_005261]
A_33_P3332135	400	51	A_33_P3332135	NM_001143804	PHOSPHO1	2.81978	11.3107	5.587	8.1856e-06	2.60091e-05	ref|Homo sapiens phosphatase, orphan 1 (PHOSPHO1), transcript variant 1, mRNA [NM_001143804]
A_33_P3227443	142	78	A_33_P3227443	NM_175900	C16orf54	2.14248	11.6675	5.57526	8.435e-06	2.65888e-05	ref|Homo sapiens chromosome 16 open reading frame 54 (C16orf54), mRNA [NM_175900]
A_23_P116235	327	27	A_23_P116235	NM_001012334	MDK	-1.577	10.4529	-5.5742	8.45804e-06	2.65888e-05	ref|Homo sapiens midkine (neurite growth-promoting factor 2) (MDK), transcript variant 1, mRNA [NM_001012334]
A_23_P422724	394	28	A_23_P422724	NM_000943	PPIC	-1.97178	10.6405	-5.57102	8.52694e-06	2.66636e-05	ref|Homo sapiens peptidylprolyl isomerase C (cyclophilin C) (PPIC), mRNA [NM_000943]
A_23_P152087	79	63	A_23_P152087	NM_018145	RMDN3	-1.99194	14.1551	-5.5686	8.58002e-06	2.66884e-05	ref|Homo sapiens regulator of microtubule dynamics 3 (RMDN3), mRNA [NM_018145]
A_23_P359245	204	40	A_23_P359245	NM_000245	MET	2.75558	8.06156	5.56523	8.65436e-06	2.67787e-05	ref|Homo sapiens MET proto-oncogene, receptor tyrosine kinase (MET), transcript variant 2, mRNA [NM_000245]
A_24_P187970	179	16	A_24_P187970	NM_007365	PADI2	1.55414	7.25925	5.55919	8.78901e-06	2.70537e-05	ref|Homo sapiens peptidyl arginine deiminase, type II (PADI2), mRNA [NM_007365]
A_32_P23308	81	81	A_32_P23308	NR_026945	LINC01366	1.73786	6.677	5.5515	8.96381e-06	2.74488e-05	ref|Homo sapiens long intergenic non-protein coding RNA 1366 (LINC01366), transcript variant 1, long non-coding RNA [NR_026945]
A_23_P251075	265	36	A_23_P251075	NM_005491	MAMLD1	1.55888	7.96242	5.54688	9.07046e-06	2.76322e-05	ref|Homo sapiens mastermind-like domain containing 1 (MAMLD1), transcript variant 2, mRNA [NM_005491]
A_23_P500741	436	67	A_23_P500741	NM_005187	CBFA2T3	2.44004	9.11615	5.53712	9.29992e-06	2.80818e-05	ref|Homo sapiens core-binding factor, runt domain, alpha subunit 2; translocated to, 3 (CBFA2T3), transcript variant 1, mRNA [NM_005187]
A_23_P31816	94	9	A_23_P31816	NM_005217	DEFA3	4.05152	12.5356	5.53657	9.31309e-06	2.80818e-05	ref|Homo sapiens defensin, alpha 3, neutrophil-specific (DEFA3), mRNA [NM_005217]
A_23_P156907	52	30	A_23_P156907	NM_018013	SOBP	-1.81773	8.38285	-5.5196	9.72674e-06	2.91802e-05	ref|Homo sapiens sine oculis binding protein homolog (Drosophila) (SOBP), mRNA [NM_018013]
A_23_P326080	358	13	A_23_P326080	NM_001925	DEFA4	2.07729	7.34835	5.51387	9.87061e-06	2.94623e-05	ref|Homo sapiens defensin, alpha 4, corticostatin (DEFA4), mRNA [NM_001925]
A_23_P391506	116	78	A_23_P391506	NM_006469	IVNS1ABP	1.63697	12.8431	5.5103	9.96138e-06	2.95838e-05	ref|Homo sapiens influenza virus NS1A binding protein (IVNS1ABP), mRNA [NM_006469]
A_23_P214222	439	8	A_23_P214222	ENST00000612661	MARCKS	2.20997	14.266	5.50332	1.01411e-05	2.99669e-05	ens|myristoylated alanine-rich protein kinase C substrate [Source:HGNC Symbol;Acc:HGNC:6759] [ENST00000612661]
A_24_P201064	191	25	A_24_P201064	NM_001201329	PPP1R3B	1.62626	12.273	5.49553	1.03458e-05	3.04196e-05	ref|Homo sapiens protein phosphatase 1, regulatory subunit 3B (PPP1R3B), transcript variant 1, mRNA [NM_001201329]
A_23_P55649	515	5	A_23_P55649	NM_001462	FPR2	2.26687	11.7398	5.49341	1.04021e-05	3.04338e-05	ref|Homo sapiens formyl peptide receptor 2 (FPR2), transcript variant 1, mRNA [NM_001462]
A_23_P216630	17	24	A_23_P216630	NM_080546	SLC44A1	1.76918	10.5921	5.49063	1.04764e-05	3.05003e-05	ref|Homo sapiens solute carrier family 44 (choline transporter), member 1 (SLC44A1), transcript variant 1, mRNA [NM_080546]
A_23_P120822	94	20	A_23_P120822	NM_016327	UPB1	2.14369	7.12086	5.48571	1.06094e-05	3.0736e-05	ref|Homo sapiens ureidopropionase, beta (UPB1), mRNA [NM_016327]
A_23_P53176	514	26	A_23_P53176	NM_016725	FOLR1	-2.16324	11.2744	-5.4792	1.0788e-05	3.09265e-05	ref|Homo sapiens folate receptor 1 (adult) (FOLR1), transcript variant 1, mRNA [NM_016725]
A_23_P102731	9	65	A_23_P102731	NM_175839	SMOX	2.85127	8.63634	5.47774	1.08285e-05	3.09265e-05	ref|Homo sapiens spermine oxidase (SMOX), transcript variant 1, mRNA [NM_175839]
A_33_P3267577	53	72	A_33_P3267577	NM_003007	SEMG1	1.67289	6.5212	5.47761	1.08321e-05	3.09265e-05	ref|Homo sapiens semenogelin I (SEMG1), mRNA [NM_003007]
A_23_P53476	369	26	A_23_P53476	NM_002300	LDHB	-1.57897	14.4808	-5.46899	1.10743e-05	3.14659e-05	ref|Homo sapiens lactate dehydrogenase B (LDHB), transcript variant 1, mRNA [NM_002300]
A_33_P3356210	294	1	A_33_P3356210	NM_001202439	NCR3LG1	1.73266	8.70319	5.46059	1.13157e-05	3.1998e-05	ref|Homo sapiens natural killer cell cytotoxicity receptor 3 ligand 1 (NCR3LG1), mRNA [NM_001202439]
A_23_P77328	262	38	A_23_P77328	NM_005258	GCHFR	-2.03468	15.0694	-5.45513	1.14752e-05	3.21898e-05	ref|Homo sapiens GTP cyclohydrolase I feedback regulator (GCHFR), mRNA [NM_005258]
A_23_P51936	508	3	A_23_P51936	NM_001561	TNFRSF9	1.67713	7.24769	5.454	1.15086e-05	3.21898e-05	ref|Homo sapiens tumor necrosis factor receptor superfamily, member 9 (TNFRSF9), mRNA [NM_001561]
A_23_P75283	256	30	A_23_P75283	NM_006744	RBP4	-2.44937	14.4484	-5.45271	1.15469e-05	3.21898e-05	ref|Homo sapiens retinol binding protein 4, plasma (RBP4), mRNA [NM_006744]
A_23_P250212	35	69	A_23_P250212	NM_001080826	SGK223	-1.5399	11.8676	-5.44578	1.17541e-05	3.26134e-05	ref|Homo sapiens homolog of rat pragma of Rnd2 (SGK223), mRNA [NM_001080826]
A_33_P3317523	76	78	A_33_P3317523	NM_203401	STMN1	-2.01017	12.1625	-5.43129	1.21995e-05	3.3691e-05	ref|Homo sapiens stathmin 1 (STMN1), transcript variant 1, mRNA [NM_203401]
A_33_P3252834	169	36	A_33_P3252834	NM_012396	PHLDA3	-2.12975	11.7789	-5.4151	1.27175e-05	3.49468e-05	ref|Homo sapiens pleckstrin homology-like domain, family A, member 3 (PHLDA3), transcript variant 1, mRNA [NM_012396]
A_23_P5903	83	45	A_23_P5903	NM_016354	SLCO4A1	2.7306	7.87978	5.41342	1.27724e-05	3.49468e-05	ref|Homo sapiens solute carrier organic anion transporter family, member 4A1 (SLCO4A1), mRNA [NM_016354]
A_32_P67623	66	81	A_32_P67623	NM_001300788	FAM120C	-1.59662	9.55069	-5.40302	1.31184e-05	3.5728e-05	ref|Homo sapiens family with sequence similarity 120C (FAM120C), transcript variant 3, mRNA [NM_001300788]
A_23_P30435	154	76	A_23_P30435	NM_006058	TNIP1	1.896	13.3624	5.38672	1.36799e-05	3.6973e-05	ref|Homo sapiens TNFAIP3 interacting protein 1 (TNIP1), transcript variant 5, mRNA [NM_006058]
A_32_P52018	37	68	A_32_P52018	NM_030948	PHACTR1	2.0696	11.9034	5.38613	1.37007e-05	3.6973e-05	ref|Homo sapiens phosphatase and actin regulator 1 (PHACTR1), transcript variant 1, mRNA [NM_030948]
A_24_P273143	142	53	A_24_P273143	NR_024204	LINC00152	2.01501	11.8204	5.38155	1.38628e-05	3.71903e-05	ref|Homo sapiens long intergenic non-protein coding RNA 152 (LINC00152), transcript variant 1, long non-coding RNA [NR_024204]
A_23_P201687	234	4	A_23_P201687	ENST00000377836	HES2	-2.17228	9.92139	-5.38031	1.3907e-05	3.71903e-05	ens|hes family bHLH transcription factor 2 [Source:HGNC Symbol;Acc:HGNC:16005] [ENST00000377836]
A_23_P95790	85	79	A_23_P95790	NM_017625	ITLN1	-2.33526	11.0018	-5.37717	1.40198e-05	3.7323e-05	ref|Homo sapiens intelectin 1 (galactofuranose binding) (ITLN1), mRNA [NM_017625]
A_33_P3282489	386	55	A_33_P3282489	NM_001097634	GCNT1	-1.64826	8.84019	-5.35952	1.46707e-05	3.88807e-05	ref|Homo sapiens glucosaminyl (N-acetyl) transferase 1, core 2 (GCNT1), transcript variant 1, mRNA [NM_001097634]
A_33_P3224819	367	32	A_33_P3224819	NM_001286646	SLC45A4	1.63393	10.3746	5.35624	1.4795e-05	3.90351e-05	ref|Homo sapiens solute carrier family 45, member 4 (SLC45A4), transcript variant 1, mRNA [NM_001286646]
A_24_P303454	92	79	A_24_P303454	NM_012454	TIAM2	2.70929	8.63121	5.34951	1.50538e-05	3.92922e-05	ref|Homo sapiens T-cell lymphoma invasion and metastasis 2 (TIAM2), transcript variant 1, mRNA [NM_012454]
A_23_P131060	473	69	A_23_P131060	NM_007253	CYP4F8	1.58268	8.11952	5.34869	1.50853e-05	3.92922e-05	ref|Homo sapiens cytochrome P450, family 4, subfamily F, polypeptide 8 (CYP4F8), mRNA [NM_007253]
A_23_P79108	26	25	A_23_P79108	NM_138813	ATP8B3	-1.7605	7.25695	-5.34852	1.50919e-05	3.92922e-05	ref|Homo sapiens ATPase, aminophospholipid transporter, class I, type 8B, member 3 (ATP8B3), transcript variant 1, mRNA [NM_138813]
A_33_P3241661	465	84	A_33_P3241661	NM_001287682	LOC388780	2.5558	8.22483	5.34343	1.52909e-05	3.96356e-05	ref|Homo sapiens uncharacterized LOC388780 (LOC388780), mRNA [NM_001287682]
A_23_P423331	151	60	A_23_P423331	NM_032536	NTNG2	2.50779	8.33032	5.34101	1.53865e-05	3.97092e-05	ref|Homo sapiens netrin G2 (NTNG2), mRNA [NM_032536]
A_33_P3397801	48	82	A_33_P3397801	ENST00000589754	FLJ45743	1.59511	8.05383	5.33851	1.54858e-05	3.97917e-05	Unknown
A_33_P3666884	100	25	A_33_P3666884	NM_001098537	PNPLA7	-1.56791	10.5003	-5.33599	1.55867e-05	3.98777e-05	ref|Homo sapiens patatin-like phospholipase domain containing 7 (PNPLA7), transcript variant 1, mRNA [NM_001098537]
A_23_P31143	22	58	A_23_P31143	NM_001003395	TPD52L1	-2.37898	9.78874	-5.30282	1.69764e-05	4.3246e-05	ref|Homo sapiens tumor protein D52-like 1 (TPD52L1), transcript variant 2, mRNA [NM_001003395]
A_23_P30547	93	65	A_23_P30547	NM_005565	LCP2	1.97685	13.6091	5.29356	1.7386e-05	4.39158e-05	ref|Homo sapiens lymphocyte cytosolic protein 2 (SH2 domain containing leukocyte protein of 76kDa) (LCP2), mRNA [NM_005565]
A_33_P3334828	438	45	A_33_P3334828	NM_001265587	INSL3	1.76312	8.10476	5.29331	1.73973e-05	4.39158e-05	ref|Homo sapiens insulin-like 3 (Leydig cell) (INSL3), transcript variant 1, mRNA [NM_001265587]
A_23_P218549	240	77	A_23_P218549	NM_032571	EMR3	2.25743	11.0768	5.29186	1.74623e-05	4.39158e-05	ref|Homo sapiens egf-like module containing, mucin-like, hormone receptor-like 3 (EMR3), transcript variant 1, mRNA [NM_032571]
A_23_P304356	68	79	A_23_P304356	NM_013252	CLEC5A	1.52501	7.6007	5.25804	1.90526e-05	4.77121e-05	ref|Homo sapiens C-type lectin domain family 5, member A (CLEC5A), transcript variant 1, mRNA [NM_013252]
A_23_P206960	398	2	A_23_P206960	NM_003003	SEC14L1	2.16032	13.5016	5.25339	1.92824e-05	4.80839e-05	ref|Homo sapiens SEC14-like 1 (S. cerevisiae) (SEC14L1), transcript variant 1, mRNA [NM_003003]
A_33_P3399433	480	2	A_33_P3399433	NM_001258430	C20orf27	-1.69936	13.9875	-5.24584	1.96617e-05	4.88239e-05	ref|Homo sapiens chromosome 20 open reading frame 27 (C20orf27), transcript variant 3, mRNA [NM_001258430]
A_33_P3313055	266	45	A_33_P3313055	NM_000435	NOTCH3	2.02815	7.50179	5.24078	1.99202e-05	4.92587e-05	ref|Homo sapiens notch 3 (NOTCH3), mRNA [NM_000435]
A_23_P209394	88	61	A_23_P209394	NM_001127184	CFLAR	1.7125	11.3204	5.23068	2.04457e-05	5.03475e-05	ref|Homo sapiens CASP8 and FADD-like apoptosis regulator (CFLAR), transcript variant 3, mRNA [NM_001127184]
A_33_P3248439	271	35	A_33_P3248439	NM_033446	MVB12B	-1.6727	11.8541	-5.21887	2.10783e-05	5.15191e-05	ref|Homo sapiens multivesicular body subunit 12B (MVB12B), transcript variant 1, mRNA [NM_033446]
A_33_P3246829	360	42	A_33_P3246829	NM_173843	IL1RN	2.11759	11.8478	5.21855	2.10958e-05	5.15191e-05	ref|Homo sapiens interleukin 1 receptor antagonist (IL1RN), transcript variant 4, mRNA [NM_173843]
A_33_P3398897	24	75	A_33_P3398897	NM_000320	QDPR	-1.54393	10.2435	-5.21674	2.11947e-05	5.15475e-05	ref|Homo sapiens quinoid dihydropteridine reductase (QDPR), mRNA [NM_000320]
A_33_P3303810	242	8	A_33_P3303810	NM_005558	LAD1	1.92103	9.32077	5.21171	2.14712e-05	5.20062e-05	ref|Homo sapiens ladinin 1 (LAD1), mRNA [NM_005558]
A_33_P3266719	105	56	A_33_P3266719	NM_017628	TET2	1.85448	8.33862	5.20851	2.16492e-05	5.22232e-05	ref|Homo sapiens tet methylcytosine dioxygenase 2 (TET2), transcript variant 2, mRNA [NM_017628]
A_23_P319617	319	37	A_23_P319617	NM_019886	CHST7	2.38358	11.0152	5.20666	2.17529e-05	5.226e-05	ref|Homo sapiens carbohydrate (N-acetylglucosamine 6-O) sulfotransferase 7 (CHST7), mRNA [NM_019886]
A_23_P306941	434	45	A_23_P306941	NM_153615	RGL4	3.61432	10.8675	5.19186	2.26e-05	5.40753e-05	ref|Homo sapiens ral guanine nucleotide dissociation stimulator-like 4 (RGL4), mRNA [NM_153615]
A_33_P3415097	366	7	A_33_P3415097	NM_001830	CLCN4	-1.6858	9.84748	-5.18796	2.28288e-05	5.44024e-05	ref|Homo sapiens chloride channel, voltage-sensitive 4 (CLCN4), transcript variant 1, mRNA [NM_001830]
A_33_P3242623	530	11	A_33_P3242623	NM_014331	SLC7A11	3.38339	9.28423	5.1846	2.30273e-05	5.45021e-05	ref|Homo sapiens solute carrier family 7 (anionic amino acid transporter light chain, xc- system), member 11 (SLC7A11), mRNA [NM_014331]
A_23_P112774	321	18	A_23_P112774	NM_032611	PTP4A3	1.84461	7.92111	5.18292	2.31278e-05	5.45021e-05	ref|Homo sapiens protein tyrosine phosphatase type IVA, member 3 (PTP4A3), transcript variant 1, mRNA [NM_032611]
A_23_P343398	432	23	A_23_P343398	NM_001838	CCR7	2.40247	12.5437	5.18259	2.31472e-05	5.45021e-05	ref|Homo sapiens chemokine (C-C motif) receptor 7 (CCR7), mRNA [NM_001838]
A_33_P3238171	53	58	A_33_P3238171	NM_013373	ZDHHC8	-1.76585	8.62367	-5.18091	2.32478e-05	5.45217e-05	ref|Homo sapiens zinc finger, DHHC-type containing 8 (ZDHHC8), transcript variant 2, mRNA [NM_013373]
A_23_P300600	116	60	A_23_P300600	NM_021076	NEFH	-1.53504	9.49022	-5.17503	2.36037e-05	5.51374e-05	ref|Homo sapiens neurofilament, heavy polypeptide (NEFH), mRNA [NM_021076]
A_23_P202104	66	23	A_23_P202104	NM_005729	PPIF	1.61251	15.7028	5.17238	2.3766e-05	5.5298e-05	ref|Homo sapiens peptidylprolyl isomerase F (PPIF), mRNA [NM_005729]
A_23_P25566	456	52	A_23_P25566	NM_004951	GPR183	2.2321	12.5469	5.17038	2.38888e-05	5.53658e-05	ref|Homo sapiens G protein-coupled receptor 183 (GPR183), mRNA [NM_004951]
A_33_P3321533	163	46	A_33_P3321533	ENST00000563442	TMEM178B	1.57699	6.66157	5.16485	2.42322e-05	5.59424e-05	ens|transmembrane protein 178B [Source:HGNC Symbol;Acc:HGNC:44112] [ENST00000563442]
A_33_P3297444	423	81	A_33_P3297444	NM_032548	ABTB1	2.08931	13.8769	5.16313	2.43406e-05	5.59738e-05	ref|Homo sapiens ankyrin repeat and BTB (POZ) domain containing 1 (ABTB1), transcript variant 1, mRNA [NM_032548]
A_23_P429491	67	14	A_23_P429491	NM_145018	DDIAS	-1.69694	7.89342	-5.16065	2.4497e-05	5.60649e-05	ref|Homo sapiens DNA damage-induced apoptosis suppressor (DDIAS), mRNA [NM_145018]
A_33_P3411328	525	74	A_33_P3411328	NR_034151	LINC01136	2.30595	7.57198	5.1595	2.45699e-05	5.60649e-05	ref|Homo sapiens long intergenic non-protein coding RNA 1136 (LINC01136), transcript variant 1, long non-coding RNA [NR_034151]
A_24_P244944	316	8	A_24_P244944	NM_018349	MCTP2	2.74045	7.71618	5.15555	2.48215e-05	5.64211e-05	ref|Homo sapiens multiple C2 domains, transmembrane 2 (MCTP2), transcript variant 1, mRNA [NM_018349]
A_33_P3294533	213	16	A_33_P3294533	NM_002738	PRKCB	1.95115	8.94012	5.1505	2.51476e-05	5.68647e-05	ref|Homo sapiens protein kinase C, beta (PRKCB), transcript variant 2, mRNA [NM_002738]
A_23_P29005	257	20	A_23_P29005	NM_022136	SAMSN1	2.61705	12.2576	5.14896	2.52482e-05	5.68647e-05	ref|Homo sapiens SAM domain, SH3 domain and nuclear localization signals 1 (SAMSN1), transcript variant 1, mRNA [NM_022136]
A_23_P129856	396	20	A_23_P129856	NM_006497	HIC1	2.58895	7.76034	5.14808	2.53053e-05	5.68647e-05	ref|Homo sapiens hypermethylated in cancer 1 (HIC1), transcript variant 1, mRNA [NM_006497]
A_23_P347632	531	31	A_23_P347632	NM_014751	MTSS1	1.8782	7.92527	5.14509	2.55014e-05	5.70884e-05	ref|Homo sapiens metastasis suppressor 1 (MTSS1), transcript variant 2, mRNA [NM_014751]
A_33_P3380472	135	5	A_33_P3380472	NM_032554	HCAR1	1.56389	6.21383	5.14001	2.58386e-05	5.74472e-05	ref|Homo sapiens hydroxycarboxylic acid receptor 1 (HCAR1), mRNA [NM_032554]
A_23_P117992	193	48	A_23_P117992	NM_014861	ATP2C2	1.98574	6.39944	5.13975	2.58561e-05	5.74472e-05	ref|Homo sapiens ATPase, Ca++ transporting, type 2C, member 2 (ATP2C2), transcript variant 2, mRNA [NM_014861]
A_33_P3276703	430	77	A_33_P3276703	NM_003378	VGF	1.53088	7.29283	5.1343	2.62227e-05	5.80435e-05	ref|Homo sapiens VGF nerve growth factor inducible (VGF), mRNA [NM_003378]
A_23_P39251	246	7	A_23_P39251	NM_001013706	PLIN5	2.67042	8.16178	5.1311	2.64401e-05	5.8262e-05	ref|Homo sapiens perilipin 5 (PLIN5), mRNA [NM_001013706]
A_23_P68601	243	50	A_23_P68601	NM_003650	CST7	2.41307	9.41674	5.12996	2.65186e-05	5.8262e-05	ref|Homo sapiens cystatin F (leukocystatin) (CST7), mRNA [NM_003650]
A_23_P139585	457	53	A_23_P139585	NM_000924	PDE1B	-2.01816	9.61968	-5.12623	2.67749e-05	5.86072e-05	ref|Homo sapiens phosphodiesterase 1B, calmodulin-dependent (PDE1B), transcript variant 1, mRNA [NM_000924]
A_33_P3242503	302	73	A_33_P3242503	NM_199451	ZNF365	-2.50593	8.99246	-5.11942	2.72506e-05	5.94283e-05	ref|Homo sapiens zinc finger protein 365 (ZNF365), transcript variant C, mRNA [NM_199451]
A_23_P388993	445	69	A_23_P388993	NM_033390	ZC3H12C	2.02518	8.61256	5.10457	2.83169e-05	6.15269e-05	ref|Homo sapiens zinc finger CCCH-type containing 12C (ZC3H12C), mRNA [NM_033390]
A_23_P117662	16	17	A_23_P117662	NM_002112	HDC	1.77249	6.70317	5.09319	2.91625e-05	6.31321e-05	ref|Homo sapiens histidine decarboxylase (HDC), mRNA [NM_002112]
A_23_P70688	283	32	A_23_P70688	NM_004271	LY86	-1.54438	14.6641	-5.08846	2.95213e-05	6.36755e-05	ref|Homo sapiens lymphocyte antigen 86 (LY86), mRNA [NM_004271]
A_23_P210465	408	78	A_23_P210465	NM_002638	PI3	4.39029	14.1739	5.06285	3.15434e-05	6.77896e-05	ref|Homo sapiens peptidase inhibitor 3, skin-derived (PI3), mRNA [NM_002638]
A_23_P374082	296	26	A_23_P374082	NM_033274	ADAM19	1.9911	11.0593	5.05771	3.1966e-05	6.81194e-05	ref|Homo sapiens ADAM metallopeptidase domain 19 (ADAM19), mRNA [NM_033274]
A_33_P3269388	498	82	A_33_P3269388	NM_001146082	MBOAT7	2.14223	9.61442	5.05674	3.20462e-05	6.81194e-05	ref|Homo sapiens membrane bound O-acyltransferase domain containing 7 (MBOAT7), transcript variant 4, mRNA [NM_001146082]
A_23_P52336	140	10	A_23_P52336	NM_170744	UNC5B	-1.93753	10.6731	-5.05646	3.2069e-05	6.81194e-05	ref|Homo sapiens unc-5 homolog B (C. elegans) (UNC5B), transcript variant 1, mRNA [NM_170744]
A_24_P288448	512	4	A_24_P288448	ENST00000478553	RASSF2	1.8378	7.50631	5.05539	3.21579e-05	6.81194e-05	ens|Ras association (RalGDS/AF-6) domain family member 2 [Source:HGNC Symbol;Acc:HGNC:9883] [ENST00000478553]
A_23_P92012	378	2	A_23_P92012	NM_025265	TSEN2	-1.50586	7.9155	-5.05173	3.24638e-05	6.85217e-05	ref|Homo sapiens TSEN2 tRNA splicing endonuclease subunit (TSEN2), transcript variant 1, mRNA [NM_025265]
A_23_P42257	97	57	A_23_P42257	NM_003897	IER3	2.46971	14.2456	5.04867	3.27219e-05	6.88207e-05	ref|Homo sapiens immediate early response 3 (IER3), mRNA [NM_003897]
A_32_P74409	33	24	A_32_P74409	NM_001145033	C11orf96	2.95265	9.0241	5.02743	3.4571e-05	7.2452e-05	ref|Homo sapiens chromosome 11 open reading frame 96 (C11orf96), mRNA [NM_001145033]
A_23_P21485	505	77	A_23_P21485	NM_017933	PID1	2.44499	8.68264	5.02395	3.48842e-05	7.285e-05	ref|Homo sapiens phosphotyrosine interaction domain containing 1 (PID1), transcript variant 1, mRNA [NM_017933]
A_33_P3316928	79	25	A_33_P3316928	NM_020651	PELI1	2.41684	12.7018	5.02198	3.50627e-05	7.28694e-05	ref|Homo sapiens pellino E3 ubiquitin protein ligase 1 (PELI1), mRNA [NM_020651]
A_23_P22444	206	85	A_23_P22444	NM_002621	CFP	1.66499	13.645	5.02112	3.51401e-05	7.28694e-05	ref|Homo sapiens complement factor properdin (CFP), transcript variant 1, mRNA [NM_002621]
A_33_P3881262	380	68	A_33_P3881262	NM_156039	CSF3R	2.44555	15.1628	5.00816	3.63395e-05	7.50932e-05	ref|Homo sapiens colony stimulating factor 3 receptor (granulocyte) (CSF3R), transcript variant 3, mRNA [NM_156039]
A_23_P216225	256	38	A_23_P216225	NM_004430	EGR3	2.79475	9.49771	4.99733	3.73731e-05	7.69599e-05	ref|Homo sapiens early growth response 3 (EGR3), transcript variant 1, mRNA [NM_004430]
A_23_P69293	359	73	A_23_P69293	NM_018397	CHDH	-1.91331	9.55807	-4.98819	3.8268e-05	7.80943e-05	ref|Homo sapiens choline dehydrogenase (CHDH), mRNA [NM_018397]
A_33_P3240843	363	19	A_33_P3240843	NM_144649	TMEM71	2.91758	9.06527	4.98801	3.82857e-05	7.80943e-05	ref|Homo sapiens transmembrane protein 71 (TMEM71), transcript variant 1, mRNA [NM_144649]
A_33_P3359900	342	68	A_33_P3359900	NM_198449	EMB	2.19098	9.39407	4.98766	3.83204e-05	7.80943e-05	ref|Homo sapiens embigin (EMB), mRNA [NM_198449]
A_23_P401106	53	43	A_23_P401106	NM_002599	PDE2A	2.37252	10.0798	4.98259	3.88266e-05	7.88541e-05	ref|Homo sapiens phosphodiesterase 2A, cGMP-stimulated (PDE2A), transcript variant 1, mRNA [NM_002599]
A_23_P57658	199	30	A_23_P57658	NM_020386	HRASLS	-1.66115	8.16931	-4.97483	3.96148e-05	8.01793e-05	ref|Homo sapiens HRAS-like suppressor (HRASLS), mRNA [NM_020386]
A_24_P318656	340	76	A_24_P318656	NM_000212	ITGB3	2.83242	8.81094	4.97339	3.97629e-05	8.02043e-05	ref|Homo sapiens integrin, beta 3 (platelet glycoprotein IIIa, antigen CD61) (ITGB3), mRNA [NM_000212]
A_23_P92499	94	65	A_23_P92499	NM_003264	TLR2	2.24072	13.6131	4.96795	4.03276e-05	8.10668e-05	ref|Homo sapiens toll-like receptor 2 (TLR2), mRNA [NM_003264]
A_24_P184555	286	65	A_24_P184555	NM_002859	PXN	2.30863	13.0384	4.96361	4.07836e-05	8.17054e-05	ref|Homo sapiens paxillin (PXN), transcript variant 1, mRNA [NM_002859]
A_23_P99540	187	68	A_23_P99540	NM_004926	ZFP36L1	1.55923	15.2529	4.95381	4.18322e-05	8.35231e-05	ref|Homo sapiens ZFP36 ring finger protein-like 1 (ZFP36L1), transcript variant 1, mRNA [NM_004926]
A_33_P3242820	315	25	A_33_P3242820	NR_037844	LOC115110	1.59346	8.67689	4.94937	4.23156e-05	8.42038e-05	ref|Homo sapiens uncharacterized LOC115110 (LOC115110), long non-coding RNA [NR_037844]
A_33_P3209866	286	85	A_33_P3209866	NM_001256877	KANK1	1.91742	7.15778	4.93929	4.34364e-05	8.61439e-05	ref|Homo sapiens KN motif and ankyrin repeat domains 1 (KANK1), transcript variant 4, mRNA [NM_001256877]
A_23_P398449	272	50	A_23_P398449	NM_001291703	VNN3	2.34205	7.63936	4.93585	4.38244e-05	8.66228e-05	ref|Homo sapiens vanin 3 (VNN3), transcript variant 5, mRNA [NM_001291703]
A_33_P3249748	348	25	A_33_P3249748	NM_016647	THEM6	-1.63186	10.1853	-4.93393	4.40429e-05	8.67645e-05	ref|Homo sapiens thioesterase superfamily member 6 (THEM6), mRNA [NM_016647]
A_33_P3324383	516	41	A_33_P3324383	NM_001013690	FIGNL2	1.55987	6.74648	4.92876	4.46374e-05	8.76435e-05	ref|Homo sapiens fidgetin-like 2 (FIGNL2), mRNA [NM_001013690]
A_23_P91283	127	39	A_23_P91283	NM_020356	CASS4	2.63253	8.81186	4.92369	4.52277e-05	8.85085e-05	ref|Homo sapiens Cas scaffolding protein family member 4 (CASS4), transcript variant 2, mRNA [NM_020356]
A_23_P1602	452	46	A_23_P1602	NM_006779	CDC42EP2	2.33366	11.0841	4.90553	4.74079e-05	9.20625e-05	ref|Homo sapiens CDC42 effector protein (Rho GTPase binding) 2 (CDC42EP2), mRNA [NM_006779]
A_33_P3372004	165	52	A_33_P3372004	NM_005849	IGSF6	1.72106	12.2271	4.90509	4.74611e-05	9.20625e-05	ref|Homo sapiens immunoglobulin superfamily, member 6 (IGSF6), mRNA [NM_005849]
A_24_P190472	113	15	A_24_P190472	NM_003064	SLPI	3.43286	12.0329	4.90469	4.75111e-05	9.20625e-05	ref|Homo sapiens secretory leukocyte peptidase inhibitor (SLPI), mRNA [NM_003064]
A_23_P100196	20	43	A_23_P100196	NM_005153	USP10	1.60566	10.9673	4.89729	4.84304e-05	9.35372e-05	ref|Homo sapiens ubiquitin specific peptidase 10 (USP10), transcript variant 2, mRNA [NM_005153]
A_33_P3295203	378	6	A_33_P3295203	NM_001523	HAS1	2.73972	11.527	4.8931	4.89599e-05	9.42517e-05	ref|Homo sapiens hyaluronan synthase 1 (HAS1), transcript variant 1, mRNA [NM_001523]
A_33_P3397655	358	43	A_33_P3397655	NM_001166208	SYNPO	1.80767	8.71479	4.89024	4.93237e-05	9.46439e-05	ref|Homo sapiens synaptopodin (SYNPO), transcript variant 3, mRNA [NM_001166208]
A_33_P3341442	326	16	A_33_P3341442	NM_000395	CSF2RB	1.64391	7.8383	4.88766	4.96554e-05	9.4972e-05	ref|Homo sapiens colony stimulating factor 2 receptor, beta, low-affinity (granulocyte-macrophage) (CSF2RB), mRNA [NM_000395]
A_23_P79094	428	64	A_23_P79094	NM_006865	LILRA3	2.43009	10.5919	4.88365	5.01732e-05	9.56528e-05	ref|Homo sapiens leukocyte immunoglobulin-like receptor, subfamily A (without TM domain), member 3 (LILRA3), transcript variant 1, mRNA [NM_006865]
A_23_P69810	451	10	A_23_P69810	NM_032717	AGPAT9	1.52171	11.0955	4.87005	5.19746e-05	9.87684e-05	ref|Homo sapiens 1-acylglycerol-3-phosphate O-acyltransferase 9 (AGPAT9), transcript variant 1, mRNA [NM_032717]
A_33_P3336700	272	73	A_33_P3336700	NM_020859	SHROOM3	-1.70634	7.26904	-4.86804	5.22466e-05	9.89671e-05	ref|Homo sapiens shroom family member 3 (SHROOM3), mRNA [NM_020859]
A_24_P418408	318	13	A_24_P418408	NM_198552	FAM89A	-1.90672	12.7462	-4.86395	5.28032e-05	9.94318e-05	ref|Homo sapiens family with sequence similarity 89, member A (FAM89A), mRNA [NM_198552]
A_23_P29773	59	16	A_23_P29773	NM_014398	LAMP3	1.86217	11.2091	4.86377	5.28284e-05	9.94318e-05	ref|Homo sapiens lysosomal-associated membrane protein 3 (LAMP3), mRNA [NM_014398]
A_33_P3321697	495	36	A_33_P3321697	NM_022140	EPB41L4A	-2.11839	9.69901	-4.85985	5.3367e-05	0.000100127	ref|Homo sapiens erythrocyte membrane protein band 4.1 like 4A (EPB41L4A), mRNA [NM_022140]
A_23_P50946	500	49	A_23_P50946	NM_005855	RAMP1	2.8386	11.0547	4.85065	5.46556e-05	0.000101902	ref|Homo sapiens receptor (G protein-coupled) activity modifying protein 1 (RAMP1), mRNA [NM_005855]
A_33_P3317580	63	85	A_33_P3317580	NM_001495	GFRA2	1.67839	9.46791	4.85038	5.46938e-05	0.000101902	ref|Homo sapiens GDNF family receptor alpha 2 (GFRA2), transcript variant 1, mRNA [NM_001495]
A_32_P56249	509	7	A_32_P56249	NR_038996	USP30-AS1	-1.65724	12.4925	-4.84942	5.48303e-05	0.000101902	ref|Homo sapiens USP30 antisense RNA 1 (USP30-AS1), long non-coding RNA [NR_038996]
A_23_P310	136	69	A_23_P310	NM_023009	MARCKSL1	2.43068	9.30152	4.8429	5.57653e-05	0.000103314	ref|Homo sapiens MARCKS-like 1 (MARCKSL1), transcript variant 1, mRNA [NM_023009]
A_23_P213385	336	21	A_23_P213385	NM_006317	BASP1	2.34379	15.1246	4.83957	5.62491e-05	0.000103547	ref|Homo sapiens brain abundant, membrane attached signal protein 1 (BASP1), transcript variant 1, mRNA [NM_006317]
A_24_P214858	391	34	A_24_P214858	NM_024807	TREML2	2.85421	9.14254	4.83868	5.63797e-05	0.000103547	ref|Homo sapiens triggering receptor expressed on myeloid cells-like 2 (TREML2), mRNA [NM_024807]
A_23_P21134	446	43	A_23_P21134	NM_004083	DDIT3	1.5709	9.66006	4.83842	5.64166e-05	0.000103547	ref|Homo sapiens DNA-damage-inducible transcript 3 (DDIT3), transcript variant 5, mRNA [NM_004083]
A_24_P63019	14	40	A_24_P63019	NM_004633	IL1R2	3.57471	10.5938	4.83668	5.66726e-05	0.000103695	ref|Homo sapiens interleukin 1 receptor, type II (IL1R2), transcript variant 1, mRNA [NM_004633]
A_23_P101380	30	17	A_23_P101380	NM_198540	B3GNT8	2.745	10.5814	4.82798	5.7965e-05	0.000105732	ref|Homo sapiens UDP-GlcNAc:betaGal beta-1,3-N-acetylglucosaminyltransferase 8 (B3GNT8), mRNA [NM_198540]
A_23_P214079	204	33	A_23_P214079	NM_003122	SPINK1	3.2756	11.3397	4.82526	5.83761e-05	0.000106155	ref|Homo sapiens serine peptidase inhibitor, Kazal type 1 (SPINK1), mRNA [NM_003122]
A_23_P17481	485	69	A_23_P17481	NM_023068	SIGLEC1	-1.55406	9.93493	-4.8233	5.86739e-05	0.000106369	ref|Homo sapiens sialic acid binding Ig-like lectin 1, sialoadhesin (SIGLEC1), mRNA [NM_023068]
A_23_P119478	130	68	A_23_P119478	NM_005755	EBI3	1.63255	8.34946	4.82146	5.89538e-05	0.00010655	ref|Homo sapiens Epstein-Barr virus induced 3 (EBI3), mRNA [NM_005755]
A_24_P295010	348	15	A_24_P295010	NM_004155	SERPINB9	2.44698	10.458	4.81156	6.04875e-05	0.000108988	ref|Homo sapiens serpin peptidase inhibitor, clade B (ovalbumin), member 9 (SERPINB9), mRNA [NM_004155]
A_33_P3301709	428	40	A_33_P3301709	NM_001098722	GNG4	1.88143	7.06896	4.80913	6.08703e-05	0.000109345	ref|Homo sapiens guanine nucleotide binding protein (G protein), gamma 4 (GNG4), transcript variant 1, mRNA [NM_001098722]
A_23_P32404	212	79	A_23_P32404	NM_002201	ISG20	2.60231	14.9461	4.79951	6.24088e-05	0.000111769	ref|Homo sapiens interferon stimulated exonuclease gene 20kDa (ISG20), transcript variant 1, mRNA [NM_002201]
A_24_P129588	258	84	A_24_P129588	NM_181745	FFAR4	-1.68934	9.33345	-4.79368	6.33586e-05	0.000113127	ref|Homo sapiens free fatty acid receptor 4 (FFAR4), transcript variant 1, mRNA [NM_181745]
A_23_P340848	461	68	A_23_P340848	NM_000960	PTGIR	2.12638	8.0438	4.78807	6.42876e-05	0.000114037	ref|Homo sapiens prostaglandin I2 (prostacyclin) receptor (IP) (PTGIR), mRNA [NM_000960]
A_24_P182929	89	13	A_24_P182929	NM_003471	KCNAB1	-2.49043	7.95114	-4.78804	6.42929e-05	0.000114037	ref|Homo sapiens potassium channel, voltage gated subfamily A regulatory beta subunit 1 (KCNAB1), transcript variant 2, mRNA [NM_003471]
A_33_P3295786	203	60	A_33_P3295786	NM_001042693	FAM159A	2.68733	9.9638	4.78662	6.45304e-05	0.000114037	ref|Homo sapiens family with sequence similarity 159, member A (FAM159A), mRNA [NM_001042693]
A_24_P300777	297	14	A_24_P300777	NM_001109	ADAM8	2.67964	15.3236	4.78541	6.47324e-05	0.000114037	ref|Homo sapiens ADAM metallopeptidase domain 8 (ADAM8), transcript variant 1, mRNA [NM_001109]
A_23_P49759	10	47	A_23_P49759	NM_002981	CCL1	1.67943	6.74967	4.78481	6.48334e-05	0.000114037	ref|Homo sapiens chemokine (C-C motif) ligand 1 (CCL1), mRNA [NM_002981]
A_23_P404536	432	82	A_23_P404536	NM_005021	ENPP3	-2.04328	7.6794	-4.7798	6.5683e-05	0.000115189	ref|Homo sapiens ectonucleotide pyrophosphatase/phosphodiesterase 3 (ENPP3), mRNA [NM_005021]
A_23_P301855	198	75	A_23_P301855	NM_002338	LSAMP	-1.74005	8.72279	-4.77555	6.64104e-05	0.00011612	ref|Homo sapiens limbic system-associated membrane protein (LSAMP), mRNA [NM_002338]
A_23_P114057	95	42	A_23_P114057	NM_017789	SEMA4C	1.66587	8.09001	4.76829	6.76723e-05	0.000117804	ref|Homo sapiens sema domain, immunoglobulin domain (Ig), transmembrane domain (TM) and short cytoplasmic domain, (semaphorin) 4C (SEMA4C), mRNA [NM_017789]
A_23_P131846	384	51	A_23_P131846	NM_005985	SNAI1	2.15784	10.0556	4.76773	6.77723e-05	0.000117804	ref|Homo sapiens snail family zinc finger 1 (SNAI1), mRNA [NM_005985]
A_33_P3267532	76	13	A_33_P3267532	NM_170736	KCNJ15	2.81272	8.65283	4.76493	6.82654e-05	0.000118313	ref|Homo sapiens potassium channel, inwardly rectifying subfamily J, member 15 (KCNJ15), transcript variant 1, mRNA [NM_170736]
A_33_P3225873	240	54	A_33_P3225873	NR_028324	LINC01002	1.67288	10.5086	4.75375	7.02749e-05	0.00012144	ref|Homo sapiens long intergenic non-protein coding RNA 1002 (LINC01002), long non-coding RNA [NR_028324]
A_24_P174755	404	33	A_24_P174755	NM_003060	SLC22A5	-1.68393	8.49743	-4.75151	7.06836e-05	0.00012179	ref|Homo sapiens solute carrier family 22 (organic cation/carnitine transporter), member 5 (SLC22A5), mRNA [NM_003060]
A_33_P3216282	280	61	A_33_P3216282	NR_024478	LINC01512	1.59415	6.37039	4.72406	7.5903e-05	0.000130403	ref|Homo sapiens long intergenic non-protein coding RNA 1512 (LINC01512), long non-coding RNA [NR_024478]
A_33_P3446495	308	53	A_33_P3446495	NM_015123	FRMD4B	1.55453	10.0677	4.71529	7.7649e-05	0.000133016	ref|Homo sapiens FERM domain containing 4B (FRMD4B), mRNA [NM_015123]
A_23_P151267	370	67	A_23_P151267	NM_016357	LIMA1	-1.66714	10.9471	-4.68954	8.30151e-05	0.000141798	ref|Homo sapiens LIM domain and actin binding 1 (LIMA1), transcript variant 2, mRNA [NM_016357]
A_23_P166269	341	19	A_23_P166269	NM_058186	FAM3B	-1.8843	11.335	-4.65971	8.96976e-05	0.00015277	ref|Homo sapiens family with sequence similarity 3, member B (FAM3B), transcript variant 1, mRNA [NM_058186]
A_23_P204736	269	3	A_23_P204736	NM_005276	GPD1	-2.0587	10.1607	-4.64767	9.25433e-05	0.000157164	ref|Homo sapiens glycerol-3-phosphate dehydrogenase 1 (soluble) (GPD1), transcript variant 1, mRNA [NM_005276]
A_23_P156826	35	28	A_23_P156826	NM_032744	ADTRP	-1.70472	11.971	-4.64412	9.34016e-05	0.000158167	ref|Homo sapiens androgen-dependent TFPI-regulating protein (ADTRP), transcript variant 2, mRNA [NM_032744]
A_24_P299318	28	45	A_24_P299318	NM_182705	FAM101B	2.75131	9.91431	4.64095	9.41722e-05	0.000159016	ref|Homo sapiens family with sequence similarity 101, member B (FAM101B), mRNA [NM_182705]
A_23_P67529	53	27	A_23_P67529	NM_002250	KCNN4	1.58144	11.4581	4.63947	9.45334e-05	0.000159172	ref|Homo sapiens potassium channel, calcium activated intermediate/small conductance subfamily N alpha, member 4 (KCNN4), mRNA [NM_002250]
A_33_P3311439	315	44	A_33_P3311439	NM_001024071	GCH1	1.78239	9.10534	4.63807	9.48778e-05	0.000159298	ref|Homo sapiens GTP cyclohydrolase 1 (GCH1), transcript variant 4, mRNA [NM_001024071]
A_33_P3382924	456	26	A_33_P3382924	NM_003118	SPARC	-2.06747	10.1487	-4.63471	9.57096e-05	0.000159978	ref|Homo sapiens secreted protein, acidic, cysteine-rich (osteonectin) (SPARC), mRNA [NM_003118]
A_33_P3865368	475	68	A_33_P3865368	NR_046173	LOC254896	2.84004	9.76418	4.63419	9.58389e-05	0.000159978	ref|Homo sapiens uncharacterized LOC254896 (LOC254896), long non-coding RNA [NR_046173]
A_23_P25155	261	72	A_23_P25155	NM_020370	GPR84	2.12608	10.9557	4.63316	9.60952e-05	0.000159978	ref|Homo sapiens G protein-coupled receptor 84 (GPR84), mRNA [NM_020370]
A_24_P335620	414	51	A_24_P335620	NM_003486	SLC7A5	2.08572	9.14298	4.63063	9.67286e-05	0.000160435	ref|Homo sapiens solute carrier family 7 (amino acid transporter light chain, L system), member 5 (SLC7A5), mRNA [NM_003486]
A_23_P146077	127	33	A_23_P146077	NM_018660	ZNF395	2.17672	8.97709	4.6298	9.69374e-05	0.000160435	ref|Homo sapiens zinc finger protein 395 (ZNF395), mRNA [NM_018660]
A_24_P27977	281	75	A_24_P27977	NM_003307	TRPM2	1.66126	9.54971	4.62882	9.71838e-05	0.000160435	ref|Homo sapiens transient receptor potential cation channel, subfamily M, member 2 (TRPM2), transcript variant 1, mRNA [NM_003307]
A_23_P18017	269	74	A_23_P18017	NM_001870	CPA3	2.16744	7.41204	4.62597	9.79047e-05	0.000161175	ref|Homo sapiens carboxypeptidase A3 (mast cell) (CPA3), mRNA [NM_001870]
A_23_P40956	130	48	A_23_P40956	NM_016362	GHRL	1.84975	8.16728	4.62367	9.84909e-05	0.000161689	ref|Homo sapiens ghrelin/obestatin prepropeptide (GHRL), transcript variant 1, mRNA [NM_016362]
A_23_P89941	246	38	A_23_P89941	NM_001800	CDKN2D	1.86663	12.9919	4.61855	9.98081e-05	0.000163398	ref|Homo sapiens cyclin-dependent kinase inhibitor 2D (p19, inhibits CDK4) (CDKN2D), transcript variant 1, mRNA [NM_001800]
A_23_P160546	68	83	A_23_P160546	NM_001040217	FAM63A	1.50686	10.5146	4.61703	0.000100203	0.000163591	ref|Homo sapiens family with sequence similarity 63, member A (FAM63A), transcript variant 2, mRNA [NM_001040217]
A_33_P3420035	312	40	A_33_P3420035	NM_181489	ZNF445	1.65908	11.3167	4.60828	0.000102505	0.000166889	ref|Homo sapiens zinc finger protein 445 (ZNF445), mRNA [NM_181489]
A_33_P3352578	264	81	A_33_P3352578	NM_080387	CLEC4D	1.82721	10.0073	4.60368	0.000103736	0.000168428	ref|Homo sapiens C-type lectin domain family 4, member D (CLEC4D), mRNA [NM_080387]
A_23_P201778	381	74	A_23_P201778	NM_080588	PTPN7	2.06815	9.3929	4.57827	0.000110807	0.000179416	ref|Homo sapiens protein tyrosine phosphatase, non-receptor type 7 (PTPN7), transcript variant 2, mRNA [NM_080588]
A_23_P422851	341	44	A_23_P422851	NM_138375	CABLES1	-1.74931	11.5769	-4.57027	0.000113131	0.000182554	ref|Homo sapiens Cdk5 and Abl enzyme substrate 1 (CABLES1), transcript variant 1, mRNA [NM_138375]
A_24_P149036	453	36	A_24_P149036	NM_001387	DPYSL3	1.51222	7.48897	4.56948	0.000113363	0.000182554	ref|Homo sapiens dihydropyrimidinase-like 3 (DPYSL3), transcript variant 2, mRNA [NM_001387]
A_23_P90626	408	42	A_23_P90626	NM_004288	CYTIP	1.59336	13.6565	4.55869	0.000116582	0.000187228	ref|Homo sapiens cytohesin 1 interacting protein (CYTIP), mRNA [NM_004288]
A_33_P3284345	345	29	A_33_P3284345	NM_004495	NRG1	1.53321	6.75951	4.55698	0.000117099	0.000187548	ref|Homo sapiens neuregulin 1 (NRG1), transcript variant HRG-gamma, mRNA [NM_004495]
A_33_P3784253	427	11	A_33_P3784253	NM_001128620	PAK1	1.90736	11.5213	4.55582	0.000117453	0.000187608	ref|Homo sapiens p21 protein (Cdc42/Rac)-activated kinase 1 (PAK1), transcript variant 1, mRNA [NM_001128620]
A_23_P153964	511	17	A_23_P153964	NM_002193	INHBB	1.53665	6.91264	4.55249	0.000118471	0.000188724	ref|Homo sapiens inhibin, beta B (INHBB), mRNA [NM_002193]
A_24_P68631	229	35	A_24_P68631	NM_175065	HIST2H2AB	2.11999	12.9158	4.54983	0.000119293	0.000189522	ref|Homo sapiens histone cluster 2, H2ab (HIST2H2AB), mRNA [NM_175065]
A_33_P3295358	362	12	A_33_P3295358	NM_139314	ANGPTL4	2.5646	9.29739	4.54747	0.000120025	0.000190173	ref|Homo sapiens angiopoietin-like 4 (ANGPTL4), transcript variant 1, mRNA [NM_139314]
A_23_P58266	258	62	A_23_P58266	NM_005980	S100P	2.8087	15.6311	4.54459	0.000120924	0.000191086	ref|Homo sapiens S100 calcium binding protein P (S100P), mRNA [NM_005980]
A_23_P154962	230	81	A_23_P154962	NM_015672	RIMBP3	-1.53472	10.5134	-4.54166	0.000121848	0.000191756	ref|Homo sapiens RIMS binding protein 3 (RIMBP3), mRNA [NM_015672]
A_24_P26897	83	22	A_24_P26897	NM_005539	INPP5A	1.88552	7.82603	4.54119	0.000121997	0.000191756	ref|Homo sapiens inositol polyphosphate-5-phosphatase, 40kDa (INPP5A), mRNA [NM_005539]
A_23_P97990	376	46	A_23_P97990	NM_002775	HTRA1	1.78429	10.3565	4.54009	0.000122346	0.000191794	ref|Homo sapiens HtrA serine peptidase 1 (HTRA1), mRNA [NM_002775]
A_23_P358394	375	64	A_23_P358394	NM_015864	FAM65B	3.04731	9.67586	4.51856	0.000129372	0.000202272	ref|Homo sapiens family with sequence similarity 65, member B (FAM65B), transcript variant 2, mRNA [NM_015864]
A_23_P39814	267	23	A_23_P39814	NM_004882	CIR1	1.5546	11.0368	4.51269	0.000131358	0.000204836	ref|Homo sapiens corepressor interacting with RBPJ, 1 (CIR1), mRNA [NM_004882]
A_23_P114903	494	32	A_23_P114903	NM_002155	HSPA6	2.28141	10.599	4.50895	0.000132637	0.000206262	ref|Homo sapiens heat shock 70kDa protein 6 (HSP70B') (HSPA6), mRNA [NM_002155]
A_23_P32500	412	56	A_23_P32500	NM_015136	STAB1	1.7097	8.90467	4.50798	0.000132971	0.000206262	ref|Homo sapiens stabilin 1 (STAB1), mRNA [NM_015136]
A_23_P376557	160	20	A_23_P376557	NM_022468	MMP25	3.25512	11.5135	4.50454	0.000134165	0.000207569	ref|Homo sapiens matrix metallopeptidase 25 (MMP25), mRNA [NM_022468]
A_24_P261259	168	28	A_24_P261259	NM_004566	PFKFB3	1.69533	12.4518	4.49683	0.000136875	0.000211209	ref|Homo sapiens 6-phosphofructo-2-kinase/fructose-2,6-biphosphatase 3 (PFKFB3), transcript variant 1, mRNA [NM_004566]
A_23_P134176	403	70	A_23_P134176	NM_001024465	SOD2	1.63467	16.6736	4.47898	0.000143361	0.000220642	ref|Homo sapiens superoxide dismutase 2, mitochondrial (SOD2), transcript variant 2, mRNA [NM_001024465]
A_23_P62115	417	56	A_23_P62115	NM_003254	TIMP1	1.64905	14.4364	4.46744	0.000147715	0.000226752	ref|Homo sapiens TIMP metallopeptidase inhibitor 1 (TIMP1), mRNA [NM_003254]
A_23_P113111	108	41	A_23_P113111	NM_000044	AR	-1.65917	7.12543	-4.45341	0.000153188	0.000234544	ref|Homo sapiens androgen receptor (AR), transcript variant 1, mRNA [NM_000044]
A_23_P41765	166	57	A_23_P41765	NM_002198	IRF1	1.50875	11.5532	4.43981	0.000158684	0.000242331	ref|Homo sapiens interferon regulatory factor 1 (IRF1), mRNA [NM_002198]
A_23_P102000	26	72	A_23_P102000	NM_001008540	CXCR4	2.24576	16.274	4.43325	0.000161407	0.0002453	ref|Homo sapiens chemokine (C-X-C motif) receptor 4 (CXCR4), transcript variant 1, mRNA [NM_001008540]
A_23_P151710	243	57	A_23_P151710	NM_000956	PTGER2	1.78322	9.85698	4.43313	0.000161458	0.0002453	ref|Homo sapiens prostaglandin E receptor 2 (subtype EP2), 53kDa (PTGER2), mRNA [NM_000956]
A_23_P145965	393	71	A_23_P145965	NM_003596	TPST1	2.98058	8.36616	4.42691	0.000164084	0.00024865	ref|Homo sapiens tyrosylprotein sulfotransferase 1 (TPST1), mRNA [NM_003596]
A_32_P313405	453	35	A_32_P313405	NM_005559	LAMA1	-1.91995	7.91519	-4.42571	0.000164596	0.000248788	ref|Homo sapiens laminin, alpha 1 (LAMA1), mRNA [NM_005559]
A_24_P86389	385	41	A_24_P86389	NM_003514	HIST1H2AM	1.58547	13.7263	4.41745	0.000168156	0.000253098	ref|Homo sapiens histone cluster 1, H2am (HIST1H2AM), mRNA [NM_003514]
A_33_P3308686	169	5	A_33_P3308686	NM_020785	CC2D2A	-1.52498	7.81165	-4.41711	0.000168304	0.000253098	ref|Homo sapiens coiled-coil and C2 domain containing 2A (CC2D2A), transcript variant 2, mRNA [NM_020785]
A_23_P57709	508	70	A_23_P57709	NM_013363	PCOLCE2	-2.26877	13.5764	-4.41472	0.000169349	0.000254023	ref|Homo sapiens procollagen C-endopeptidase enhancer 2 (PCOLCE2), mRNA [NM_013363]
A_33_P3242614	108	57	A_33_P3242614	NR_002454	LOC606724	1.89028	7.43872	4.40604	0.000173201	0.000259144	ref|Homo sapiens coronin, actin binding protein, 1A pseudogene (LOC606724), non-coding RNA [NR_002454]
A_23_P162288	144	59	A_23_P162288	NM_005379	MYO1A	-1.66492	8.56327	-4.39515	0.00017816	0.000265548	ref|Homo sapiens myosin IA (MYO1A), transcript variant 2, mRNA [NM_005379]
A_23_P32414	191	7	A_23_P32414	NM_016542	STK26	2.01075	9.81906	4.39468	0.00017838	0.000265548	ref|Homo sapiens serine/threonine protein kinase 26 (STK26), transcript variant 1, mRNA [NM_016542]
A_23_P31073	269	80	A_23_P31073	NM_005375	MYB	-1.751	9.81075	-4.38996	0.000180571	0.000267573	ref|Homo sapiens v-myb avian myeloblastosis viral oncogene homolog (MYB), transcript variant 2, mRNA [NM_005375]
A_24_P353300	387	68	A_24_P353300	NM_001031801	LIMK2	1.67652	9.81971	4.3898	0.000180646	0.000267573	ref|Homo sapiens LIM domain kinase 2 (LIMK2), transcript variant 1, mRNA [NM_001031801]
A_23_P154849	447	67	A_23_P154849	NM_138983	OLIG1	3.36917	8.62875	4.38737	0.000181788	0.000268592	ref|Homo sapiens oligodendrocyte transcription factor 1 (OLIG1), mRNA [NM_138983]
A_23_P406616	59	1	A_23_P406616	NM_175884	CCDC71L	1.6047	11.9849	4.38535	0.000182744	0.000269331	ref|Homo sapiens coiled-coil domain containing 71-like (CCDC71L), mRNA [NM_175884]
A_24_P379750	214	56	A_24_P379750	NM_002357	MXD1	1.90219	13.1099	4.37565	0.000187393	0.000275495	ref|Homo sapiens MAX dimerization protein 1 (MXD1), transcript variant 1, mRNA [NM_002357]
A_23_P78248	147	51	A_23_P78248	NM_015515	KRT23	3.05705	10.4329	4.36133	0.000194474	0.000284662	ref|Homo sapiens keratin 23, type I (KRT23), transcript variant 1, mRNA [NM_015515]
A_23_P82929	194	38	A_23_P82929	NM_002514	NOV	2.0475	8.23263	4.3611	0.000194591	0.000284662	ref|Homo sapiens nephroblastoma overexpressed (NOV), mRNA [NM_002514]
A_23_P37702	97	25	A_23_P37702	NM_003294	TPSAB1	2.19197	8.03359	4.35907	0.000195617	0.000284867	ref|Homo sapiens tryptase alpha/beta 1 (TPSAB1), mRNA [NM_003294]
A_33_P3254320	509	20	A_33_P3254320	NM_005490	SH2D3A	2.33949	8.89454	4.3585	0.000195908	0.000284867	ref|Homo sapiens SH2 domain containing 3A (SH2D3A), mRNA [NM_005490]
A_33_P3369034	385	20	A_33_P3369034	NM_001170714	BCAR1	-1.81268	12.4224	-4.35756	0.000196386	0.000284867	ref|Homo sapiens breast cancer anti-estrogen resistance 1 (BCAR1), transcript variant 1, mRNA [NM_001170714]
A_23_P371215	205	85	A_23_P371215	NM_012092	ICOS	-1.86756	10.2421	-4.35702	0.000196659	0.000284867	ref|Homo sapiens inducible T-cell co-stimulator (ICOS), mRNA [NM_012092]
A_23_P259442	296	49	A_23_P259442	NM_001873	CPE	-2.25351	11.3634	-4.34842	0.000201089	0.000290571	ref|Homo sapiens carboxypeptidase E (CPE), mRNA [NM_001873]
A_23_P58132	11	27	A_23_P58132	NM_004310	RHOH	2.2286	11.6402	4.34541	0.000202664	0.000291889	ref|Homo sapiens ras homolog family member H (RHOH), transcript variant 6, mRNA [NM_004310]
A_23_P382775	455	24	A_23_P382775	NM_014417	BBC3	1.64947	11.6478	4.34479	0.000202989	0.000291889	ref|Homo sapiens BCL2 binding component 3 (BBC3), transcript variant 4, mRNA [NM_014417]
A_23_P153897	227	41	A_23_P153897	NM_052847	GNG7	1.51365	8.03384	4.3392	0.00020595	0.000295428	ref|Homo sapiens guanine nucleotide binding protein (G protein), gamma 7 (GNG7), mRNA [NM_052847]
A_23_P126735	131	28	A_23_P126735	NM_000572	IL10	1.66715	8.53344	4.33258	0.000209507	0.000299803	ref|Homo sapiens interleukin 10 (IL10), mRNA [NM_000572]
A_23_P394064	401	18	A_23_P394064	NM_012232	PTRF	1.94417	9.03548	4.32585	0.000213195	0.000304343	ref|Homo sapiens polymerase I and transcript release factor (PTRF), mRNA [NM_012232]
A_33_P3415052	151	54	A_33_P3415052	NM_001172292	NIPAL4	2.3528	8.23081	4.32156	0.000215574	0.000306999	ref|Homo sapiens NIPA-like domain containing 4 (NIPAL4), transcript variant 2, mRNA [NM_001172292]
A_24_P68311	347	23	A_24_P68311	NM_015180	SYNE2	1.92885	7.44613	4.31928	0.000216852	0.000308076	ref|Homo sapiens spectrin repeat containing, nuclear envelope 2 (SYNE2), transcript variant 1, mRNA [NM_015180]
A_23_P324754	392	63	A_23_P324754	NM_018689	CEMIP	1.57919	6.18131	4.3163	0.000218527	0.000309711	ref|Homo sapiens cell migration inducing protein, hyaluronan binding (CEMIP), transcript variant 3, mRNA [NM_018689]
A_23_P50678	37	63	A_23_P50678	NM_139355	MATK	1.8686	8.39775	4.31487	0.00021934	0.000309945	ref|Homo sapiens megakaryocyte-associated tyrosine kinase (MATK), transcript variant 1, mRNA [NM_139355]
A_23_P209360	157	63	A_23_P209360	NM_052920	KLHL29	-1.74601	9.69204	-4.31416	0.000219741	0.000309945	ref|Homo sapiens kelch-like family member 29 (KLHL29), mRNA [NM_052920]
A_33_P3241269	122	20	A_33_P3241269	NM_001025195	CES1	-2.02255	16.8358	-4.31071	0.000221712	0.00031198	ref|Homo sapiens carboxylesterase 1 (CES1), transcript variant 1, mRNA [NM_001025195]
A_33_P3393766	430	46	A_33_P3393766	NM_001130677	C17orf96	1.70902	8.49071	4.29849	0.000228839	0.000321245	ref|Homo sapiens chromosome 17 open reading frame 96 (C17orf96), mRNA [NM_001130677]
A_32_P87013	108	47	A_32_P87013	NM_000584	CXCL8	2.91168	11.861	4.28693	0.00023579	0.000330218	ref|Homo sapiens chemokine (C-X-C motif) ligand 8 (CXCL8), mRNA [NM_000584]
A_24_P230563	100	64	A_24_P230563	NM_000417	IL2RA	2.00004	7.62407	4.28391	0.000237638	0.000331605	ref|Homo sapiens interleukin 2 receptor, alpha (IL2RA), mRNA [NM_000417]
A_33_P3291484	412	15	A_33_P3291484	NM_005668	ST8SIA4	1.71513	9.16752	4.28348	0.000237903	0.000331605	ref|Homo sapiens ST8 alpha-N-acetyl-neuraminide alpha-2,8-sialyltransferase 4 (ST8SIA4), transcript variant 1, mRNA [NM_005668]
A_33_P3274562	353	10	A_33_P3274562	NM_025243	SLC19A3	-1.67139	8.98935	-4.28082	0.000239544	0.000333107	ref|Homo sapiens solute carrier family 19 (thiamine transporter), member 3 (SLC19A3), mRNA [NM_025243]
A_24_P270728	468	49	A_24_P270728	NM_001042483	NUPR1	-1.58425	16.1565	-4.27056	0.000245986	0.000341263	ref|Homo sapiens nuclear protein, transcriptional regulator, 1 (NUPR1), transcript variant 1, mRNA [NM_001042483]
A_23_P154065	440	4	A_23_P154065	NM_006000	TUBA4A	2.43635	11.5958	4.26188	0.000251573	0.000348196	ref|Homo sapiens tubulin, alpha 4a (TUBA4A), transcript variant 1, mRNA [NM_006000]
A_23_P37484	281	3	A_23_P37484	NM_014918	CHSY1	1.60821	12.8362	4.25237	0.000257837	0.000356032	ref|Homo sapiens chondroitin sulfate synthase 1 (CHSY1), mRNA [NM_014918]
A_32_P217750	333	12	A_32_P217750	NM_002183	IL3RA	2.84358	12.5142	4.22857	0.000274199	0.000377743	ref|Homo sapiens interleukin 3 receptor, alpha (low affinity) (IL3RA), transcript variant 1, mRNA [NM_002183]
A_23_P210482	256	7	A_23_P210482	NM_000022	ADA	1.56172	11.791	4.22258	0.000278477	0.000382744	ref|Homo sapiens adenosine deaminase (ADA), mRNA [NM_000022]
A_23_P419107	159	49	A_23_P419107	NM_152772	TCP11L2	1.7384	7.89522	4.21986	0.000280445	0.000384555	ref|Homo sapiens t-complex 11, testis-specific-like 2 (TCP11L2), transcript variant 1, mRNA [NM_152772]
A_23_P164691	221	57	A_23_P164691	NM_002162	ICAM3	2.44192	13.5468	4.21228	0.000285994	0.000391255	ref|Homo sapiens intercellular adhesion molecule 3 (ICAM3), mRNA [NM_002162]
A_24_P56388	271	41	A_24_P56388	NM_181054	HIF1A	1.51851	11.9671	4.21001	0.000287675	0.000392647	ref|Homo sapiens hypoxia inducible factor 1, alpha subunit (basic helix-loop-helix transcription factor) (HIF1A), transcript variant 2, mRNA [NM_181054]
A_33_P3255304	525	23	A_33_P3255304	NM_001099781	GGT5	2.44944	8.43641	4.20712	0.000289833	0.00039339	ref|Homo sapiens gamma-glutamyltransferase 5 (GGT5), transcript variant 1, mRNA [NM_001099781]
A_24_P237270	310	14	A_24_P237270	NM_000675	ADORA2A	2.97277	8.75954	4.20693	0.000289971	0.00039339	ref|Homo sapiens adenosine A2a receptor (ADORA2A), transcript variant 3, mRNA [NM_000675]
A_33_P3308332	362	28	A_33_P3308332	NM_021200	PLEKHB1	-1.79031	10.2786	-4.2066	0.000290217	0.00039339	ref|Homo sapiens pleckstrin homology domain containing, family B (evectins) member 1 (PLEKHB1), transcript variant 1, mRNA [NM_021200]
A_23_P396299	371	74	A_23_P396299	NR_034094	MRVI1-AS1	2.04195	7.56839	4.19924	0.000295789	0.000400026	ref|Homo sapiens MRVI1 antisense RNA 1 (MRVI1-AS1), transcript variant 4, long non-coding RNA [NR_034094]
A_33_P3219279	158	10	A_33_P3219279	NM_032452	JPH4	-1.89649	10.9172	-4.19803	0.00029672	0.000400369	ref|Homo sapiens junctophilin 4 (JPH4), transcript variant 1, mRNA [NM_032452]
A_33_P3272948	364	11	A_33_P3272948	NM_001145536	C17orf107	1.90206	10.8934	4.19523	0.00029887	0.000402351	ref|Homo sapiens chromosome 17 open reading frame 107 (C17orf107), mRNA [NM_001145536]
A_23_P211212	103	45	A_23_P211212	NM_030582	COL18A1	1.99378	9.44748	4.19434	0.00029956	0.000402363	ref|Homo sapiens collagen, type XVIII, alpha 1 (COL18A1), transcript variant 1, mRNA [NM_030582]
A_23_P308722	380	18	A_23_P308722	NM_145038	DRC1	1.63736	7.08924	4.18845	0.000304149	0.000407601	ref|Homo sapiens dynein regulatory complex subunit 1 (DRC1), mRNA [NM_145038]
A_23_P130113	330	51	A_23_P130113	NM_080912	ASGR2	1.88922	8.81457	4.18387	0.000307769	0.000411519	ref|Homo sapiens asialoglycoprotein receptor 2 (ASGR2), transcript variant H2', mRNA [NM_080912]
A_23_P428184	189	83	A_23_P428184	NM_021065	HIST1H2AD	2.65486	13.708	4.1811	0.000309978	0.000413538	ref|Homo sapiens histone cluster 1, H2ad (HIST1H2AD), mRNA [NM_021065]
A_23_P85682	387	49	A_23_P85682	NM_005595	NFIA	-1.5549	8.8055	-4.17779	0.000312638	0.000416146	ref|Homo sapiens nuclear factor I/A (NFIA), transcript variant 2, mRNA [NM_005595]
A_33_P3408221	274	10	A_33_P3408221	NR_026952	SEC14L1P1	1.7394	9.75678	4.17412	0.000315615	0.000419164	ref|Homo sapiens SEC14-like 1 pseudogene 1 (SEC14L1P1), non-coding RNA [NR_026952]
A_23_P9523	182	72	A_23_P9523	NM_022128	RBKS	1.54161	10.0973	4.15559	0.000331082	0.000438721	ref|Homo sapiens ribokinase (RBKS), transcript variant 1, mRNA [NM_022128]
A_23_P39931	51	53	A_23_P39931	NM_003494	DYSF	2.01721	9.17998	4.14812	0.000337526	0.000445308	ref|Homo sapiens dysferlin (DYSF), transcript variant 8, mRNA [NM_003494]
A_23_P40847	60	68	A_23_P40847	NM_004267	CHST2	1.64663	7.9691	4.14808	0.00033756	0.000445308	ref|Homo sapiens carbohydrate (N-acetylglucosamine-6-O) sulfotransferase 2 (CHST2), mRNA [NM_004267]
A_23_P90172	401	33	A_23_P90172	NM_014330	PPP1R15A	1.50995	12.2161	4.14672	0.00033875	0.000445883	ref|Homo sapiens protein phosphatase 1, regulatory subunit 15A (PPP1R15A), mRNA [NM_014330]
A_23_P74278	430	44	A_23_P74278	NM_001037341	PDE4B	1.67698	12.7398	4.13029	0.000353412	0.000463711	ref|Homo sapiens phosphodiesterase 4B, cAMP-specific (PDE4B), transcript variant d, mRNA [NM_001037341]
A_24_P245379	392	76	A_24_P245379	NM_002575	SERPINB2	2.03306	6.79999	4.1298	0.000353864	0.000463711	ref|Homo sapiens serpin peptidase inhibitor, clade B (ovalbumin), member 2 (SERPINB2), transcript variant 2, mRNA [NM_002575]
A_23_P134835	301	41	A_23_P134835	NM_018371	CSGALNACT1	2.30059	8.68028	4.12639	0.000356985	0.000466765	ref|Homo sapiens chondroitin sulfate N-acetylgalactosaminyltransferase 1 (CSGALNACT1), transcript variant 2, mRNA [NM_018371]
A_33_P3311403	71	70	A_33_P3311403	NM_130385	MRVI1	2.48677	9.48346	4.12483	0.000358427	0.000467617	ref|Homo sapiens murine retrovirus integration site 1 homolog (MRVI1), transcript variant 2, mRNA [NM_130385]
A_23_P153320	41	55	A_23_P153320	NM_000201	ICAM1	1.59306	12.5497	4.11976	0.000363145	0.000472728	ref|Homo sapiens intercellular adhesion molecule 1 (ICAM1), mRNA [NM_000201]
A_23_P16944	426	4	A_23_P16944	NM_001006946	SDC1	2.02898	10.1155	4.11039	0.000372021	0.000483219	ref|Homo sapiens syndecan 1 (SDC1), transcript variant 1, mRNA [NM_001006946]
A_23_P98350	303	23	A_23_P98350	NM_001165	BIRC3	1.59704	11.7653	4.10146	0.00038068	0.000493381	ref|Homo sapiens baculoviral IAP repeat containing 3 (BIRC3), transcript variant 1, mRNA [NM_001165]
A_32_P164246	35	37	A_32_P164246	NM_033260	FOXQ1	1.86124	6.86647	4.09854	0.000383557	0.000496022	ref|Homo sapiens forkhead box Q1 (FOXQ1), mRNA [NM_033260]
A_23_P13094	249	83	A_23_P13094	NM_002425	MMP10	2.33217	6.75325	4.0975	0.000384589	0.000496271	ref|Homo sapiens matrix metallopeptidase 10 (stromelysin 2) (MMP10), mRNA [NM_002425]
A_23_P64721	148	3	A_23_P64721	NM_006018	HCAR3	2.18049	15.6353	4.08155	0.000400728	0.00051597	ref|Homo sapiens hydroxycarboxylic acid receptor 3 (HCAR3), mRNA [NM_006018]
A_24_P339126	260	42	A_24_P339126	NM_144957	PRSS21	-2.07284	9.04621	-4.07973	0.000402607	0.000517263	ref|Homo sapiens protease, serine, 21 (testisin) (PRSS21), transcript variant 3, mRNA [NM_144957]
A_23_P59045	411	30	A_23_P59045	NM_021052	HIST1H2AE	1.80521	9.92847	4.07281	0.000409851	0.000525427	ref|Homo sapiens histone cluster 1, H2ae (HIST1H2AE), mRNA [NM_021052]
A_24_P137897	438	30	A_24_P137897	NM_001007245	IFRD1	1.65704	9.89098	4.06526	0.000417892	0.000534576	ref|Homo sapiens interferon-related developmental regulator 1 (IFRD1), transcript variant 2, mRNA [NM_001007245]
A_23_P40174	29	62	A_23_P40174	NM_004994	MMP9	2.64016	13.9442	4.05601	0.000427962	0.000546276	ref|Homo sapiens matrix metallopeptidase 9 (gelatinase B, 92kDa gelatinase, 92kDa type IV collagenase) (MMP9), mRNA [NM_004994]
A_23_P89589	326	29	A_23_P89589	NM_002616	PER1	2.02396	10.879	4.0463	0.000438791	0.000558387	ref|Homo sapiens period circadian clock 1 (PER1), mRNA [NM_002616]
A_24_P97342	371	21	A_24_P97342	NM_021935	PROK2	3.43006	13.0774	4.04582	0.00043934	0.000558387	ref|Homo sapiens prokineticin 2 (PROK2), transcript variant 2, mRNA [NM_021935]
A_33_P3319967	245	17	A_33_P3319967	NM_001244438	ARG1	2.18228	7.09427	4.04221	0.000443437	0.000562384	ref|Homo sapiens arginase 1 (ARG1), transcript variant 1, mRNA [NM_001244438]
A_23_P76538	204	48	A_23_P76538	NM_017899	TESC	1.88686	10.4718	4.00874	0.000483303	0.000611632	ref|Homo sapiens tescalcin (TESC), transcript variant 1, mRNA [NM_017899]
A_23_P104318	129	25	A_23_P104318	NM_019058	DDIT4	2.22468	11.3271	3.99721	0.000497835	0.000628677	ref|Homo sapiens DNA-damage-inducible transcript 4 (DDIT4), mRNA [NM_019058]
A_23_P26325	304	13	A_23_P26325	NM_002987	CCL17	2.89778	11.3071	3.99265	0.000503705	0.000634733	ref|Homo sapiens chemokine (C-C motif) ligand 17 (CCL17), mRNA [NM_002987]
A_23_P259901	503	32	A_23_P259901	NM_012253	TKTL1	3.36436	8.73415	3.99177	0.000504846	0.000634817	ref|Homo sapiens transketolase-like 1 (TKTL1), transcript variant 1, mRNA [NM_012253]
A_23_P132760	216	54	A_23_P132760	NM_007117	TRH	1.71299	7.7291	3.97036	0.000533384	0.000669278	ref|Homo sapiens thyrotropin-releasing hormone (TRH), mRNA [NM_007117]
A_33_P3342628	132	16	A_33_P3342628	NM_021170	HES4	2.6143	13.0216	3.9683	0.00053621	0.000671399	ref|Homo sapiens hes family bHLH transcription factor 4 (HES4), transcript variant 2, mRNA [NM_021170]
A_24_P304154	521	42	A_24_P304154	NM_001025390	AMPD3	1.76053	9.30447	3.96637	0.000538872	0.000673305	ref|Homo sapiens adenosine monophosphate deaminase 3 (AMPD3), transcript variant 3, mRNA [NM_001025390]
A_24_P403244	335	44	A_24_P403244	NM_178238	PILRB	1.61984	8.50568	3.962	0.000544948	0.00067946	ref|Homo sapiens paired immunoglobin-like type 2 receptor beta (PILRB), mRNA [NM_178238]
A_23_P59022	75	53	A_23_P59022	NM_033502	TRERF1	1.73183	8.77496	3.96112	0.000546181	0.000679564	ref|Homo sapiens transcriptional regulating factor 1 (TRERF1), transcript variant 2, mRNA [NM_033502]
A_23_P9883	39	13	A_23_P9883	NM_001079821	NLRP3	2.16821	11.4671	3.93919	0.000577794	0.000717387	ref|Homo sapiens NLR family, pyrin domain containing 3 (NLRP3), transcript variant 3, mRNA [NM_001079821]
A_23_P67932	322	57	A_23_P67932	NM_000634	CXCR1	3.00227	11.9548	3.91815	0.000609806	0.00075413	ref|Homo sapiens chemokine (C-X-C motif) receptor 1 (CXCR1), mRNA [NM_000634]
A_23_P13753	61	71	A_23_P13753	NM_006163	NFE2	2.65747	11.382	3.91807	0.00060994	0.00075413	ref|Homo sapiens nuclear factor, erythroid 2 (NFE2), transcript variant 1, mRNA [NM_006163]
A_23_P34597	245	64	A_23_P34597	NM_001785	CDA	2.47737	9.45794	3.91329	0.000617453	0.000761826	ref|Homo sapiens cytidine deaminase (CDA), mRNA [NM_001785]
A_23_P165624	123	74	A_23_P165624	NM_007115	TNFAIP6	2.05724	12.4383	3.90872	0.000624732	0.000769201	ref|Homo sapiens tumor necrosis factor, alpha-induced protein 6 (TNFAIP6), mRNA [NM_007115]
A_33_P3555937	163	73	A_33_P3555937	NM_001205315	STEAP4	2.69797	9.19972	3.8937	0.000649232	0.000797705	ref|Homo sapiens STEAP family member 4 (STEAP4), transcript variant 2, mRNA [NM_001205315]
A_23_P157117	43	50	A_23_P157117	NM_182898	CREB5	2.03176	9.83355	3.89057	0.000654454	0.000802452	ref|Homo sapiens cAMP responsive element binding protein 5 (CREB5), transcript variant 1, mRNA [NM_182898]
A_23_P50638	207	24	A_23_P50638	NM_052972	LRG1	2.69976	12.2022	3.86842	0.00069261	0.000847479	ref|Homo sapiens leucine-rich alpha-2-glycoprotein 1 (LRG1), mRNA [NM_052972]
A_23_P325562	112	19	A_23_P325562	NM_006671	SLC1A7	-1.82735	9.78906	-3.855	0.000716799	0.000875265	ref|Homo sapiens solute carrier family 1 (glutamate transporter), member 7 (SLC1A7), transcript variant 4, mRNA [NM_006671]
A_23_P360804	417	82	A_23_P360804	NM_020939	CPNE5	1.66175	8.57832	3.84938	0.000727159	0.000886084	ref|Homo sapiens copine V (CPNE5), mRNA [NM_020939]
A_23_P150979	242	85	A_23_P150979	NM_058173	MUCL1	2.59278	8.19903	3.84636	0.0007328	0.000891121	ref|Homo sapiens mucin-like 1 (MUCL1), mRNA [NM_058173]
A_24_P130936	529	33	A_24_P130936	NM_004660	DDX3Y	2.13175	8.87479	3.84118	0.000742555	0.00090113	ref|Homo sapiens DEAD (Asp-Glu-Ala-Asp) box helicase 3, Y-linked (DDX3Y), transcript variant 2, mRNA [NM_004660]
A_24_P340128	103	67	A_24_P340128	NM_178129	P2RY8	1.55427	8.4339	3.83539	0.000753626	0.000912691	ref|Homo sapiens purinergic receptor P2Y, G-protein coupled, 8 (P2RY8), mRNA [NM_178129]
A_33_P3333232	139	82	A_33_P3333232	ENST00000621947	CCDC162P	-1.81031	7.34495	-3.8308	0.000762519	0.000921572	ens|coiled-coil domain containing 162, pseudogene [Source:HGNC Symbol;Acc:HGNC:21565] [ENST00000621947]
A_23_P74001	369	70	A_23_P74001	NM_005621	S100A12	3.00837	12.7082	3.82844	0.000767117	0.000925236	ref|Homo sapiens S100 calcium binding protein A12 (S100A12), mRNA [NM_005621]
A_23_P74609	227	3	A_23_P74609	NM_015714	G0S2	2.09398	15.8069	3.81696	0.000789933	0.000950816	ref|Homo sapiens G0/G1 switch 2 (G0S2), mRNA [NM_015714]
A_23_P120902	74	84	A_23_P120902	NM_006498	LGALS2	1.97332	11.1082	3.80377	0.000816981	0.000981374	ref|Homo sapiens lectin, galactoside-binding, soluble, 2 (LGALS2), mRNA [NM_006498]
A_24_P23625	359	7	A_24_P23625	NM_006041	HS3ST3B1	1.66694	7.84361	3.79799	0.000829108	0.00099392	ref|Homo sapiens heparan sulfate (glucosamine) 3-O-sulfotransferase 3B1 (HS3ST3B1), transcript variant 1, mRNA [NM_006041]
A_23_P206280	63	39	A_23_P206280	NM_201525	GPR56	1.63163	8.36601	3.79559	0.000834192	0.000997991	ref|Homo sapiens G protein-coupled receptor 56 (GPR56), transcript variant 3, mRNA [NM_201525]
A_23_P207632	182	49	A_23_P207632	NM_174953	ATP2A3	1.98114	8.64936	3.77633	0.000876179	0.0010461	ref|Homo sapiens ATPase, Ca++ transporting, ubiquitous (ATP2A3), transcript variant 5, mRNA [NM_174953]
A_23_P78037	131	40	A_23_P78037	NM_006273	CCL7	1.72022	8.352	3.77151	0.000887004	0.00105689	ref|Homo sapiens chemokine (C-C motif) ligand 7 (CCL7), mRNA [NM_006273]
A_24_P89891	447	47	A_24_P89891	NM_005658	TRAF1	1.77961	9.03333	3.77019	0.000889992	0.00105832	ref|Homo sapiens TNF receptor-associated factor 1 (TRAF1), transcript variant 1, mRNA [NM_005658]
A_23_P28334	416	49	A_23_P28334	NM_003853	IL18RAP	3.03005	10.7757	3.76161	0.000909644	0.00107952	ref|Homo sapiens interleukin 18 receptor accessory protein (IL18RAP), mRNA [NM_003853]
A_24_P66027	394	49	A_24_P66027	NM_004900	APOBEC3B	2.14376	10.5896	3.75968	0.000914119	0.00108265	ref|Homo sapiens apolipoprotein B mRNA editing enzyme, catalytic polypeptide-like 3B (APOBEC3B), transcript variant 1, mRNA [NM_004900]
A_33_P3423854	532	23	A_33_P3423854	NM_001278543	C8B	-2.52334	12.2531	-3.7578	0.000918519	0.00108569	ref|Homo sapiens complement component 8, beta polypeptide (C8B), transcript variant 2, mRNA [NM_001278543]
A_23_P15108	167	37	A_23_P15108	NM_031477	YPEL3	1.94596	10.1705	3.75631	0.000921992	0.00108762	ref|Homo sapiens yippee-like 3 (Drosophila) (YPEL3), transcript variant 1, mRNA [NM_031477]
A_23_P258493	200	19	A_23_P258493	NM_005573	LMNB1	2.33136	10.864	3.74674	0.000944738	0.00111223	ref|Homo sapiens lamin B1 (LMNB1), transcript variant 1, mRNA [NM_005573]
A_23_P208302	39	62	A_23_P208302	NM_000483	APOC2	-1.84997	11.9849	-3.72277	0.00100412	0.00117979	ref|Homo sapiens apolipoprotein C-II (APOC2), mRNA [NM_000483]
A_23_P259344	204	11	A_23_P259344	NM_031890	CECR6	1.725	7.94575	3.70343	0.00105466	0.00123672	ref|Homo sapiens cat eye syndrome chromosome region, candidate 6 (CECR6), transcript variant 1, mRNA [NM_031890]
A_33_P3214720	44	42	A_33_P3214720	NM_025079	ZC3H12A	1.63172	10.8626	3.69305	0.00108281	0.00126483	ref|Homo sapiens zinc finger CCCH-type containing 12A (ZC3H12A), mRNA [NM_025079]
A_24_P353638	367	39	A_24_P353638	NM_021181	SLAMF7	1.77208	13.1744	3.69302	0.00108291	0.00126483	ref|Homo sapiens SLAM family member 7 (SLAMF7), transcript variant 1, mRNA [NM_021181]
A_24_P379104	79	50	A_24_P379104	NM_006875	PIM2	1.56407	11.217	3.6919	0.00108597	0.0012659	ref|Homo sapiens Pim-2 proto-oncogene, serine/threonine kinase (PIM2), mRNA [NM_006875]
A_23_P72737	485	3	A_23_P72737	NM_003641	IFITM1	2.27937	14.6655	3.67901	0.00112207	0.00130541	ref|Homo sapiens interferon induced transmembrane protein 1 (IFITM1), mRNA [NM_003641]
A_23_P350451	383	16	A_23_P350451	NM_001198	PRDM1	1.90318	9.61528	3.66753	0.0011552	0.0013413	ref|Homo sapiens PR domain containing 1, with ZNF domain (PRDM1), transcript variant 1, mRNA [NM_001198]
A_23_P205370	252	66	A_23_P205370	NM_016150	ASB2	1.96868	8.41805	3.61189	0.00132986	0.00154108	ref|Homo sapiens ankyrin repeat and SOCS box containing 2 (ASB2), transcript variant 2, mRNA [NM_016150]
A_23_P64611	92	54	A_23_P64611	NM_176798	P2RY6	1.5371	8.55653	3.58707	0.00141584	0.00163749	ref|Homo sapiens pyrimidinergic receptor P2Y, G-protein coupled, 6 (P2RY6), transcript variant 2, mRNA [NM_176798]
A_23_P24104	38	47	A_23_P24104	NM_002658	PLAU	1.74767	13.6388	3.56998	0.0014782	0.00170628	ref|Homo sapiens plasminogen activator, urokinase (PLAU), transcript variant 1, mRNA [NM_002658]
A_23_P152234	398	71	A_23_P152234	NM_144673	CMTM2	2.55329	10.7027	3.54271	0.00158326	0.00182399	ref|Homo sapiens CKLF-like MARVEL transmembrane domain containing 2 (CMTM2), transcript variant 1, mRNA [NM_144673]
A_23_P253791	287	31	A_23_P253791	NM_004345	CAMP	-1.60696	12.8275	-3.54125	0.00158908	0.00182713	ref|Homo sapiens cathelicidin antimicrobial peptide (CAMP), mRNA [NM_004345]
A_23_P89431	34	11	A_23_P89431	NM_002982	CCL2	2.19191	14.3532	3.53273	0.00162353	0.00186312	ref|Homo sapiens chemokine (C-C motif) ligand 2 (CCL2), mRNA [NM_002982]
A_23_P10506	13	55	A_23_P10506	NM_014485	HPGDS	-1.52906	10.4819	-3.52982	0.00163543	0.00187314	ref|Homo sapiens hematopoietic prostaglandin D synthase (HPGDS), mRNA [NM_014485]
A_23_P51487	481	80	A_23_P51487	NM_018284	GBP3	-1.83128	9.02492	-3.48768	0.00181795	0.00207816	ref|Homo sapiens guanylate binding protein 3 (GBP3), mRNA [NM_018284]
A_24_P49199	95	74	A_24_P49199	NM_181789	GLDN	-1.65329	10.7597	-3.48429	0.00183347	0.00209	ref|Homo sapiens gliomedin (GLDN), mRNA [NM_181789]
A_33_P3400273	505	60	A_33_P3400273	NM_000655	SELL	2.46248	11.8346	3.48387	0.00183538	0.00209	ref|Homo sapiens selectin L (SELL), transcript variant 1, mRNA [NM_000655]
A_33_P3382324	85	75	A_33_P3382324	NM_012217	TPSD1	1.81976	7.51095	3.48301	0.00183934	0.00209049	ref|Homo sapiens tryptase delta 1 (TPSD1), mRNA [NM_012217]
A_23_P256724	198	63	A_23_P256724	NM_003841	TNFRSF10C	2.37251	13.0412	3.47328	0.00188476	0.002138	ref|Homo sapiens tumor necrosis factor receptor superfamily, member 10c, decoy without an intracellular domain (TNFRSF10C), mRNA [NM_003841]
A_33_P3369058	383	58	A_33_P3369058	NM_198578	LRRK2	1.5093	8.43638	3.47023	0.00189919	0.00215023	ref|Homo sapiens leucine-rich repeat kinase 2 (LRRK2), mRNA [NM_198578]
A_23_P62647	409	44	A_23_P62647	NM_003037	SLAMF1	1.7594	9.0187	3.44231	0.0020366	0.0023014	ref|Homo sapiens signaling lymphocytic activation molecule family member 1 (SLAMF1), transcript variant 1, mRNA [NM_003037]
A_32_P9543	7	33	A_32_P9543	NM_145699	APOBEC3A	2.14298	10.8687	3.43759	0.00206078	0.00232428	ref|Homo sapiens apolipoprotein B mRNA editing enzyme, catalytic polypeptide-like 3A (APOBEC3A), transcript variant 1, mRNA [NM_145699]
A_23_P169494	222	79	A_23_P169494	NM_000607	ORM1	3.14722	10.0821	3.43652	0.00206628	0.00232604	ref|Homo sapiens orosomucoid 1 (ORM1), mRNA [NM_000607]
A_23_P67847	177	61	A_23_P67847	NM_024572	GALNT14	1.65282	7.34776	3.40766	0.00222064	0.00249505	ref|Homo sapiens polypeptide N-acetylgalactosaminyltransferase 14 (GALNT14), transcript variant 1, mRNA [NM_024572]
A_24_P71468	79	73	A_24_P71468	NM_012413	QPCT	1.63228	10.1125	3.39407	0.00229711	0.00257607	ref|Homo sapiens glutaminyl-peptide cyclotransferase (QPCT), mRNA [NM_012413]
A_33_P3214550	189	1	A_33_P3214550	NM_001557	CXCR2	2.43345	12.7193	3.38881	0.00232741	0.00260511	ref|Homo sapiens chemokine (C-X-C motif) receptor 2 (CXCR2), transcript variant 1, mRNA [NM_001557]
A_23_P309381	308	73	A_23_P309381	NM_001040874	HIST2H2AA4	2.42283	11.6234	3.38613	0.002343	0.0026176	ref|Homo sapiens histone cluster 2, H2aa4 (HIST2H2AA4), mRNA [NM_001040874]
A_33_P3344127	440	39	A_33_P3344127	NM_003512	HIST1H2AC	1.89954	9.66626	3.37095	0.00243318	0.00271323	ref|Homo sapiens histone cluster 1, H2ac (HIST1H2AC), mRNA [NM_003512]
A_33_P3305102	374	22	A_33_P3305102	NM_170776	GPR97	1.70787	10.0729	3.36741	0.00245468	0.00273204	ref|Homo sapiens G protein-coupled receptor 97 (GPR97), mRNA [NM_170776]
A_23_P127948	75	66	A_23_P127948	NM_001124	ADM	2.44025	12.8137	3.36358	0.00247818	0.00274788	ref|Homo sapiens adrenomedullin (ADM), mRNA [NM_001124]
A_23_P141505	42	36	A_23_P141505	NM_182906	CLEC10A	1.56439	10.6601	3.36357	0.00247821	0.00274788	ref|Homo sapiens C-type lectin domain family 10, member A (CLEC10A), transcript variant 1, mRNA [NM_182906]
A_23_P157879	199	68	A_23_P157879	NM_002003	FCN1	1.54417	14.5149	3.35356	0.00254064	0.00281183	ref|Homo sapiens ficolin (collagen/fibrinogen domain containing) 1 (FCN1), mRNA [NM_002003]
A_23_P7684	143	14	A_23_P7684	NM_024565	CCNJL	1.7347	7.34708	3.34128	0.00261924	0.0028934	ref|Homo sapiens cyclin J-like (CCNJL), mRNA [NM_024565]
A_33_P3389286	146	14	A_33_P3389286	NM_006142	SFN	1.67244	8.46366	3.30396	0.00287294	0.00316774	ref|Homo sapiens stratifin (SFN), mRNA [NM_006142]
A_23_P339588	384	81	A_23_P339588	NM_138810	TAGAP	2.00443	9.25095	3.30196	0.0028872	0.00317753	ref|Homo sapiens T-cell activation RhoGTPase activating protein (TAGAP), transcript variant 3, mRNA [NM_138810]
A_33_P3314594	486	50	A_33_P3314594	NM_175738	RAB37	1.85422	8.26334	3.28461	0.00301367	0.00331056	ref|Homo sapiens RAB37, member RAS oncogene family (RAB37), transcript variant 3, mRNA [NM_175738]
A_33_P3415820	65	29	A_33_P3415820	NM_003246	THBS1	2.23787	8.91026	3.26829	0.00313757	0.00344027	ref|Homo sapiens thrombospondin 1 (THBS1), mRNA [NM_003246]
A_33_P3256793	294	45	A_33_P3256793	NM_020775	KIAA1324	2.34436	9.40879	3.25523	0.00324023	0.00354625	ref|Homo sapiens KIAA1324 (KIAA1324), transcript variant 1, mRNA [NM_020775]
A_33_P3354935	171	81	A_33_P3354935	NM_172212	CSF1	1.74684	10.1155	3.23153	0.00343484	0.0037523	ref|Homo sapiens colony stimulating factor 1 (macrophage) (CSF1), transcript variant 4, mRNA [NM_172212]
A_23_P106682	57	28	A_23_P106682	NM_001424	EMP2	1.61118	7.92359	3.21389	0.00358693	0.00391121	ref|Homo sapiens epithelial membrane protein 2 (EMP2), mRNA [NM_001424]
A_23_P166408	181	19	A_23_P166408	NM_020530	OSM	1.68457	15.6818	3.20837	0.00363588	0.00395728	ref|Homo sapiens oncostatin M (OSM), mRNA [NM_020530]
A_23_P208182	313	62	A_23_P208182	NM_033130	SIGLEC10	1.75811	9.91777	3.19074	0.00379647	0.00412447	ref|Homo sapiens sialic acid binding Ig-like lectin 10 (SIGLEC10), transcript variant 1, mRNA [NM_033130]
A_23_P9485	434	28	A_23_P9485	NM_000608	ORM2	2.76957	8.94604	3.18978	0.00380539	0.00412658	ref|Homo sapiens orosomucoid 2 (ORM2), mRNA [NM_000608]
A_23_P131676	198	56	A_23_P131676	NM_020311	ACKR3	-1.77754	12.8247	-3.18109	0.00388728	0.00420766	ref|Homo sapiens atypical chemokine receptor 3 (ACKR3), mRNA [NM_020311]
A_23_P329261	218	16	A_23_P329261	NM_000891	KCNJ2	1.85147	10.1987	3.16061	0.00408685	0.00441559	ref|Homo sapiens potassium channel, inwardly rectifying subfamily J, member 2 (KCNJ2), mRNA [NM_000891]
A_33_P3298810	142	41	A_33_P3298810	NM_005304	FFAR3	3.0678	10.0556	3.15701	0.00412294	0.00444646	ref|Homo sapiens free fatty acid receptor 3 (FFAR3), mRNA [NM_005304]
A_33_P3234202	335	1	A_33_P3234202	NM_004944	DNASE1L3	1.52219	8.60395	3.10501	0.0046798	0.00503782	ref|Homo sapiens deoxyribonuclease I-like 3 (DNASE1L3), transcript variant 1, mRNA [NM_004944]
A_23_P24903	179	24	A_23_P24903	NM_176072	P2RY2	1.75562	9.72466	3.09828	0.00475692	0.00511152	ref|Homo sapiens purinergic receptor P2Y, G-protein coupled, 2 (P2RY2), transcript variant 1, mRNA [NM_176072]
A_33_P3239587	284	22	A_33_P3239587	NM_001008529	MXRA7	1.595	11.118	3.09713	0.00477017	0.00511646	ref|Homo sapiens matrix-remodelling associated 7 (MXRA7), transcript variant 2, mRNA [NM_001008529]
A_24_P250922	85	30	A_24_P250922	NM_000963	PTGS2	2.42003	10.916	3.08734	0.00488496	0.00523009	ref|Homo sapiens prostaglandin-endoperoxide synthase 2 (prostaglandin G/H synthase and cyclooxygenase) (PTGS2), mRNA [NM_000963]
A_23_P393099	167	53	A_23_P393099	NM_003226	TFF3	1.90923	10.4273	3.06669	0.00513563	0.00548853	ref|Homo sapiens trefoil factor 3 (intestinal) (TFF3), mRNA [NM_003226]
A_23_P57118	133	69	A_23_P57118	NM_003245	TGM3	2.43038	7.73531	3.05447	0.00528965	0.00564293	ref|Homo sapiens transglutaminase 3 (TGM3), mRNA [NM_003245]
A_33_P3419190	377	11	A_33_P3419190	NM_001657	AREG	1.6308	11.0083	3.04479	0.00541479	0.00576602	ref|Homo sapiens amphiregulin (AREG), mRNA [NM_001657]
A_24_P382319	260	16	A_24_P382319	NM_001712	CEACAM1	1.82636	9.88546	3.02722	0.00564936	0.00600498	ref|Homo sapiens carcinoembryonic antigen-related cell adhesion molecule 1 (biliary glycoprotein) (CEACAM1), transcript variant 1, mRNA [NM_001712]
A_23_P1682	495	47	A_23_P1682	NM_138788	TMEM45B	1.98235	7.34643	2.98304	0.00628266	0.00666616	ref|Homo sapiens transmembrane protein 45B (TMEM45B), mRNA [NM_138788]
A_24_P10233	411	29	A_24_P10233	NM_014326	DAPK2	1.53079	7.83268	2.93213	0.00709645	0.00751613	ref|Homo sapiens death-associated protein kinase 2 (DAPK2), mRNA [NM_014326]
A_33_P3349912	310	76	A_33_P3349912	NM_001257357	RAB44	1.56846	6.84619	2.87953	0.00804198	0.00850235	ref|Homo sapiens RAB44, member RAS oncogene family (RAB44), mRNA [NM_001257357]
A_23_P66682	318	35	A_23_P66682	NM_018952	HOXB6	-1.74496	11.2841	-2.87673	0.00809541	0.00854355	ref|Homo sapiens homeobox B6 (HOXB6), mRNA [NM_018952]
A_32_P80245	515	13	A_32_P80245	NM_001109809	ZFP57	-1.63843	6.80369	-2.87222	0.00818245	0.00862001	ref|Homo sapiens ZFP57 zinc finger protein (ZFP57), mRNA [NM_001109809]
A_24_P122137	300	58	A_24_P122137	NM_002309	LIF	1.56842	7.6616	2.85868	0.00844899	0.00888497	ref|Homo sapiens leukemia inhibitory factor (LIF), transcript variant 1, mRNA [NM_002309]
A_23_P114947	74	23	A_23_P114947	NM_002923	RGS2	1.67553	14.7811	2.85477	0.00852742	0.00895151	ref|Homo sapiens regulator of G-protein signaling 2 (RGS2), mRNA [NM_002923]
A_24_P206776	385	54	A_24_P206776	NM_001885	CRYAB	1.61099	7.42612	2.84674	0.00869055	0.00910658	ref|Homo sapiens crystallin, alpha B (CRYAB), transcript variant 1, mRNA [NM_001885]
A_33_P3289236	81	18	A_33_P3289236	NM_020995	HPR	-2.77608	12.6259	-2.80448	0.00959991	0.0100417	ref|Homo sapiens haptoglobin-related protein (HPR), mRNA [NM_020995]
A_23_P112026	5	38	A_23_P112026	NM_002164	IDO1	1.70048	10.4213	2.78907	0.00995349	0.0103931	ref|Homo sapiens indoleamine 2,3-dioxygenase 1 (IDO1), mRNA [NM_002164]
A_24_P165864	213	31	A_24_P165864	NM_014879	P2RY14	1.70686	9.41896	2.72229	0.0116317	0.0121241	ref|Homo sapiens purinergic receptor P2Y, G-protein coupled, 14 (P2RY14), transcript variant 2, mRNA [NM_014879]
A_23_P208747	18	56	A_23_P208747	NM_005091	PGLYRP1	1.87411	7.90215	2.7153	0.0118221	0.0123008	ref|Homo sapiens peptidoglycan recognition protein 1 (PGLYRP1), mRNA [NM_005091]
A_23_P111701	112	36	A_23_P111701	NM_004126	GNG11	-1.90153	7.78005	-2.68748	0.0126089	0.0130964	ref|Homo sapiens guanine nucleotide binding protein (G protein), gamma 11 (GNG11), mRNA [NM_004126]
A_23_P150316	475	83	A_23_P150316	NM_002426	MMP12	1.89516	9.70826	2.63776	0.0141388	0.0146598	ref|Homo sapiens matrix metallopeptidase 12 (macrophage elastase) (MMP12), mRNA [NM_002426]
A_23_P121596	101	2	A_23_P121596	NM_002704	PPBP	1.63661	7.4221	2.62668	0.0145025	0.0150105	ref|Homo sapiens pro-platelet basic protein (chemokine (C-X-C motif) ligand 7) (PPBP), mRNA [NM_002704]
A_23_P206760	410	72	A_23_P206760	NM_005143	HP	-2.63007	14.5568	-2.59559	0.0155705	0.0160877	ref|Homo sapiens haptoglobin (HP), transcript variant 1, mRNA [NM_005143]
A_33_P3387991	3	46	A_33_P3387991	NM_001805	CEBPE	1.61446	10.7819	2.51899	0.018523	0.0191049	ref|Homo sapiens CCAAT/enhancer binding protein (C/EBP), epsilon (CEBPE), mRNA [NM_001805]
A_23_P52761	21	6	A_23_P52761	NM_002423	MMP7	1.67634	8.96542	2.51346	0.0187553	0.0193108	ref|Homo sapiens matrix metallopeptidase 7 (matrilysin, uterine) (MMP7), mRNA [NM_002423]
A_23_P137665	355	17	A_23_P137665	NM_001276	CHI3L1	1.88627	12.0298	2.50283	0.0192089	0.0197434	ref|Homo sapiens chitinase 3-like 1 (cartilage glycoprotein-39) (CHI3L1), mRNA [NM_001276]
A_23_P397391	217	50	A_23_P397391	NM_005306	FFAR2	1.88565	10.6157	2.44685	0.0217708	0.0223307	ref|Homo sapiens free fatty acid receptor 2 (FFAR2), mRNA [NM_005306]
A_23_P149529	97	82	A_23_P149529	NM_002353	TACSTD2	1.60269	8.90242	2.44621	0.0218018	0.0223307	ref|Homo sapiens tumor-associated calcium signal transducer 2 (TACSTD2), mRNA [NM_002353]
A_23_P119943	114	63	A_23_P119943	NM_000597	IGFBP2	-1.82486	12.7816	-2.44454	0.021883	0.0223751	ref|Homo sapiens insulin-like growth factor binding protein 2, 36kDa (IGFBP2), mRNA [NM_000597]
A_33_P3514487	31	79	A_33_P3514487	NM_198481	VSTM1	2.03666	9.06961	2.4191	0.0231546	0.0236345	ref|Homo sapiens V-set and transmembrane domain containing 1 (VSTM1), transcript variant 1, mRNA [NM_198481]
A_24_P319374	192	34	A_24_P319374	NM_005814	GPA33	-1.65552	11.5704	-2.37972	0.0252573	0.0257364	ref|Homo sapiens glycoprotein A33 (transmembrane) (GPA33), mRNA [NM_005814]
A_23_P250302	7	20	A_23_P250302	NM_001837	CCR3	1.68225	8.12403	2.25182	0.033351	0.0339251	ref|Homo sapiens chemokine (C-C motif) receptor 3 (CCR3), transcript variant 1, mRNA [NM_001837]
A_33_P3399064	134	84	A_33_P3399064	NR_003285	RNA5-8S5	1.91972	13.1693	2.19702	0.0374904	0.0380702	ref|Homo sapiens RNA, 5.8S ribosomal 5 (RNA5-8S5), ribosomal RNA [NR_003285]
A_23_P406025	120	21	A_23_P406025	NM_015225	PRUNE2	-1.54046	8.68162	-2.07628	0.0482857	0.0489483	ref|Homo sapiens prune homolog 2 (Drosophila) (PRUNE2), mRNA [NM_015225]
A_23_P51126	200	30	A_23_P51126	NM_016232	IL1RL1	1.56365	6.91803	2.07431	0.0484827	0.0490639	ref|Homo sapiens interleukin 1 receptor-like 1 (IL1RL1), transcript variant 1, mRNA [NM_016232]

## Sheet: limma COPD RIN corr lin reg
	Row	Col	ProbeName	SystematicName	GeneName	logFC	AveExpr	t	P.Value	adj.P.Val	Description
A_33_P3360814	59	85	A_33_P3360814	NM_001085386	NFE4	2.31442	6.96921	10.0173	2.44709e-10	1.86713e-07	ref|Homo sapiens nuclear factor, erythroid 4 (NFE4), mRNA [NM_001085386]
A_24_P252497	181	54	A_24_P252497	NM_025195	TRIB1	2.13647	15.3336	9.41856	8.55491e-10	1.93743e-07	ref|Homo sapiens tribbles pseudokinase 1 (TRIB1), transcript variant 1, mRNA [NM_025195]
A_33_P3368358	348	3	A_33_P3368358	NM_182966	NEDD9	2.82648	8.22712	9.34125	1.00892e-09	1.93743e-07	ref|Homo sapiens neural precursor cell expressed, developmentally down-regulated 9 (NEDD9), transcript variant 2, mRNA [NM_182966]
A_23_P93269	288	79	A_23_P93269	NM_003447	ZNF165	2.65176	8.37021	9.33812	1.01569e-09	1.93743e-07	ref|Homo sapiens zinc finger protein 165 (ZNF165), mRNA [NM_003447]
A_24_P200023	298	67	A_24_P200023	NM_000877	IL1R1	2.55777	7.33519	8.98284	2.18969e-09	3.34147e-07	ref|Homo sapiens interleukin 1 receptor, type I (IL1R1), transcript variant 1, mRNA [NM_000877]
A_33_P3282898	179	67	A_33_P3282898	ENST00000378192	TLN1	1.54965	7.12748	8.75265	3.63402e-09	4.43828e-07	ens|talin 1 [Source:HGNC Symbol;Acc:HGNC:11845] [ENST00000378192]
A_23_P427217	106	56	A_23_P427217	NM_032776	JMJD1C	1.88767	8.69496	8.60412	5.05768e-09	4.43828e-07	ref|Homo sapiens jumonji domain containing 1C (JMJD1C), transcript variant 1, mRNA [NM_032776]
A_23_P170857	328	59	A_23_P170857	NM_002182	IL1RAP	2.62402	12.1841	8.60403	5.05876e-09	4.43828e-07	ref|Homo sapiens interleukin 1 receptor accessory protein (IL1RAP), transcript variant 1, mRNA [NM_002182]
A_33_P3239287	271	52	A_33_P3239287	NM_001005271	CHD3	1.87649	9.4864	8.5887	5.23519e-09	4.43828e-07	ref|Homo sapiens chromodomain helicase DNA binding protein 3 (CHD3), transcript variant 3, mRNA [NM_001005271]
A_23_P57856	394	63	A_23_P57856	NM_001130845	BCL6	2.05188	12.8794	8.50487	6.31825e-09	4.82082e-07	ref|Homo sapiens B-cell CLL/lymphoma 6 (BCL6), transcript variant 2, mRNA [NM_001130845]
A_23_P17914	51	22	A_23_P17914	NM_025225	PNPLA3	-2.95691	9.59706	-8.36444	8.67573e-09	6.0178e-07	ref|Homo sapiens patatin-like phospholipase domain containing 3 (PNPLA3), mRNA [NM_025225]
A_23_P19624	88	65	A_23_P19624	NM_001718	BMP6	3.61453	8.52839	8.21056	1.23172e-08	7.33367e-07	ref|Homo sapiens bone morphogenetic protein 6 (BMP6), mRNA [NM_001718]
A_33_P3268910	310	43	A_33_P3268910	NM_001258038	SPRY1	-1.87336	10.8049	-8.2043	1.24951e-08	7.33367e-07	ref|Homo sapiens sprouty homolog 1, antagonist of FGF signaling (Drosophila) (SPRY1), transcript variant 1, mRNA [NM_001258038]
A_24_P188377	514	59	A_24_P188377	NM_000574	CD55	2.44036	12.8877	8.09508	1.60559e-08	8.03242e-07	ref|Homo sapiens CD55 molecule, decay accelerating factor for complement (Cromer blood group) (CD55), transcript variant 1, mRNA [NM_000574]
A_24_P117029	47	66	A_24_P117029	NM_000527	LDLR	2.05275	10.084	8.07783	1.67068e-08	8.03242e-07	ref|Homo sapiens low density lipoprotein receptor (LDLR), transcript variant 1, mRNA [NM_000527]
A_23_P144896	336	8	A_23_P144896	NM_005451	PDLIM7	1.83659	10.2311	8.06952	1.703e-08	8.03242e-07	ref|Homo sapiens PDZ and LIM domain 7 (enigma) (PDLIM7), transcript variant 1, mRNA [NM_005451]
A_33_P3226177	494	53	A_33_P3226177	NM_014376	CYFIP2	1.82185	8.14314	8.04802	1.78966e-08	8.03242e-07	ref|Homo sapiens cytoplasmic FMR1 interacting protein 2 (CYFIP2), transcript variant 3, mRNA [NM_014376]
A_24_P359067	179	51	A_24_P359067	NM_001242698	LOC100130357	2.29005	6.63247	7.99224	2.0361e-08	8.36581e-07	ref|Homo sapiens uncharacterized LOC100130357 (LOC100130357), mRNA [NM_001242698]
A_23_P41159	194	31	A_23_P41159	NM_174907	PPP4R2	1.5432	8.14503	7.98237	2.08323e-08	8.36581e-07	ref|Homo sapiens protein phosphatase 4, regulatory subunit 2 (PPP4R2), mRNA [NM_174907]
A_33_P3240936	517	65	A_33_P3240936	NM_012104	BACE1	-1.81448	7.90215	-7.94194	2.28815e-08	8.43718e-07	ref|Homo sapiens beta-site APP-cleaving enzyme 1 (BACE1), transcript variant a, mRNA [NM_012104]
A_24_P365025	470	10	A_24_P365025	NM_003971	SPAG9	1.97517	11.1603	7.93559	2.32216e-08	8.43718e-07	ref|Homo sapiens sperm associated antigen 9 (SPAG9), transcript variant 3, mRNA [NM_003971]
A_23_P34537	378	79	A_23_P34537	NM_000120	EPHX1	-1.60261	9.94092	-7.87212	2.69194e-08	8.87682e-07	ref|Homo sapiens epoxide hydrolase 1, microsomal (xenobiotic) (EPHX1), transcript variant 1, mRNA [NM_000120]
A_23_P351215	369	24	A_23_P351215	NM_005414	SKIL	1.82006	9.95891	7.86909	2.71105e-08	8.87682e-07	ref|Homo sapiens SKI-like proto-oncogene (SKIL), transcript variant 1, mRNA [NM_005414]
A_24_P345846	12	44	A_24_P345846	NM_058172	ANTXR2	2.09019	7.0721	7.84086	2.89574e-08	8.87682e-07	ref|Homo sapiens anthrax toxin receptor 2 (ANTXR2), transcript variant 1, mRNA [NM_058172]
A_23_P112159	8	32	A_23_P112159	NM_012154	AGO2	2.42338	10.7066	7.82237	3.02369e-08	8.87682e-07	ref|Homo sapiens argonaute RISC catalytic component 2 (AGO2), transcript variant 1, mRNA [NM_012154]
A_33_P3281283	475	82	A_33_P3281283	NM_005226	S1PR3	1.97257	7.07208	7.8222	3.02487e-08	8.87682e-07	ref|Homo sapiens sphingosine-1-phosphate receptor 3 (S1PR3), mRNA [NM_005226]
A_23_P111273	205	43	A_23_P111273	NM_016495	TBC1D7	1.63832	10.1578	7.80392	3.15708e-08	8.92166e-07	ref|Homo sapiens TBC1 domain family, member 7 (TBC1D7), transcript variant 1, mRNA [NM_016495]
A_24_P154080	268	47	A_24_P154080	NM_001397	ECE1	2.94158	7.93549	7.74028	3.66534e-08	9.60156e-07	ref|Homo sapiens endothelin converting enzyme 1 (ECE1), transcript variant 1, mRNA [NM_001397]
A_23_P41664	379	62	A_23_P41664	NM_181506	LRRC70	3.57299	8.88856	7.71136	3.92337e-08	9.60156e-07	ref|Homo sapiens leucine rich repeat containing 70 (LRRC70), mRNA [NM_181506]
A_23_P134809	246	46	A_23_P134809	NM_003580	NSMAF	1.87835	13.1217	7.70915	3.9438e-08	9.60156e-07	ref|Homo sapiens neutral sphingomyelinase (N-SMase) activation associated factor (NSMAF), transcript variant 1, mRNA [NM_003580]
A_23_P15603	42	39	A_23_P15603	NM_024864	MRM1	-1.52459	8.70618	-7.70286	4.00268e-08	9.60156e-07	ref|Homo sapiens mitochondrial rRNA methyltransferase 1 homolog (S. cerevisiae) (MRM1), mRNA [NM_024864]
A_23_P54996	516	11	A_23_P54996	NM_198393	TEX14	-2.62942	9.16512	-7.6919	4.10733e-08	9.60156e-07	ref|Homo sapiens testis expressed 14 (TEX14), transcript variant 1, mRNA [NM_198393]
A_33_P3323939	449	55	A_33_P3323939	NM_001102469	LIPN	3.50638	9.83748	7.68723	4.15271e-08	9.60156e-07	ref|Homo sapiens lipase, family member N (LIPN), mRNA [NM_001102469]
A_33_P3257312	216	64	A_33_P3257312	NM_015104	ATG2A	2.46574	13.1188	7.64828	4.55241e-08	9.81628e-07	ref|Homo sapiens autophagy related 2A (ATG2A), mRNA [NM_015104]
A_33_P3376264	330	28	A_33_P3376264	ENST00000378938	GK	2.44463	8.0115	7.62926	4.76173e-08	9.81628e-07	ens|glycerol kinase [Source:HGNC Symbol;Acc:HGNC:4289] [ENST00000378938]
A_23_P162589	7	67	A_23_P162589	NM_001017535	VDR	1.6361	11.5015	7.62162	4.84853e-08	9.81628e-07	ref|Homo sapiens vitamin D (1,25- dihydroxyvitamin D3) receptor (VDR), transcript variant 2, mRNA [NM_001017535]
A_23_P76969	210	70	A_23_P76969	NM_015556	SIPA1L1	2.11648	11.5501	7.61094	4.97264e-08	9.81628e-07	ref|Homo sapiens signal-induced proliferation-associated 1 like 1 (SIPA1L1), transcript variant 1, mRNA [NM_015556]
A_33_P3309556	518	29	A_33_P3309556	NM_006504	PTPRE	1.60105	10.1802	7.60987	4.98519e-08	9.81628e-07	ref|Homo sapiens protein tyrosine phosphatase, receptor type, E (PTPRE), transcript variant 1, mRNA [NM_006504]
A_23_P18372	120	39	A_23_P18372	NM_032047	B3GNT5	1.9951	13.1191	7.60714	5.0175e-08	9.81628e-07	ref|Homo sapiens UDP-GlcNAc:betaGal beta-1,3-N-acetylglucosaminyltransferase 5 (B3GNT5), mRNA [NM_032047]
A_33_P3278906	295	47	A_33_P3278906	NM_198513	PHF20L1	1.70534	7.78734	7.57726	5.38555e-08	1.00373e-06	ref|Homo sapiens PHD finger protein 20-like 1 (PHF20L1), transcript variant 3, mRNA [NM_198513]
A_23_P104471	45	69	A_23_P104471	NM_001007271	DUSP13	2.44494	6.84199	7.57664	5.39357e-08	1.00373e-06	ref|Homo sapiens dual specificity phosphatase 13 (DUSP13), transcript variant 1, mRNA [NM_001007271]
A_23_P502312	100	17	A_23_P502312	NM_078481	CD97	1.56441	15.7905	7.56263	5.57578e-08	1.01293e-06	ref|Homo sapiens CD97 molecule (CD97), transcript variant 1, mRNA [NM_078481]
A_23_P214876	496	67	A_23_P214876	NM_004973	JARID2	2.47193	11.2596	7.55104	5.73132e-08	1.01698e-06	ref|Homo sapiens jumonji, AT rich interactive domain 2 (JARID2), transcript variant 1, mRNA [NM_004973]
A_33_P3213169	26	77	A_33_P3213169	ENST00000567409	ITGAX	2.49351	9.5906	7.49443	6.55722e-08	1.08936e-06	ens|integrin, alpha X (complement component 3 receptor 4 subunit) [Source:HGNC Symbol;Acc:HGNC:6152] [ENST00000567409]
A_33_P3234472	341	40	A_33_P3234472	NR_034124	LINC01270	2.85499	8.13533	7.48394	6.72308e-08	1.08936e-06	ref|Homo sapiens long intergenic non-protein coding RNA 1270 (LINC01270), long non-coding RNA [NR_034124]
A_23_P323563	381	76	A_23_P323563	NM_022835	PLEKHG2	2.45858	9.43112	7.46049	7.10976e-08	1.08936e-06	ref|Homo sapiens pleckstrin homology domain containing, family G (with RhoGef domain) member 2 (PLEKHG2), mRNA [NM_022835]
A_33_P3408953	286	34	A_33_P3408953	NM_001282879	GGTLC2	2.13675	9.58447	7.45807	7.15103e-08	1.08936e-06	ref|Homo sapiens gamma-glutamyltransferase light chain 2 (GGTLC2), transcript variant 3, mRNA [NM_001282879]
A_33_P3237699	86	34	A_33_P3237699	NM_022780	RMND5A	2.21838	9.67335	7.4529	7.2397e-08	1.08936e-06	ref|Homo sapiens required for meiotic nuclear division 5 homolog A (S. cerevisiae) (RMND5A), mRNA [NM_022780]
A_23_P80377	26	66	A_23_P80377	NM_007229	PACSIN2	1.83375	10.4693	7.4446	7.38468e-08	1.08936e-06	ref|Homo sapiens protein kinase C and casein kinase substrate in neurons 2 (PACSIN2), transcript variant 2, mRNA [NM_007229]
A_24_P943566	68	68	A_24_P943566	ENST00000379350	PHACTR1	2.37568	9.22398	7.44445	7.38724e-08	1.08936e-06	ens|phosphatase and actin regulator 1 [Source:HGNC Symbol;Acc:HGNC:20990] [ENST00000379350]
A_24_P406006	80	54	A_24_P406006	NM_024830	LPCAT1	2.76969	9.26681	7.43305	7.59117e-08	1.08936e-06	ref|Homo sapiens lysophosphatidylcholine acyltransferase 1 (LPCAT1), mRNA [NM_024830]
A_33_P3212650	480	75	A_33_P3212650	ENST00000609477	HDDC2	-1.67396	11.2565	-7.42297	7.77645e-08	1.08936e-06	ens|HD domain containing 2 [Source:HGNC Symbol;Acc:HGNC:21078] [ENST00000609477]
A_23_P139143	397	3	A_23_P139143	NM_004177	STX3	1.70812	9.41523	7.42174	7.79925e-08	1.08936e-06	ref|Homo sapiens syntaxin 3 (STX3), transcript variant 1, mRNA [NM_004177]
A_23_P21560	279	59	A_23_P21560	NM_030797	FAM49A	1.51297	12.461	7.4181	7.8675e-08	1.08936e-06	ref|Homo sapiens family with sequence similarity 49, member A (FAM49A), mRNA [NM_030797]
A_24_P268676	223	56	A_24_P268676	NM_003670	BHLHE40	1.79425	11.3916	7.41196	7.98383e-08	1.08936e-06	ref|Homo sapiens basic helix-loop-helix family, member e40 (BHLHE40), mRNA [NM_003670]
A_23_P127385	159	57	A_23_P127385	NM_000256	MYBPC3	1.64556	7.58368	7.41136	7.9953e-08	1.08936e-06	ref|Homo sapiens myosin binding protein C, cardiac (MYBPC3), mRNA [NM_000256]
A_23_P1691	47	51	A_23_P1691	NM_002421	MMP1	3.47781	8.91823	7.39114	8.39183e-08	1.12333e-06	ref|Homo sapiens matrix metallopeptidase 1 (interstitial collagenase) (MMP1), transcript variant 1, mRNA [NM_002421]
A_23_P156284	162	40	A_23_P156284	NM_080881	DBN1	1.8784	7.65156	7.3596	9.05081e-08	1.165e-06	ref|Homo sapiens drebrin 1 (DBN1), transcript variant 2, mRNA [NM_080881]
A_33_P3267230	434	2	A_33_P3267230	NM_001001417	TBC1D3B	1.51834	7.25764	7.35157	9.22695e-08	1.165e-06	ref|Homo sapiens TBC1 domain family, member 3B (TBC1D3B), mRNA [NM_001001417]
A_33_P3227443	142	78	A_33_P3227443	NM_175900	C16orf54	2.39039	12.01	7.34742	9.31929e-08	1.165e-06	ref|Homo sapiens chromosome 16 open reading frame 54 (C16orf54), mRNA [NM_175900]
A_33_P3225327	427	78	A_33_P3225327	NM_024524	ATP13A3	1.90384	9.19077	7.34535	9.36563e-08	1.165e-06	ref|Homo sapiens ATPase type 13A3 (ATP13A3), mRNA [NM_024524]
A_23_P214821	76	24	A_23_P214821	NM_001955	EDN1	3.14056	10.1402	7.34007	9.48527e-08	1.165e-06	ref|Homo sapiens endothelin 1 (EDN1), transcript variant 1, mRNA [NM_001955]
A_33_P3556532	84	29	A_33_P3556532	ENST00000587177	DNAH17	2.65882	7.18654	7.33423	9.61928e-08	1.165e-06	ens|dynein, axonemal, heavy chain 17 [Source:HGNC Symbol;Acc:HGNC:2946] [ENST00000587177]
A_33_P3275751	226	41	A_33_P3275751	NM_001204410	SEC14L1	1.90997	13.3544	7.32725	9.78183e-08	1.16618e-06	ref|Homo sapiens SEC14-like 1 (S. cerevisiae) (SEC14L1), transcript variant 7, mRNA [NM_001204410]
A_24_P100996	394	40	A_24_P100996	NM_213599	ANO5	-1.79855	7.8731	-7.30551	1.03067e-07	1.20985e-06	ref|Homo sapiens anoctamin 5 (ANO5), transcript variant 1, mRNA [NM_213599]
A_33_P3369317	75	74	A_33_P3369317	NM_001135005	DNAJB5	1.81447	7.98403	7.29101	1.06727e-07	1.22303e-06	ref|Homo sapiens DnaJ (Hsp40) homolog, subfamily B, member 5 (DNAJB5), transcript variant 1, mRNA [NM_001135005]
A_33_P3333960	184	4	A_33_P3333960	NR_024464	LINC00426	2.08412	7.12802	7.28842	1.07396e-07	1.22303e-06	ref|Homo sapiens long intergenic non-protein coding RNA 426 (LINC00426), long non-coding RNA [NR_024464]
A_23_P93383	362	15	A_23_P93383	NM_004761	RGL2	1.629	10.2384	7.27817	1.1008e-07	1.23516e-06	ref|Homo sapiens ral guanine nucleotide dissociation stimulator-like 2 (RGL2), transcript variant 1, mRNA [NM_004761]
A_32_P101352	213	2	A_32_P101352	NM_001025265	CXorf65	1.97497	8.51379	7.26427	1.13831e-07	1.25845e-06	ref|Homo sapiens chromosome X open reading frame 65 (CXorf65), transcript variant 1, mRNA [NM_001025265]
A_24_P109214	262	82	A_24_P109214	NM_001645	APOC1	-1.71855	16.5358	-7.2584	1.15455e-07	1.25845e-06	ref|Homo sapiens apolipoprotein C-I (APOC1), mRNA [NM_001645]
A_23_P255328	306	9	A_23_P255328	NM_020226	PRDM8	2.44495	7.55592	7.23459	1.22281e-07	1.29902e-06	ref|Homo sapiens PR domain containing 8 (PRDM8), transcript variant 1, mRNA [NM_020226]
A_23_P379071	431	13	A_23_P379071	NM_145032	FBXL13	2.7081	7.30335	7.23358	1.22581e-07	1.29902e-06	ref|Homo sapiens F-box and leucine-rich repeat protein 13 (FBXL13), transcript variant 1, mRNA [NM_145032]
A_33_P3393684	483	44	A_33_P3393684	NM_001013661	VSIG8	1.64242	6.47691	7.22711	1.2451e-07	1.30139e-06	ref|Homo sapiens V-set and immunoglobulin domain containing 8 (VSIG8), mRNA [NM_001013661]
A_23_P150876	492	60	A_23_P150876	NM_024667	VPS37B	1.56193	11.9439	7.21387	1.28561e-07	1.32556e-06	ref|Homo sapiens vacuolar protein sorting 37 homolog B (S. cerevisiae) (VPS37B), mRNA [NM_024667]
A_24_P411863	495	55	A_24_P411863	NM_182931	KMT2E	1.64117	9.00522	7.19504	1.34549e-07	1.36881e-06	ref|Homo sapiens lysine (K)-specific methyltransferase 2E (KMT2E), transcript variant 1, mRNA [NM_182931]
A_24_P89457	242	50	A_24_P89457	NM_078467	CDKN1A	1.77181	9.9641	7.17385	1.41631e-07	1.4219e-06	ref|Homo sapiens cyclin-dependent kinase inhibitor 1A (p21, Cip1) (CDKN1A), transcript variant 2, mRNA [NM_078467]
A_33_P3237634	186	83	A_33_P3237634	NM_004089	TSC22D3	1.98873	15.2834	7.15423	1.48531e-07	1.4718e-06	ref|Homo sapiens TSC22 domain family, member 3 (TSC22D3), transcript variant 2, mRNA [NM_004089]
A_23_P98930	250	42	A_23_P98930	NM_018169	KIAA1551	2.3299	13.2702	7.14881	1.50496e-07	1.47215e-06	ref|Homo sapiens KIAA1551 (KIAA1551), mRNA [NM_018169]
A_24_P299685	336	26	A_24_P299685	NM_198389	PDPN	2.59688	7.33421	7.13297	1.56391e-07	1.50952e-06	ref|Homo sapiens podoplanin (PDPN), transcript variant 2, mRNA [NM_198389]
A_24_P187970	179	16	A_24_P187970	NM_007365	PADI2	1.74123	7.51769	7.12454	1.59626e-07	1.50952e-06	ref|Homo sapiens peptidyl arginine deiminase, type II (PADI2), mRNA [NM_007365]
A_24_P703830	270	33	A_24_P703830	NM_001098622	NANOS3	2.08501	7.43296	7.12293	1.60251e-07	1.50952e-06	ref|Homo sapiens nanos homolog 3 (Drosophila) (NANOS3), mRNA [NM_001098622]
A_23_P426196	292	13	A_23_P426196	NM_015016	MAST3	1.57837	10.7591	7.10988	1.65415e-07	1.53916e-06	ref|Homo sapiens microtubule associated serine/threonine kinase 3 (MAST3), mRNA [NM_015016]
A_23_P164042	387	19	A_23_P164042	NM_001433	ERN1	1.7572	7.09778	7.09183	1.72838e-07	1.58886e-06	ref|Homo sapiens endoplasmic reticulum to nucleus signaling 1 (ERN1), mRNA [NM_001433]
A_23_P166848	401	41	A_23_P166848	NM_002343	LTF	2.25966	7.73821	7.0809	1.77495e-07	1.61224e-06	ref|Homo sapiens lactotransferrin (LTF), transcript variant 1, mRNA [NM_002343]
A_33_P3288844	283	45	A_33_P3288844	NM_000565	IL6R	2.86653	10.0326	7.04073	1.95744e-07	1.75709e-06	ref|Homo sapiens interleukin 6 receptor (IL6R), transcript variant 1, mRNA [NM_000565]
A_33_P3267186	421	48	A_33_P3267186	NM_001682	ATP2B1	1.64377	10.3652	7.0177	2.07057e-07	1.83703e-06	ref|Homo sapiens ATPase, Ca++ transporting, plasma membrane 1 (ATP2B1), transcript variant 2, mRNA [NM_001682]
A_23_P42935	105	79	A_23_P42935	NM_004333	BRAF	1.5175	7.76542	7.00762	2.12222e-07	1.86121e-06	ref|Homo sapiens B-Raf proto-oncogene, serine/threonine kinase (BRAF), mRNA [NM_004333]
A_23_P383986	483	72	A_23_P383986	NM_015892	CHST15	3.85053	10.9713	7.00198	2.15164e-07	1.86557e-06	ref|Homo sapiens carbohydrate (N-acetylgalactosamine 4-sulfate 6-O) sulfotransferase 15 (CHST15), transcript variant 1, mRNA [NM_015892]
A_23_P37569	102	31	A_23_P37569	NM_006122	MAN2A2	1.62891	9.55158	6.98941	2.21877e-07	1.88267e-06	ref|Homo sapiens mannosidase, alpha, class 2A, member 2 (MAN2A2), mRNA [NM_006122]
A_24_P365807	226	19	A_24_P365807	NM_004429	EFNB1	-1.78738	11.1279	-6.98906	2.22071e-07	1.88267e-06	ref|Homo sapiens ephrin-B1 (EFNB1), mRNA [NM_004429]
A_23_P149892	45	7	A_23_P149892	NM_018590	CSGALNACT2	1.68924	9.9684	6.97924	2.27465e-07	1.90721e-06	ref|Homo sapiens chondroitin sulfate N-acetylgalactosaminyltransferase 2 (CSGALNACT2), mRNA [NM_018590]
A_33_P3294277	252	28	A_33_P3294277	NM_000896	CYP4F3	3.12044	7.98838	6.96806	2.33775e-07	1.91814e-06	ref|Homo sapiens cytochrome P450, family 4, subfamily F, polypeptide 3 (CYP4F3), transcript variant 1, mRNA [NM_000896]
A_33_P3219090	313	11	A_33_P3219090	NM_005542	INSIG1	2.39661	11.7963	6.96802	2.33797e-07	1.91814e-06	ref|Homo sapiens insulin induced gene 1 (INSIG1), transcript variant 1, mRNA [NM_005542]
A_33_P3263417	187	1	A_33_P3263417	NR_109851	LINC-PINT	1.57301	8.75021	6.94994	2.44381e-07	1.96291e-06	ref|Homo sapiens long intergenic non-protein coding RNA, p53 induced transcript (LINC-PINT), transcript variant 4, long non-coding RNA [NR_109851]
A_24_P127564	299	69	A_24_P127564	NR_024330	SPACA6P	2.32043	7.28188	6.94967	2.44544e-07	1.96291e-06	ref|Homo sapiens sperm acrosome associated 6, pseudogene (SPACA6P), long non-coding RNA [NR_024330]
A_33_P3371718	425	45	A_33_P3371718	NM_002970	SAT1	1.56783	15.9323	6.94564	2.46971e-07	1.96291e-06	ref|Homo sapiens spermidine/spermine N1-acetyltransferase 1 (SAT1), transcript variant 1, mRNA [NM_002970]
A_23_P57199	301	32	A_23_P57199	NM_178311	GGTLC1	2.01253	9.33512	6.93136	2.55771e-07	1.99431e-06	ref|Homo sapiens gamma-glutamyltransferase light chain 1 (GGTLC1), transcript variant A, mRNA [NM_178311]
A_24_P30923	316	49	A_24_P30923	NM_003498	SNN	1.61533	12.1122	6.92837	2.57653e-07	1.99431e-06	ref|Homo sapiens stannin (SNN), mRNA [NM_003498]
A_33_P3640690	172	26	A_33_P3640690	NM_001128128	ZEB1	2.65525	7.51603	6.92662	2.58764e-07	1.99431e-06	ref|Homo sapiens zinc finger E-box binding homeobox 1 (ZEB1), transcript variant 1, mRNA [NM_001128128]
A_23_P62642	445	21	A_23_P62642	NM_012337	CFAP45	1.57028	6.72971	6.91101	2.68862e-07	2.05142e-06	ref|Homo sapiens cilia and flagella associated protein 45 (CFAP45), mRNA [NM_012337]
A_24_P256654	246	17	A_24_P256654	NR_015378	ZNF674-AS1	1.56602	7.64073	6.90456	2.73154e-07	2.06353e-06	ref|Homo sapiens ZNF674 antisense RNA 1 (head to head) (ZNF674-AS1), long non-coding RNA [NR_015378]
A_32_P109036	375	43	A_32_P109036	NM_001076678	ZNF493	1.53798	6.82237	6.88367	2.87542e-07	2.1437e-06	ref|Homo sapiens zinc finger protein 493 (ZNF493), transcript variant 3, mRNA [NM_001076678]
A_33_P3338121	197	51	A_33_P3338121	NM_001017402	LAMB3	3.1194	10.8746	6.88107	2.89386e-07	2.1437e-06	ref|Homo sapiens laminin, beta 3 (LAMB3), transcript variant 2, mRNA [NM_001017402]
A_32_P47754	382	54	A_32_P47754	NM_001286233	SLC2A14	1.99492	13.07	6.87463	2.94002e-07	2.15696e-06	ref|Homo sapiens solute carrier family 2 (facilitated glucose transporter), member 14 (SLC2A14), transcript variant 1, mRNA [NM_001286233]
A_23_P7412	384	10	A_23_P7412	NM_001040462	BTNL8	4.23445	9.7361	6.86228	3.03068e-07	2.2023e-06	ref|Homo sapiens butyrophilin-like 8 (BTNL8), transcript variant 2, mRNA [NM_001040462]
A_24_P81900	373	12	A_24_P81900	NM_006931	SLC2A3	2.35725	11.0366	6.85574	3.0799e-07	2.21483e-06	ref|Homo sapiens solute carrier family 2 (facilitated glucose transporter), member 3 (SLC2A3), mRNA [NM_006931]
A_23_P256641	265	29	A_23_P256641	NM_012282	KCNE5	1.65002	7.73546	6.85231	3.10598e-07	2.21483e-06	ref|Homo sapiens potassium channel, voltage gated subfamily E regulatory beta subunit 5 (KCNE5), mRNA [NM_012282]
A_23_P24433	142	71	A_23_P24433	NM_003793	CTSF	-2.43792	11.7115	-6.83645	3.22971e-07	2.28173e-06	ref|Homo sapiens cathepsin F (CTSF), mRNA [NM_003793]
A_23_P129856	396	20	A_23_P129856	NM_006497	HIC1	2.87405	8.15418	6.82226	3.34466e-07	2.34126e-06	ref|Homo sapiens hypermethylated in cancer 1 (HIC1), transcript variant 1, mRNA [NM_006497]
A_33_P3805085	279	42	A_33_P3805085	NM_133372	FNIP1	1.9036	9.55183	6.80386	3.49989e-07	2.42765e-06	ref|Homo sapiens folliculin interacting protein 1 (FNIP1), transcript variant 1, mRNA [NM_133372]
A_23_P66260	38	19	A_23_P66260	NM_003414	ZNF267	2.3805	10.9278	6.79135	3.60965e-07	2.48123e-06	ref|Homo sapiens zinc finger protein 267 (ZNF267), transcript variant 1, mRNA [NM_003414]
A_23_P112452	165	23	A_23_P112452	NR_003191	GGTA1P	-1.89111	11.0317	-6.78233	3.69097e-07	2.51447e-06	ref|Homo sapiens glycoprotein, alpha-galactosyltransferase 1 pseudogene (GGTA1P), transcript variant 1, non-coding RNA [NR_003191]
A_33_P3331511	383	41	A_33_P3331511	NR_027345	LINC00173	2.0243	6.85768	6.77774	3.73301e-07	2.52061e-06	ref|Homo sapiens long intergenic non-protein coding RNA 173 (LINC00173), transcript variant 1, long non-coding RNA [NR_027345]
A_23_P20494	522	7	A_23_P20494	NM_006096	NDRG1	1.66638	13.2892	6.77382	3.76936e-07	2.52283e-06	ref|Homo sapiens N-myc downstream regulated 1 (NDRG1), transcript variant 2, mRNA [NM_006096]
A_23_P154306	107	27	A_23_P154306	NM_004180	TANK	1.70446	12.3892	6.76755	3.82827e-07	2.53997e-06	ref|Homo sapiens TRAF family member-associated NFKB activator (TANK), transcript variant 1, mRNA [NM_004180]
A_23_P98402	474	11	A_23_P98402	NM_001040455	SIDT2	-1.70065	14.7117	-6.74453	4.05254e-07	2.66559e-06	ref|Homo sapiens SID1 transmembrane family, member 2 (SIDT2), mRNA [NM_001040455]
A_23_P38723	249	78	A_23_P38723	NM_015295	SMCHD1	2.37539	10.3215	6.73291	4.17076e-07	2.69895e-06	ref|Homo sapiens structural maintenance of chromosomes flexible hinge domain containing 1 (SMCHD1), mRNA [NM_015295]
A_33_P3278941	507	21	A_33_P3278941	NM_001048205	REC8	1.53014	8.87017	6.73259	4.174e-07	2.69895e-06	ref|Homo sapiens REC8 meiotic recombination protein (REC8), transcript variant 2, mRNA [NM_001048205]
A_33_P3270311	292	54	A_33_P3270311	NM_020760	HECW2	1.57909	7.04795	6.72616	4.24107e-07	2.71063e-06	ref|Homo sapiens HECT, C2 and WW domain containing E3 ubiquitin protein ligase 2 (HECW2), mRNA [NM_020760]
A_23_P30547	93	65	A_23_P30547	NM_005565	LCP2	2.17321	13.8804	6.72406	4.26311e-07	2.71063e-06	ref|Homo sapiens lymphocyte cytosolic protein 2 (SH2 domain containing leukocyte protein of 76kDa) (LCP2), mRNA [NM_005565]
A_23_P68601	243	50	A_23_P68601	NM_003650	CST7	2.74201	9.87114	6.70296	4.49194e-07	2.83252e-06	ref|Homo sapiens cystatin F (leukocystatin) (CST7), mRNA [NM_003650]
A_23_P420281	206	53	A_23_P420281	NM_002738	PRKCB	2.278	8.28174	6.6897	4.64216e-07	2.90325e-06	ref|Homo sapiens protein kinase C, beta (PRKCB), transcript variant 2, mRNA [NM_002738]
A_24_P194714	295	24	A_24_P194714	NM_182565	UBALD2	1.56223	14.655	6.67469	4.81829e-07	2.98891e-06	ref|Homo sapiens UBA-like domain containing 2 (UBALD2), mRNA [NM_182565]
A_32_P213637	372	6	A_32_P213637	NR_037596	LINC01061	2.11894	9.12725	6.66575	4.92653e-07	3.02754e-06	ref|Homo sapiens long intergenic non-protein coding RNA 1061 (LINC01061), long non-coding RNA [NR_037596]
A_23_P92499	94	65	A_23_P92499	NM_003264	TLR2	2.52214	14.0019	6.65851	5.01588e-07	3.02754e-06	ref|Homo sapiens toll-like receptor 2 (TLR2), mRNA [NM_003264]
A_33_P3229918	125	6	A_33_P3229918	NM_001243168	PTCRA	-1.55973	11.2631	-6.65798	5.02245e-07	3.02754e-06	ref|Homo sapiens pre T-cell antigen receptor alpha (PTCRA), transcript variant 1, mRNA [NM_001243168]
A_33_P3279831	96	49	A_33_P3279831	NM_006813	PNRC1	1.92171	12.3507	6.65664	5.03928e-07	3.02754e-06	ref|Homo sapiens proline-rich nuclear receptor coactivator 1 (PNRC1), mRNA [NM_006813]
A_23_P29005	257	20	A_23_P29005	NM_022136	SAMSN1	2.90285	12.6524	6.64219	5.2235e-07	3.09215e-06	ref|Homo sapiens SAM domain, SH3 domain and nuclear localization signals 1 (SAMSN1), transcript variant 1, mRNA [NM_022136]
A_24_P214858	391	34	A_24_P214858	NM_024807	TREML2	3.24403	9.68103	6.64185	5.22788e-07	3.09215e-06	ref|Homo sapiens triggering receptor expressed on myeloid cells-like 2 (TREML2), mRNA [NM_024807]
A_23_P316974	482	44	A_23_P316974	NM_003898	SYNJ2	1.9687	7.64039	6.62975	5.38768e-07	3.13831e-06	ref|Homo sapiens synaptojanin 2 (SYNJ2), transcript variant 1, mRNA [NM_003898]
A_23_P10559	148	57	A_23_P10559	NM_001080395	AATK	2.64898	10.0661	6.62971	5.38818e-07	3.13831e-06	ref|Homo sapiens apoptosis-associated tyrosine kinase (AATK), transcript variant 1, mRNA [NM_001080395]
A_32_P104000	267	51	A_32_P104000	NM_173475	DCUN1D3	1.5084	11.5892	6.61561	5.58061e-07	3.22576e-06	ref|Homo sapiens DCN1, defective in cullin neddylation 1, domain containing 3 (DCUN1D3), mRNA [NM_173475]
A_23_P167227	207	6	A_23_P167227	NM_005327	HADH	-1.96411	12.1563	-6.57935	6.10822e-07	3.50419e-06	ref|Homo sapiens hydroxyacyl-CoA dehydrogenase (HADH), transcript variant 2, mRNA [NM_005327]
A_23_P340333	504	36	A_23_P340333	NM_033397	ITPRIP	1.64008	12.8083	6.57042	6.24568e-07	3.52623e-06	ref|Homo sapiens inositol 1,4,5-trisphosphate receptor interacting protein (ITPRIP), transcript variant 1, mRNA [NM_033397]
A_32_P210642	2	48	A_32_P210642	NM_201446	EGFL7	-1.80892	8.43759	-6.56827	6.27929e-07	3.52623e-06	ref|Homo sapiens EGF-like-domain, multiple 7 (EGFL7), transcript variant 2, mRNA [NM_201446]
A_24_P305933	367	55	A_24_P305933	NM_020698	TMCC3	2.16895	10.0704	6.56789	6.28528e-07	3.52623e-06	ref|Homo sapiens transmembrane and coiled-coil domain family 3 (TMCC3), transcript variant 1, mRNA [NM_020698]
A_23_P30464	143	42	A_23_P30464	NM_030567	PRR7	3.56299	10.5228	6.55969	6.41508e-07	3.56055e-06	ref|Homo sapiens proline rich 7 (synaptic) (PRR7), transcript variant 1, mRNA [NM_030567]
A_32_P123255	494	51	A_32_P123255	NM_001105576	SOWAHD	-1.61759	12.6042	-6.55815	6.43978e-07	3.56055e-06	ref|Homo sapiens sosondowah ankyrin repeat domain family member D (SOWAHD), mRNA [NM_001105576]
A_32_P64475	128	79	A_32_P64475	NM_152608	SDE2	1.79329	9.42604	6.54854	6.59617e-07	3.62077e-06	ref|Homo sapiens SDE2 telomere maintenance homolog (S. pombe) (SDE2), mRNA [NM_152608]
A_24_P253723	296	85	A_24_P253723	NR_028502	MIR22HG	1.71649	10.0332	6.53831	6.76695e-07	3.68282e-06	ref|Homo sapiens MIR22 host gene (non-protein coding) (MIR22HG), transcript variant 1, long non-coding RNA [NR_028502]
A_24_P665504	93	51	A_24_P665504	NR_028327	LOC100133331	1.74967	8.21154	6.53577	6.80994e-07	3.68282e-06	ref|Homo sapiens uncharacterized LOC100133331 (LOC100133331), long non-coding RNA [NR_028327]
A_23_P51231	226	26	A_23_P51231	NM_001031680	RUNX3	1.78145	11.0068	6.5327	6.86241e-07	3.68282e-06	ref|Homo sapiens runt-related transcription factor 3 (RUNX3), transcript variant 1, mRNA [NM_001031680]
A_23_P140760	125	20	A_23_P140760	NM_170776	GPR97	3.78978	10.0746	6.52872	6.93091e-07	3.68282e-06	ref|Homo sapiens G protein-coupled receptor 97 (GPR97), mRNA [NM_170776]
A_23_P214603	393	70	A_23_P214603	NM_005803	FLOT1	1.59628	13.558	6.52462	7.0024e-07	3.68282e-06	ref|Homo sapiens flotillin 1 (FLOT1), mRNA [NM_005803]
A_33_P3356577	440	62	A_33_P3356577	ENST00000381596	SIRPB1	1.62015	7.66216	6.52353	7.02148e-07	3.68282e-06	ens|signal-regulatory protein beta 1 [Source:HGNC Symbol;Acc:HGNC:15928] [ENST00000381596]
A_23_P90626	408	42	A_23_P90626	NM_004288	CYTIP	1.84151	13.9993	6.52207	7.04707e-07	3.68282e-06	ref|Homo sapiens cytohesin 1 interacting protein (CYTIP), mRNA [NM_004288]
A_33_P3313055	266	45	A_33_P3313055	NM_000435	NOTCH3	2.24977	7.80794	6.51437	7.18404e-07	3.72886e-06	ref|Homo sapiens notch 3 (NOTCH3), mRNA [NM_000435]
A_24_P873659	335	75	A_24_P873659	NR_002819	MALAT1	2.26245	9.43524	6.50856	7.28932e-07	3.75794e-06	ref|Homo sapiens metastasis associated lung adenocarcinoma transcript 1 (non-protein coding) (MALAT1), long non-coding RNA [NR_002819]
A_23_P85240	13	32	A_23_P85240	NM_016562	TLR7	-2.18879	10.4119	-6.49212	7.59528e-07	3.88939e-06	ref|Homo sapiens toll-like receptor 7 (TLR7), mRNA [NM_016562]
A_23_P77859	252	52	A_23_P77859	NM_203411	TMEM88	1.9071	10.2388	6.48942	7.64694e-07	3.88975e-06	ref|Homo sapiens transmembrane protein 88 (TMEM88), mRNA [NM_203411]
A_24_P98047	146	17	A_24_P98047	NM_018593	SLC16A10	1.82075	8.8337	6.47941	7.841e-07	3.95509e-06	ref|Homo sapiens solute carrier family 16 (aromatic amino acid transporter), member 10 (SLC16A10), mRNA [NM_018593]
A_23_P38154	450	78	A_23_P38154	NM_004110	FDXR	-1.65439	11.3044	-6.47747	7.87908e-07	3.95509e-06	ref|Homo sapiens ferredoxin reductase (FDXR), transcript variant 2, mRNA [NM_004110]
A_23_P51646	294	27	A_23_P51646	NM_004073	PLK3	2.13014	14.0134	6.47221	7.98352e-07	3.97763e-06	ref|Homo sapiens polo-like kinase 3 (PLK3), mRNA [NM_004073]
A_23_P68031	100	34	A_23_P68031	NM_003151	STAT4	2.00426	8.76894	6.46999	8.02824e-07	3.97763e-06	ref|Homo sapiens signal transducer and activator of transcription 4 (STAT4), transcript variant 1, mRNA [NM_003151]
A_23_P68851	302	24	A_23_P68851	NM_001039570	KREMEN1	2.25057	10.4386	6.46455	8.13842e-07	3.98236e-06	ref|Homo sapiens kringle containing transmembrane protein 1 (KREMEN1), transcript variant 3, mRNA [NM_001039570]
A_24_P64100	30	28	A_24_P64100	ENST00000519973	SLC25A37	3.17127	10.9425	6.4626	8.17815e-07	3.98236e-06	ens|solute carrier family 25 (mitochondrial iron transporter), member 37 [Source:HGNC Symbol;Acc:HGNC:29786] [ENST00000519973]
A_33_P3210203	453	84	A_33_P3210203	NM_032451	SPIRE2	-1.97786	8.84124	-6.45691	8.29559e-07	3.98236e-06	ref|Homo sapiens spire-type actin nucleation factor 2 (SPIRE2), mRNA [NM_032451]
A_23_P8820	531	16	A_23_P8820	NM_001442	FABP4	-3.27983	11.1604	-6.45681	8.29778e-07	3.98236e-06	ref|Homo sapiens fatty acid binding protein 4, adipocyte (FABP4), mRNA [NM_001442]
A_23_P134935	172	77	A_23_P134935	NM_001394	DUSP4	2.66479	10.471	6.45676	8.29877e-07	3.98236e-06	ref|Homo sapiens dual specificity phosphatase 4 (DUSP4), transcript variant 1, mRNA [NM_001394]
A_23_P259506	523	68	A_23_P259506	NM_032412	CYSTM1	2.01176	14.0358	6.44064	8.64105e-07	4.1207e-06	ref|Homo sapiens cysteine-rich transmembrane module containing 1 (CYSTM1), mRNA [NM_032412]
A_33_P3298139	102	68	A_33_P3298139	NM_022148	CRLF2	2.4039	7.20333	6.43702	8.72003e-07	4.12736e-06	ref|Homo sapiens cytokine receptor-like factor 2 (CRLF2), transcript variant 1, mRNA [NM_022148]
A_24_P237036	474	28	A_24_P237036	NM_003807	TNFSF14	4.05421	10.895	6.43505	8.7632e-07	4.12736e-06	ref|Homo sapiens tumor necrosis factor (ligand) superfamily, member 14 (TNFSF14), transcript variant 1, mRNA [NM_003807]
A_33_P3214635	414	22	A_33_P3214635	NM_001012515	FECH	-1.63818	8.88668	-6.42538	8.97845e-07	4.1871e-06	ref|Homo sapiens ferrochelatase (FECH), transcript variant 1, mRNA [NM_001012515]
A_23_P94030	148	51	A_23_P94030	NM_002291	LAMB1	-2.96477	9.41314	-6.42443	8.99979e-07	4.1871e-06	ref|Homo sapiens laminin, beta 1 (LAMB1), mRNA [NM_002291]
A_33_P3392787	103	36	A_33_P3392787	NM_001008723	CFAP58	1.58605	6.47043	6.41591	9.19456e-07	4.23984e-06	ref|Homo sapiens cilia and flagella associated protein 58 (CFAP58), mRNA [NM_001008723]
A_33_P3254191	391	20	A_33_P3254191	NM_020841	OSBPL8	1.59376	8.67942	6.41462	9.22429e-07	4.23984e-06	ref|Homo sapiens oxysterol binding protein-like 8 (OSBPL8), transcript variant 1, mRNA [NM_020841]
A_23_P167389	280	21	A_23_P167389	NM_022481	ARAP3	3.3845	10.0816	6.40766	9.3869e-07	4.28875e-06	ref|Homo sapiens ArfGAP with RhoGAP domain, ankyrin repeat and PH domain 3 (ARAP3), mRNA [NM_022481]
A_24_P942630	391	74	A_24_P942630	NM_001080424	KDM6B	2.12157	9.10794	6.4033	9.49044e-07	4.31024e-06	ref|Homo sapiens lysine (K)-specific demethylase 6B (KDM6B), mRNA [NM_001080424]
A_23_P103110	44	15	A_23_P103110	NM_012323	MAFF	2.53542	11.88	6.38263	9.99662e-07	4.51327e-06	ref|Homo sapiens v-maf avian musculoaponeurotic fibrosarcoma oncogene homolog F (MAFF), transcript variant 1, mRNA [NM_012323]
A_23_P65532	352	47	A_23_P65532	NM_021255	PELI2	2.45817	8.82214	6.37726	1.01325e-06	4.54771e-06	ref|Homo sapiens pellino E3 ubiquitin protein ligase family member 2 (PELI2), mRNA [NM_021255]
A_32_P68148	531	74	A_32_P68148	NR_027130	ZNF738	1.64536	10.38	6.37296	1.02427e-06	4.57026e-06	ref|Homo sapiens zinc finger protein 738 (ZNF738), non-coding RNA [NR_027130]
A_23_P102731	9	65	A_23_P102731	NM_175839	SMOX	3.09253	8.96961	6.36653	1.04097e-06	4.59609e-06	ref|Homo sapiens spermine oxidase (SMOX), transcript variant 1, mRNA [NM_175839]
A_23_P77286	459	42	A_23_P77286	NM_024713	KATNBL1	1.85591	7.43216	6.36413	1.04729e-06	4.59609e-06	ref|Homo sapiens katanin p80 subunit B-like 1 (KATNBL1), mRNA [NM_024713]
A_33_P3338360	173	59	A_33_P3338360	NR_003002	SCARNA13	2.13369	7.93239	6.36221	1.05236e-06	4.59609e-06	ref|Homo sapiens small Cajal body-specific RNA 13 (SCARNA13), guide RNA [NR_003002]
A_23_P500614	307	41	A_23_P500614	NM_001243	TNFRSF8	2.8654	10.0286	6.36153	1.05415e-06	4.59609e-06	ref|Homo sapiens tumor necrosis factor receptor superfamily, member 8 (TNFRSF8), transcript variant 1, mRNA [NM_001243]
A_23_P18017	269	74	A_23_P18017	NM_001870	CPA3	2.46924	7.82894	6.33777	1.11915e-06	4.85178e-06	ref|Homo sapiens carboxypeptidase A3 (mast cell) (CPA3), mRNA [NM_001870]
A_24_P348989	147	30	A_24_P348989	NM_006863	LILRA1	1.58729	8.36778	6.33318	1.13218e-06	4.86869e-06	ref|Homo sapiens leukocyte immunoglobulin-like receptor, subfamily A (with TM domain), member 1 (LILRA1), transcript variant 1, mRNA [NM_006863]
A_23_P126037	433	53	A_23_P126037	NM_012421	RLF	2.15791	11.0079	6.33191	1.13582e-06	4.86869e-06	ref|Homo sapiens rearranged L-myc fusion (RLF), mRNA [NM_012421]
A_23_P115375	366	39	A_23_P115375	NM_001123375	HIST2H3D	1.65532	14.6385	6.32061	1.16862e-06	4.98131e-06	ref|Homo sapiens histone cluster 2, H3d (HIST2H3D), mRNA [NM_001123375]
A_24_P314179	466	74	A_24_P314179	NM_005239	ETS2	2.00439	9.9355	6.31352	1.18969e-06	5.02918e-06	ref|Homo sapiens v-ets avian erythroblastosis virus E26 oncogene homolog 2 (ETS2), transcript variant 1, mRNA [NM_005239]
A_33_P3666884	100	25	A_33_P3666884	NM_001098537	PNPLA7	-1.72622	10.2816	-6.312	1.19429e-06	5.02918e-06	ref|Homo sapiens patatin-like phospholipase domain containing 7 (PNPLA7), transcript variant 1, mRNA [NM_001098537]
A_33_P3267577	53	72	A_33_P3267577	NM_003007	SEMG1	1.77575	6.66329	6.31023	1.19962e-06	5.02918e-06	ref|Homo sapiens semenogelin I (SEMG1), mRNA [NM_003007]
A_23_P29365	107	23	A_23_P29365	NM_012234	RYBP	1.85862	9.05675	6.30672	1.21029e-06	5.04616e-06	ref|Homo sapiens RING1 and YY1 binding protein (RYBP), mRNA [NM_012234]
A_23_P21134	446	43	A_23_P21134	NM_004083	DDIT3	1.77284	9.93902	6.30002	1.23093e-06	5.10435e-06	ref|Homo sapiens DNA-damage-inducible transcript 3 (DDIT3), transcript variant 5, mRNA [NM_004083]
A_24_P380679	231	30	A_24_P380679	NM_182597	LSMEM1	2.16014	7.69379	6.2964	1.24223e-06	5.12337e-06	ref|Homo sapiens leucine-rich single-pass membrane protein 1 (LSMEM1), transcript variant 1, mRNA [NM_182597]
A_33_P3367126	143	34	A_33_P3367126	NM_001177693	ARHGEF28	-1.93346	7.81511	-6.29086	1.25971e-06	5.1675e-06	ref|Homo sapiens Rho guanine nucleotide exchange factor (GEF) 28 (ARHGEF28), transcript variant 2, mRNA [NM_001177693]
A_33_P3411328	525	74	A_33_P3411328	NR_034151	LINC01136	2.49946	7.8393	6.28611	1.27491e-06	5.20191e-06	ref|Homo sapiens long intergenic non-protein coding RNA 1136 (LINC01136), transcript variant 1, long non-coding RNA [NR_034151]
A_33_P3280875	531	21	A_33_P3280875	NM_006469	IVNS1ABP	2.84278	8.3051	6.2684	1.33325e-06	5.39333e-06	ref|Homo sapiens influenza virus NS1A binding protein (IVNS1ABP), mRNA [NM_006469]
A_24_P945113	36	79	A_24_P945113	NM_000020	ACVRL1	-1.83443	11.7824	-6.26759	1.33596e-06	5.39333e-06	ref|Homo sapiens activin A receptor type II-like 1 (ACVRL1), transcript variant 1, mRNA [NM_000020]
A_23_P156180	154	31	A_23_P156180	NM_003059	SLC22A4	1.50671	9.59767	6.2537	1.3837e-06	5.55666e-06	ref|Homo sapiens solute carrier family 22 (organic cation/zwitterion transporter), member 4 (SLC22A4), mRNA [NM_003059]
A_23_P426305	482	18	A_23_P426305	NM_003734	AOC3	-3.42814	13.2009	-6.23103	1.46536e-06	5.85378e-06	ref|Homo sapiens amine oxidase, copper containing 3 (AOC3), transcript variant 1, mRNA [NM_003734]
A_23_P315286	509	51	A_23_P315286	NM_138774	R3HDM4	2.17744	11.9944	6.22854	1.47465e-06	5.86019e-06	ref|Homo sapiens R3H domain containing 4 (R3HDM4), mRNA [NM_138774]
A_24_P303454	92	79	A_24_P303454	NM_012454	TIAM2	2.93443	8.94223	6.21904	1.51053e-06	5.97169e-06	ref|Homo sapiens T-cell lymphoma invasion and metastasis 2 (TIAM2), transcript variant 1, mRNA [NM_012454]
A_33_P3414107	183	9	A_33_P3414107	ENST00000440769	LOC729040	2.36502	7.60038	6.21509	1.52571e-06	5.99399e-06	ref|PREDICTED: Homo sapiens uncharacterized LOC729040 (LOC729040), misc_RNA [XR_241838]
A_33_P3316928	79	25	A_33_P3316928	NM_020651	PELI1	2.66694	13.0472	6.21223	1.53679e-06	5.99399e-06	ref|Homo sapiens pellino E3 ubiquitin protein ligase 1 (PELI1), mRNA [NM_020651]
A_32_P67623	66	81	A_32_P67623	NM_001300788	FAM120C	-1.7156	9.38633	-6.20839	1.55183e-06	5.99399e-06	ref|Homo sapiens family with sequence similarity 120C (FAM120C), transcript variant 3, mRNA [NM_001300788]
A_33_P3446495	308	53	A_33_P3446495	NM_015123	FRMD4B	1.74785	10.3348	6.20705	1.55707e-06	5.99399e-06	ref|Homo sapiens FERM domain containing 4B (FRMD4B), mRNA [NM_015123]
A_33_P3389802	523	45	A_33_P3389802	ENST00000585297	LOC101928235	1.88649	8.29537	6.20466	1.56656e-06	5.99399e-06	gb|TFU00175 Transcript Finishing Unit (TFU) Homo sapiens cDNA, mRNA sequence [CF272618]
A_23_P119196	97	84	A_23_P119196	NM_016270	KLF2	1.79335	14.8	6.20358	1.57083e-06	5.99399e-06	ref|Homo sapiens Kruppel-like factor 2 (KLF2), mRNA [NM_016270]
A_32_P56001	429	31	A_32_P56001	NM_012072	CD93	2.34595	8.84913	6.2035	1.57116e-06	5.99399e-06	ref|Homo sapiens CD93 molecule (CD93), mRNA [NM_012072]
A_23_P95790	85	79	A_23_P95790	NM_017625	ITLN1	-2.50949	10.7611	-6.20084	1.58177e-06	6.00444e-06	ref|Homo sapiens intelectin 1 (galactofuranose binding) (ITLN1), mRNA [NM_017625]
A_23_P139919	408	74	A_23_P139919	NM_018413	CHST11	1.52431	10.3147	6.1981	1.5928e-06	6.01364e-06	ref|Homo sapiens carbohydrate (chondroitin 4) sulfotransferase 11 (CHST11), transcript variant 1, mRNA [NM_018413]
A_33_P3242623	530	11	A_33_P3242623	NM_014331	SLC7A11	3.73269	9.76675	6.19633	1.59996e-06	6.01364e-06	ref|Homo sapiens solute carrier family 7 (anionic amino acid transporter light chain, xc- system), member 11 (SLC7A11), mRNA [NM_014331]
A_23_P253561	400	49	A_23_P253561	NM_024331	TTPAL	1.5832	11.2069	6.19118	1.62099e-06	6.0614e-06	ref|Homo sapiens tocopherol (alpha) transfer protein-like (TTPAL), transcript variant 1, mRNA [NM_024331]
A_23_P154849	447	67	A_23_P154849	NM_138983	OLIG1	3.94075	9.41831	6.18934	1.62855e-06	6.0614e-06	ref|Homo sapiens oligodendrocyte transcription factor 1 (OLIG1), mRNA [NM_138983]
A_32_P175301	259	53	A_32_P175301	NM_014957	DENND3	2.03159	11.8352	6.18441	1.64902e-06	6.10779e-06	ref|Homo sapiens DENN/MADD domain containing 3 (DENND3), mRNA [NM_014957]
A_23_P99661	221	68	A_23_P99661	NM_018071	ARHGEF40	1.76621	12.3752	6.17842	1.67427e-06	6.17133e-06	ref|Homo sapiens Rho guanine nucleotide exchange factor (GEF) 40 (ARHGEF40), transcript variant 1, mRNA [NM_018071]
A_23_P42257	97	57	A_23_P42257	NM_003897	IER3	2.72161	14.5936	6.17644	1.68272e-06	6.17267e-06	ref|Homo sapiens immediate early response 3 (IER3), mRNA [NM_003897]
A_23_P128808	220	29	A_23_P128808	NM_013345	GPR132	2.4272	10.2341	6.16609	1.72745e-06	6.28494e-06	ref|Homo sapiens G protein-coupled receptor 132 (GPR132), transcript variant 2, mRNA [NM_013345]
A_33_P3229552	216	1	A_33_P3229552	NM_020862	LRFN1	1.51603	7.82654	6.16556	1.7298e-06	6.28494e-06	ref|Homo sapiens leucine rich repeat and fibronectin type III domain containing 1 (LRFN1), mRNA [NM_020862]
A_23_P21485	505	77	A_23_P21485	NM_017933	PID1	2.6718	8.99594	6.16323	1.74003e-06	6.29216e-06	ref|Homo sapiens phosphotyrosine interaction domain containing 1 (PID1), transcript variant 1, mRNA [NM_017933]
A_32_P18440	324	5	A_32_P18440	NM_032199	ARID5B	1.59939	9.95024	6.15668	1.76919e-06	6.30219e-06	ref|Homo sapiens AT rich interactive domain 5B (MRF1-like) (ARID5B), transcript variant 1, mRNA [NM_032199]
A_23_P217319	272	61	A_23_P217319	NM_004114	FGF13	2.75761	8.2791	6.15563	1.77395e-06	6.30219e-06	ref|Homo sapiens fibroblast growth factor 13 (FGF13), transcript variant 1, mRNA [NM_004114]
A_33_P3269388	498	82	A_33_P3269388	NM_001146082	MBOAT7	2.3327	9.87753	6.15406	1.781e-06	6.30219e-06	ref|Homo sapiens membrane bound O-acyltransferase domain containing 7 (MBOAT7), transcript variant 4, mRNA [NM_001146082]
A_23_P339079	303	68	A_23_P339079	NM_152360	ZNF573	-1.51581	9.1448	-6.15217	1.78959e-06	6.30219e-06	ref|Homo sapiens zinc finger protein 573 (ZNF573), transcript variant 1, mRNA [NM_152360]
A_33_P3268472	469	11	A_33_P3268472	NM_001114173	CTSC	-1.5712	12.9672	-6.1519	1.7908e-06	6.30219e-06	ref|Homo sapiens cathepsin C (CTSC), transcript variant 3, mRNA [NM_001114173]
A_24_P273143	142	53	A_24_P273143	NR_024204	LINC00152	2.15245	12.0103	6.15156	1.79237e-06	6.30219e-06	ref|Homo sapiens long intergenic non-protein coding RNA 152 (LINC00152), transcript variant 1, long non-coding RNA [NR_024204]
A_23_P310	136	69	A_23_P310	NM_023009	MARCKSL1	2.69146	9.66176	6.1484	1.80681e-06	6.32383e-06	ref|Homo sapiens MARCKS-like 1 (MARCKSL1), transcript variant 1, mRNA [NM_023009]
A_33_P3290343	111	44	A_33_P3290343	NM_000104	CYP1B1	3.37574	8.48575	6.14326	1.83053e-06	6.35484e-06	ref|Homo sapiens cytochrome P450, family 1, subfamily B, polypeptide 1 (CYP1B1), mRNA [NM_000104]
A_23_P94754	287	4	A_23_P94754	NM_005118	TNFSF15	3.61811	8.15033	6.14122	1.84004e-06	6.35484e-06	ref|Homo sapiens tumor necrosis factor (ligand) superfamily, member 15 (TNFSF15), transcript variant 1, mRNA [NM_005118]
A_33_P3784253	427	11	A_33_P3784253	NM_001128620	PAK1	2.16622	11.8788	6.14109	1.84065e-06	6.35484e-06	ref|Homo sapiens p21 protein (Cdc42/Rac)-activated kinase 1 (PAK1), transcript variant 1, mRNA [NM_001128620]
A_33_P3319905	23	21	A_33_P3319905	NM_018643	TREM1	1.58284	12.8356	6.13912	1.84987e-06	6.35788e-06	ref|Homo sapiens triggering receptor expressed on myeloid cells 1 (TREM1), transcript variant 1, mRNA [NM_018643]
A_33_P3399433	480	2	A_33_P3399433	NM_001258430	C20orf27	-1.87664	13.7426	-6.13042	1.8912e-06	6.45346e-06	ref|Homo sapiens chromosome 20 open reading frame 27 (C20orf27), transcript variant 3, mRNA [NM_001258430]
A_33_P3222069	267	46	A_33_P3222069	NM_182965	SPHK1	2.07031	11.8429	6.12898	1.89812e-06	6.45346e-06	ref|Homo sapiens sphingosine kinase 1 (SPHK1), transcript variant 2, mRNA [NM_182965]
A_23_P417383	505	58	A_23_P417383	NM_152792	ASPRV1	3.453	10.523	6.12796	1.90305e-06	6.45346e-06	ref|Homo sapiens aspartic peptidase, retroviral-like 1 (ASPRV1), mRNA [NM_152792]
A_23_P319423	206	27	A_23_P319423	NM_003740	KCNK5	1.6082	7.85917	6.1179	1.95232e-06	6.59124e-06	ref|Homo sapiens potassium channel, two pore domain subfamily K, member 5 (KCNK5), mRNA [NM_003740]
A_23_P154605	197	38	A_23_P154605	NM_018837	SULF2	3.62149	12.0971	6.0866	2.11413e-06	7.1061e-06	ref|Homo sapiens sulfatase 2 (SULF2), transcript variant 1, mRNA [NM_018837]
A_24_P26897	83	22	A_24_P26897	NM_005539	INPP5A	2.12427	8.15585	6.08315	2.13273e-06	7.13716e-06	ref|Homo sapiens inositol polyphosphate-5-phosphatase, 40kDa (INPP5A), mRNA [NM_005539]
A_23_P70201	186	60	A_23_P70201	NM_001270	CHD1	1.67096	9.61692	6.07378	2.18422e-06	7.2603e-06	ref|Homo sapiens chromodomain helicase DNA binding protein 1 (CHD1), mRNA [NM_001270]
A_24_P323941	84	23	A_24_P323941	NM_001012971	FAM209A	2.0684	8.28677	6.073	2.18856e-06	7.2603e-06	ref|Homo sapiens family with sequence similarity 209, member A (FAM209A), mRNA [NM_001012971]
A_33_P3259775	149	84	A_33_P3259775	NM_024940	DOCK5	2.11461	7.81143	6.06052	2.25928e-06	7.46245e-06	ref|Homo sapiens dedicator of cytokinesis 5 (DOCK5), mRNA [NM_024940]
A_24_P317762	383	67	A_24_P317762	NM_002346	LY6E	-1.99196	13.1609	-6.05198	2.30892e-06	7.59357e-06	ref|Homo sapiens lymphocyte antigen 6 complex, locus E (LY6E), transcript variant 1, mRNA [NM_002346]
A_32_P11230	216	9	A_32_P11230	NR_024497	LINC00999	2.06879	10.3412	6.04917	2.32554e-06	7.61541e-06	ref|Homo sapiens long intergenic non-protein coding RNA 999 (LINC00999), long non-coding RNA [NR_024497]
A_33_P3406449	60	85	A_33_P3406449	NM_145648	SLC15A4	1.52024	10.9398	6.04586	2.34522e-06	7.64703e-06	ref|Homo sapiens solute carrier family 15 (oligopeptide transporter), member 4 (SLC15A4), mRNA [NM_145648]
A_23_P133814	288	75	A_23_P133814	NM_003531	HIST1H3C	1.63746	14.9485	6.04251	2.36538e-06	7.67994e-06	ref|Homo sapiens histone cluster 1, H3c (HIST1H3C), mRNA [NM_003531]
A_33_P3248900	250	1	A_33_P3248900	NR_028324	LINC01002	2.1621	12.6154	6.03636	2.40273e-06	7.74319e-06	ref|Homo sapiens long intergenic non-protein coding RNA 1002 (LINC01002), long non-coding RNA [NR_028324]
A_23_P319617	319	37	A_23_P319617	NM_019886	CHST7	2.56219	11.2619	6.03596	2.40516e-06	7.74319e-06	ref|Homo sapiens carbohydrate (N-acetylglucosamine 6-O) sulfotransferase 7 (CHST7), mRNA [NM_019886]
A_33_P3324383	516	41	A_33_P3324383	NM_001013690	FIGNL2	1.69898	6.93865	6.02906	2.44785e-06	7.84751e-06	ref|Homo sapiens fidgetin-like 2 (FIGNL2), mRNA [NM_001013690]
A_23_P218549	240	77	A_23_P218549	NM_032571	EMR3	2.40586	11.2819	6.01047	2.56677e-06	8.19434e-06	ref|Homo sapiens egf-like module containing, mucin-like, hormone receptor-like 3 (EMR3), transcript variant 1, mRNA [NM_032571]
A_24_P12401	25	66	A_24_P12401	NM_001025366	VEGFA	2.48518	8.43071	6.00306	2.61579e-06	8.31604e-06	ref|Homo sapiens vascular endothelial growth factor A (VEGFA), transcript variant 1, mRNA [NM_001025366]
A_23_P411188	365	34	A_23_P411188	NM_020402	CHRNA10	1.76222	7.40379	5.99877	2.64457e-06	8.37265e-06	ref|Homo sapiens cholinergic receptor, nicotinic, alpha 10 (neuronal) (CHRNA10), transcript variant 1, mRNA [NM_020402]
A_23_P250212	35	69	A_23_P250212	NM_001080826	SGK223	-1.62428	11.751	-5.97637	2.80031e-06	8.82908e-06	ref|Homo sapiens homolog of rat pragma of Rnd2 (SGK223), mRNA [NM_001080826]
A_23_P259741	475	44	A_23_P259741	NM_002971	SATB1	1.8179	10.1182	5.97272	2.82648e-06	8.87493e-06	ref|Homo sapiens SATB homeobox 1 (SATB1), transcript variant 1, mRNA [NM_002971]
A_23_P216630	17	24	A_23_P216630	NM_080546	SLC44A1	1.84643	10.6988	5.96929	2.85142e-06	8.88564e-06	ref|Homo sapiens solute carrier family 44 (choline transporter), member 1 (SLC44A1), transcript variant 1, mRNA [NM_080546]
A_23_P200203	524	62	A_23_P200203	NM_018281	ECHDC2	-1.69219	11.7293	-5.96848	2.85732e-06	8.88564e-06	ref|Homo sapiens enoyl CoA hydratase domain containing 2 (ECHDC2), transcript variant 2, mRNA [NM_018281]
A_23_P213385	336	21	A_23_P213385	NM_006317	BASP1	2.58634	15.4597	5.96408	2.88961e-06	8.88564e-06	ref|Homo sapiens brain abundant, membrane attached signal protein 1 (BASP1), transcript variant 1, mRNA [NM_006317]
A_24_P237270	310	14	A_24_P237270	NM_000675	ADORA2A	3.45649	9.42774	5.96388	2.89113e-06	8.88564e-06	ref|Homo sapiens adenosine A2a receptor (ADORA2A), transcript variant 3, mRNA [NM_000675]
A_33_P3236316	98	21	A_33_P3236316	NR_109983	LOC729218	1.82499	8.59335	5.96216	2.90384e-06	8.88564e-06	ref|Homo sapiens uncharacterized LOC729218 (LOC729218), transcript variant 1, non-coding RNA [NR_109983]
A_33_P3295786	203	60	A_33_P3295786	NM_001042693	FAM159A	3.00247	10.3991	5.96122	2.91082e-06	8.88564e-06	ref|Homo sapiens family with sequence similarity 159, member A (FAM159A), mRNA [NM_001042693]
A_23_P162300	95	71	A_23_P162300	NM_007199	IRAK3	1.93823	10.0372	5.96114	2.91142e-06	8.88564e-06	ref|Homo sapiens interleukin-1 receptor-associated kinase 3 (IRAK3), transcript variant 1, mRNA [NM_007199]
A_24_P299318	28	45	A_24_P299318	NM_182705	FAM101B	3.12784	10.4344	5.95641	2.94686e-06	8.89721e-06	ref|Homo sapiens family with sequence similarity 101, member B (FAM101B), mRNA [NM_182705]
A_24_P379750	214	56	A_24_P379750	NM_002357	MXD1	2.19149	13.5095	5.9561	2.94915e-06	8.89721e-06	ref|Homo sapiens MAX dimerization protein 1 (MXD1), transcript variant 1, mRNA [NM_002357]
A_23_P257043	310	15	A_23_P257043	NM_005261	GEM	2.2609	8.39623	5.95297	2.97289e-06	8.89721e-06	ref|Homo sapiens GTP binding protein overexpressed in skeletal muscle (GEM), transcript variant 1, mRNA [NM_005261]
A_33_P3233150	415	30	A_33_P3233150	NM_023072	ZSWIM4	1.76871	8.83114	5.95175	2.9822e-06	8.89721e-06	ref|Homo sapiens zinc finger, SWIM-type containing 4 (ZSWIM4), mRNA [NM_023072]
A_33_P3329098	37	77	A_33_P3329098	NM_004906	WTAP	1.98149	9.53767	5.95169	2.98265e-06	8.89721e-06	ref|Homo sapiens Wilms tumor 1 associated protein (WTAP), transcript variant 1, mRNA [NM_004906]
A_23_P409168	333	25	A_23_P409168	NM_015175	NBEAL2	1.8405	9.66113	5.95026	2.99358e-06	8.89721e-06	ref|Homo sapiens neurobeachin-like 2 (NBEAL2), mRNA [NM_015175]
A_23_P69941	383	60	A_23_P69941	NR_027706	EPB41L4A-AS2	-1.52327	7.50006	-5.94813	3.00992e-06	8.89721e-06	ref|Homo sapiens EPB41L4A antisense RNA 2 (head to head) (EPB41L4A-AS2), long non-coding RNA [NR_027706]
A_23_P5903	83	45	A_23_P5903	NM_016354	SLCO4A1	2.86476	8.0651	5.94794	3.01136e-06	8.89721e-06	ref|Homo sapiens solute carrier organic anion transporter family, member 4A1 (SLCO4A1), mRNA [NM_016354]
A_23_P34510	302	38	A_23_P34510	NM_198040	PHC2	1.87817	9.40649	5.9468	3.02015e-06	8.89721e-06	ref|Homo sapiens polyhomeotic homolog 2 (Drosophila) (PHC2), transcript variant 1, mRNA [NM_198040]
A_23_P306941	434	45	A_23_P306941	NM_153615	RGL4	3.86191	11.2095	5.92925	3.15883e-06	9.26995e-06	ref|Homo sapiens ral guanine nucleotide dissociation stimulator-like 4 (RGL4), mRNA [NM_153615]
A_23_P208768	461	80	A_23_P208768	NM_002000	FCAR	3.12991	9.95111	5.92637	3.18221e-06	9.29674e-06	ref|Homo sapiens Fc fragment of IgA, receptor for (FCAR), transcript variant 1, mRNA [NM_002000]
A_23_P151710	243	57	A_23_P151710	NM_000956	PTGER2	2.06375	10.2445	5.92513	3.19233e-06	9.29674e-06	ref|Homo sapiens prostaglandin E receptor 2 (subtype EP2), 53kDa (PTGER2), mRNA [NM_000956]
A_23_P42198	228	2	A_23_P42198	NM_003534	HIST1H3G	1.75113	12.4	5.91445	3.28084e-06	9.51818e-06	ref|Homo sapiens histone cluster 1, H3g (HIST1H3G), mRNA [NM_003534]
A_23_P304356	68	79	A_23_P304356	NM_013252	CLEC5A	1.62369	7.73702	5.91179	3.30325e-06	9.5469e-06	ref|Homo sapiens C-type lectin domain family 5, member A (CLEC5A), transcript variant 1, mRNA [NM_013252]
A_23_P120822	94	20	A_23_P120822	NM_016327	UPB1	2.2188	7.22461	5.90998	3.31863e-06	9.55515e-06	ref|Homo sapiens ureidopropionase, beta (UPB1), mRNA [NM_016327]
A_23_P45871	45	44	A_23_P45871	NM_006820	IFI44L	-1.95227	10.2281	-5.90078	3.39777e-06	9.74623e-06	ref|Homo sapiens interferon-induced protein 44-like (IFI44L), mRNA [NM_006820]
A_24_P201064	191	25	A_24_P201064	NM_001201329	PPP1R3B	1.68428	12.3531	5.89886	3.41451e-06	9.75757e-06	ref|Homo sapiens protein phosphatase 1, regulatory subunit 3B (PPP1R3B), transcript variant 1, mRNA [NM_001201329]
A_23_P58266	258	62	A_23_P58266	NM_005980	S100P	3.16666	16.1256	5.88915	3.50055e-06	9.96613e-06	ref|Homo sapiens S100 calcium binding protein P (S100P), mRNA [NM_005980]
A_33_P3404588	126	33	A_33_P3404588	NM_139241	FGD4	1.56375	10.6607	5.88549	3.53348e-06	9.97071e-06	ref|Homo sapiens FYVE, RhoGEF and PH domain containing 4 (FGD4), mRNA [NM_139241]
A_23_P42897	155	25	A_23_P42897	NM_004668	MGAM	2.70528	7.65559	5.88485	3.53927e-06	9.97071e-06	ref|Homo sapiens maltase-glucoamylase (alpha-glucosidase) (MGAM), mRNA [NM_004668]
A_24_P190472	113	15	A_24_P190472	NM_003064	SLPI	3.74998	12.471	5.88426	3.54469e-06	9.97071e-06	ref|Homo sapiens secretory leukocyte peptidase inhibitor (SLPI), mRNA [NM_003064]
A_33_P3238171	53	58	A_33_P3238171	NM_013373	ZDHHC8	-1.90172	8.43598	-5.88319	3.55443e-06	9.97071e-06	ref|Homo sapiens zinc finger, DHHC-type containing 8 (ZDHHC8), transcript variant 2, mRNA [NM_013373]
A_23_P76109	229	58	A_23_P76109	ENST00000280571	RILPL2	1.54144	15.2958	5.87857	3.59673e-06	1.00379e-05	ens|Rab interacting lysosomal protein-like 2 [Source:HGNC Symbol;Acc:HGNC:28787] [ENST00000280571]
A_23_P156907	52	30	A_23_P156907	NM_018013	SOBP	-1.90916	8.25655	-5.87771	3.60471e-06	1.00379e-05	ref|Homo sapiens sine oculis binding protein homolog (Drosophila) (SOBP), mRNA [NM_018013]
A_33_P3301709	428	40	A_33_P3301709	NM_001098722	GNG4	2.08716	7.35315	5.86228	3.75023e-06	1.04052e-05	ref|Homo sapiens guanine nucleotide binding protein (G protein), gamma 4 (GNG4), transcript variant 1, mRNA [NM_001098722]
A_23_P256107	268	66	A_23_P256107	NM_006665	HPSE	1.97948	10.6269	5.85952	3.77685e-06	1.04306e-05	ref|Homo sapiens heparanase (HPSE), transcript variant 1, mRNA [NM_006665]
A_33_P3375234	76	5	A_33_P3375234	NM_018145	RMDN3	-1.77527	11.708	-5.8585	3.78672e-06	1.04306e-05	ref|Homo sapiens regulator of microtubule dynamics 3 (RMDN3), mRNA [NM_018145]
A_23_P25566	456	52	A_23_P25566	NM_004951	GPR183	2.38507	12.7582	5.85559	3.81513e-06	1.04446e-05	ref|Homo sapiens G protein-coupled receptor 183 (GPR183), mRNA [NM_004951]
A_32_P355396	220	53	A_32_P355396	NM_014844	TECPR2	2.19406	8.3468	5.85517	3.81918e-06	1.04446e-05	ref|Homo sapiens tectonin beta-propeller repeat containing 2 (TECPR2), transcript variant 1, mRNA [NM_014844]
A_33_P3397655	358	43	A_33_P3397655	NM_001166208	SYNPO	1.95699	8.92107	5.85351	3.83548e-06	1.04517e-05	ref|Homo sapiens synaptopodin (SYNPO), transcript variant 3, mRNA [NM_001166208]
A_23_P201596	256	28	A_23_P201596	NM_004037	AMPD2	1.78084	10.6805	5.85142	3.85609e-06	1.04705e-05	ref|Homo sapiens adenosine monophosphate deaminase 2 (AMPD2), transcript variant 1, mRNA [NM_004037]
A_23_P117662	16	17	A_23_P117662	NM_002112	HDC	1.90742	6.88956	5.84159	3.95462e-06	1.06999e-05	ref|Homo sapiens histidine decarboxylase (HDC), mRNA [NM_002112]
A_23_P210465	408	78	A_23_P210465	NM_002638	PI3	4.71694	14.6251	5.83006	4.07351e-06	1.09827e-05	ref|Homo sapiens peptidase inhibitor 3, skin-derived (PI3), mRNA [NM_002638]
A_23_P48056	48	13	A_23_P48056	NM_006825	CKAP4	1.53625	10.7913	5.82278	4.15037e-06	1.11505e-05	ref|Homo sapiens cytoskeleton-associated protein 4 (CKAP4), mRNA [NM_006825]
A_23_P14083	127	21	A_23_P14083	NM_181847	AMIGO2	-2.21745	11.5083	-5.81813	4.20022e-06	1.12115e-05	ref|Homo sapiens adhesion molecule with Ig-like domain 2 (AMIGO2), transcript variant 2, mRNA [NM_181847]
A_23_P359245	204	40	A_23_P359245	NM_000245	MET	2.81571	8.14463	5.81792	4.20246e-06	1.12115e-05	ref|Homo sapiens MET proto-oncogene, receptor tyrosine kinase (MET), transcript variant 2, mRNA [NM_000245]
A_23_P145238	447	21	A_23_P145238	NM_080593	HIST1H2BK	1.57554	10.7239	5.80974	4.29174e-06	1.14097e-05	ref|Homo sapiens histone cluster 1, H2bk (HIST1H2BK), mRNA [NM_080593]
A_23_P163216	502	52	A_23_P163216	NM_024837	ATP8B4	1.53642	7.05813	5.80503	4.34402e-06	1.15086e-05	ref|Homo sapiens ATPase, class I, type 8B, member 4 (ATP8B4), transcript variant 1, mRNA [NM_024837]
A_24_P63019	14	40	A_24_P63019	NM_004633	IL1R2	3.87684	11.0112	5.8036	4.36003e-06	1.15111e-05	ref|Homo sapiens interleukin 1 receptor, type II (IL1R2), transcript variant 1, mRNA [NM_004633]
A_23_P251075	265	36	A_23_P251075	NM_005491	MAMLD1	1.60077	8.02029	5.79029	4.5118e-06	1.18707e-05	ref|Homo sapiens mastermind-like domain containing 1 (MAMLD1), transcript variant 2, mRNA [NM_005491]
A_23_P62115	417	56	A_23_P62115	NM_003254	TIMP1	1.84821	14.7115	5.78825	4.53545e-06	1.18919e-05	ref|Homo sapiens TIMP metallopeptidase inhibitor 1 (TIMP1), mRNA [NM_003254]
A_33_P3224819	367	32	A_33_P3224819	NM_001286646	SLC45A4	1.68769	10.4488	5.78515	4.57177e-06	1.19461e-05	ref|Homo sapiens solute carrier family 45, member 4 (SLC45A4), transcript variant 1, mRNA [NM_001286646]
A_23_P50710	15	42	A_23_P50710	NM_001082	CYP4F2	1.81116	6.37045	5.78123	4.61813e-06	1.2026e-05	ref|Homo sapiens cytochrome P450, family 4, subfamily F, polypeptide 2 (CYP4F2), mRNA [NM_001082]
A_23_P326080	358	13	A_23_P326080	NM_001925	DEFA4	2.118	7.40459	5.77461	4.69744e-06	1.21574e-05	ref|Homo sapiens defensin, alpha 4, corticostatin (DEFA4), mRNA [NM_001925]
A_23_P417282	110	4	A_23_P417282	NM_000875	IGF1R	1.71099	8.66074	5.77436	4.70044e-06	1.21574e-05	ref|Homo sapiens insulin-like growth factor 1 receptor (IGF1R), transcript variant 1, mRNA [NM_000875]
A_23_P102000	26	72	A_23_P102000	NM_001008540	CXCR4	2.54139	16.6824	5.76998	4.75365e-06	1.22177e-05	ref|Homo sapiens chemokine (C-X-C motif) receptor 4 (CXCR4), transcript variant 1, mRNA [NM_001008540]
A_24_P54174	149	46	A_24_P54174	NM_001066	TNFRSF1B	2.22384	11.205	5.76981	4.75578e-06	1.22177e-05	ref|Homo sapiens tumor necrosis factor receptor superfamily, member 1B (TNFRSF1B), mRNA [NM_001066]
A_33_P3370449	395	61	A_33_P3370449	NM_152413	GOT1L1	1.78104	6.3666	5.76701	4.79014e-06	1.22499e-05	ref|Homo sapiens glutamic-oxaloacetic transaminase 1-like 1 (GOT1L1), mRNA [NM_152413]
A_24_P288448	512	4	A_24_P288448	ENST00000478553	RASSF2	1.96471	7.68164	5.76557	4.80788e-06	1.22499e-05	ens|Ras association (RalGDS/AF-6) domain family member 2 [Source:HGNC Symbol;Acc:HGNC:9883] [ENST00000478553]
A_24_P257579	203	55	A_24_P257579	NM_022140	EPB41L4A	-1.56263	8.1805	-5.76488	4.81648e-06	1.22499e-05	ref|Homo sapiens erythrocyte membrane protein band 4.1 like 4A (EPB41L4A), mRNA [NM_022140]
A_33_P3276703	430	77	A_33_P3276703	NM_003378	VGF	1.61729	7.4122	5.76325	4.83674e-06	1.22606e-05	ref|Homo sapiens VGF nerve growth factor inducible (VGF), mRNA [NM_003378]
A_33_P3252730	268	79	A_33_P3252730	NR_027049	ZNF788	-1.54988	8.25394	-5.7569	4.91638e-06	1.24212e-05	ref|Homo sapiens zinc finger family member 788 (ZNF788), non-coding RNA [NR_027049]
A_33_P3415097	366	7	A_33_P3415097	NM_001830	CLCN4	-1.82581	9.65408	-5.75104	4.99111e-06	1.25373e-05	ref|Homo sapiens chloride channel, voltage-sensitive 4 (CLCN4), transcript variant 1, mRNA [NM_001830]
A_33_P3279470	44	37	A_33_P3279470	NM_001138	AGRP	-2.69872	13.0163	-5.75072	4.99522e-06	1.25373e-05	ref|Homo sapiens agouti related neuropeptide (AGRP), mRNA [NM_001138]
A_24_P795594	469	43	A_24_P795594	NM_001077691	ALG9	-1.66843	7.63215	-5.74348	5.08927e-06	1.27315e-05	ref|Homo sapiens ALG9, alpha-1,2-mannosyltransferase (ALG9), transcript variant 3, mRNA [NM_001077691]
A_23_P202104	66	23	A_23_P202104	NM_005729	PPIF	1.69483	15.8165	5.74129	5.118e-06	1.27616e-05	ref|Homo sapiens peptidylprolyl isomerase F (PPIF), mRNA [NM_005729]
A_33_P3332135	400	51	A_33_P3332135	NM_001143804	PHOSPHO1	2.84685	11.3481	5.73438	5.20993e-06	1.29485e-05	ref|Homo sapiens phosphatase, orphan 1 (PHOSPHO1), transcript variant 1, mRNA [NM_001143804]
A_24_P818010	102	81	A_24_P818010	NR_039983	LOC729737	2.40377	10.1416	5.73194	5.2428e-06	1.29879e-05	ref|Homo sapiens uncharacterized LOC729737 (LOC729737), long non-coding RNA [NR_039983]
A_33_P3382924	456	26	A_33_P3382924	NM_003118	SPARC	-2.30697	9.81788	-5.71735	5.4436e-06	1.34416e-05	ref|Homo sapiens secreted protein, acidic, cysteine-rich (osteonectin) (SPARC), mRNA [NM_003118]
A_23_P258190	145	55	A_23_P258190	NM_001628	AKR1B1	-1.69244	12.9006	-5.71225	5.51556e-06	1.35754e-05	ref|Homo sapiens aldo-keto reductase family 1, member B1 (aldose reductase) (AKR1B1), mRNA [NM_001628]
A_33_P3273719	228	11	A_33_P3273719	NM_001242831	ELOVL5	1.53936	8.7856	5.6998	5.69545e-06	1.3969e-05	ref|Homo sapiens ELOVL fatty acid elongase 5 (ELOVL5), transcript variant 4, mRNA [NM_001242831]
A_32_P19294	520	49	A_32_P19294	NM_144669	GLT1D1	2.27658	10.7994	5.69867	5.71208e-06	1.3969e-05	ref|Homo sapiens glycosyltransferase 1 domain containing 1 (GLT1D1), mRNA [NM_144669]
A_24_P53282	16	36	A_24_P53282	NM_001304	CPD	1.72492	9.53101	5.69217	5.80867e-06	1.41339e-05	ref|Homo sapiens carboxypeptidase D (CPD), transcript variant 1, mRNA [NM_001304]
A_32_P56249	509	7	A_32_P56249	NR_038996	USP30-AS1	-1.79581	12.3011	-5.6916	5.81716e-06	1.41339e-05	ref|Homo sapiens USP30 antisense RNA 1 (USP30-AS1), long non-coding RNA [NR_038996]
A_23_P24884	499	23	A_23_P24884	NM_005418	ST5	-1.58959	8.06245	-5.69041	5.83508e-06	1.41339e-05	ref|Homo sapiens suppression of tumorigenicity 5 (ST5), transcript variant 1, mRNA [NM_005418]
A_33_P3339531	125	80	A_33_P3339531	NM_138481	CHADL	-1.51866	7.86624	-5.68479	5.92029e-06	1.42949e-05	ref|Homo sapiens chondroadherin-like (CHADL), mRNA [NM_138481]
A_33_P3408221	274	10	A_33_P3408221	NR_026952	SEC14L1P1	2.00024	10.1171	5.68254	5.95479e-06	1.43328e-05	ref|Homo sapiens SEC14-like 1 pseudogene 1 (SEC14L1P1), non-coding RNA [NR_026952]
A_23_P79108	26	25	A_23_P79108	NM_138813	ATP8B3	-1.82802	7.16367	-5.67378	6.0908e-06	1.46141e-05	ref|Homo sapiens ATPase, aminophospholipid transporter, class I, type 8B, member 3 (ATP8B3), transcript variant 1, mRNA [NM_138813]
A_23_P51936	508	3	A_23_P51936	NM_001561	TNFRSF9	1.71374	7.29826	5.67217	6.11624e-06	1.46291e-05	ref|Homo sapiens tumor necrosis factor receptor superfamily, member 9 (TNFRSF9), mRNA [NM_001561]
A_23_P116235	327	27	A_23_P116235	NM_001012334	MDK	-1.58621	10.4402	-5.66783	6.18517e-06	1.47478e-05	ref|Homo sapiens midkine (neurite growth-promoting factor 2) (MDK), transcript variant 1, mRNA [NM_001012334]
A_23_P300600	116	60	A_23_P300600	NM_021076	NEFH	-1.62145	9.37085	-5.66653	6.20596e-06	1.47512e-05	ref|Homo sapiens neurofilament, heavy polypeptide (NEFH), mRNA [NM_021076]
A_23_P323761	75	26	A_23_P323761	NM_025228	TRAF3IP3	1.91195	9.29043	5.66357	6.2534e-06	1.48179e-05	ref|Homo sapiens TRAF3 interacting protein 3 (TRAF3IP3), transcript variant 1, mRNA [NM_025228]
A_33_P3268629	282	6	A_33_P3268629	NR_026999	LINC00265	1.91526	10.8755	5.65946	6.32024e-06	1.49299e-05	ref|Homo sapiens long intergenic non-protein coding RNA 265 (LINC00265), long non-coding RNA [NR_026999]
A_23_P82929	194	38	A_23_P82929	NM_002514	NOV	2.32818	8.62036	5.64524	6.55647e-06	1.53946e-05	ref|Homo sapiens nephroblastoma overexpressed (NOV), mRNA [NM_002514]
A_23_P37484	281	3	A_23_P37484	NM_014918	CHSY1	1.8555	13.1778	5.64519	6.55735e-06	1.53946e-05	ref|Homo sapiens chondroitin sulfate synthase 1 (CHSY1), mRNA [NM_014918]
A_33_P3241661	465	84	A_33_P3241661	NM_001287682	LOC388780	2.6269	8.32305	5.64327	6.58997e-06	1.54238e-05	ref|Homo sapiens uncharacterized LOC388780 (LOC388780), mRNA [NM_001287682]
A_33_P3240843	363	19	A_33_P3240843	NM_144649	TMEM71	3.09682	9.31287	5.64194	6.61264e-06	1.54295e-05	ref|Homo sapiens transmembrane protein 71 (TMEM71), transcript variant 1, mRNA [NM_144649]
A_23_P89941	246	38	A_23_P89941	NM_001800	CDKN2D	2.0671	13.2688	5.63867	6.66873e-06	1.55129e-05	ref|Homo sapiens cyclin-dependent kinase inhibitor 2D (p19, inhibits CDK4) (CDKN2D), transcript variant 1, mRNA [NM_001800]
A_23_P53198	330	17	A_23_P53198	NM_032564	DGAT2	2.38943	10.8435	5.63385	6.7522e-06	1.56593e-05	ref|Homo sapiens diacylglycerol O-acyltransferase 2 (DGAT2), transcript variant 1, mRNA [NM_032564]
A_23_P15414	18	21	A_23_P15414	NM_003693	SCARF1	3.02021	9.54132	5.62763	6.86174e-06	1.58652e-05	ref|Homo sapiens scavenger receptor class F, member 1 (SCARF1), transcript variant 1, mRNA [NM_003693]
A_33_P3231277	360	38	A_33_P3231277	NM_181054	HIF1A	2.1539	9.7549	5.62508	6.90702e-06	1.59216e-05	ref|Homo sapiens hypoxia inducible factor 1, alpha subunit (basic helix-loop-helix transcription factor) (HIF1A), transcript variant 2, mRNA [NM_181054]
A_33_P3340105	172	60	A_33_P3340105	NR_033774	BASP1P1	2.63785	9.13083	5.62069	6.98586e-06	1.60549e-05	ref|Homo sapiens brain abundant, membrane attached signal protein 1 pseudogene 1 (BASP1P1), non-coding RNA [NR_033774]
A_32_P87013	108	47	A_32_P87013	NM_000584	CXCL8	3.36238	12.4836	5.61296	7.12686e-06	1.63088e-05	ref|Homo sapiens chemokine (C-X-C motif) ligand 8 (CXCL8), mRNA [NM_000584]
A_33_P3357470	419	55	A_33_P3357470	NM_004726	REPS2	2.46632	8.80546	5.61229	7.13912e-06	1.63088e-05	ref|Homo sapiens RALBP1 associated Eps domain containing 2 (REPS2), transcript variant 1, mRNA [NM_004726]
A_23_P259901	503	32	A_23_P259901	NM_012253	TKTL1	3.92355	9.50659	5.60051	7.35996e-06	1.67631e-05	ref|Homo sapiens transketolase-like 1 (TKTL1), transcript variant 1, mRNA [NM_012253]
A_23_P380371	444	54	A_23_P380371	NM_152230	IPMK	1.62961	7.92733	5.5985	7.39833e-06	1.68004e-05	ref|Homo sapiens inositol polyphosphate multikinase (IPMK), mRNA [NM_152230]
A_33_P3619171	11	49	A_33_P3619171	NM_021127	PMAIP1	2.66154	9.97484	5.59368	7.49099e-06	1.69603e-05	ref|Homo sapiens phorbol-12-myristate-13-acetate-induced protein 1 (PMAIP1), mRNA [NM_021127]
A_33_P3224745	383	5	A_33_P3224745	NM_012320	PLA2G15	-1.63723	15.6736	-5.5906	7.55086e-06	1.70453e-05	ref|Homo sapiens phospholipase A2, group XV (PLA2G15), mRNA [NM_012320]
A_23_P146367	53	5	A_23_P146367	NM_032310	C9orf89	1.626	13.3251	5.58762	7.60946e-06	1.71269e-05	ref|Homo sapiens chromosome 9 open reading frame 89 (C9orf89), mRNA [NM_032310]
A_32_P41604	402	32	A_32_P41604	NM_000130	F5	1.50019	7.0256	5.58338	7.69335e-06	1.72648e-05	ref|Homo sapiens coagulation factor V (proaccelerin, labile factor) (F5), mRNA [NM_000130]
A_23_P132159	101	14	A_23_P132159	NM_017414	USP18	-1.75159	9.05755	-5.57575	7.84658e-06	1.7557e-05	ref|Homo sapiens ubiquitin specific peptidase 18 (USP18), mRNA [NM_017414]
A_23_P500741	436	67	A_23_P500741	NM_005187	CBFA2T3	2.43279	9.10613	5.57094	7.94491e-06	1.77251e-05	ref|Homo sapiens core-binding factor, runt domain, alpha subunit 2; translocated to, 3 (CBFA2T3), transcript variant 1, mRNA [NM_005187]
A_23_P396299	371	74	A_23_P396299	NR_034094	MRVI1-AS1	2.33363	7.97131	5.56891	7.98672e-06	1.77474e-05	ref|Homo sapiens MRVI1 antisense RNA 1 (MRVI1-AS1), transcript variant 4, long non-coding RNA [NR_034094]
A_23_P150768	485	80	A_23_P150768	NM_007256	SLCO2B1	-1.92696	13.417	-5.5682	8.00145e-06	1.77474e-05	ref|Homo sapiens solute carrier organic anion transporter family, member 2B1 (SLCO2B1), transcript variant 1, mRNA [NM_007256]
A_23_P95130	367	64	A_23_P95130	NM_207113	SLC37A3	1.61198	7.89315	5.56481	8.07197e-06	1.78519e-05	ref|Homo sapiens solute carrier family 37, member 3 (SLC37A3), transcript variant 1, mRNA [NM_207113]
A_23_P145965	393	71	A_23_P145965	NM_003596	TPST1	3.31236	8.82448	5.56037	8.1652e-06	1.80059e-05	ref|Homo sapiens tyrosylprotein sulfotransferase 1 (TPST1), mRNA [NM_003596]
A_23_P357185	256	1	A_23_P357185	NM_018397	CHDH	-1.51629	8.85677	-5.55806	8.21423e-06	1.80535e-05	ref|Homo sapiens choline dehydrogenase (CHDH), mRNA [NM_018397]
A_23_P32414	191	7	A_23_P32414	NM_016542	STK26	2.25927	10.1624	5.55713	8.23409e-06	1.80535e-05	ref|Homo sapiens serine/threonine protein kinase 26 (STK26), transcript variant 1, mRNA [NM_016542]
A_23_P204304	282	25	A_23_P204304	NM_030667	PTPRO	-2.1901	10.4609	-5.55213	8.34142e-06	1.82269e-05	ref|Homo sapiens protein tyrosine phosphatase, receptor type, O (PTPRO), transcript variant 1, mRNA [NM_030667]
A_23_P429950	518	76	A_23_P429950	NM_000216	KAL1	-1.82955	9.20206	-5.55122	8.36094e-06	1.82269e-05	ref|Homo sapiens Kallmann syndrome 1 sequence (KAL1), mRNA [NM_000216]
A_24_P82419	249	20	A_24_P82419	NM_001013699	H3F3C	1.5027	16.8244	5.55003	8.38672e-06	1.8231e-05	ref|Homo sapiens H3 histone, family 3C (H3F3C), mRNA [NM_001013699]
A_24_P74559	283	23	A_24_P74559	NM_013385	CYTH4	1.83012	8.00042	5.54776	8.43627e-06	1.82866e-05	ref|Homo sapiens cytohesin 4 (CYTH4), mRNA [NM_013385]
A_33_P3352970	68	58	A_33_P3352970	NM_001570	IRAK2	3.01847	11.0165	5.53411	8.73982e-06	1.88909e-05	ref|Homo sapiens interleukin-1 receptor-associated kinase 2 (IRAK2), mRNA [NM_001570]
A_23_P89030	381	55	A_23_P89030	NM_001195124	C16orf95	-1.66435	9.80455	-5.53121	8.80572e-06	1.89796e-05	ref|Homo sapiens chromosome 16 open reading frame 95 (C16orf95), transcript variant 1, mRNA [NM_001195124]
A_32_P74409	33	24	A_32_P74409	NM_001145033	C11orf96	3.10505	9.23462	5.5161	9.15736e-06	1.96819e-05	ref|Homo sapiens chromosome 11 open reading frame 96 (C11orf96), mRNA [NM_001145033]
A_33_P3398897	24	75	A_33_P3398897	NM_000320	QDPR	-1.58943	10.1806	-5.50992	9.30506e-06	1.99431e-05	ref|Homo sapiens quinoid dihydropteridine reductase (QDPR), mRNA [NM_000320]
A_24_P208567	65	53	A_24_P208567	NM_003855	IL18R1	2.79986	7.81021	5.50791	9.35369e-06	1.99874e-05	ref|Homo sapiens interleukin 18 receptor 1 (IL18R1), transcript variant 1, mRNA [NM_003855]
A_32_P131640	453	49	A_32_P131640	NM_173078	SLITRK4	-1.53991	9.34365	-5.50673	9.3825e-06	1.99874e-05	ref|Homo sapiens SLIT and NTRK-like family, member 4 (SLITRK4), transcript variant 2, mRNA [NM_173078]
A_23_P502336	375	1	A_23_P502336	NM_013447	EMR2	1.96731	12.3954	5.50562	9.40933e-06	1.99874e-05	ref|Homo sapiens egf-like module containing, mucin-like, hormone receptor-like 2 (EMR2), transcript variant 1, mRNA [NM_013447]
A_23_P414958	312	16	A_23_P414958	NM_005761	PLXNC1	2.65307	8.95601	5.50462	9.43381e-06	1.99874e-05	ref|Homo sapiens plexin C1 (PLXNC1), transcript variant 1, mRNA [NM_005761]
A_23_P128084	120	48	A_23_P128084	NM_002206	ITGA7	1.63404	8.39132	5.5035	9.46121e-06	1.99874e-05	ref|Homo sapiens integrin, alpha 7 (ITGA7), transcript variant 2, mRNA [NM_002206]
A_32_P199301	462	49	A_32_P199301	NM_007111	TFDP1	1.50835	8.55516	5.50262	9.48289e-06	1.99874e-05	ref|Homo sapiens transcription factor Dp-1 (TFDP1), transcript variant 1, mRNA [NM_007111]
A_23_P7144	138	52	A_23_P7144	NM_001511	CXCL1	3.13206	14.1267	5.49791	9.5994e-06	2.01773e-05	ref|Homo sapiens chemokine (C-X-C motif) ligand 1 (melanoma growth stimulating activity, alpha) (CXCL1), transcript variant 1, mRNA [NM_001511]
A_33_P3252605	228	1	A_33_P3252605	NM_183075	CYP2U1	-1.61311	7.9241	-5.49541	9.66193e-06	2.02529e-05	ref|Homo sapiens cytochrome P450, family 2, subfamily U, polypeptide 1 (CYP2U1), mRNA [NM_183075]
A_32_P23308	81	81	A_32_P23308	NR_026945	LINC01366	1.70867	6.63668	5.48306	9.9762e-06	2.08544e-05	ref|Homo sapiens long intergenic non-protein coding RNA 1366 (LINC01366), transcript variant 1, long non-coding RNA [NR_026945]
A_23_P139585	457	53	A_23_P139585	NM_000924	PDE1B	-2.10395	9.50118	-5.47823	1.01021e-05	2.10599e-05	ref|Homo sapiens phosphodiesterase 1B, calmodulin-dependent (PDE1B), transcript variant 1, mRNA [NM_000924]
A_23_P201778	381	74	A_23_P201778	NM_080588	PTPN7	2.27749	9.68208	5.47173	1.02737e-05	2.13592e-05	ref|Homo sapiens protein tyrosine phosphatase, non-receptor type 7 (PTPN7), transcript variant 2, mRNA [NM_080588]
A_23_P116414	101	30	A_23_P116414	NM_007069	PLA2G16	-2.14165	14.3537	-5.46773	1.03811e-05	2.15238e-05	ref|Homo sapiens phospholipase A2, group XVI (PLA2G16), transcript variant 1, mRNA [NM_007069]
A_33_P3250356	322	59	A_33_P3250356	NM_001162530	SH3D21	1.66769	6.89808	5.46494	1.04563e-05	2.15846e-05	ref|Homo sapiens SH3 domain containing 21 (SH3D21), transcript variant 1, mRNA [NM_001162530]
A_23_P85682	387	49	A_23_P85682	NM_005595	NFIA	-1.80402	8.46136	-5.46455	1.0467e-05	2.15846e-05	ref|Homo sapiens nuclear factor I/A (NFIA), transcript variant 2, mRNA [NM_005595]
A_23_P13094	249	83	A_23_P13094	NM_002425	MMP10	2.64875	7.19057	5.46157	1.05482e-05	2.16647e-05	ref|Homo sapiens matrix metallopeptidase 10 (stromelysin 2) (MMP10), mRNA [NM_002425]
A_23_P214222	439	8	A_23_P214222	ENST00000612661	MARCKS	2.18303	14.2288	5.46105	1.05626e-05	2.16647e-05	ens|myristoylated alanine-rich protein kinase C substrate [Source:HGNC Symbol;Acc:HGNC:6759] [ENST00000612661]
A_33_P3265309	93	18	A_33_P3265309	NM_001817	CEACAM4	2.07541	8.45441	5.45435	1.07479e-05	2.19856e-05	ref|Homo sapiens carcinoembryonic antigen-related cell adhesion molecule 4 (CEACAM4), mRNA [NM_001817]
A_24_P941359	117	35	A_24_P941359	NM_014722	FAM65B	3.26087	10.5515	5.45321	1.07795e-05	2.19913e-05	ref|Homo sapiens family with sequence similarity 65, member B (FAM65B), transcript variant 1, mRNA [NM_014722]
A_23_P77328	262	38	A_23_P77328	NM_005258	GCHFR	-2.01829	15.0921	-5.44596	1.09845e-05	2.23497e-05	ref|Homo sapiens GTP cyclohydrolase I feedback regulator (GCHFR), mRNA [NM_005258]
A_23_P9415	178	43	A_23_P9415	NM_002197	ACO1	-1.80995	11.9803	-5.44199	1.10983e-05	2.24626e-05	ref|Homo sapiens aconitase 1, soluble (ACO1), transcript variant 2, mRNA [NM_002197]
A_33_P3222501	371	1	A_33_P3222501	NM_001145248	FAM157A	1.63938	6.62918	5.44197	1.10988e-05	2.24626e-05	ref|Homo sapiens family with sequence similarity 157, member A (FAM157A), mRNA [NM_001145248]
A_23_P112774	321	18	A_23_P112774	NM_032611	PTP4A3	1.89157	7.98598	5.43717	1.12378e-05	2.26838e-05	ref|Homo sapiens protein tyrosine phosphatase type IVA, member 3 (PTP4A3), transcript variant 1, mRNA [NM_032611]
A_23_P49759	10	47	A_23_P49759	NM_002981	CCL1	1.80474	6.92277	5.43448	1.13166e-05	2.27824e-05	ref|Homo sapiens chemokine (C-C motif) ligand 1 (CCL1), mRNA [NM_002981]
A_23_P58132	11	27	A_23_P58132	NM_004310	RHOH	2.47367	11.9787	5.42968	1.14588e-05	2.3008e-05	ref|Homo sapiens ras homolog family member H (RHOH), transcript variant 6, mRNA [NM_004310]
A_23_P134176	403	70	A_23_P134176	NM_001024465	SOD2	1.83688	16.9529	5.42194	1.16912e-05	2.34131e-05	ref|Homo sapiens superoxide dismutase 2, mitochondrial (SOD2), transcript variant 2, mRNA [NM_001024465]
A_33_P3356210	294	1	A_33_P3356210	NM_001202439	NCR3LG1	1.70312	8.66237	5.4166	1.18545e-05	2.36678e-05	ref|Homo sapiens natural killer cell cytotoxicity receptor 3 ligand 1 (NCR3LG1), mRNA [NM_001202439]
A_23_P53176	514	26	A_23_P53176	NM_016725	FOLR1	-2.12815	11.3229	-5.41576	1.18804e-05	2.36678e-05	ref|Homo sapiens folate receptor 1 (adult) (FOLR1), transcript variant 1, mRNA [NM_016725]
A_33_P3246829	360	42	A_33_P3246829	NM_173843	IL1RN	2.15493	11.8994	5.40878	1.20979e-05	2.40382e-05	ref|Homo sapiens interleukin 1 receptor antagonist (IL1RN), transcript variant 4, mRNA [NM_173843]
A_33_P3267532	76	13	A_33_P3267532	NM_170736	KCNJ15	3.01388	8.93071	5.40447	1.22342e-05	2.42459e-05	ref|Homo sapiens potassium channel, inwardly rectifying subfamily J, member 15 (KCNJ15), transcript variant 1, mRNA [NM_170736]
A_23_P89589	326	29	A_23_P89589	NM_002616	PER1	2.29401	11.2521	5.39921	1.24024e-05	2.45156e-05	ref|Homo sapiens period circadian clock 1 (PER1), mRNA [NM_002616]
A_23_P162288	144	59	A_23_P162288	NM_005379	MYO1A	-1.87451	8.27374	-5.39588	1.25103e-05	2.46649e-05	ref|Homo sapiens myosin IA (MYO1A), transcript variant 2, mRNA [NM_005379]
A_23_P48997	29	8	A_23_P48997	NM_003978	PSTPIP1	1.58381	10.3416	5.38356	1.29174e-05	2.5402e-05	ref|Homo sapiens proline-serine-threonine phosphatase interacting protein 1 (PSTPIP1), mRNA [NM_003978]
A_23_P366216	215	32	A_23_P366216	NM_003524	HIST1H2BH	1.61959	11.3789	5.38122	1.29963e-05	2.54915e-05	ref|Homo sapiens histone cluster 1, H2bh (HIST1H2BH), mRNA [NM_003524]
A_23_P36753	411	34	A_23_P36753	NM_000690	ALDH2	-1.7676	14.6981	-5.37341	1.3263e-05	2.59478e-05	ref|Homo sapiens aldehyde dehydrogenase 2 family (mitochondrial) (ALDH2), transcript variant 1, mRNA [NM_000690]
A_33_P3366540	400	72	A_33_P3366540	NM_001130518	CSGALNACT1	2.82498	8.72125	5.36436	1.35788e-05	2.64978e-05	ref|Homo sapiens chondroitin sulfate N-acetylgalactosaminyltransferase 1 (CSGALNACT1), transcript variant 1, mRNA [NM_001130518]
A_23_P422851	341	44	A_23_P422851	NM_138375	CABLES1	-1.9206	11.3403	-5.36223	1.36542e-05	2.6577e-05	ref|Homo sapiens Cdk5 and Abl enzyme substrate 1 (CABLES1), transcript variant 1, mRNA [NM_138375]
A_23_P422724	394	28	A_23_P422724	NM_000943	PPIC	-1.90679	10.7303	-5.35715	1.38357e-05	2.68617e-05	ref|Homo sapiens peptidylprolyl isomerase C (cyclophilin C) (PPIC), mRNA [NM_000943]
A_23_P16915	188	46	A_23_P16915	NM_012413	QPCT	2.23199	10.4833	5.35535	1.39006e-05	2.69193e-05	ref|Homo sapiens glutaminyl-peptide cyclotransferase (QPCT), mRNA [NM_012413]
A_33_P3305487	87	82	A_33_P3305487	NM_173527	REM2	2.07665	7.3877	5.34612	1.42385e-05	2.75037e-05	ref|Homo sapiens RAS (RAD and GEM)-like GTP binding 2 (REM2), mRNA [NM_173527]
A_23_P401106	53	43	A_23_P401106	NM_002599	PDE2A	2.45961	10.2001	5.32408	1.50789e-05	2.90535e-05	ref|Homo sapiens phosphodiesterase 2A, cGMP-stimulated (PDE2A), transcript variant 1, mRNA [NM_002599]
A_24_P335620	414	51	A_24_P335620	NM_003486	SLC7A5	2.23407	9.34791	5.32157	1.51778e-05	2.91704e-05	ref|Homo sapiens solute carrier family 7 (amino acid transporter light chain, L system), member 5 (SLC7A5), mRNA [NM_003486]
A_24_P245838	510	60	A_24_P245838	NM_002409	MGAT3	-2.14687	10.7938	-5.31397	1.54813e-05	2.96789e-05	ref|Homo sapiens mannosyl (beta-1,4-)-glycoprotein beta-1,4-N-acetylglucosaminyltransferase (MGAT3), transcript variant 1, mRNA [NM_002409]
A_33_P3404601	39	73	A_33_P3404601	NM_001282458	C2	-1.50038	11.6919	-5.30881	1.56906e-05	3.00048e-05	ref|Homo sapiens complement component 2 (C2), transcript variant 5, mRNA [NM_001282458]
A_33_P3303810	242	8	A_33_P3303810	NM_005558	LAD1	1.93614	9.34165	5.30671	1.57765e-05	3.00936e-05	ref|Homo sapiens ladinin 1 (LAD1), mRNA [NM_005558]
A_23_P112798	414	35	A_23_P112798	NM_001312	CRIP2	1.62209	7.53418	5.30032	1.60414e-05	3.05e-05	ref|Homo sapiens cysteine-rich protein 2 (CRIP2), transcript variant 1, mRNA [NM_001312]
A_23_P31816	94	9	A_23_P31816	NM_005217	DEFA3	3.91083	12.3413	5.29965	1.60695e-05	3.05e-05	ref|Homo sapiens defensin, alpha 3, neutrophil-specific (DEFA3), mRNA [NM_005217]
A_23_P311632	173	36	A_23_P311632	NM_138329	NLRP6	1.57359	7.0688	5.29606	1.62204e-05	3.07101e-05	ref|Homo sapiens NLR family, pyrin domain containing 6 (NLRP6), transcript variant 1, mRNA [NM_138329]
A_23_P31143	22	58	A_23_P31143	NM_001003395	TPD52L1	-2.35449	9.82257	-5.29222	1.63832e-05	3.09415e-05	ref|Homo sapiens tumor protein D52-like 1 (TPD52L1), transcript variant 2, mRNA [NM_001003395]
A_23_P92012	378	2	A_23_P92012	NM_025265	TSEN2	-1.55233	7.85131	-5.28709	1.66038e-05	3.12807e-05	ref|Homo sapiens TSEN2 tRNA splicing endonuclease subunit (TSEN2), transcript variant 1, mRNA [NM_025265]
A_23_P30435	154	76	A_23_P30435	NM_006058	TNIP1	1.86255	13.3162	5.28453	1.67149e-05	3.14124e-05	ref|Homo sapiens TNFAIP3 interacting protein 1 (TNIP1), transcript variant 5, mRNA [NM_006058]
A_33_P3400763	178	38	A_33_P3400763	NM_001080400	PLIN4	2.13522	7.16039	5.28248	1.68041e-05	3.14401e-05	ref|Homo sapiens perilipin 4 (PLIN4), mRNA [NM_001080400]
A_23_P374082	296	26	A_23_P374082	NM_033274	ADAM19	2.03	11.113	5.2823	1.6812e-05	3.14401e-05	ref|Homo sapiens ADAM metallopeptidase domain 19 (ADAM19), mRNA [NM_033274]
A_24_P142503	366	66	A_24_P142503	NM_018242	SLC47A1	-2.39354	10.4878	-5.27361	1.71973e-05	3.2082e-05	ref|Homo sapiens solute carrier family 47 (multidrug and toxin extrusion), member 1 (SLC47A1), mRNA [NM_018242]
A_23_P571	374	27	A_23_P571	NM_006516	SLC2A1	1.5166	8.88191	5.2695	1.73823e-05	3.23481e-05	ref|Homo sapiens solute carrier family 2 (facilitated glucose transporter), member 1 (SLC2A1), mRNA [NM_006516]
A_23_P117992	193	48	A_23_P117992	NM_014861	ATP2C2	1.99957	6.41854	5.26005	1.78158e-05	3.3012e-05	ref|Homo sapiens ATPase, Ca++ transporting, type 2C, member 2 (ATP2C2), transcript variant 2, mRNA [NM_014861]
A_33_P3415052	151	54	A_33_P3415052	NM_001172292	NIPAL4	2.64309	8.63182	5.25984	1.78256e-05	3.3012e-05	ref|Homo sapiens NIPA-like domain containing 4 (NIPAL4), transcript variant 2, mRNA [NM_001172292]
A_23_P202156	96	14	A_23_P202156	NM_001288724	NFKB2	1.63665	8.87854	5.25462	1.80696e-05	3.33829e-05	ref|Homo sapiens nuclear factor of kappa light polypeptide gene enhancer in B-cells 2 (p49/p100) (NFKB2), transcript variant 3, mRNA [NM_001288724]
A_33_P3285470	184	40	A_33_P3285470	NM_001702	BAI1	1.72148	7.74824	5.24211	1.86688e-05	3.44064e-05	ref|Homo sapiens brain-specific angiogenesis inhibitor 1 (BAI1), mRNA [NM_001702]
A_23_P159952	156	80	A_23_P159952	NM_018476	BEX1	1.75093	7.21789	5.23775	1.88822e-05	3.47159e-05	ref|Homo sapiens brain expressed, X-linked 1 (BEX1), mRNA [NM_018476]
A_33_P3299416	300	67	A_33_P3299416	NM_181711	GRASP	2.00516	11.5703	5.22809	1.93636e-05	3.55154e-05	ref|Homo sapiens GRP1 (general receptor for phosphoinositides 1)-associated scaffold protein (GRASP), transcript variant 1, mRNA [NM_181711]
A_23_P130515	213	25	A_23_P130515	NM_001815	CEACAM3	1.97735	9.39428	5.2235	1.95968e-05	3.57839e-05	ref|Homo sapiens carcinoembryonic antigen-related cell adhesion molecule 3 (CEACAM3), transcript variant 1, mRNA [NM_001815]
A_33_P3509233	115	9	A_33_P3509233	NR_104116	LINC00877	1.79983	6.88625	5.22336	1.96038e-05	3.57839e-05	ref|Homo sapiens long intergenic non-protein coding RNA 877 (LINC00877), long non-coding RNA [NR_104116]
A_33_P3334220	64	47	A_33_P3334220	NM_001093	ACACB	-1.97898	8.84879	-5.22204	1.96717e-05	3.58222e-05	ref|Homo sapiens acetyl-CoA carboxylase beta (ACACB), mRNA [NM_001093]
A_23_P406616	59	1	A_23_P406616	NM_175884	CCDC71L	1.76075	12.2004	5.2154	2.00154e-05	3.63613e-05	ref|Homo sapiens coiled-coil domain containing 71-like (CCDC71L), mRNA [NM_175884]
A_23_P104318	129	25	A_23_P104318	NM_019058	DDIT4	2.5072	11.7173	5.21409	2.00835e-05	3.63984e-05	ref|Homo sapiens DNA-damage-inducible transcript 4 (DDIT4), mRNA [NM_019058]
A_33_P3316505	124	36	A_33_P3316505	NR_002907	SNORA73A	1.71384	9.21729	5.21019	2.02892e-05	3.66841e-05	ref|Homo sapiens small nucleolar RNA, H/ACA box 73A (SNORA73A), small nucleolar RNA [NR_002907]
A_23_P37702	97	25	A_23_P37702	NM_003294	TPSAB1	2.38776	8.30405	5.20469	2.05822e-05	3.70396e-05	ref|Homo sapiens tryptase alpha/beta 1 (TPSAB1), mRNA [NM_003294]
A_32_P161762	189	41	A_32_P161762	NM_001024630	RUNX2	1.69378	7.87623	5.20468	2.0583e-05	3.70396e-05	ref|Homo sapiens runt-related transcription factor 2 (RUNX2), transcript variant 1, mRNA [NM_001024630]
A_33_P3314031	25	38	A_33_P3314031	NM_152680	TMEM154	2.2435	7.45583	5.18805	2.14957e-05	3.85293e-05	ref|Homo sapiens transmembrane protein 154 (TMEM154), mRNA [NM_152680]
A_23_P258493	200	19	A_23_P258493	NM_005573	LMNB1	2.76967	11.4695	5.18742	2.15312e-05	3.85293e-05	ref|Homo sapiens lamin B1 (LMNB1), transcript variant 1, mRNA [NM_005573]
A_23_P47682	466	40	A_23_P47682	NM_020645	NRIP3	1.69827	9.92727	5.18686	2.15622e-05	3.85293e-05	ref|Homo sapiens nuclear receptor interacting protein 3 (NRIP3), mRNA [NM_020645]
A_33_P3380472	135	5	A_33_P3380472	NM_032554	HCAR1	1.56356	6.21337	5.18524	2.16539e-05	3.86026e-05	ref|Homo sapiens hydroxycarboxylic acid receptor 1 (HCAR1), mRNA [NM_032554]
A_23_P201687	234	4	A_23_P201687	ENST00000377836	HES2	-2.09296	10.031	-5.17941	2.1986e-05	3.91032e-05	ens|hes family bHLH transcription factor 2 [Source:HGNC Symbol;Acc:HGNC:16005] [ENST00000377836]
A_23_P70231	76	40	A_23_P70231	NM_001182	ALDH7A1	-1.5143	8.99457	-5.17498	2.22413e-05	3.94654e-05	ref|Homo sapiens aldehyde dehydrogenase 7 family, member A1 (ALDH7A1), transcript variant 1, mRNA [NM_001182]
A_33_P3295203	378	6	A_33_P3295203	NM_001523	HAS1	2.80961	11.6236	5.16801	2.26498e-05	4.00161e-05	ref|Homo sapiens hyaluronan synthase 1 (HAS1), transcript variant 1, mRNA [NM_001523]
A_33_P3227899	289	25	A_33_P3227899	NR_015361	LOC440896	1.50232	6.49535	5.16789	2.26566e-05	4.00161e-05	ref|Homo sapiens uncharacterized LOC440896 (LOC440896), long non-coding RNA [NR_015361]
A_23_P55649	515	5	A_23_P55649	NM_001462	FPR2	2.14501	11.5714	5.16667	2.27293e-05	4.00518e-05	ref|Homo sapiens formyl peptide receptor 2 (FPR2), transcript variant 1, mRNA [NM_001462]
A_24_P154037	279	37	A_24_P154037	NM_003749	IRS2	1.50087	11.7915	5.16528	2.28116e-05	4.01042e-05	ref|Homo sapiens insulin receptor substrate 2 (IRS2), mRNA [NM_003749]
A_23_P98686	490	26	A_23_P98686	NM_025092	ATHL1	1.93092	8.35461	5.16111	2.30617e-05	4.04508e-05	ref|Homo sapiens ATH1, acid trehalase-like 1 (yeast) (ATHL1), mRNA [NM_025092]
A_23_P160546	68	83	A_23_P160546	NM_001040217	FAM63A	1.60306	10.6475	5.15363	2.35163e-05	4.11535e-05	ref|Homo sapiens family with sequence similarity 63, member A (FAM63A), transcript variant 2, mRNA [NM_001040217]
A_24_P300777	297	14	A_24_P300777	NM_001109	ADAM8	2.78173	15.4646	5.15232	2.35969e-05	4.12001e-05	ref|Homo sapiens ADAM metallopeptidase domain 8 (ADAM8), transcript variant 1, mRNA [NM_001109]
A_23_P9523	182	72	A_23_P9523	NM_022128	RBKS	1.7071	10.3259	5.14377	2.41297e-05	4.20342e-05	ref|Homo sapiens ribokinase (RBKS), transcript variant 1, mRNA [NM_022128]
A_23_P75283	256	30	A_23_P75283	NM_006744	RBP4	-2.31237	14.6376	-5.14098	2.43062e-05	4.22452e-05	ref|Homo sapiens retinol binding protein 4, plasma (RBP4), mRNA [NM_006744]
A_23_P343398	432	23	A_23_P343398	NM_001838	CCR7	2.36338	12.4897	5.1333	2.47987e-05	4.30033e-05	ref|Homo sapiens chemokine (C-C motif) receptor 7 (CCR7), mRNA [NM_001838]
[truncated: 318 more rows]

## Sheet: QP deconv asthma AM
	mean1	mean2	log2fold.change	p.value	cor.p	ProbeName	SystematicName	GeneName	Description
[truncated: 155 more rows]

[truncated: 3 more sheets: QP deconv asthma NG, QP deconv COPD AM, QP deconv COPD NG]
