# Supplementary material for: Exploration of the sputum methylome and omics deconvolution by quadratic programming in molecular profiling of asthma and COPD: the road to sputum omics 2.0
Source: Respir Res. 2020 Oct 19;21:274. doi: 10.1186/s12931-020-01544-4 (PMC7574293; doi:10.1186/s12931-020-01544-4)
Supplement: Supplementary file 3 — Additional file 3. Results of the differential methylation analyses on the CpG level. [file 12931_2020_1544_MOESM3_ESM.xlsx]

## Sheet: DMP mixed asthma
	chr	pos	strand	Name	AddressA	AddressB	ProbeSeqA	ProbeSeqB	Type	NextBase	Color	Probe_rs	Probe_maf	CpG_rs	CpG_maf	SBE_rs	SBE_maf	Islands_Name	Relation_to_Island	Forward_Sequence	SourceSeq	Random_Loci	Methyl27_Loci	UCSC_RefGene_Name	UCSC_RefGene_Accession	UCSC_RefGene_Group	Phantom	DMR	Enhancer	HMM_Island	Regulatory_Feature_Name	Regulatory_Feature_Group	DHS	delta.beta	ave.beta	t	P.Value	adj.P.Val	B
cg13353311	chr5	59996240	+	cg13353311	36753373	14716409	ATTAACCCTTTTATAAAAATAACATTACATATATTTATATTACACAAACA	ATTAACCCTTTTATAAAAATAACGTTACGTATATTTATATTACGCGAACG	I	C	Grn	NA	NA	NA	NA	NA	NA	chr5:59995374-59996331	Island	GGGCCGGGGGCGTCTCCCCAGCGCTGGAAAACGCTGTGCAGCGCCCTTCCCAGATTTCTG[CG]TCCGCGCAACACAAACACACGCAACGCTATCTCTACAAAAGGGTCAATAATAGGTGTTAT	ATTGACCCTTTTGTAGAGATAGCGTTGCGTGTGTTTGTGTTGCGCGGACG			DEPDC1B;DEPDC1B	NM_018369;NM_001145208	TSS1500;TSS1500				5:60031142-60032264	5:59995395-59996826	Promoter_Associated	TRUE	0.10961	0.180499	8.36553	1.08628e-08	1.69197e-05	9.92245
cg27570978	chr10	70231996	+	cg27570978	18632409	17614497	ATTATATTCAAACTAAACATATAAAAATTATATTCAAACTAAACTAAACA	ATTATATTCAAACTAAACGTATAAAAATTATATTCAAACTAAACTAAACG	I	C	Grn	NA	NA	NA	NA	NA	NA	chr10:70231396-70231797	S_Shore	AAACCTCCCGGGTTCACACCATTCTCCTGCTTCAGCCTCCCAAGTAGCTGGGACTACAGG[CG]CCCAGCTTAGTTTGAACACAACCTTTACACGCTTAGTTTGAACACAACCACATTTGTAGT	CGCCCAGCTTAGTTTGAACACAACCTTTACACGCTTAGTTTGAACACAAC			DNA2	NM_001080449	TSS200					10:70230756-70232004	Promoter_Associated		-0.111694	0.279562	-8.08596	2.03079e-08	1.69197e-05	9.2937
cg22355184	chr1	163507398	-	cg22355184	27775445		CCAACTCTCATCCTAAAACTATCTAAAAACTTCCAACCATCAATTATCTC		II			rs73029627	0.012809	NA	NA	NA	NA		OpenSea	TCCTCTGGCAACCAGCTCTCATCCTAAAACTATCTAGGGGCTTCCAGCCATCAGTTATCT[CG]TTAACATAAACTCAGGTATGGTTGAAAGGAGCTTGTTATGAATAACAAAAGATGCTCCTC	CGAGATAACTGATGGCTGGAAGCCCCTAGATAGTTTTAGGATGAGAGCTG								TRUE					0.118594	0.589084	7.93724	2.84473e-08	1.69197e-05	8.95496
cg26330063	chr5	14614735	+	cg26330063	52781509		AAAACATAATATACACTTCRAACTATTCTACAAAACACTCCAAACCATAC		II			NA	NA	NA	NA	NA	NA		OpenSea	TGCTTAATATCAACATGGTTTATAAGTGGACAGAAAAACACTCACTCACGTATTCAGCCA[CG]TATGGTCTGGAGTGCTCTGTAGAACAGCCCGAAGTGTACACCATGTCTCTGCACTTGAAG	AGACATGGTGTACACTTCGGGCTGTTCTACAGAGCACTCCAGACCATACG			FAM105A	NM_019018	3'UTR								0.137234	0.702836	7.88642	3.19413e-08	1.69197e-05	8.83853
cg16691888	chr2	170219230	+	cg16691888	64701348		ATACRTATATAAATATACACACRCCTATATAAATATCCCTATATAAACAC		II			rs112620592	0.027002	NA	NA	NA	NA	chr2:170220772-170221114	N_Shore	GCCGCCCGGCCCGCCCCCTGCACTTTGCAGCGCGGGGAGGAGTGGGCACTCGAACACACG[CG]TGCTCACACAGGGACACTCACACAGGCGTGTGCACACTCACACACGCACTCATACAGGCG	TGCGTGTGTGAGTGTGCACACGCCTGTGTGAGTGTCCCTGTGTGAGCACG		TRUE	LRP2	NM_004525	TSS200		DMR		2:169926416-169927773				0.117242	0.147192	7.87169	3.30342e-08	1.69197e-05	8.80472
cg04410024	chr8	75896798	-	cg04410024	62809452	66601481	AACACCTAATTCTACACATACTAACTATACAAAACAAAAACAAAAAATCA	AACGCCTAATTCTACGCGTACTAACTATACGAAACAAAAACAAAAAATCG	I	C	Grn	rs7821697	0.264385	NA	NA	NA	NA	chr8:75896528-75897116	Island	ACGGAAGCGCTAGGCGCCTGGTTCTGCGCGTACTGGCTGTACGGAGCAGGAGCAAGAGGT[CG]CCGCCAGCCTCCGCCGCCGAGCCTCGTTCGTGTCCCCGCCCCTCGCTCCTGCAGCTACTG	GGCGCCTGGTTCTGCGCGTACTGGCTGTACGGAGCAGGAGCAAGAGGTCG			CRISPLD1	NM_031461	TSS200	high-CpG:76059125-76059556	DMR		8:76059140-76059743			TRUE	-0.122384	0.363506	-7.84558	3.50671e-08	1.69197e-05	8.7447
cg11807153	chr5	140098496	-	cg11807153	64719320		AACTCACTTTATAACRTAAATCTTTCTCACCAATCAAAAAAATATAATCC		II			rs76054533	0.014639	NA	NA	NA	NA		OpenSea	ACTGTTGTTTTGACTCACTTTGTGACGTAGGTCTTTCTCACCAGTCAAGAAAATATAATC[CG]GAGATAGCCTCTGGGCTGGCTTTAGCTCAGCGGTTACTTCGAGTACATTGTAACCACCTC	ACTCACTTTGTGACGTAGGTCTTTCTCACCAGTCAAGAAAATATAATCCG			VTRNA1-2	NR_026704	TSS200							TRUE	0.144627	0.545579	7.76618	4.20708e-08	1.69197e-05	8.56168
cg21679509	chr7	28219613	+	cg21679509	58706469	24764485	AATCAAAATAACCCAAAACACTAAAAACAACAAAAAACAAACACTACACA	AATCGAAATAACCCGAAACGCTAAAAACAACGAAAAACGAACGCTACACG	I	C	Grn	NA	NA	NA	NA	NA	NA	chr7:28219435-28219697	Island	CCGCGGCTGCAGCCGCCGCCGAGCCCTGACAGCTCGAGCCGGGGCGGAAGCGCCCGGCGG[CG]TGCAGCGCCCGCCCCCCGCTGCCCTCAGCGCCTCGGGCTACTCCGACCACCCGGGCCAAC	GGTCGGAGTAGCCCGAGGCGCTGAGGGCAGCGGGGGGCGGGCGCTGCACG			JAZF1	NM_175061	Body	high-CpG:28186028-28186995			7:28185364-28187120				-0.112098	0.279659	-7.74679	4.399e-08	1.69197e-05	8.51685
cg20916068	chr15	75614965	-	cg20916068	18674397	10725350	TAACCTACACAACAAAAACCATCAAAAAAATTTATTCACAACAAAAACCA	TAACCTACACAACGAAAACCGTCAAAAAAATTTATTCGCGACAAAAACCG	I	A	Red	NA	NA	NA	NA	NA	NA		OpenSea	GGAGAGGCATCCTGGCCTGCACAGCGAGGGCCGTCAGAAGGGTTTGTTCGCGGCAGAGGC[CG]GCGGCGCGGTCCTGGGTGGCGGGCGGCGTGGGGGCAGGCGAGCGGAGCCCCCGGAGCCAA	TGGCCTGCACAGCGAGGGCCGTCAGAAGGGTTTGTTCGCGGCAGAGGCCG									15:73401982-73402072				0.103964	0.723818	7.66758	5.28081e-08	1.80545e-05	8.33323
cg10475689	chr16	12142335	+	cg10475689	16755476		CTAAACAAACTACTCACTCCTTACRTAAACTCCTTCAACAAAAAAATCAC		II			NA	NA	NA	NA	NA	NA		OpenSea	GAACGGGCAGAGTAAGTTTGCTCCCACCGTTTCAGACCTCTTAAAGGAGTCAACGCAGAA[CG]TGACCTCCTTGCTGAAGGAGTCCACGCAAGGAGTGAGCAGCCTGTTCAGGGAGATCACAG	CGTGACCTCCTTGCTGAAGGAGTCCACGCAAGGAGTGAGCAGCCTGTTCA			RUNDC2A	NM_032167	Body				16:12049803-12050210				0.107961	0.612481	7.58285	6.42657e-08	1.97745e-05	8.13589
cg26726542	chr13	20702031	+	cg26726542	43788467	33668437	ATACTAACTTAACAACTACAAAAAAAAACAACCCAACAAAAAACACCACA	ATACTAACTTAACGACTACGAAAAAAAACGACCCAACGAAAAACGCCACG	I	C	Grn	rs55843632	0.161482	NA	NA	NA	NA	chr13:20701817-20702634	Island	TCCGCATCCGGCGGGCGACAGAGCAGCCCCGGAACAGGAGCTTCCCGGCACCGGCCGTGG[CG]TGGCGCCCTCCGCTGGGCCGTTCTCCCCCGCAGCCGCTAAGTCAGCATCGCCTACTTTCC	ATGCTGACTTAGCGGCTGCGGGGGAGAACGGCCCAGCGGAGGGCGCCACG									13:19599818-19601122	13:20701598-20703177	Unclassified_Cell_type_specific	TRUE	-0.112286	0.376241	-7.42862	9.20954e-08	2.57616e-05	7.77431
cg05037556	chr2	44996068	-	cg05037556	64756409		TAACCCTACTATATTAAAATAAAACRTAACCAACTAAAAAACTATAAAAC		II			NA	NA	NA	NA	NA	NA		OpenSea	TGTTATCCTCTTAGCCCTACTGTGTTGGAATAGAGCGTAACCAGCTGGAGGACTGTAAGA[CG]CCTGATAATGCCGCTCTTTTCCGCTGTCCCGTCTTAATCTTGTTACACAAATGGTCGTGA	AGCCCTACTGTGTTGGAATAGAGCGTAACCAGCTGGAGGACTGTAAGACG			C2orf34	NM_024766	Body			TRUE	2:44849169-44849596				0.139049	0.373452	7.29289	1.26727e-07	3.24949e-05	7.45356
cg21581312	chr15	35529473	-	cg21581312	71738306	72645431	AAAACTAAACAAAACTAATTAAACCTTAAAAATACTAAAACACACAACCA	AAAACTAAACGAAACTAATTAAACCTTAAAAATACTAAAACGCGCGACCG	I	T	Red	NA	NA	NA	NA	NA	NA		OpenSea	GCTGGGGGCTCGAGAACTGAGCGGAGCTGGTTGAGCCTTGAAAGTGCTAAAACGCGCGGC[CG]TGTTATTGATTGAATTCCAGCGGCGCGGGAGCCTCTGCAGAGAACGCGAGAGATGAAGAT	CGGCCGCGCGTTTTAGCACTTTCAAGGCTCAACCAGCTCCGCTCAGTTCT			LOC723972	NR_003144	TSS200				15:33316757-33316972				0.13885	0.633314	7.16942	1.69773e-07	3.80174e-05	7.15976
cg23713156	chr17	80606235	-	cg23713156	24624450	13740309	ACCATAAAAATTACACAACAAAAAATTCATAACACCACCATACTAAATCA	ACCGTAAAAATTACACGACAAAAAATTCATAACGCCGCCGTACTAAATCG	I	C	Grn	NA	NA	NA	NA	NA	NA	chr17:80605301-80606324	Island	GAGCAGCCCGTTGCCGTGAGGGTTACACGGCAGGAGGTTCATGGCGCCGCCGTGCTGGGT[CG]CCGCTCCTCAGCGCTGCATGCCTCTCGCTGGGGACGGCGGCCTGGTCCCTTCGGGCCGGC	GCCGTGAGGGTTACACGGCAGGAGGTTCATGGCGCCGCCGTGCTGGGTCG			WDR45L;WDR45L	NM_019613;NM_019613	5'UTR;1stExon	high-CpG:78199384-78199760			17:78198508-78200120	17:80605119-80606476	Promoter_Associated		-0.173646	0.407398	-7.15065	1.77521e-07	3.80174e-05	7.11493
cg03571927	chr7	89748238	+	cg03571927	37631326	45702347	CACAACTTCAAACCATAACCTTACTAACAACTAAATCTAAAAAACTTACA	CACGACTTCGAACCATAACCTTACTAACGACTAAATCTAAAAAACTTACG	I	A	Red	NA	NA	NA	NA	NA	NA	chr7:89747892-89749036	Island	GTAACCTTTTGGTTAAAATGTCAGAGCTAAGACTAAATCTGAAGAAAAGAATGAAACCAC[CG]TAAGTTCTTCAGACTCAGTCGTCAGCAAGGTTATGGCCCGAAGCCGTGCAGAGGCGGCGC	CACGGCTTCGGGCCATAACCTTGCTGACGACTGAGTCTGAAGAACTTACG			DPY19L2P4	NR_003551	TSS1500		DMR						-0.103174	0.143089	-7.13256	1.8533e-07	3.80174e-05	7.07168
cg04372079	chr4	186143551	-	cg04372079	10777480		ATAACAAATATTCAATACCATATACCCCTCCCTCACRATAAATATACAAC		II			rs3108263	0.117308	NA	NA	NA	NA		OpenSea	AACCCTCCTTCATGGCAGGTATTCAGTGCCATATACCCCTCCCTCACGGTAGGTATACAG[CG]CCCTATACCCCTCCCTCTCGGTAGGTATTCAGCGCCCTATACCCCTCCCTCGCGGTAGGT	TGGCAGGTATTCAGTGCCATATACCCCTCCCTCACGGTAGGTATACAGCG			SNX25	NM_031953	5'UTR			TRUE	4:186380531-186380682				0.106437	0.633317	6.9917	2.59495e-07	4.97179e-05	6.73359
cg05909891	chr12	19565983	+	cg05909891	59740405		CCCRACTACTACTAACTCCAAAAACTAAAACTATACTTAAATCCAAACCC		II			NA	NA	NA	NA	NA	NA		OpenSea	GCAGGACCTGCCCCGGCGTTGGGGTGTGGGGTCCCCTGGCCTGGAGCGGGCTCGTCCTGG[CG]GGCCTGGATCCAAGCACAGTCTCAGCTTTTGGAGCCAGCAGCAGCCGGGCCGAATTCAGT	CGGGCCTGGATCCAAGCACAGTCTCAGCTTTTGGAGCCAGCAGCAGCCGG									12:19457077-19457303				0.108088	0.660066	6.968	2.74685e-07	4.97179e-05	6.67646
cg08579753	chr1	39174525	+	cg08579753	57693454		ACAAAACATCCCAAACAATCCAACCACAAACCRCAACACAAAAACACAAC		II			NA	NA	NA	NA	NA	NA	chr1:39174379-39174940	Island	GCTGCCCTTCGCCTGGTTCGTGGCGCCTTGTGACCCCTGCCACCTGCAAGTCGGTAACCG[CG]CTGTGCTCCTGTGCTGCGGCCTGTGGCTGGACTGCCTGGGATGCCCTGCCTGCTGCTGCC	CAGGGCATCCCAGGCAGTCCAGCCACAGGCCGCAGCACAGGAGCACAGCG									1:38946974-38947497				0.10073	0.552628	6.79125	4.20728e-07	7.19211e-05	6.24835
cg05790002	chr16	82033681	-	cg05790002	38791463		TACTCCCRCCCTAACATACCATAAAAAACAATATAAAACACACAAATAAC		II			rs80065483	0.015639	NA	NA	NA	NA		OpenSea	TTCGATTGAGTTGCTCCCGCCCTGACATACCATAAGAGGCAATATGGAACACACAAGTGA[CG]TCTGCATCCTGGAAGGCTTTCTCTACGTCAGACAGGTGGCGGATGTCTCCTTGTATAAAC	GCTCCCGCCCTGACATACCATAAGAGGCAATATGGAACACACAAGTGACG			SDR42E1	NM_145168	Body								0.140736	0.686882	6.70651	5.16833e-07	7.46431e-05	6.04184
cg22805491	chr14	51172404	+	cg22805491	37662466		TTAAAAACATACTAAAAAAATACTCTAAAAACCCCTCAAAAACTATTTTC		II			NA	NA	NA	NA	NA	NA		OpenSea	CCAGGTGCGCAGCCGAAGCCCAGTGCCAAGGAGGCCGGGGACTTGGGTGCCCGCGTACAC[CG]AAAACAGTCTCTGAGGGGTCCTCAGAGCATCTTTCCAGCATGTTTTTAACAGCAGAGAAA	TAAAAACATGCTGGAAAGATGCTCTGAGGACCCCTCAGAGACTGTTTTCG	TRUE								14:50241037-50242155				0.139049	0.601431	6.69111	5.36576e-07	7.46431e-05	6.00421
cg20956114	chr7	157451363	+	cg20956114	47631334		AAACAATAAAACRAACTATCCTAACACAATAATTAAAACACTTTCAAAAC		II			NA	NA	NA	NA	NA	NA	chr7:157453774-157454208	N_Shelf	TGCTGCCGCTCACCTTCAGGGTGCAGCCTGGGTGCCCCCCTGACGTCTGACCAACAATCT[CG]TTTTGAAAGTGTTCTAACCACTGTGTTAGGATAGCCCGTCCTATTGCCTGATGAAAATAT	GGCAATAGGACGGGCTATCCTAACACAGTGGTTAGAACACTTTCAAAACG			PTPRN2;PTPRN2;PTPRN2	NM_002847;NM_130842;NM_130843	Body;Body;Body				7:157143963-157144125				0.114944	0.629704	6.68801	5.40642e-07	7.46431e-05	5.99663
cg10909152	chr14	105218528	-	cg10909152	47668358	56781488	AAACACCAAATCAAACAAACCCACTATACAAAAACATTTTCCACACAACA	AAACACCAAATCAAACGAACCCGCTATACAAAAACATTTTCCACACAACG	I	A	Red	NA	NA	NA	NA	NA	NA	chr14:105218366-105218620	Island	CTCGCGGCATGGGGACACCAAGTCAGACGAACCCGCTGTGCAAGAACATTTTCCACACAG[CG]GCGCATACCCCCGCCCGGGGGCGCTCGGCAGCCGCACGCGGCCCTCAGAGCGCAGCCCCC	GGACACCAAGTCAGACGAACCCGCTGTGCAAGAACATTTTCCACACAGCG			SIVA1;SIVA1	NM_021709;NM_006427	TSS1500;TSS1500				14:104288883-104289665				-0.203185	0.697504	-6.67341	5.60222e-07	7.46431e-05	5.96093
cg18228282	chr17	46703908	+	cg18228282	42742502	27709345	CAATCCATCCTCAATATAAAATACAATACAAACAAATAACAACAAAAACA	CAATCCATCCTCGATATAAAATACGATACGAACGAATAACAACGAAAACG	I	C	Grn	rs76101800	0.010851	NA	NA	NA	NA	chr17:46702280-46704166	Island	TTTTTCCGACTGCCTGATAAAGCGTCAGCTCCGACATAAATCAATCGGGCGAGGGGGCTG[CG]CTCTCGCTGTCATCCGTCCGCACCGCACTCCATATCGAGGATGGATTGTTTTATGCTGAT	CAATCCATCCTCGATATGGAGTGCGGTGCGGACGGATGACAGCGAGAGCG			HOXB9	NM_024017	TSS200			TRUE	17:44057280-44059114				-0.105976	0.341728	-6.6394	6.08667e-07	7.46431e-05	5.87769
cg18885365	chr1	40420800	-	cg18885365	49644368	11718435	TCAAAAATTAACCACAACCAAAAAAACTAAACAAAACTATAAAAAACACA	TCGAAAATTAACCGCAACCGAAAAAACTAAACAAAACTATAAAAAACGCG	I	A	Red	rs149973001	0.0105	NA	NA	NA	NA	chr1:40420487-40421366	Island	GGGCAGCGGGGCTCGGGGATTGGCCGCAACCGAGAGGGCTGGGCAGAACTATAAGAGGCG[CG]GAGGGGGCGTGCAGCAGAGTGCGTTCCTCGTCTGCCAGCCGGCTTGGCTAGCGCGCGGCG	CGCGCCTCTTATAGTTCTGCCCAGCCCTCTCGGTTGCGGCCAATCCCCGA			MFSD2A;MFSD2A;MFSD2A;MFSD2A	NM_032793;NM_032793;NM_001136493;NM_001136493	5'UTR;1stExon;1stExon;5'UTR	high-CpG:40193368-40193428			1:40193075-40194178	1:40420318-40421741	Promoter_Associated	TRUE	-0.119649	0.185861	-6.63631	6.13278e-07	7.46431e-05	5.87012
cg08066417	chr16	66413098	+	cg08066417	52763414		ATAAAAACAACTAAATATAATACCAAAAACCTAAAACAAACACAATCTAC		II			NA	NA	NA	NA	NA	NA		OpenSea	CGACCTTTCATCCGAGTGCATGACTGCTCCCTGAAAGGGGGAACAATAATGTTAATTACC[CG]CAGATTGTGTTTGCCCCAGGCTTTTGGCATTATATCTAGCTGCTCTTATGTGAAATACCT	TAAGAGCAGCTAGATATAATGCCAAAAGCCTGGGGCAAACACAATCTGCG			CDH5	NM_001795	5'UTR								0.117574	0.570062	6.63274	6.18649e-07	7.46431e-05	5.86137
cg23314071	chr6	32765117	-	cg23314071	64682332	72642401	TTTTATTTAATAATTAATCTAACATCATAATAATATCCTTCATATTAACA	TTTTATTTAATAATTAATCTAACATCGTAATAATATCCTTCGTATTAACG	I	T	Red	NA	NA	NA	NA	NA	NA		OpenSea	TTCCATCTGGAATTTTATTTGATGATTAGTCTAGCATCGTAATGGTGTCCTTCGTGTTGA[CG]TGAAAACCCAGTCTTCCTTCAGTTCATTTCCCGTTTATTAGGGATGCAAAACTCCAGCCA	CGTCAACACGAAGGACACCATTACGATGCTAGACTAATCATCAAATAAAA								TRUE		6:32764625-32765761	Unclassified		0.121329	0.139135	6.62483	6.30718e-07	7.46431e-05	5.84198
cg20164390	chr17	39317055	-	cg20164390	18767493		TCTCCTTACCCCAAATCCTCTTTTATACCCTACTCAAAACTAATATCATC		II			NA	NA	NA	NA	NA	NA		OpenSea	AGGCTTGGAAGTCTCCTTGCCCCAGATCCTCTTTTATACCCTGCTCAGGGCTGATGTCAT[CG]GATGCAGCACTCTTTCCTTGTCATTGTTTGTTCTGATGAGCAGGCAATTATCAAATTAGG	CTCCTTGCCCCAGATCCTCTTTTATACCCTGCTCAGGGCTGATGTCATCG			KRTAP4-4	NM_032524	TSS200								0.139066	0.616165	6.57334	7.15353e-07	8.15238e-05	5.71564
cg26182263	chr8	22224973	-	cg26182263	21666320	47696464	AAAACAAAAACACCAAAAACCACAAAATAAACAACAACAAAAAAACCCCA	AAAACGAAAACGCCAAAAACCGCGAAATAAACAACGACGAAAAAACCCCG	I	C	Grn	NA	NA	NA	NA	NA	NA	chr8:22224519-22225244	Island	GAGCGCCAGGTGAGGGCGGGGACGCCAAGGGCCGCGGGATGGGCAGCGGCGGAGGAGCCC[CG]CACCCCAGGCTGGGGCAGTGGGTGGGGGCGGGGACAGCCCTGCGCCGAGGACCGGGCGCC	CGGGGCTCCTCCGCCGCTGCCCATCCCGCGGCCCTTGGCGTCCCCGCCCT			SLC39A14;SLC39A14;SLC39A14;SLC39A14	NM_001135153;NM_001128431;NM_015359;NM_001135154	TSS200;5'UTR;5'UTR;5'UTR	high-CpG:22280537-22281123			8:22280330-22281341	8:22223934-22225986	Promoter_Associated		-0.107558	0.441287	-6.52012	8.15045e-07	8.69423e-05	5.58474
cg05521474	chr5	135082196	-	cg05521474	21765494	55741381	ATCACCTTTACTACCTTTATAATCACCAAAACTACTATCATACATTTCCA	ATCGCCTTTACTACCTTTATAATCACCGAAACTACTATCGTACATTTCCG	I	C	Grn	NA	NA	NA	NA	NA	NA		OpenSea	CTTCTCCATTCTGTCGCCTTTGCTGCCTTTGTGGTCACCGGAACTGCTGTCGTGCATTTC[CG]CCTTGCAGGTACAATCCGATTCTCCGGTGCAAAATAAGTCTCCAAAAGAGAGGGCTGTGG	GTCGCCTTTGCTGCCTTTGTGGTCACCGGAACTGCTGTCGTGCATTTCCG									5:135110073-135110161				0.103104	0.756811	6.51795	8.19411e-07	8.69423e-05	5.57939
cg12445378	chr8	48741753	+	cg12445378	30649346		AAACATAATCCCAAAAAACAACACAAATCTCACCTCCTTCAAAAACAAAC		II			NA	NA	NA	NA	NA	NA	chr8:48743841-48744177	N_Shelf	TCTATCATATTATAATTGACAGGTCAATTCTGTTAATATCTTTTTGTTAATTTTGCTACA[CG]TTTGCCTCTGAAGGAGGTGAGACTTGTGCTGCTTTTTGGGATCATGTTCTTTTTTCATGT	AACATGATCCCAAAAAGCAGCACAAGTCTCACCTCCTTCAGAGGCAAACG			PRKDC;PRKDC	NM_001081640;NM_006904	Body;Body								0.105046	0.616661	6.49838	8.59757e-07	8.81824e-05	5.53117
cg21285133	chr1	150209464	+	cg21285133	57695348		TAATCCCCTAAAAAAATACACTATTCCTAAAAATACTACAATACCAAATC		II			NA	NA	NA	NA	NA	NA	chr1:150206971-150207842	S_Shore	ATTAAATGGATTTGGGGAGCAGGAAGACGGAATAGGAGCTTGCTTGTTCACTTCACGCAT[CG]ATCTGGTATTGCAGTACCTCCAGGAACAGTGCACCCCCTCAGGGGATTAAAATTTAATGT	AATCCCCTGAGGGGGTGCACTGTTCCTGGAGGTACTGCAATACCAGATCG			ANP32E;ANP32E	NM_001136478;NM_030920	TSS1500;TSS1500							TRUE	0.121999	0.3917	6.46646	9.2996e-07	8.96115e-05	5.45244
cg02703787	chr15	93256789	+	cg02703787	36729408		TATTACTAAAACAATATATACTATACCCAATATATAATCTTTTATACCTC		II			NA	NA	NA	NA	NA	NA	chr15:93257748-93258222	N_Shore	AAAGGCATAAGAGTGATATAATGGACTCTGGGGACTTGCAGGGGAAGGCTGGTCGGGGGG[CG]AGGTATAAAAGACTACACATTGGGTACAGCATACACTGCTTCAGTAACAGGTGCACTAAT	GTTACTGAAGCAGTGTATGCTGTACCCAATGTGTAGTCTTTTATACCTCG										15:93256689-93256806	Unclassified_Cell_type_specific		-0.104689	0.362099	-6.46559	9.31936e-07	8.96115e-05	5.45031
cg06866628	chr9	135906520	-	cg06866628	30801430		ATATACRTAAAATACCCRAAAATAATACRTAATATAACTAAAATACTACC		II			NA	NA	NA	NA	NA	NA	chr9:135905412-135906550	Island	AGCGACGCATGGTGTGCGTGGAGTACCCGGGAGTGGTGCGTGATGTGGCTAAGATGCTGC[CG]ACTCTGGGCGGCGAGGAAGGCGTCTCCCGGGTAAGGGGCTGGGAATCTCGGTGTTGGAAT	CGGCAGCATCTTAGCCACATCACGCACCACTCCCGGGTACTCCACGCACA			GTF3C5;GTF3C5	NM_012087;NM_001122823	1stExon;1stExon				9:134895234-134896428	9:135905287-135906654	Promoter_Associated		0.110669	0.170317	6.41163	1.06446e-06	9.82871e-05	5.31696
cg23382700	chr12	50451000	-	cg23382700	67698436		TATATCTATCTCCATATAAACTAAATACTTAAATTAATCAAATATAACTC		II			NA	NA	NA	NA	NA	NA	chr12:50451197-50451943	N_Shore	TGGTCGGTATGTGTGTCTGTCTCCATATGGGCTAAGTGCTTGAATTAGTCAAGTGTGACT[CG]GAGCGTGTGTGTGTATGTGTGTGTGTACGCGCGTGTGTGCCACCAGAGGAAGCAGCAGCA	GTGTCTGTCTCCATATGGGCTAAGTGCTTGAATTAGTCAAGTGTGACTCG			ACCN2;ACCN2	NM_001095;NM_020039	TSS1500;TSS1500				12:48737267-48738159	12:50450941-50452138	Promoter_Associated		0.117913	0.157358	6.4035	1.08605e-06	9.82871e-05	5.29683
cg16137250	chr1	91306963	-	cg16137250	37672369		TATATACTCATAAATTACAATTATCATAATAATAATATCTAACCATACTC		II			NA	NA	NA	NA	NA	NA		OpenSea	TCTCTATTATGTGTATGCTCATAGATTGCAGTTGTCATGGTGATGATATCTAGCCATGCT[CG]GGGGATGGTGGTGAGAAGCCGGCGCGGAGGTGGAAAAGACCCCCACGCAATCCACAGTAC	GTATGCTCATAGATTGCAGTTGTCATGGTGATGATATCTAGCCATGCTCG								TRUE	1:91079551-91079869				0.102301	0.269577	6.31673	1.34591e-06	0.000117133	5.08174
cg04251911	chr10	134119061	+	cg04251911	26677306		CCTAAATCCCACCCCTTTCAAATTAATACAATCATTTACCTAATACTTTC		II			NA	NA	NA	NA	NA	NA	chr10:134120447-134122422	N_Shore	TAAACTCGAGACACCAACACAGCACCAGGGCCTCCTTAAGCCAGTGCTGCCACGGGGCCA[CG]AAAGTACCAGGCAAATGACTGCACCAACCTGAAAGGGGTGGGACTCAGGGGCAACAGTCC	CTGAGTCCCACCCCTTTCAGGTTGGTGCAGTCATTTGCCTGGTACTTTCG			STK32C	NM_173575	Body					10:134119010-134119265	Unclassified_Cell_type_specific		-0.119332	0.803784	-6.30945	1.37042e-06	0.000117133	5.06365
cg26519141	chr15	26108807	+	cg26519141	22654373		AATTTTAATTCCAATTAATCCCTAAAATAAAATCCTAACCRAAATCTCCC		II			NA	NA	NA	NA	NA	NA	chr15:26107503-26108818	Island	AGCAGCCCGCGCGCCCTTCCAGGGGCCAGACCTGCTCCATCCTGGACGGCGAAACGACCT[CG]GGAGACCCCGGTTAGGACCTTACTCCAGGGATCAACTGGAATCAAAATCCAAAGGATCCA	CGGGAGACCCCGGTTAGGACCTTACTCCAGGGATCAACTGGAATCAAAAT			ATP10A	NM_024490	TSS1500	high-CpG:23659329-23660339			15:23658574-23660111				0.101741	0.196703	6.29137	1.43322e-06	0.00011919	5.01873
cg27599376	chr2	44995908	-	cg27599376	32710393		TTATTAACCRCRTACTAATAACCAAAACTTAAAAATTTTCCATCTTAAAC		II			NA	NA	NA	NA	NA	NA		OpenSea	CCTGGCGGCTTTTGTTGGCCGCGTGCTAATAGCCAGGGCTTAAAAGTTTTCCATCTTGAG[CG]GCAATCAGCTTTCTTCCTCTCCATCTCTGGCCAAAGCCCCCTCGTCCCTGGGACGCGCTG	TGTTGGCCGCGTGCTAATAGCCAGGGCTTAAAAGTTTTCCATCTTGAGCG			C2orf34	NM_024766	Body			TRUE	2:44849169-44849596				0.122687	0.30758	6.20724	1.76638e-06	0.00014303	4.80926
cg23050442	chr10	26505156	+	cg23050442	46729391	20628307	CCAACATCAACAAAAAACAAACTAAAAAAACCTCAACAAAACAAAAAACA	CCAACGTCAACGAAAAACAAACTAAAAAAACCTCGACGAAACGAAAAACG	I	T	Red	NA	NA	NA	NA	NA	NA	chr10:26504383-26507434	Island	GCTGGAGCCAGACCTCAAACAAAACCCCAATCGATGCACACAGAAAACTCCTCTGGGCCA[CG]CTTCCCGCCTCGCCGAGGTCTCCCCAGTCTGCCCCTCGCTGACGCTGGCGCGCAGCGGCT	CGCTTCCCGCCTCGCCGAGGTCTCCCCAGTCTGCCCCTCGCTGACGCTGG			GAD2;GAD2	NM_000818;NM_001134366	TSS200;TSS200		DMR		10:26544402-26546122			TRUE	-0.132297	0.543366	-6.19526	1.81988e-06	0.000143584	4.77936
cg20621200	chr11	94883516	+	cg20621200	16670469	21806414	CAAAAATAAACATCCACTCTCTCTCTCAAAACTAAACATAAAATTCACCA	CGAAAATAAACATCCGCTCTCTCTCTCGAAACTAAACGTAAAATTCACCG	I	A	Red	NA	NA	NA	NA	NA	NA	chr11:94883335-94883565	Island	CCTAGAATGGCCTGGCATCGAGCAGGCCCAGCGCAAACGCAAGGTCTCTTCCTCTCCTTT[CG]GTGAACCCCACGCCCAGTCCCGAGAGAGAGAGCGGATGCTCATTTCCGAAAGCTGGCAAT	CGGTGAACCCCACGCCCAGTCCCGAGAGAGAGAGCGGATGCTCATTTCCG							RDMR	TRUE	11:94522998-94524459	11:94883256-94885195	Promoter_Associated		-0.101625	0.259496	-6.16686	1.95334e-06	0.000146758	4.70846
cg18642567	chr14	21755798	+	cg18642567	63797398		TTTTAAATATCTACTCAACCTAAAAACCRATAACCATCCCTTTTCTCTAC		II			NA	NA	NA	NA	NA	NA		OpenSea	ACTGATTCCTGGGGAGTCAGTCCCTGTAAATTGAGTGGAGAGAGGGATAGAGGCCTATTT[CG]CAGAGAAAAGGGATGGTCATCGGCTTCCAGGCTGAGCAGACACTTAAAAAAATGATCCGA	CGCAGAGAAAAGGGATGGTCATCGGCTTCCAGGCTGAGCAGACACTTAAA			RPGRIP1	NM_020366	TSS1500								0.10761	0.743931	6.16641	1.95551e-06	0.000146758	4.70735
cg27001715	chr6	150329845	-	cg27001715	55779492	21795375	CTAAAATTACAAATAAACAAAACAAAACCACTAAAACTATAACAACATCA	CTAAAATTACAAATAAACGAAACGAAACCACTAAAACTATAACAACATCG	I	A	Red	NA	NA	NA	NA	NA	NA	chr6:150326011-150326802	S_Shelf	CAGCCCCAGGGCCTGGAGTTGCAAGTGGGCGGGGCGGGGCCACTGGAGCTGTGACAGCAT[CG]AGAGCCTCGGTGACTCACGTGGGGGCCCTCTGTTTCCTCCGGGTGTGTCACGCCCTGGGC	CTGGAGTTGCAAGTGGGCGGGGCGGGGCCACTGGAGCTGTGACAGCATCG												TRUE	0.111984	0.502098	6.15554	2.00925e-06	0.000147202	4.68019
cg27197276	chr15	62357710	-	cg27197276	56721415		AAATAAACTAATAAACATTTACTCTCTTCTATAATAATAATATTATATCC		II			NA	NA	NA	NA	NA	NA	chr15:62359827-62360995	N_Shelf	TTACTTTGAATGAATGAACTAATGAGCATTTGCTCTCTTCTGTAATAATAATATTATATC[CG]ACATTGTGTATGTCATGCCCTATGCTGAACTCTTCATATTCACCATCTTACTTTATACTC	CGGATATAATATTATTATTACAGAAGAGAGCAAATGCTCATTAGTTCATT			C2CD4A	NM_207322	TSS1500								-0.149654	0.813285	-6.13168	2.13252e-06	0.000152599	4.62054
cg12152193	chr5	175954583	-	cg12152193	34799474		ATAAAACTTTAAATTCTCCATAAAAATAAAACCAAACTAACRAACCCCAC		II			NA	NA	NA	NA	NA	NA		OpenSea	AGTTATATACAGTAAGACTTTGGGTTCTCCATGGGGGTGGGACCAGGCTGACGGGCCCCA[CG]GCAGGCTGGGGCGGGAGGTGGGAGCCAGGGCCACTGCGAGGAGAACGAGGGTGGTTGGAG	TAAGACTTTGGGTTCTCCATGGGGGTGGGACCAGGCTGACGGGCCCCACG			RNF44	NM_014901	3'UTR	low-CpG:175887184-175888333				5:175954453-175954612	Gene_Associated_Cell_type_specific		0.103681	0.618638	6.08901	2.37241e-06	0.000162527	4.51376
cg24469923	chr19	11925456	+	cg24469923	22626371	55635440	AATATAAAAAAACACAAAACTACCCAAATTAAACTCCAAAACCAAAACCA	AATATAAAAAAACGCGAAACTACCCAAATTAAACTCCGAAACCGAAACCG	I	C	Grn	NA	NA	NA	NA	NA	NA	chr19:11925086-11925546	Island	GTGGGGCTGGGCCGGCAGCCGGGACCCCGGGCCTCCTGTCCCGTCCCTTCACGGCGACTG[CG]GCCCCGGCTCCGGAGCCTAATCTGGGCAGCTCCGCGTCTCCCCACATTATGCGGGGGCCA	CGGCCCCGGCTCCGGAGCCTAATCTGGGCAGCTCCGCGTCTCCCCACATT			ZNF440	NM_152357	Body				19:11785915-11786582	19:11924487-11925749	Promoter_Associated		-0.105921	0.22052	-6.08496	2.39662e-06	0.000162527	4.5036
cg16362014	chr5	118321556	-	cg16362014	16728478		TTCAAAAAACACTTTTTACTATTTTCTTCAAAACTTCAAAAATTTAATAC		II			NA	NA	NA	NA	NA	NA	chr5:118323847-118324404	N_Shelf	ACTTTGAAAAGTTCAGAAAACACTTTTTGCTGTTTTCTTCAGAGCTTCAAAAATTTGATG[CG]GTTCATTACCTATAATTTGAAAAAACTGCCCTACATCATAGGATTTTTAATCTGAGGGCT	TCAGAAAACACTTTTTGCTGTTTTCTTCAGAGCTTCAAAAATTTGATGCG			DTWD2	NM_173666	Body								-0.100008	0.834945	-6.07947	2.42973e-06	0.000162527	4.48986
cg06996129	chr11	16627962	+	cg06996129	57715371	13657384	CATTCTATAAAAACAAATACATATCAACTTTAAAAATTCAAATAAAACCA	CGTTCTATAAAAACAAATACGTATCGACTTTAAAAATTCAAATAAAACCG	I	C	Grn	NA	NA	NA	NA	NA	NA	chr11:16626053-16629180	Island	GCGCTCACAAAGCCCTCGGGATGTTGCCCTCTTGTGGGCACGGAGGGCATTACCGCCTAG[CG]GTCCCATCTGAACCTTCAAAGCCGACACGCATTTGCTTTCACAGAACGAGGAGGGATGAC	CGGTCCCATCTGAACCTTCAAAGCCGACACGCATTTGCTTTCACAGAACG									11:16584479-16584607	11:16627024-16628937	Unclassified		-0.11753	0.383617	-6.05836	2.56155e-06	0.000167602	4.43695
cg15617548	chr2	171785815	-	cg15617548	39603368	53799388	ACTACACAAAAAATTAAAACAAACAATACACTAAAAACAAAAACAACACA	ACTACGCGAAAAATTAAAACAAACGATACGCTAAAAACGAAAACAACGCG	I	A	Red	NA	NA	NA	NA	NA	NA	chr2:171785474-171786399	Island	CACGTCCCAAGTGCTACGCGGAGGATTAGAGCAGGCGGTGCGCTGGGGGCGGGAGCAGCG[CG]GAGCCCGGCTCGGCCACACCGATCGCCCGCCGCCATGGGCTCCTCGCAAAGCGTCGAGAT	CGCGCTGCTCCCGCCCCCAGCGCACCGCCTGCTCTAATCCTCCGCGTAGC			GORASP2;GORASP2	NM_015530;NM_015530	5'UTR;1stExon	high-CpG:171493870-171494082			2:171493612-171494751	2:171784828-171786187	Promoter_Associated		-0.228277	0.348366	-6.05019	2.61453e-06	0.000167602	4.41645
cg02684562	chr10	26064950	-	cg02684562	46643436		ACCCCCACCCCAAACTTTTATTATACAAACAAATTTTCAACCTAAACTAC		II			NA	NA	NA	NA	NA	NA		OpenSea	AATCTCTGGCAGCCCCCACCCCAGGCTTTTATTATGCAGGCAGGTTTTCAGCCTGAGCTG[CG]CCATGTTGCCCATTTCTTTCTTACTGTACACATGCTAACAAAAAAGGGAAGATGGAGCTC	CCCCCACCCCAGGCTTTTATTATGCAGGCAGGTTTTCAGCCTGAGCTGCG								TRUE					0.139213	0.509253	6.00721	2.91197e-06	0.00018286	4.30857
cg09182724	chr1	193075640	+	cg09182724	15670498	57728493	TACAAAACTAACCACTACAAAAACTACAACAACTACAACCTCTAAATACA	TACAAAACTAACCACTACGAAAACTACGACAACTACGACCTCTAAATACG	I	A	Red	NA	NA	NA	NA	NA	NA	chr1:193074174-193074778	S_Shore	TGTGGCCAGGCGCGATGGCCTGTCCTGTAATGTGGCCATTACAGGACTGCCCGCTGACCC[CG]TACCCAGAGGCCGCAGCTGCCGCAGCTCCCGCAGTGGCCAGTCCTGTAATCCCAGCACTT	TACAGGACTGGCCACTGCGGGAGCTGCGGCAGCTGCGGCCTCTGGGTACG			GLRX2;GLRX2	NM_016066;NM_197962	TSS1500;TSS1500					1:193075468-193075654	Unclassified_Cell_type_specific		0.103306	0.58528	5.9905	3.03668e-06	0.000186877	4.26659
cg00987699	chr7	5229947	-	cg00987699	44618450	34806457	ACAAAAACAAAATAAAACAACAATTAATCCCAAAATAACAAATAACAACA	ACGAAAACGAAATAAAACGACGATTAATCCCAAAATAACGAATAACGACG	I	A	Red	NA	NA	NA	NA	NA	NA	chr7:5229657-5230341	Island	GCATAAACAAGAGCGGGGACGGGATGAGGCGGCGGTTGATCCCAGGGTGGCGAGTGGCGG[CG]ACCGAGGCGGCGAGCGGGGCCCGGCGCCGACCCTGAGTGCAGCCTGACCCGCCCTCGCGC	CGCCGCCACTCGCCACCCTGGGATCAACCGCCGCCTCATCCCGTCCCCGC			WIPI2;WIPI2;WIPI2;WIPI2;WIPI2;WIPI2;WIPI2;WIPI2	NM_015610;NM_016003;NM_015610;NM_001033519;NM_001033518;NM_001033518;NM_016003;NM_001033519	5'UTR;5'UTR;1stExon;1stExon;1stExon;5'UTR;1stExon;5'UTR				7:5196201-5197052	7:5229501-5230623	Promoter_Associated		-0.159478	0.288105	-5.95427	3.32604e-06	0.000199903	4.17549
cg10551778	chr8	359909	-	cg10551778	67646496		AAATAAAATCTAAACACCTTTAATATTCTTCTATAACCTAACTTCTAATC		II			NA	NA	NA	NA	NA	NA	chr8:356374-357674	S_Shelf	AATTACTGACAGAATAAAGTCTAAACACCTTTGATATTCTTCTATGACCTGGCTTCTAGT[CG]CTTATGTACCAGTCCTCTGATAAACTTTCTCCATTTTATCCCATCTTTTCTGCTTATTTT	AATAAAGTCTAAACACCTTTGATATTCTTCTATGACCTGGCTTCTAGTCG			FBXO25;FBXO25;FBXO25	NM_183421;NM_183420;NM_012173	5'UTR;5'UTR;5'UTR								0.121215	0.770603	5.94807	3.37827e-06	0.000199903	4.15989
cg04941706	chr10	14215314	-	cg04941706	26700369		ATAACACCTTCATCRTCTAAACTTATAATAAAAAACCCCACRTTCAAAAC		II			rs72778622	0.033852	NA	NA	NA	NA		OpenSea	GCAGATATCAAATAACACCTTCATCGTCTGAGCTTATAATGGAAAACCCCACGTTCAAAG[CG]TCTCTTGAAAGTGAAAAAGCAAACTCCAGCCAAGAAGAACAAGCGCTTAGAGTCTTCAGG	CGCTTTGAACGTGGGGTTTTCCATTATAAGCTCAGACGATGAAGGTGTTA			FRMD4A	NM_018027	Body		RDMR	TRUE					0.121397	0.574141	5.93149	3.52214e-06	0.000204483	4.11815
cg13527872	chr9	90114037	-	cg13527872	13793331	49753498	TATCATAACCATATTCAAACAAAAAAACATAAATAATTACTACAACACCA	TATCATAACCGTATTCAAACAAAAAAACGTAAATAATTACTACGACACCG	I	A	Red	NA	NA	NA	NA	NA	NA	chr9:90112514-90113817	S_Shore	GGCGTGACAGTTTATCATGACCGTGTTCAGGCAGGAAAACGTGGATGATTACTACGACAC[CG]GCGAGGAACTTGGCAGGTAAAGGGGGTACCAGAAGCGTACCCTCCTGGATTGTGGAAATG	TATCATGACCGTGTTCAGGCAGGAAAACGTGGATGATTACTACGACACCG			DAPK1	NM_004938	Body				9:89303733-89303895			TRUE	-0.113862	0.342318	-5.91687	3.65415e-06	0.000208219	4.08133
cg08782481	chr6	27839916	-	cg08782481	64684421	70658462	CAATCTCCCATACCAAACACTAAAAAAATAACTTCCAAATTAACAACTCA	CGATCTCCCGTACCAAACGCTAAAAAAATAACTTCCGAATTAACAACTCG	I	A	Red	NA	NA	NA	NA	NA	NA	chr6:27839698-27840069	Island	TAAAGTCCTGTGCGATCTCCCGTACCAAGCGCTGAAAAGGTAGCTTCCGGATTAGCAGCT[CG]GTCGACTTCTGGTAGCGGCGGATCTCGCGCAGGGCCACGGTGCCGGGGCGGTAGCGGTGG	CGATCTCCCGTACCAAGCGCTGAAAAGGTAGCTTCCGGATTAGCAGCTCG			HIST1H3I	NM_003533	1stExon		DMR		6:27947678-27948192	6:27839396-27840654	Unclassified	TRUE	-0.11689	0.285907	-5.90488	3.76621e-06	0.000210702	4.05111
cg16757456	chr11	63033729	+	cg16757456	26654491		ATCTCTACAAAATCATTATACTTCCTCTTAAAAATCACCTATTCTATCTC		II			NA	NA	NA	NA	NA	NA		OpenSea	ATGAAAGATTTGGAATCTCCCCAGGCCACCCACTTGATCCAGGAGCATATCAAAACCCAT[CG]AGACAGAACAGGTGATCCCCAAGAGGAAGCACAATGACTTTGTAGAGATAAGTTCAGAAG	CGAGACAGAACAGGTGATCCCCAAGAGGAAGCACAATGACTTTGTAGAGA													0.105544	0.723731	5.87261	4.08525e-06	0.000221623	3.96975
cg18731202	chr2	70734532	-	cg18731202	73754380		AACACTATATACCCTATATTTTTACATCTATATATATAATTTATAAATTC		II			NA	NA	NA	NA	NA	NA		OpenSea	TCATTAATGTGAACACTATATGCCCTGTATTTTTGCATCTGTGTATATAGTTTATAAGTT[CG]AGTTACATCATCCAATTTTATATACTACTTTTTCTATGTATATATCATGTGTATTTTCCC	ACACTATATGCCCTGTATTTTTGCATCTGTGTATATAGTTTATAAGTTCG			TGFA;TGFA	NM_003236;NM_001099691	Body;Body			TRUE					-0.212509	0.666493	-5.87065	4.10547e-06	0.000221623	3.96481
cg19393587	chr2	70106252	-	cg19393587	63793509		AAAACTTTTTAAACCAACTTTAATTTAATAACCCTACTAATATTCACATC		II			NA	NA	NA	NA	NA	NA		OpenSea	GTAGCACTTTGAAAACTTTTTAGGCCAGCTTTAATTTAATGGCCCTACTGATATTCACAT[CG]AAGGTGACTAACAATGACAAAGGCCTTATGAACTGTACAGACAATACAGAAGATTATTCT	AAACTTTTTAGGCCAGCTTTAATTTAATGGCCCTACTGATATTCACATCG			GMCL1	NM_178439	3'UTR								0.100293	0.488547	5.78578	5.08689e-06	0.000269868	3.75043
cg25533774	chr7	16505409	+	cg25533774	16775413		TCTCTATATTTTCACTCTAAAACTCTACACAACTTTACACCTAAATAAAC		II			NA	NA	NA	NA	NA	NA		OpenSea	CTGCACTGTAACTGTGAAATTCCTCCTCAAGCTTCCCTTTATATATCCATAGAGGTTTGG[CG]TTCATTCAGGTGTAAAGTTGTGTAGAGCTTCAGAGTGAAAACACAGAGAAGGGGTGGGAT	CTCTGTGTTTTCACTCTGAAGCTCTACACAACTTTACACCTGAATGAACG		TRUE	SOSTDC1;SOSTDC1	NM_015464;NM_015464	1stExon;5'UTR								0.124498	0.265542	5.77267	5.25832e-06	0.000274235	3.71728
cg22691505	chr7	6312217	-	cg22691505	64671443	34644500	AAAACCAACAACAAAAAAACCACAAACTAAAAACACCACCAAAAAAAACA	AAAACCGACAACAAAAAAACCGCGAACTAAAAACGCCGCCGAAAAAAACG	I	C	Grn	NA	NA	NA	NA	NA	NA	chr7:6311322-6312526	Island	GCCGGCGAGCCGGGGGCCGGCAGCAGAGGGGCCGCGGGCTGGGGACGCCGCCGGAGGGAG[CG]CGCAGGCGACCGGGCGGCTCCTCAGCGCGCGGCCCGGGTCGCGGCCGGGCCTCCTCCCGC	GGGGCCGGCAGCAGAGGGGCCGCGGGCTGGGGACGCCGCCGGAGGGAGCG			CYTH3;CYTH3	NM_004227;NM_004227	5'UTR;1stExon	high-CpG:6278565-6278851			7:6277848-6279051	7:6312134-6312424	Promoter_Associated		-0.103592	0.23986	-5.75407	5.51185e-06	0.000282666	3.67021
cg13456138	chr10	90753195	+	cg13456138	69810439		AACCTATTAAAACCCAATAAAATAAAAATCCATAAACTCTTAAAAACTTC		II			rs7097467	0.206881	NA	NA	NA	NA	chr10:90750293-90751108	S_Shelf	GCTCAGAAATGCCAGCTTGCTAATTGAAGGGATGTGGATCCATGAGGCTCATTTGAATTC[CG]AAGCCTCTAAGAGTCCATGGATTTTTATTTTATTGGGCCCCAACAGGTTTTGTCTTGCAT	ACCTGTTGGGGCCCAATAAAATAAAAATCCATGGACTCTTAGAGGCTTCG			FAS;FAS;FAS;FAS;FAS;FAS;FAS	NM_152872;NR_028034;NM_152871;NM_000043;NR_028035;NR_028036;NR_028033	Body;Body;Body;Body;Body;Body;Body								0.100681	0.748322	5.74508	5.63879e-06	0.000284435	3.64744
cg11329058	chr17	78549358	-	cg11329058	10661508		ACCATATACRAATAACRCCCCCTCRTATTATAAATAATATAAATTACACC		II			NA	NA	NA	NA	NA	NA		OpenSea	TCCACACCGTTGCCATGTGCGAATGGCGCCCCCTCGTGTTGTGGATGGTGTAGGTTGCAC[CG]CTGTGTGCACACGTGTGCATACATGCATGCACACGCTTGGAATTTCAGCTGCTCTGTCCC	CGGTGCAACCTACACCATCCACAACACGAGGGGGCGCCATTCGCACATGG			RPTOR;RPTOR	NM_001163034;NM_020761	Body;Body				17:76163900-76163989	17:78547512-78549660	Unclassified		0.121914	0.206003	5.73847	5.73395e-06	0.00028457	3.63071
cg06551493	chr7	77166702	-	cg06551493	48750471	17765490	TACTCCTAAAAATTATAATATCAAAAACCCAACCAATACCACCACAACCA	TACTCCTAAAAATTATAATATCGAAAACCCAACCGATACCGCCGCAACCG	I	C	Grn	NA	NA	NA	NA	NA	NA	chr7:77166610-77167337	Island	GAGAGCGGCGGCTGCTCCTGGAAGTTGTGGTGTCGGGAGCCCAGCCGGTGCCGCCGCAGC[CG]CCGCCTAGGGCGGTGGGGAGGAGGAGGGAGCCGCGGGGCTTGGCGGGGTCGGGAGGGAGG	TGCTCCTGGAAGTTGTGGTGTCGGGAGCCCAGCCGGTGCCGCCGCAGCCG			PTPN12;PTPN12;PTPN12	NM_002835;NM_001131009;NM_001131008	TSS200;TSS1500;TSS1500	high-CpG:77004267-77004875			7:77003655-77005817				-0.129515	0.392606	-5.72861	5.87899e-06	0.000285667	3.60574
cg10967735	chr10	93976087	-	cg10967735	13768448		TAAAATTTAACTAAACAACCTCCCTAAAACTAAATTTCAACRACCRCTAC		II			NA	NA	NA	NA	NA	NA		OpenSea	TACTAAAAACATAAAATTTGGCTGGGCAGCCTCCCTGGGACTAGGTTTCAGCGGCCGCTG[CG]ATGACCAAAATAAAGGCAGATCCCGAAGGGCCCGAGGCTCAGGCGGAGGTGTGTTCCGGG	CGCAGCGGCCGCTGAAACCTAGTCCCAGGGAGGCTGCCCAGCCAAATTTT			CPEB3	NM_014912	Body				10:93966058-93966255				0.101248	0.605384	5.72442	5.94173e-06	0.000285667	3.59513
cg04449953	chr8	144486939	-	cg04449953	25649451		AAAATAACCTAAAACCCAACCCCAAAACTCCAATTCCCTCTAACAAAACC		II			NA	NA	NA	NA	NA	NA	chr8:144489534-144489962	N_Shelf	CGTGGTCCGGCAGAGTGGCCTGAAACCCAACCCCAAGGCTCCAGTTCCCTCTGGCAGGGC[CG]GGAGGGCTGGGCTGACTGGGGATGCCTTCCCCACACCCCAAGGAGCCCTGTGGGTGGTGG	CGGCCCTGCCAGAGGGAACTGGAGCCTTGGGGTTGGGTTTCAGGCCACTC										8:144486924-144487045	Unclassified_Cell_type_specific		0.107638	0.286991	5.64467	7.27459e-06	0.000343112	3.39288
cg15726123	chr3	46718979	+	cg15726123	31721364		CTAAAAACAAACCCCAACCTAAATATAAATATAAACTACRTATAACCTAC		II			rs4683309	0.279735	NA	NA	NA	NA		OpenSea	CCAACAGGCTGGGGCCTGGCTGCGCATGTCTAATGGAGCCCTGCACTCCAGTGTCATGCT[CG]TAGGCTACACGCAGCCCACACTCACACCCAGGCTGGGGCCTGCCCCTAGGGATTGCTGTC	TAGGGGCAGGCCCCAGCCTGGGTGTGAGTGTGGGCTGCGTGTAGCCTACG			ALS2CL;ALS2CL	NM_182775;NM_147129	TSS200;Body								0.153181	0.453115	5.63699	7.41802e-06	0.000343112	3.37337
cg12847429	chr14	54948899	-	cg12847429	59720421		TATTTAATTCATTAAACAAACCTCAAACTCCTCATCCAATACCACCAAAC		II			NA	NA	NA	NA	NA	NA		OpenSea	CTATAAAATTGTATTTAGTTCATTGAACAAACCTCAAGCTCCTCATCCAGTACCACCAGG[CG]TTTATCCTTGTCAATCTTCACTAAAATAAAAATCAAGTATGAGTAAGCTGGGATTCTAAT	CGCCTGGTGGTACTGGATGAGGAGCTTGAGGTTTGTTCAATGAACTAAAT			GMFB	NM_004124	Body			TRUE					0.105459	0.518592	5.63418	7.47107e-06	0.000343112	3.36626
cg06022607	chr12	133412002	-	cg06022607	26654468		TATATCTACAAACATAAAACACRTCATAAATTTAAATATCATACCTACAC		II			rs4758908	0.025619	NA	NA	NA	NA	chr12:133412394-133413170	N_Shore	TCAGAGGTGACTGTATCTGCAGACATGGAACACGTCATGAATTTGGGTGTCATGCCTGCA[CG]TGGGCCATGCTAATCTTCTCTATATCGTTCCAGTTTTAGTAGGTGTGGTCTTTAAAGAGG	GTATCTGCAGACATGGAACACGTCATGAATTTGGGTGTCATGCCTGCACG									12:131921953-131922076				-0.123748	0.791864	-5.62437	7.65977e-06	0.000346605	3.34134
cg14284424	chr9	132199267	-	cg14284424	39670325	56655477	TTTTTCTAAAAATATATACACACATACATATATACATCATACAATATACA	TTTTTCTAAAAATATATACACGCGTACGTATATACATCGTACGATATACG	I	T	Red	rs116717054	0.011729	NA	NA	NA	NA	chr9:132199361-132199984	N_Shore	ATAACATGCATGTTTTTCTGAGGGTGTGTGCACGCGTGCGTGTGTGCATCGTGCGGTGTG[CG]TTAGGTGCACACGTGCATGCGTGTGCCTTATGTTGTGCGTGTGAGTGTGTGTGTGTGTGC	CGCACACCGCACGATGCACACACGCACGCGTGCACACACCCTCAGAAAAA								TRUE	9:131238962-131239450	9:132199032-132200828	Unclassified	TRUE	0.167328	0.290321	5.60942	7.95669e-06	0.000352586	3.30335
cg12857652	chr6	64289969	+	cg12857652	54637488		AAAACRATACTTCTCCAAATACAAAAATTACTTACTATTAAAAACTCCAC		II			rs1681943	0.019652	NA	NA	NA	NA		OpenSea	ATTACTGTAGGGGGCTTTTGCCTTGTTTCATTTTTTTTTTTTTTTCCTCCCAGAAAGCGG[CG]TGGAGCTTTTAACAGCAAGCAACTTCTGTATTTGGAGAAGTATCGTCCTAAAATGCGGCT	GGACGATACTTCTCCAAATACAGAAGTTGCTTGCTGTTAAAAGCTCCACG			PTP4A1	NM_003463	Body	low-CpG:64347926-64348048							0.172521	0.527595	5.60624	8.02113e-06	0.000352586	3.29529
cg27245056	chr10	122356491	+	cg27245056	54659507		TCTCTATTATATATATATCTACATATATATACACACATATATACACATAC		II			NA	NA	NA	NA	NA	NA		OpenSea	AGTTTCAGGAAATGATGGACCCAGCCTTCCTTAAAAAGAGGAGTCAGATACCTCCTTGCA[CG]CATGTGCACACATGTGTGTACACACATGCAGACACACACACAATAGAGATTGTCTAAAGG	CGCATGTGCACACATGTGTGTACACACATGCAGACACACACACAATAGAG													-0.14994	0.359894	-5.57377	8.71234e-06	0.0003703	3.21274
cg13479358	chr6	28603052	+	cg13479358	43628381	58667425	ACAAAACTTAATCTACAAAAAATATTAATCCACTAAAACTACAATCTACA	ACGAAACTTAATCTACGAAAAATATTAATCCGCTAAAACTACGATCTACG	I	A	Red	NA	NA	NA	NA	NA	NA	chr6:28602853-28603295	Island	TACCCTTCAGCAATAAAAACATGGCCCTTTCTCCCCGCTCTCGGGCGGTTAATTTTAACC[CG]CAGATCGCAGTTTCAGCGGACTAACATTCCTCGCAGACCAAGCCTCGTCTCTGCCTTCTT	ACGAGGCTTGGTCTGCGAGGAATGTTAGTCCGCTGAAACTGCGATCTGCG							DMR		6:28710522-28711453			TRUE	-0.126323	0.407037	-5.57169	8.7586e-06	0.0003703	3.20745
cg06463759	chr7	128502823	-	cg06463759	11789458	31785329	TCTTTACAACACAAACATATTCACATAAAAACCATATTACTATTAATACA	TCTTTACGACGCAAACGTATTCACATAAAAACCGTATTACTATTAATACG	I	C	Grn	NA	NA	NA	NA	NA	NA	chr7:128502715-128503276	Island	GGTTCGGGCCTGTCTTTACGGCGCAGGCGTATTCACATGGAGGCCGTGTTGCTGTTAATG[CG]CATGTCCCGGAATGCGGCTGGGAGGACTGCGCATGCTCGAAGGGTGGGGGTTGAGGCCGA	TCTTTACGGCGCAGGCGTATTCACATGGAGGCCGTGTTGCTGTTAATGCG			ATP6V1F	NM_004231	TSS200				7:128289874-128290563	7:128502342-128504017	Promoter_Associated		0.144066	0.286718	5.5705	8.78514e-06	0.0003703	3.20443
cg21528620	chr1	110753221	+	cg21528620	24682380	49727452	ACAAAACCACTCTAAAAAACCAAACTCTAAACACTAACAAAAATATACCA	ACGAAACCGCTCTAAAAAACCGAACTCTAAACACTAACGAAAATATACCG	I	A	Red	NA	NA	NA	NA	NA	NA	chr1:110752256-110754794	Island	CTCCCTCTCCGCGCGGCCCGGGAAGCCTGCAGGTGTCCTTGGCCGCTCGGCCGCCGCCCC[CG]GTACACCTTCGCCAGTGCCCAGAGCCCGGCTCCCCAGAGCGGCCCCGCCCCCCAGGCTCG	GCGGGGCCGCTCTGGGGAGCCGGGCTCTGGGCACTGGCGAAGGTGTACCG			KCNC4;KCNC4;KCNC4	NM_004978;NM_001039574;NM_153763	TSS1500;TSS1500;TSS1500	high-CpG:110554249-110554899			1:110553818-110556317				-0.102659	0.177531	-5.54948	9.26827e-06	0.000385385	3.15097
cg02455571	chr1	162175014	-	cg02455571	16698509		ATTCCTAATATTCATACATTTATTAAACAAACATTTATTAATTACTATAC		II			NA	NA	NA	NA	NA	NA		OpenSea	ATGGGAAGTTGGTTCCTGATATTCATACATTTATTGAGCAAACATTTATTGATTACTGTG[CG]TCAGGCATGTGTGAGCCTGAATACATATCACTCCTTTCTTCTCTCAGGTTCAGGATCAGT	CGCACAGTAATCAATAAATGTTTGCTCAATAAATGTATGAATATCAGGAA			NOS1AP;NOS1AP	NM_014697;NM_001164757	Body;Body			TRUE					-0.100495	0.869029	-5.54289	9.42529e-06	0.000386688	3.1342
cg00361155	chr2	109651951	+	cg00361155	54804444		TAATAATTTCTAATTAAAAACTTCTACAATACCTCATCCAAAATAAAAAC		II			NA	NA	NA	NA	NA	NA	chr2:109647955-109648230	S_Shelf	AGACCTTGAAGAATGACAGGTGTGAGTCCTTGGATTTCCTTATCACCCCCCACCCCACCC[CG]CCCTTACCCTGGATGAGGCACTGCAGAAGCCTCCAACCAGAAACCACCAGCAGGCACAGA	GGTGGTTTCTGGTTGGAGGCTTCTGCAGTGCCTCATCCAGGGTAAGGGCG													-0.166324	0.640352	-5.52754	9.80128e-06	0.000396823	3.09515
cg14637027	chr20	36033352	-	cg14637027	70693309		ATACRTATCTCCATATACRTCCATATTTAACATATAAAAATATCCCCCCC		II			NA	NA	NA	NA	NA	NA	chr20:36034985-36035203	N_Shore	TGTGTGCATGTGTGCGTGTCTCCATGTGCGTCCATATTTAACATGTAAAAATGTCCCCCC[CG]CTCCGTCCCCCAAACATGTTGTACATTTCACCATGGCCCCCTCATCATAGCAATAACATT	CGGGGGGGACATTTTTACATGTTAAATATGGACGCACATGGAGACACGCA			SRC;SRC	NM_005417;NM_198291	3'UTR;3'UTR	low-CpG:35466654-35466879							-0.162619	0.764371	-5.51922	1.00116e-05	0.000400075	3.07395
cg02729269	chr16	127772	+	cg02729269	74669471	63601448	CAAACATATTTTCCAATAAAATACCAACAAAATAAACACCTAAAAAACCA	CAAACGTATTTTCCGATAAAATACCAACGAAATAAACGCCTAAAAAACCG	I	C	Grn	NA	NA	NA	NA	NA	NA	chr16:127448-128631	Island	AAGCCTGGCGTCCACTTCCTGGATAAGGACTCCCCGGCCCACTCCGGACCAGGGCTGGGG[CG]GCCTCCCAGGCGCTCACTCCGCTGGCACCCCACCGGAAAACACGTCTGCGGCCCGCCCCC	CAGACGTGTTTTCCGGTGGGGTGCCAGCGGAGTGAGCGCCTGGGAGGCCG			MPG;MPG;MPG	NM_001015054;NM_002434;NM_001015052	5'UTR;TSS1500;TSS1500				16:67477-68720				-0.100887	0.401997	-5.51104	1.02227e-05	0.000403274	3.05313
cg15979344	chr10	99496871	-	cg15979344	52742454	36781321	TACTAAAATAAACAAAACTAAACCCAAAACAAAATAACATCATAAAAACA	TACTAAAATAAACGAAACTAAACCCGAAACGAAATAACGTCATAAAAACG	I	C	Grn	NA	NA	NA	NA	NA	NA	chr10:99496649-99497451	Island	GGTGCTTGCCTGTGCTGGGGTGGGCGGAGCTAAACCCGGAGCGGGATGACGTCATGAGGA[CG]CAGCCGCAGAGCGATTCGCGTCCCGGAAGCGGCGGTGGCGGCCGCGGCGTAGGCGGAGGA	TGCTGGGGTGGGCGGAGCTAAACCCGGAGCGGGATGACGTCATGAGGACG			ZFYVE27;ZFYVE27;ZFYVE27	NM_001002261;NM_144588;NM_001002262	TSS200;TSS200;TSS200	high-CpG:99486837-99486957			10:99486616-99487547	10:99496320-99497867	Promoter_Associated		-0.112948	0.377538	-5.4847	1.09335e-05	0.000425852	2.98604
cg18780259	chr19	19006582	+	cg18780259	51644352	59609422	TCAATATAACCAAAAACCAAAACAAAAAAACCCCAAACTAAAAAAAACCA	TCAATATAACCGAAAACCGAAACGAAAAAACCCCGAACTAAAAAAAACCG	I	A	Red	NA	NA	NA	NA	NA	NA	chr19:19006031-19007546	Island	CATCCGCAGCAGCCAGCGCTGGAAGAAAGGAACGCGCCGGCGGCCCCAGGTCCCCGGTCC[CG]GCTTCCCCCAGTCCGGGGTCCCCTCGTCCCGGCCCCCGGCCACACTGACCCGAAAGAGGC	TCAGTGTGGCCGGGGGCCGGGACGAGGGGACCCCGGACTGGGGGAAGCCG			GDF1;LASS1;LASS1	NM_001492;NM_198207;NM_021267	5'UTR;Body;Body				19:18866949-18868467				-0.107084	0.331706	-5.4716	1.13052e-05	0.000434827	2.95268
cg01008854	chr12	111126998	+	cg01008854	62762457	22673399	ACCCACCAACCATTAAAAATCTACAAACTATAAAAACAAAAACAAAAACA	ACCCGCCGACCGTTAAAAATCTACGAACTATAAAAACGAAAACGAAAACG	I	A	Red	NA	NA	NA	NA	NA	NA	chr12:111126611-111127347	Island	TCCGGCCCAGCCCGTCCCGCCCCGTACCGTACCAGGCCCCGCCCCCGCCCGGGCCGCCCC[CG]CCCCCGTCCCCGCCCCCACAGCCCGCAGACCCCCAACGGTCGGCGGGCTTCTAGGCCTCG	GCCCGCCGACCGTTGGGGGTCTGCGGGCTGTGGGGGCGGGGACGGGGGCG			HVCN1;HVCN1	NM_032369;NM_001040107	TSS200;5'UTR	high-CpG:109611277-109611405		TRUE	12:109610937-109611825	12:111126438-111128161	Promoter_Associated	TRUE	-0.108584	0.341531	-5.45293	1.18573e-05	0.000450433	2.9051
cg19015611	chr2	71126446	+	cg19015611	65704309		ATACTTTAATCTATCCAATAATCTAATTAAAAATATCTATAAAAACTAAC		II			NA	NA	NA	NA	NA	NA	chr2:71126720-71129209	N_Shore	ATGGAGGCTGCACCAGGGACACACTCAGCCATGCTACAGCCACTTTCACGGGCATATCCA[CG]CCAGCTCTCACAGACACCCTTAACCAGATTATTGGACAGACCAAAGCACCCTGCTCACGC	CGCCAGCTCTCACAGACACCCTTAACCAGATTATTGGACAGACCAAAGCA			VAX2	NM_012476	TSS1500		RDMR						0.15648	0.696139	5.44188	1.21969e-05	0.000453718	2.87693
cg21290290	chr1	2518275	-	cg21290290	39709499	38634305	CTAAATCTATAAACCAAAAACAAAAATCCAAAAACAAAAAACCAAAAACA	CTAAATCTATAAACCGAAAACGAAAATCCAAAAACGAAAAACCGAAAACG	I	A	Red	NA	NA	NA	NA	NA	NA	chr1:2517397-2518892	Island	CGGGGCTTGGGGCTGGATCTATGAGCCGGGAGCGGGGATCCAGGAGCGAGGAGCCGGGAG[CG]GGGAACAGGGAGTCGGGGAGCCGGGAACCAGGGCTGGCAGCGGCCGCCATGAGCACGGTG	CTGGATCTATGAGCCGGGAGCGGGGATCCAGGAGCGAGGAGCCGGGAGCG			C1orf93;C1orf93	NM_152371;NM_152371	5'UTR;1stExon	high-CpG:2507562-2508424			1:2507372-2508722				-0.150166	0.459001	-5.44054	1.22387e-05	0.000453718	2.87351
cg19001845	chr4	190597946	+	cg19001845	56731387		CACAAAAACACTTCACACAACACACCRACACACRACTATATCAAAAAAAC		II			rs62331392	0.5	NA	NA	NA	NA		OpenSea	CCTTTTCTGCACAACTCTTTCCTGAGTCTCGACACCATCCTACACTCACAGAGTACTGCA[CG]CCTTTCTGACATAGCCGTGTGTCGGTGTGCTGTGTGAAGTGTTTTTGTGTATATGACTAC	CGCCTTTCTGACATAGCCGTGTGTCGGTGTGCTGTGTGAAGTGTTTTTGT									4:190834631-190834958				0.109903	0.532565	5.43103	1.25401e-05	0.000459356	2.84925
cg02705964	chr17	66097276	+	cg02705964	72768383		RATAATTCCAACAAAACCCCAAAAATACTATTCCTAATCTTATAATTAAC		II			rs62084759	0.471448	NA	NA	NA	NA	chr17:66097528-66098631	N_Shore	AAAAGAGCGGGACTCTGCAGGTAACCCGATTTTCTCCACCAGGTGAGTCCCGGATGGAGG[CG]TCAACTACAAGACCAGGAACAGCACTCCTGGGGCTTTGCTGGAACCATCGGCGTGGGAAT	ATGGTTCCAGCAAAGCCCCAGGAGTGCTGTTCCTGGTCTTGTAGTTGACG			LOC651250	NR_027418	TSS1500				17:63608903-63610351	17:66097196-66098934	Promoter_Associated		0.101829	0.58452	5.41537	1.30522e-05	0.000472061	2.80932
cg16096084	chr4	76570006	-	cg16096084	28671324		TTTCCTTCTAAAATATACTTATAATCTTATTAAAATTTATATATACACAC		II			NA	NA	NA	NA	NA	NA		OpenSea	AACTAAAATGATTTCCTTCTGGAATATACTTGTAGTCTTGTTAAGGTTTATGTGTACACA[CG]CTGGTCACAGCAAGCAGATAAAATGCCCTCATCATTTCACAAACTATTTTCTACTGGAAA	TTCCTTCTGGAATATACTTGTAGTCTTGTTAAGGTTTATGTGTACACACG			G3BP2;G3BP2;G3BP2	NM_203505;NM_203504;NM_012297	3'UTR;3'UTR;3'UTR								-0.154097	0.794039	-5.41075	1.32074e-05	0.000472061	2.79753
cg09191731	chr16	22825046	-	cg09191731	41674391		CTTATCRATATATCTAAACCCAAATTAAAAAACTTCTCCTCCCCACCCCC		II			NA	NA	NA	NA	NA	NA	chr16:22824616-22826459	Island	GGGGGAGTGTCCTTGTCGGTGTATCTGGGCCCAGGTTAGGGGACTTCTCCTCCCCACCCC[CG]CGTGGGTGTGGGGGTGTGTCCGGGCTAGGGCGCGTGTGCTTCTGTGCCTGTGCGTGCGTG	CGGGGGTGGGGAGGAGAAGTCCCCTAACCTGGGCCCAGATACACCGACAA			HS3ST2	NM_006043	TSS1500		CDMR		16:22732164-22733948	16:22824094-22825243	Unclassified_Cell_type_specific	TRUE	0.129984	0.356446	5.40664	1.33472e-05	0.000472061	2.78703
cg08726598	chr12	110488701	+	cg08726598	36616350		ATTAAATCAAATTTCTACACTATAATCCCTTCTATAATTACCAAAAATAC		II			NA	NA	NA	NA	NA	NA	chr12:110486083-110486574	S_Shelf	TTCTTGCGCTAGATCCAAGAACCCCCTCTTGGGGTCTGGATCGGGACCCTTTTCCTGTAA[CG]TATTTCTGGCAACCACAGAAGGGACTATAGTGCAGAAACCTGACCCAATGGCTACCTTTG	TTGGGTCAGGTTTCTGCACTATAGTCCCTTCTGTGGTTGCCAGAAATACG			C12orf76	NM_207435	Body								0.112115	0.502825	5.385	1.41071e-05	0.000491379	2.73181
cg20281583	chr4	178233531	+	cg20281583	53705344		TATTTAATAAATAACCACTACTATATACTAAACATTATAATATTCTTACC		II			NA	NA	NA	NA	NA	NA	chr4:178230850-178231260	S_Shelf	CATAGCTCCTCTCAGCCATAAAAGATTCAGTAGGATCTTTATTGCTTTTTTAGCATACAA[CG]GTAAGAACACCATAATGCTCAGTATATAGTAGTGGTTATTTATTAAATAGAAAAGTGCAA	CGGTAAGAACACCATAATGCTCAGTATATAGTAGTGGTTATTTATTAAAT			NEIL3	NM_018248	Body								-0.129696	0.791598	-5.38208	1.42128e-05	0.000491379	2.72437
cg19225688	chr2	218990043	-	cg19225688	59674340		TAATTAACCAAAATATTATAAACAATAATAATAACTAAAAATATACAACC		II			NA	NA	NA	NA	NA	NA		OpenSea	CGCAGGACTTCTGGTTAGCCAGGGTGTTGTAAGCAGTGGTGATAGCTGAGAATATGCAGC[CG]TTTTCTCCTTCCTGGGTACAGTGCTATTCTGCCTAGAGGTGAGTTTTTGCCTGTCTCACA	CGGCTGCATATTCTCAGCTATCACCACTGCTTACAACACCCTGGCTAACC			CXCR2;CXCR2;CXCR2	NM_001557;NM_001168298;NM_001168298	TSS1500;1stExon;5'UTR			TRUE					0.112893	0.357586	5.37511	1.44687e-05	0.000491874	2.70657
cg27298252	chr1	24645380	+	cg27298252	49688447		AATAACTTCTTTTAATTCTTAAAATAACCTACCRTAATAAATTTATTATC		II			NA	NA	NA	NA	NA	NA	chr1:24648202-24648985	N_Shelf	CTCTCTGGCCTCCATTTCCTCCCTCATCTGTAAAATATGTGTTGAAGAGGAAGGGGGAAG[CG]ATAATAAATCTACCACGGTAGGTTACTTTAAGAACCAAAAGAAGTCACTTGAGTAACTGC	GTGACTTCTTTTGGTTCTTAAAGTAACCTACCGTGGTAGATTTATTATCG			GRHL3	NM_198173	TSS1500			TRUE					0.180351	0.371874	5.37301	1.45468e-05	0.000491874	2.7012
cg26021007	chr17	45283040	-	cg26021007	70630440		CTTTTTTCACTAAAACTACTAAAAACRAATCCRAAACTAATTTAAAAAAC		II			NA	NA	NA	NA	NA	NA		OpenSea	AGTGCCAGGCACTTTTTTCACTGGGGCTGCTGAAAACGAATCCGAAACTGATTTGAGGAG[CG]TCTCCTCCCCTGCTGGGGCTCCTGTGCCTAAGGTTTCAGGTGGTTGGGCATGCCTTCTCT	CGCTCCTCAAATCAGTTTCGGATTCGTTTTCAGCAGCCCCAGTGAAAAAA								TRUE		17:45282683-45283167	Unclassified_Cell_type_specific		0.120768	0.510393	5.35602	1.51936e-05	0.000508159	2.65783
cg14305454	chr14	36278047	+	cg14305454	28691492	61658387	CAAAACCCAACTAAAAACCAACTATAACAATAACAATAACAATAACAACA	CGAAACCCGACTAAAAACCGACTATAACAATAACAATAACAATAACAACG	I	A	Red	NA	NA	NA	NA	NA	NA	chr14:36277778-36278620	Island	CTAGCACCTTCTGGGTGGACTTCTTCACGTCCCCGTGCGGCTTCTTGGAGAACATCCTGT[CG]CTGCCACTGCCACTGCCACTGCCACAGCCGGCTCCCAGCCGGGTCCCGGCGGCAGAAAGT	CGCTGCCACTGCCACTGCCACTGCCACAGCCGGCTCCCAGCCGGGTCCCG			RALGAPA1;RALGAPA1;RALGAPA1;RALGAPA1	NM_014990;NM_194301;NM_194301;NM_014990	5'UTR;5'UTR;1stExon;1stExon				14:35347538-35348320	14:36277738-36278899	Promoter_Associated		-0.104095	0.260817	-5.33369	1.60879e-05	0.000522503	2.60082
cg24272309	chr10	74115048	-	cg24272309	13604503		CCCAAACRATTTACTAAATAATAATCTATATACRTAATATAACTACATAC		II			NA	NA	NA	NA	NA	NA	chr10:74113815-74114792	S_Shore	TGCCTGTTATTCCCAGACGGTTTACTAAGTGGTGATCTATATACGTAATGTAACTACATA[CG]TTTCAGACAAAGGTTATTTATTCACTGAACAGATATTGAGTGCCCACTGTTTGTGAGGCA	CCAGACGGTTTACTAAGTGGTGATCTATATACGTAATGTAACTACATACG			DNAJB12;DNAJB12	NM_017626;NM_001002762	TSS200;TSS200					10:74113779-74115465	Promoter_Associated		0.103492	0.193626	5.33272	1.6128e-05	0.000522503	2.59834
cg17213946	chr1	43997516	+	cg17213946	64620305	48642365	AAAAAACAACCAAAACAAAAACACCAACACAACAATAAAAAACCAAAACA	AAAAAACAACCGAAACAAAAACGCCGACACGACGATAAAAAACCGAAACG	I	A	Red	rs6703614	0.024245	NA	NA	NA	NA	chr1:43996724-43997592	Island	TGGCCACTCGGACCCTCTCCGAAAGTTCACTCAGTGGCCGCCCCGCGTCCCGTCCCGTCC[CG]TCCCGGCTCCCCATCGCCGTGCCGGCGTCTCTGTCTCGGCTGCTTTCTGTTTTCCTCGGC	AGAAAGCAGCCGAGACAGAGACGCCGGCACGGCGATGGGGAGCCGGGACG			PTPRF;PTPRF	NM_002840;NM_130440	5'UTR;5'UTR				1:43768974-43770142				-0.113343	0.501073	-5.33237	1.61427e-05	0.000522503	2.59743
cg01236961	chr12	6289370	+	cg01236961	18754334		ACCTATTATATTATATCCCCCCAAATTCCTATATTAAAATCCTCATCCCC		II			NA	NA	NA	NA	NA	NA		OpenSea	AATTTAACTAATTCCCTCTGCAGCAACCCTATCACCAACTAAGTTCACATTCTGAGGCAC[CG]GGGATGAGGACCTCAACATAGGAATCTGGGGGGACACAACACAACAGGTGTGCCGTGACC	CGGGGATGAGGACCTCAACATAGGAATCTGGGGGGACACAACACAACAGG								TRUE		12:6288320-6289464	Unclassified_Cell_type_specific	TRUE	0.123328	0.569222	5.32615	1.64017e-05	0.000522503	2.58156
cg00350932	chr2	86335912	+	cg00350932	54654304		AAAATTATTCTAATAATAATATTCATATATAACCATATATTATTAACCAC		II			NA	NA	NA	NA	NA	NA	chr2:86332659-86333650	S_Shelf	ATGAGATTTACTTAAAAGAACAATTGAAAGAGATTTTGAATTAGTGTGGGTTACTATTTA[CG]TGGTTAATAATACATGGTTATACATGAACATCATCATTAGAATAATTTTTTTCAAGGAAG	CGTGGTTAATAATACATGGTTATACATGAACATCATCATTAGAATAATTT			PTCD3	NM_017952	Body								-0.19288	0.414866	-5.3245	1.64715e-05	0.000522503	2.57733
cg12068791	chr11	66102352	+	cg12068791	13702493		AAAAACTCAATAAAATACCRCRTACCAACAAACAATAACCCTAACCTTCC		II			NA	NA	NA	NA	NA	NA	chr11:66102024-66102279	S_Shore	CCCCTCCTCCTCGGAGCTGCTGGGGGAGCCGCAGTCCACCTCTTGGAGGGAGGGCATAGG[CG]GAAGGCTAGGGCCACTGCCTGCTGGCACGCGGTACCCCACTGAGCTCTCCCTCCGTAGCA	AGAGCTCAGTGGGGTACCGCGTGCCAGCAGGCAGTGGCCCTAGCCTTCCG			RIN1	NM_004292	Body				11:65858574-65859329				-0.102436	0.698668	-5.30905	1.71369e-05	0.000538063	2.53786
cg01262337	chr3	53290205	+	cg01262337	70755509		RTTATATTATTATTATTAATATATATAATTAACTACTAACCTCRCAATCC		II			NA	NA	NA	NA	NA	NA	chr3:53289533-53290213	Island	GCCCCGCCCCGCCTGGGGCCGCCTCCTGCCCGCTCCCCTCCCCTAGGCGCTGGGCCGCTG[CG]GACTGCGAGGTTAGCAGTTAACCACACACACCAATAATAATAACATAACGAACAACTCAG	TTATGTTATTATTATTGGTGTGTGTGGTTAACTGCTAACCTCGCAGTCCG			TKT;TKT;TKT	NM_001135055;NM_001064;NM_001135056	TSS200;TSS200;TSS200				3:53264178-53265253	3:53289962-53290366	Promoter_Associated		0.164871	0.262451	5.28144	1.83946e-05	0.00057172	2.46729
cg02074274	chr21	45178331	-	cg02074274	58607350		AATAATACCTTTATAAATACAAAACTTTTATAAAAATTATCAACCTCTAC		II			NA	NA	NA	NA	NA	NA	chr21:45177520-45177727	S_Shore	TTCTGAGAGCAGATGGTGCCTTTGTGGGTGCAGGGCTTTTGTGGAAATTGTCAGCCTCTA[CG]GGCAGAGTCCGGCATCCCCTCCCCAGACTGCCTGCTGTCAAACCACGGAGCAGCTGGAGC	ATGGTGCCTTTGTGGGTGCAGGGCTTTTGTGGAAATTGTCAGCCTCTACG			PDXK	NM_003681	3'UTR			TRUE	21:44002396-44002849			TRUE	0.103676	0.578337	5.25918	1.94756e-05	0.000599265	2.41039
cg04438595	chr1	16176425	-	cg04438595	47624416	66681409	AAAATTCATATACACCAATATACAAACACATACATTACAACATTCACTCA	AAAATTCGTATACACCGATATACAAACACGTACATTACAACATTCGCTCG	I	C	Grn	NA	NA	NA	NA	NA	NA	chr1:16173889-16175396	S_Shore	GTCTCTGCCTGGGAAATTCGTATGCACCGATGTACAAGCACGTGCATTGCAGCATTCGCT[CG]CTCCTCAGTGTTATGTGCCTAGACGTGTCATTTCTCATTATGCAGATTCCAGAGACATTG	GAAATTCGTATGCACCGATGTACAAGCACGTGCATTGCAGCATTCGCTCG			SPEN	NM_015001	Body				1:16048970-16049038	1:16173682-16176432	Promoter_Associated		0.10612	0.287384	5.25452	1.971e-05	0.000600471	2.39848
cg20805133	chr2	242802192	-	cg20805133	34725417	63657370	AACATCAAAAATAATATCTACAAAACACAACCACAACAAAAAAACTCTCA	AACATCAAAAATAATATCTACGAAACGCGACCACGACGAAAAAACTCTCG	I	T	Red	NA	NA	NA	NA	NA	NA	chr2:242805752-242806034	N_Shelf	CAGTGGAAAAAGAGCATCAAAGATGATGTCTGCGAGGCGCGGCCACGGCGAGGAAGCTCT[CG]TTTATGAACAAAGGGCCACTCCCGGGTCTCAGAGATGTGAGGCTGTGTGGGTGGCTTGGT	CGAGAGCTTCCTCGCCGTGGCCGCGCCTCGCAGACATCATCTTTGATGCT			PDCD1	NM_005018	TSS1500			TRUE				TRUE	0.637606	0.431932	5.2502	1.993e-05	0.00060122	2.38742
cg23655155	chr2	86332777	+	cg23655155	42623453		CTCAAATAAAAAATTAATCRAATAACRTACCCAACCTAAATCTTAAAATC		II			rs4832245	0.286848	NA	NA	NA	NA	chr2:86332659-86333650	Island	GCCTGGACTCAAGAGGATAGACTGGGCAAAAGCGCTTCTGGGAATCGTAGTTTAGGGCGC[CG]ACCTCAAGATCCAGGCTGGGCACGCTACCCGACCAACTCCTTACTTGAGCTCTTCAGCCG	TCAAGTAAGGAGTTGGTCGGGTAGCGTGCCCAGCCTGGATCTTGAGGTCG			POLR1A;PTCD3	NM_015425;NM_017952	Body;TSS1500				2:86186148-86186554	2:86332472-86333668	Promoter_Associated	TRUE	0.194711	0.224454	5.24345	2.02787e-05	0.00060134	2.37015
cg08131547	chr19	9691569	+	cg08131547	12790490		AATCTACCTTAATTACTTCATATCCCATAATTAATTATTCATTCTCTATC		II			NA	NA	NA	NA	NA	NA	chr19:9694921-9695433	N_Shelf	CTCTTGTGCAGATTAACTGTTTCTCTTTTGAGAAACAGGTTGTGGTTTGCCACTACCATG[CG]ATAGAGAATGAACAACTAATCATGGGACATGAAGTAACTAAGGCAGATCTGAGTAATTTG	ATCTGCCTTAGTTACTTCATGTCCCATGATTAGTTGTTCATTCTCTATCG			ZNF121	NM_001008727	5'UTR								0.148317	0.718709	5.24256	2.03248e-05	0.00060134	2.36789
cg25044734	chr17	41466292	+	cg25044734	40672302		TTAATTAAAAAAAACTTCCTAAACRAATAACACCCAAACRAAATCCTAAC		II			NA	NA	NA	NA	NA	NA		OpenSea	CTCTGCTTGGGACGTGGATTCCTTTACCCTCCTCCTCGCCTGACTACTTCTGACGCGGGT[CG]TCAGGACTCCGCTTGGGTGTCACCCGTCCAGGAAGCCTCCCTTAATTAAGGGCCCTCGGC	TAATTAAGGGAGGCTTCCTGGACGGGTGACACCCAAGCGGAGTCCTGACG			LOC100130581;LOC100130581	NR_027413;NR_027412	TSS200;TSS200				17:38821206-38822329	17:41465504-41467373	NonGene_Associated		0.101044	0.278831	5.22915	2.1037e-05	0.000616485	2.33358
cg12953669	chr18	60988017	-	cg12953669	12795320		TATATCTCRCCTAAACCTTTTCTAACCRTATATATAAAAATATATATATC		II			NA	NA	NA	NA	NA	NA	chr18:60986621-60988286	Island	GTGTGTGTGTGTGTGTCTCGCCTGGACCTTTTCTAGCCGTGTATGTGGGAGTGTGTGTGT[CG]CCTGGACCCTTTCTAGCCGTGTATGAGAGTGTGTACACGCGCCTACACACACACACGTTG	GTGTCTCGCCTGGACCTTTTCTAGCCGTGTATGTGGGAGTGTGTGTGTCG			BCL2;BCL2	NM_000633;NM_000657	TSS1500;TSS1500		RDMR		18:59137566-59139315				0.109452	0.27114	5.22165	2.14461e-05	0.000622544	2.3144
cg17555825	chr5	76924190	+	cg17555825	51792350	33690309	CAAAAATTCCTCAAATAAACAATATCCCTAAAACAATAACACAAAAAACA	CGAAAATTCCTCAAATAAACGATATCCCTAAAACAATAACGCGAAAAACG	I	C	Grn	NA	NA	NA	NA	NA	NA	chr5:76923887-76924502	Island	CGAATTGTGGTCCCCTCCCACCCACGGCCTCCCCATCACGCGCACGCAGCCCGCGAGGGG[CG]CCCTCCGCGCCACTGCCCCAGGGACACCGTTCATCTGAGGAACTCTCGCGCCCTGCGTTT	CGAGAGTTCCTCAGATGAACGGTGTCCCTGGGGCAGTGGCGCGGAGGGCG									5:76959478-76960258				-0.10975	0.419277	-5.2127	2.19451e-05	0.000631076	2.2915
cg01948217	chr20	36932385	+	cg01948217	66810339		ATACAACCTAAAAAACTCRCATATCCATATATACATACRTATATATACRC		II			NA	NA	NA	NA	NA	NA		OpenSea	GGGAATGGGGTGCCTAGGGAGGGGAACCAATCTACACACACACATACACACACGCACGCC[CG]CGCACACACACGCATGCATACATGGACATGCGAGCCTCCCAGGCTGCACTTCTCCCTGCC	TGCAGCCTGGGAGGCTCGCATGTCCATGTATGCATGCGTGTGTGTGCGCG			BPI	NM_001725	TSS200								0.190589	0.378258	5.20671	2.22852e-05	0.000633519	2.27619
cg18436758	chr1	21113190	-	cg18436758	28684346	13710468	CACTAAAAACTCCATAATAACAACAACAAAAACAAAAAACCCAAAAAACA	CACTAAAAACTCCGTAATAACGACGACGAAAACGAAAAACCCGAAAAACG	I	A	Red	NA	NA	NA	NA	NA	NA	chr1:21112708-21114121	Island	CCGCACACTCACCACTGGGAGCTCCGTAATGGCGGCGGCGGGGGCGGAGAACCCGGGGGG[CG]GGCCCGCCGCAGCCAGTCACCGCCGCCGGCATCTTTCGAACCGGCTCCGAAAACCGCTGA	CACTGGGAGCTCCGTAATGGCGGCGGCGGGGGCGGAGAACCCGGGGGGCG			HP1BP3	NM_016287	TSS200	high-CpG:20985677-20986428			1:20985135-20986865	1:21112852-21114069	Promoter_Associated		-0.137569	0.465239	-5.20399	2.24418e-05	0.000633519	2.26921
ch.21.284298R	chr21	30188220	+	ch.21.284298R	54647508		GTTATTATAAACTACATTATTATAACCCCCTAAATTTATATATTAAAACT		II			NA	NA	NA	NA	NA	NA		OpenSea	TTAACCTCTTTAAAGGCCCCATTTCAAAATACAATCACATTTTTGAGGTACTAGGGGTTA[CA]GCTTCAATATATAAATTCAGGGGGCCATAATAATGCAGTCCATAACAACTATATGTATGG	CAGCTTCAATATATAAATTCAGGGGGCCATAATAATGCAGTCCATAACAA													0.115128	0.116095	5.19318	2.30739e-05	0.000644083	2.24156
cg09180564	chr1	102308808	-	cg09180564	36666463		TAAACCTTTAAAAATATACCAAAACAAATAACATACCCACAAATTCCTTC		II			NA	NA	NA	NA	NA	NA		OpenSea	GAGAAGCCAGCTAGACCTTTGAAAATGTACCAAAACAAATGACATGCCCACAGGTTCCTT[CG]AGGCCTCTTCCCACCACAGCAGTAGGGCTATTTGAGAACAGCGGGTGTCTGCTGAATGTC	AGACCTTTGAAAATGTACCAAAACAAATGACATGCCCACAGGTTCCTTCG			OLFM3	NM_058170	Body			TRUE					0.123246	0.320793	5.19048	2.32347e-05	0.000644083	2.23464
cg26593228	chr10	88610737	+	cg26593228	59676456		TTCATATTTTAAATTAACTTAAAACTTTCAACTATCATAAATAATTCAAC		II			NA	NA	NA	NA	NA	NA		OpenSea	GAATACAGCTTTATATTATTAGATTTCTTATGTCATAATATAAAAAACCGGTAAACTTAG[CG]CTGAACTATTCATGATAGTTGAAAGTTTTAAGCTAATTCAAAATATGAAATAAACCAGAA	CGCTGAACTATTCATGATAGTTGAAAGTTTTAAGCTAATTCAAAATATGA			BMPR1A	NM_004329	5'UTR			TRUE					-0.106281	0.804401	-5.17847	2.39633e-05	0.000658348	2.20391
cg23849410	chr2	210822981	-	cg23849410	15807408		CTTATTATAATATAACTCAAATACTAACTATACTAATTAATATTTTACCC		II			NA	NA	NA	NA	NA	NA		OpenSea	AATCTCCTTCTCTTGTTGTGGTGTAACTCAGATACTGGCTATACTAGTTAATATTTTACC[CG]TTTCATTCCATCTGTGTTAGCTTTAAATATTCCGACATACACAAAAAGCCTAATTAGCTT	CGGGTAAAATATTAACTAGTATAGCCAGTATCTGAGTTACACCACAACAA			UNC80;UNC80	NM_032504;NM_182587	Body;Body								-0.103227	0.777823	-5.17102	2.44268e-05	0.000665144	2.18484
cg26588076	chr17	17741631	+	cg26588076	14633306	34731437	TAACAACCCCTATAACTTCTAACACCACTATTCTAAATAATTTTCCACCA	TAACGACCCCTATAACTTCTAACGCCGCTATTCTAAATAATTTTCCACCG	I	C	Grn	rs12946746	0.325137	NA	NA	NA	NA	chr17:17743412-17743988	N_Shore	AAGTCCCTGGGGCTCAGCCTGGACATCCAGCTCCCTTTGTTCCTCTCCCAGAAGTGGCTG[CG]GTGGAAAATTACCCAGAATAGCGGCGCCAGAAGTCATAGGGGTCGCCAAACCACATCTCC	TGGCGACCCCTATGACTTCTGGCGCCGCTATTCTGGGTAATTTTCCACCG			SREBF1;SREBF1	NM_001005291;NM_004176	TSS1500;TSS1500								-0.109322	0.233584	-5.14986	2.57927e-05	0.000696177	2.13068
cg23203809	chr14	81686857	+	cg23203809	72604445		TTATTTTCTTAAAATTACCCCCTCTTATTTATATTATATATAAAAATAAC		II			NA	NA	NA	NA	NA	NA	chr14:81686385-81687885	Island	ACGAAGCCCCCGCCGGCCACCGAACCACGTCCTTACCACGGTGTTTGTATTTGCCGAGTT[CG]CCATTTCCACACACAACACAAACAAGAGGGGGCAACCCCAAGAAAACAAGATAAAAACAA	CGCCATTTCCACACACAACACAAACAAGAGGGGGCAACCCCAAGAAAACA			GTF2A1;GTF2A1	NM_201595;NM_015859	5'UTR;1stExon					14:81686829-81686953	Promoter_Associated		0.110999	0.206891	5.13558	2.67581e-05	0.000715953	2.09412
cg20147645	chr13	28023563	-	cg20147645	27738312		CCTTCCTCACCTTAAATAAAACTACCCCRAAATTAAAAATCTACACCTTC		II			NA	NA	NA	NA	NA	NA	chr13:28024165-28025278	N_Shore	TACACCCAGGACCTTCCTCACCTTAAATAAAACTGCCCCGAGATTAAAGATCTACACCTT[CG]CCAGGCCAAAAGGCCCTTCCCACCTCTCCAGTTTCTTCTTTATGCCTAGGCCACACTGGC	CTTCCTCACCTTAAATAAAACTGCCCCGAGATTAAAGATCTACACCTTCG			MTIF3;MTIF3;MTIF3;MTIF3	NM_001166261;NM_001166263;NM_152912;NM_001166262	5'UTR;5'UTR;5'UTR;5'UTR				13:26921407-26921630				-0.113931	0.586898	-5.11663	2.80951e-05	0.000745247	2.04561
cg01152052	chr9	139690955	+	cg01152052	30781443		CTAATCTCTCTTTTCCCCACAAAAAATTATACACCCAAAAACCCCCAAAC		II			NA	NA	NA	NA	NA	NA	chr9:139693983-139695096	N_Shelf	CTGAAGACCATCACTCAGCTCCAGGGTGAGCCTGCACCGCCGTGACCAGTCTCCCTTTCC[CG]TCTGGGGGTTTCTGGGTGCACAACTTTTTGTGGGGAAAAGAGAGATCAGATTGTTACTGT	TGATCTCTCTTTTCCCCACAAAAAGTTGTGCACCCAGAAACCCCCAGACG			KIAA1984	NM_001039374	Body		RDMR						0.10223	0.549056	5.09761	2.95054e-05	0.000766301	1.99688
cg09736968	chr2	233351609	-	cg09736968	44640387	29767466	AACCACAAACCTCATTCACTACAAAAACCAAAAACTATAAAAATTCAACA	AACCGCGAACCTCATTCACTACGAAAACCAAAAACTATAAAAATTCGACG	I	A	Red	NA	NA	NA	NA	NA	NA	chr2:233350278-233352974	Island	TGCAGAGGCCCCAGCCGCGGGCCTCATTCACTGCGGAAACCAGGGACTATGAGGGTTCGG[CG]GGGCCACCACCCCCGGGTGCACAGTGGAGTCTTCCCCCCTGTCCCCTCCCTGCACACACT	AGCCGCGGGCCTCATTCACTGCGGAAACCAGGGACTATGAGGGTTCGGCG			ECEL1	NM_004826	5'UTR				2:233058523-233061084				-0.112374	0.240075	-5.09732	2.95275e-05	0.000766301	1.99614
cg03585070	chr1	205602206	-	cg03585070	71655505		CATAATATACTTAATACATTACCTAACACATAATAAATACCCAATAAATC		II			NA	NA	NA	NA	NA	NA	chr1:205600493-205601432	S_Shore	GAAGTATAGAGCATAATGTACTTAGTGCATTACCTAGCACATAGTAGATACCCAGTAAAT[CG]TGGTGTCATTTATTTTTGCCCCCACAATTGAATGTATAGTTAATTGAACTCACTGAGTGA	ATAATGTACTTAGTGCATTACCTAGCACATAGTAGATACCCAGTAAATCG			ELK4;ELK4	NM_001973;NM_021795	TSS1500;TSS1500								-0.100127	0.763411	-5.09589	2.96359e-05	0.000766301	1.99249
cg21956150	chr19	1438388	+	cg21956150	66774463	50809457	CAACACTCACCATCTTACCAAATCCTCAAAAAAAATCACTTTAATCCACA	CAACACTCACCATCTTACCGAATCCTCAAAAAAAATCGCTTTAATCCGCG	I	C	Grn	NA	NA	NA	NA	NA	NA	chr19:1438287-1438869	Island	CGTGTGCGCGCACGGCCGAGGGGGCGGGACATGCCGGCAGTCTCGCGATAACTGCGCAGG[CG]CGGACCAAAGCGATCTCTTCTGAGGATCCGGCAAGATGGTGAGTGTTGCGATTTGGCGCG	CGCGGACCAAAGCGATCTCTTCTGAGGATCCGGCAAGATGGTGAGTGTTG			RPS15;RPS15	NM_001018;NM_001018	5'UTR;1stExon	high-CpG:1389336-1389448			19:1389056-1390112	19:1437881-1439369	Promoter_Associated		-0.104127	0.172544	-5.09229	2.99119e-05	0.00076699	1.98328
cg13491045	chr11	101646253	-	cg13491045	10808491		CTCCATTTATAATAACTATATTATACATTTAATATATATTTCCATTAATC		II			NA	NA	NA	NA	NA	NA		OpenSea	CTATTTAATGCCTCCATTTGTAATAGCTATATTGTGCATTTAATGTATATTTCCATTGAT[CG]TCATTTAAAAATCATTTACTAAATTAAAAATTAAATTCATCAGTTATGGTAGATACTTTT	TCCATTTGTAATAGCTATATTGTGCATTTAATGTATATTTCCATTGATCG								TRUE					-0.111448	0.796394	-5.08458	3.0512e-05	0.000775912	1.96352
cg13896783	chr2	159313876	+	cg13896783	36748337	37730359	AACAAACAAATACAAACAAAAACACAAAACAAAACAAAAAAACCACAACA	AACAAACGAATACGAACAAAAACACGAAACGAAACAAAAAAACCGCGACG	I	A	Red	NA	NA	NA	NA	NA	NA	chr2:159313652-159314813	Island	ACCTGCGCGCCGGGGGCCGGGGGCCTCCCTCCCGCTGCCGCGTCCCCAGCGCCTCGCGGC[CG]CCGCGGCTTTCCTGCCCCGCCTCGTGTTCCTGCCCGCACTCGCCTGCTGCTCCCCTCCCC	CGCCGCGGCTTTCCTGCCCCGCCTCGTGTTCCTGCCCGCACTCGCCTGCT			CCDC148;CCDC148;PKP4;PKP4	NM_138803;NM_001171637;NM_003628;NM_001005476	TSS1500;TSS1500;5'UTR;5'UTR				2:159021432-159023205	2:159313754-159314151	Promoter_Associated		-0.106541	0.45379	-5.06966	3.17069e-05	0.00079969	1.92532
cg16029838	chr7	44530503	-	cg16029838	39735357	64797396	ATAACTTCTACTACACTACAAAAACTTAACCACCATATTTAAAACAAACA	GTAACTTCTACTACGCTACGAAAACTTAACCGCCATATTTAAAACGAACG	I	A	Red	NA	NA	NA	NA	NA	NA	chr7:44529710-44530557	Island	GGAAGGAAGCCCGTGGCTTCTGCTGCGCTGCGAGGGCTTGACCGCCATGTTTGAAGCGGG[CG]GAAAAAAATTATGGGGCGTGCAGTGTCACGTGACTGCTCGGATTTTTGTCACGTTGTCTG	CGCCCGCTTCAAACATGGCGGTCAAGCCCTCGCAGCGCAGCAGAAGCCAC			NUDCD3	NM_015332	TSS200				7:44496236-44497069	7:44529929-44530664	Promoter_Associated		-0.144007	0.335229	-5.05622	3.28246e-05	0.00082115	1.89087
cg01499736	chr6	36164655	-	cg01499736	73731377	70634496	CCAAAAAAAAACACAACAAAAACCACAAAAACAAACACAAAAAAAAACCA	CCGAAAAAAAACACGACGAAAACCACGAAAACAAACGCGAAAAAAAACCG	I	C	Grn	NA	NA	NA	NA	NA	NA	chr6:36164132-36165205	Island	CCCCAGCGCGGGCCGGGAGGGGGCACGGCGGAGGCCACGGAGGCAGGCGCGGGAGAAGAC[CG]CGCTCCGCTTCCCGGGCCGCGCCGACCTGCTCGGCGGCCTGCCCGCCCGCGCCCAGGGGC	CCGGGAGGGGGCACGGCGGAGGCCACGGAGGCAGGCGCGGGAGAAGACCG			BRPF3;BRPF3	NM_015695;NM_015695	5'UTR;1stExon	high-CpG:36272480-36272974			6:36272002-36273183	6:36164608-36165428	Promoter_Associated		-0.144263	0.360018	-5.04023	3.42046e-05	0.000843356	1.84993
cg05472062	chr10	93559124	+	cg05472062	26600473		TTAATAATAATTAACTATTCTAATAAACCAATTAACRCTAATATATCAAC		II			NA	NA	NA	NA	NA	NA	chr10:93557970-93558699	S_Shore	AGGTCTTGAAGGACTTTGTAAAATACAAGGATGTAATTTAGGAGGAGTAGCTTAATAGGA[CG]TTGACACATTAGCGTTAATTGGTTTATCAGAATAGCCAATCATTACCAAGTTTCTGGAGT	TGGTAATGATTGGCTATTCTGATAAACCAATTAACGCTAATGTGTCAACG			TNKS2	NM_025235	Body					10:93557675-93559433	Promoter_Associated		0.103206	0.140405	5.0396	3.42605e-05	0.000843356	1.8483
cg05151709	chr1	846155	+	cg05151709	20779372		ATACAACTACRCTACCCACAATAACAAAAAAAACTTTATCTACTAACCAC		II			NA	NA	NA	NA	NA	NA	chr1:844299-845883	S_Shore	CTGAGCAGGCCACAGTGTGGAAGAGGCTCCAGAAAACCCAGCCCTGCCGCTGCACACGTG[CG]TGGCCAGCAGATAAAGTCTTCCTTGTTATTGTGGGCAGCGTAGCTGCACCTGCGGTGAGG	TGCAGCTACGCTGCCCACAATAACAAGGAAGACTTTATCTGCTGGCCACG								TRUE	1:836005-836059			TRUE	-0.10257	0.508462	-5.01851	3.61747e-05	0.000883408	1.79427
cg25131247	chr11	118660965	+	cg25131247	32666498		CAAAACCCCAACCTTTTATATTTATAATCAAAAATATATATATTTAAAAC		II			NA	NA	NA	NA	NA	NA	chr11:118661305-118663026	N_Shore	ACTAATGACTGGAACCCCGTAACTGAAAGGAAATTTCTTGTCCCCCCGCACCCCGCCCCA[CG]CCCCAAACACACACACTTCTGACCATAAACACAAAAGGTTGGGGCTCTGCAATCTTATCT	CGCCCCAAACACACACACTTCTGACCATAAACACAAAAGGTTGGGGCTCT			DDX6	NM_004397	5'UTR				11:118166099-118167443	11:118660768-118662283	Promoter_Associated		0.100936	0.147167	5.015	3.65031e-05	0.00088441	1.78528
cg25597625	chr6	24583496	+	cg25597625	61639440		RTACCAATTCTTAAACTATAATAACCCATAAAACCTAAAAAAATTCCACC		II			rs11967803	0.059701	NA	NA	NA	NA		OpenSea	TTGTCAATGCCACAGTATCTGCAAACAAACCTATGGGTGCACGCCACTTCCCTCTCATCC[CG]GTGGAATCTTCCCAGGTTCTATGGGTTATTACAGTTCAAGAACTGGTACGTGGCAGCCTC	TACCAGTTCTTGAACTGTAATAACCCATAGAACCTGGGAAGATTCCACCG			KIAA0319;KIAA0319;KIAA0319;KIAA0319;KIAA0319	NM_001168375;NM_001168374;NM_014809;NM_001168377;NM_001168376	Body;Body;Body;Body;Body								0.16866	0.336733	4.99074	3.886e-05	0.000934158	1.72311
cg15330298	chr20	42143174	-	cg15330298	57788442		TAACTTAAAATAAAACCCCCTAACRTAAAATCTTAAAACCTACTAAAAAC		II			NA	NA	NA	NA	NA	NA	chr20:42143210-42143591	N_Shore	TTTGGCTGGTGTAGCTTGGAGTGAGGCCCCCTGGCGTGGAGTCTTGAGGCCTGCTGAGGG[CG]TGAGCTGGCATGAGGCGAAGAGAGGGCCATGGCACCGACTCCGAGATGGGTCAAGGACCC	CGCCCTCAGCAGGCCTCAAGACTCCACGCCAGGGGGCCTCACTCCAAGCT			L3MBTL;L3MBTL;L3MBTL;L3MBTL	NM_032107;NM_032107;NM_015478;NM_015478	5'UTR;1stExon;1stExon;5'UTR				20:41576588-41576978	20:42142570-42143544	Promoter_Associated		0.10428	0.548319	4.98632	3.93048e-05	0.000937526	1.7118
cg21532801	chr20	56881949	+	cg21532801	41796349		TATATAAATAACATAAATCCTAACTATTAACCAAAACTTCAATTCTCCRC		II			rs75400894	0.028076	NA	NA	NA	NA	chr20:56884738-56885222	N_Shelf	AACTACCCTGTGGCCACTATACTGTGAGAAGGCTGACCTAGCCAAGTGGAAAGGGCACCT[CG]CGGAGAACTGAAGTCCTGGCCAACAGCCAGGACCTATGCCACCCACATAAGTGACATCAT	CGCGGAGAACTGAAGTCCTGGCCAACAGCCAGGACCTATGCCACCCACAT			PPP4R1L	NR_003505	Body					20:56881491-56882627	Unclassified_Cell_type_specific		0.106938	0.201066	4.977	4.02609e-05	0.0009484	1.68792
cg06398114	chr7	2674181	-	cg06398114	25621314		ATACTACCCCAACCTAAACTATACCCTACTAAAAAATAAACATCTACCCC		II			NA	NA	NA	NA	NA	NA	chr7:2671156-2671937	S_Shelf	TAGCTGTCTCTGTGCTGCCCCAACCTGGGCTGTGCCCTGCTGGGGAGTGGGCATCTGCCC[CG]TGGTTATGGGGGCGGGGGGATGGAGGGGAGGTGGGGCCTGGGGTTGGGAGTTGGGGGTGT	CGGGGCAGATGCCCACTCCCCAGCAGGGCACAGCCCAGGTTGGGGCAGCA			TTYH3	NM_025250	Body					7:2674101-2674352	Unclassified_Cell_type_specific		0.110057	0.518711	4.97589	4.03771e-05	0.0009484	1.68506
cg08422803	chr21	46341067	+	cg08422803	58735444		TCCCATAACCTCTATATTCTTCTTCCTAATAAATACCCTTTCTACCTAAC		II			NA	NA	NA	NA	NA	NA		OpenSea	GGCGAGAAGGACCTGCTTCCATCAGATTCACACTTGGGAGAGGGGCCCGGCCTCCAGGAG[CG]CCAGGCAGAAAGGGCACCCATTAGGAAGAAGAACACAGAGGCCATGGGAGTGAAAAGTTT	CGCCAGGCAGAAAGGGCACCCATTAGGAAGAAGAACACAGAGGCCATGGG			ITGB2;ITGB2	NM_000211;NM_001127491	TSS200;5'UTR					21:46340708-46341107	Promoter_Associated		0.116451	0.463035	4.95819	4.22633e-05	0.000978569	1.63971
cg09322573	chr8	28961356	+	cg09322573	65756456		ACTATAATATCTCACAATTATATTAACRCTTCTAAACCTTCCTACTTTTC		II			NA	NA	NA	NA	NA	NA		OpenSea	ACTTTCCTCTCGCCTCCCACGTCCTCACTAAGTTACTCGGGGACCCCAAGGAACCAAGAA[CG]AAAAGTAGGAAGGTCCAGAAGCGTTAACACAACTGTGAGACATCACAGTTACTTGCCTAA	CTGTGATGTCTCACAGTTGTGTTAACGCTTCTGGACCTTCCTACTTTTCG			KIF13B	NM_015254	Body				8:29017225-29017299				0.197953	0.4918	4.95734	4.23561e-05	0.000978569	1.63753
cg19590115	chr7	157632890	-	cg19590115	39696337		ATATAACTATATAACCCTATATAACTATATAACCRTATATAACTATAACC		II			NA	NA	NA	NA	NA	NA	chr7:157631319-157631615	S_Shore	ACTGTTACCACATGTGACTGTGTGGCCCTGTGTGACTGTGTGACCGTGTGTGACTGTGAC[CG]CGTGTGACTGTGTGGCCACGTGTGACTGTGTGACTGTGTGTGACTGTGTAACCGCGTGTG	TGTGACTGTGTGGCCCTGTGTGACTGTGTGACCGTGTGTGACTGTGACCG			PTPRN2;PTPRN2;PTPRN2	NM_002847;NM_130842;NM_130843	Body;Body;Body				7:157325651-157326044				-0.134704	0.784106	-4.95471	4.26438e-05	0.000978569	1.6308
cg16859420	chr8	41219116	+	cg16859420	55754420		TTCCTAACRAAATTTCTAAAAATTCAACCTATAAAAAAACRTAAAACACC		II			NA	NA	NA	NA	NA	NA		OpenSea	AAAGGCCTTTTCTTGGCCGGATCTCCTAGGGGACTGCCCCAGGGGATGGCAGAGAGTGGC[CG]GTGTCCCACGCCCCTCCACAGGCTGAACCCCTAGAAACTTCGCCAGGAACTAGCTCACCG	TCCTGGCGAAGTTTCTAGGGGTTCAGCCTGTGGAGGGGCGTGGGACACCG								TRUE					0.140552	0.321372	4.95042	4.31189e-05	0.000978569	1.6198
cg00777079	chr17	1666607	-	cg00777079	46708396		TCTCCTAACTAAACTTAATCTAAAACACATATATTAACTTAAATTAATCC		II			NA	NA	NA	NA	NA	NA		OpenSea	GAGGCTGTTTGTCTCCTAACTGGGCTTAATCTGAAACACATGTATTGGCTTGAGTTGATC[CG]CCTCACGTGGAGGCAAGATCACAAAAGCTTCTGTGTTTCTTGATGTGGGCAATTGTCAGA	CTCCTAACTGGGCTTAATCTGAAACACATGTATTGGCTTGAGTTGATCCG			SERPINF1	NM_002615	5'UTR			TRUE				TRUE	0.112293	0.717942	4.94923	4.32517e-05	0.000978569	1.61675
cg04981696	chr16	16044519	-	cg04981696	36679506		TTACTATAATTTAAACCCCAATCTTTTAAACTTCAACTTCTCCRTAATAC		II			NA	NA	NA	NA	NA	NA	chr16:16043218-16043927	S_Shore	CTGGAGTCCACTTGCTGTGGTTTAAGCCCCAGTCTTTTGGGCTTCAGCTTCTCCGTAATG[CG]ATTTGCCTCTTTGTTCCAGGAAGGCAGGCACTTCTGTCTCGTGCTGTCTTGATTGTTGGT	CGCATTACGGAGAAGCTGAAGCCCAAAAGACTGGGGCTTAAACCACAGCA			ABCC1;ABCC1;ABCC1;ABCC1;ABCC1	NM_019862;NM_019898;NM_019899;NM_004996;NM_019900	Body;Body;Body;Body;Body					16:16044271-16044559	Promoter_Associated		0.154782	0.335371	4.94448	4.37845e-05	0.000983394	1.60459
cg19512961	chr12	133363341	-	cg19512961	42767353		ACTACAACTCTTCRATTTATTTCTTCAACRCCTCATTAACCTCTATAACC		II			NA	NA	NA	NA	NA	NA	chr12:133363184-133363403	Island	CCGGGCCTCTTGCTGCAACTCTTCGATTTGTTTCTTCAGCGCCTCATTGGCCTCTGTGAC[CG]CGACCATCTGCTCCTTATCGAACTGCAACGACTGTGGAAGGGAAGGAGGGCGTGAGGAGC	CTGCAACTCTTCGATTTGTTTCTTCAGCGCCTCATTGGCCTCTGTGACCG			GOLGA3	NM_005895	Body				12:131872478-131873435				-0.106376	0.693663	-4.92563	4.59668e-05	0.00102493	1.55629
cg01649647	chr20	35177530	-	cg01649647	13771357		TTTCATCCATAAAAACCACCTCCRAAAACTACTCACCACCATAAATAACC		II			NA	NA	NA	NA	NA	NA		OpenSea	CTGCCCGCAGGTTTCATCCATGAGGACCACCTCCGGGAGCTGCTCACCACCATGGGTGAC[CG]CTTCACAGATGAGGAAGTGGACGAGATGTACCGGGAGGCACCCATTGATAAGAAAGGCAA	CGGTCACCCATGGTGGTGAGCAGCTCCCGGAGGTGGTCCTCATGGATGAA			MYL9;MYL9	NM_006097;NM_181526	Body;Body								-0.120494	0.686387	-4.9053	4.84441e-05	0.00107239	1.50417
cg20539142	chr8	42623718	+	cg20539142	53603312		CTTCATATCTACCTCAATCTCTAATCCTAATAATAACCRTATAAAATCCC		II			NA	NA	NA	NA	NA	NA		OpenSea	TTGACATCATCAGAAGCCCACTGCAATCCGTGTGTGTCTTCTCAGAAATCAAAACATCCC[CG]GGACTTCACACGGTTATTACCAGGATCAGAGACTGAGGCAGACATGAAGGGCGAATAAAA	TTCATGTCTGCCTCAGTCTCTGATCCTGGTAATAACCGTGTGAAGTCCCG			CHRNA6	NM_004198	TSS200					8:42623619-42624109	Unclassified		0.118631	0.535654	4.89713	4.94757e-05	0.00108299	1.48326
cg06958563	chr5	87980911	-	cg06958563	49795474	70690331	ATAAACTAAAATAAAACAACAAAAAATAAATTACTCCCCACCCAACTACA	ATAAACTAAAATAAAACGACGAAAAATAAATTACTCCCCACCCAACTACG	I	A	Red	NA	NA	NA	NA	NA	NA	chr5:87980878-87981272	Island	GAGTAACCAAAGATGGGCTGGGATGGGACGGCGAGGAATAAATTGCTCCCCACCCAGCTG[CG]GTGCGACGCCCCCAGCGTCCCAGGGGAGCCGGTGCGTCAGCTCACGGCTGGCCAAGGCGG	ATGGGCTGGGATGGGACGGCGAGGAATAAATTGCTCCCCACCCAGCTGCG			LOC645323	NR_015436	TSS1500				5:88015823-88017254				0.125892	0.269901	4.89596	4.96266e-05	0.00108299	1.48024
cg01674585	chr20	1825918	-	cg01674585	17764488		TTATACATCCCTTATCTTTATATTTATACATCCCTTTATATTTATACATC		II			NA	NA	NA	NA	NA	NA		OpenSea	CATCTCTGTGTTTATACATCCCTTGTCTTTGTGTTTATACATCCCTTTGTGTTTATACAT[CG]TCTTGTCTTTGTGTTTATACATACCTGGGAAGGTATCCATGTTCATCAGGAGGCATGTAT	TATACATCCCTTGTCTTTGTGTTTATACATCCCTTTGTGTTTATACATCG							DMR	TRUE					0.128981	0.546943	4.88624	5.08866e-05	0.00110266	1.45535
cg02895588	chr6	485915	+	cg02895588	62806405		CAATCCCTAAAACCCTATATATTATCTATAATAAAATATAAATATATAAC		II			NA	NA	NA	NA	NA	NA		OpenSea	GTTAGGGGACCCTGAAGTCTGCGACCGCCCCGCCAACACCTCAGAGTGTAACACAGTGCC[CG]TTACACATTCACACTCCATCACAGATAACACACAGGGCCTCAGGGACTGCAACACGTGCA	AGTCCCTGAGGCCCTGTGTGTTATCTGTGATGGAGTGTGAATGTGTAACG			EXOC2	NM_018303	3'UTR				6:430854-430972				-0.109006	0.81575	-4.88169	5.14886e-05	0.0011079	1.44368
cg18680181	chr14	35629311	-	cg18680181	55777484		TCCCTTAATCTCRTTAATTACTAATAAAATAACTCATCTTCCAATTATAC		II			NA	NA	NA	NA	NA	NA		OpenSea	AAAATAGAATTTCCCTTAATCTCGTTGATTACTGGTGGAATGACTCATCTTCCAGTTGTA[CG]TTGCTCTTGAGTTACTCAGATATTTGTATAAGTTAGACAGCGGAGGGAAAACCACTGATG	CCCTTAATCTCGTTGATTACTGGTGGAATGACTCATCTTCCAGTTGTACG			KIAA0391	NM_014672	Body			TRUE		14:35629131-35629455	Unclassified_Cell_type_specific	TRUE	0.111034	0.683288	4.87533	5.23407e-05	0.00111685	1.42739
cg19510472	chr19	14142205	-	cg19510472	21665313		CCTAACCAACTAAAATCAAACCTCTATCTCAATCCAACCTTTACACRCAC		II			NA	NA	NA	NA	NA	NA	chr19:14142398-14142977	N_Shore	GGCCATTGTCCCCTGACCAGCTAAAATCAAGCCTCTGTCTCAGTCCAGCCTTTGCACGCA[CG]CTTCCTTTGCCCTGCTTTCCATCCCCTCTCCCTCCAACTCCCCTGCCAGAGTTCCAAGGC	CTGACCAGCTAAAATCAAGCCTCTGTCTCAGTCCAGCCTTTGCACGCACG			IL27RA	NM_004843	TSS200					19:14141765-14143437	Promoter_Associated		-0.103202	0.590296	-4.8732	5.26303e-05	0.00111685	1.42192
cg23250715	chr6	47444224	+	cg23250715	66697464		TAAAACATATACCTTTTTTAAATAACAAATATATATTCAACATTATATTC		II			NA	NA	NA	NA	NA	NA	chr6:47445108-47446091	N_Shore	AAATCTCTGAGGATTAGCGCTGTACTTTAGCTTTTTATTTTTTTGCTTGGTAGGGGACAA[CG]AACATAATGCTGAACACATATTTGTTACCTAAAAAAGGCACATGTTCCATGATGTCAATG	GGAACATGTGCCTTTTTTAGGTAACAAATATGTGTTCAGCATTATGTTCG			CD2AP	NM_012120	TSS1500		RDMR						-0.157931	0.790618	-4.83854	5.75575e-05	0.00121304	1.33313
cg05383531	chr3	49384054	+	cg05383531	45663378		CTATTACCACCTCCAATTAAAATATATCTAATATTTATAAATACTACCAC		II			NA	NA	NA	NA	NA	NA		OpenSea	TAGGACTTGGCTCTCCCAAGTTATTCTTGGTCCACACTTGGCCAGCACTAACAGAGCACA[CG]TGGCAGTATTCACAAATATTAGACATATTTTAATTGGAGGTGGCAACAGGGGAGAAATAT	CGTGGCAGTATTCACAAATATTAGACATATTTTAATTGGAGGTGGCAACA													0.114633	0.595678	4.83148	5.86168e-05	0.00122049	1.31504
cg21780711	chr5	122765476	+	cg21780711	20718341		ACACTCAACCAAAACCTAAAAAATTTCTTTAACAAACAACTAAATAAACC		II			rs13162125	0.370674	NA	NA	NA	NA		OpenSea	TTTCATCCAAAAATCTTTCTTTTGACACCCCGGAGCCAATAGCAGAGGAAGAGCTGGTGC[CG]GCCTACTCAGCTGTCTGCTAAAGAAATTCCCCAGGCTCTGGTTGAGTGTTTTGGCCCATA	CGGCCTACTCAGCTGTCTGCTAAAGAAATTCCCCAGGCTCTGGTTGAGTG								TRUE					0.153113	0.386297	4.8298	5.88726e-05	0.00122049	1.31072
cg18761976	chr15	91807630	-	cg18761976	13705477		AATCAAATAACTCACACTAAAAATAAATCAAAACTTTCCCTAAAAAACAC		II			NA	NA	NA	NA	NA	NA		OpenSea	AGTGATTCATCAGTCAGGTAGCTCACACTGGAAGTGGGTCAGGGCTTTCCCTAAGGAGCA[CG]AGGGAGAGGCTTTTATAGGTCGAACATGGAAGCAGAGCAGAGAAAGCATTTGCTGGGTTA	GTCAGGTAGCTCACACTGGAAGTGGGTCAGGGCTTTCCCTAAGGAGCACG			SV2B;SV2B	NM_001167580;NM_014848	Body;Body			TRUE					0.114114	0.525047	4.8283	5.91008e-05	0.00122049	1.30688
cg18576210	chr6	26033786	+	cg18576210	14768330		TACATTTTCTTATAACRATTTTCCCTTATCAAAAATAATTATATCTAATC		II			rs3830054	0.203258	NA	NA	NA	NA	chr6:26033474-26033787	Island	AAACCTGCACGAGAAGACCGAGTCTTAGCCTTGGCGCGAGCTTTACCGCCTTGTTTGCCG[CG]ACCAGACATAACTACTTCTGATAAGGGAAAATCGCCACAAGAAAATGTAATGAAACTACA	ACATTTTCTTGTGGCGATTTTCCCTTATCAGAAGTAGTTATGTCTGGTCG			HIST1H3B;HIST1H2AB	NM_003537;NM_003513	TSS1500;1stExon					6:26033734-26034141	Promoter_Associated	TRUE	0.147435	0.114535	4.82255	5.99846e-05	0.00123048	1.29216
cg26497768	chr5	170763941	-	cg26497768	25750390		ATCTCTAAACRCAAATATATCAATACTAATTAAACATACRCATTCRAAAC		II			NA	NA	NA	NA	NA	NA		OpenSea	GATGCATGCGCATCTCTGAGCGCAAATGTGTCAATGCTAATTGGACATGCGCATTCGAGA[CG]GCTCCATACGGAACGGAATGGGACCGTGGCCCCGAAGCAACACTCCCTCCCAGCACCATA	TCTCTGAGCGCAAATGTGTCAATGCTAATTGGACATGCGCATTCGAGACG								TRUE	5:170696546-170696581	5:170762878-170764727	Unclassified		0.107232	0.361132	4.81387	6.1346e-05	0.00125008	1.26991
cg00034154	chr19	10337163	+	cg00034154	58688413		AAACTAATAACATTTAACAATATTTATTAAATACTTACTATAAACTAAAC		II			NA	NA	NA	NA	NA	NA	chr19:10334618-10335511	S_Shore	GAGAAGAAAGCCCACTTCATGGGGGTGATGGGAAAATCCTTTTAAATGACGCATGAGGCA[CG]TTTAGCTCATAGTAAGCACTCAACAAATACTGCCAAATGTTATTAGCTCCCCTCTTTCCT	AGCTAATAACATTTGGCAGTATTTGTTGAGTGCTTACTATGAGCTAAACG			S1PR2	NM_004230	5'UTR			TRUE				TRUE	-0.105855	0.694606	-4.80824	6.22444e-05	0.00125672	1.25549
cg19616339	chr2	69164114	-	cg19616339	66733421		AAAAACCATATACCATAAAATAAACCACTTTCTAAAAATCCCTACCCCTC		II			NA	NA	NA	NA	NA	NA		OpenSea	TGTGGTCAAGAAGGGACCATGTACCATGGGATGGGCCACTTTCTAAAAGTCCCTACCCCT[CG]GGGAATGAGGAACAGAGCTGAAGTAGGCTAGAGTAAGGATTTTACCTGTCCACTGCCAGC	GGGACCATGTACCATGGGATGGGCCACTTTCTAAAAGTCCCTACCCCTCG								TRUE					0.114423	0.504733	4.80613	6.25848e-05	0.00125672	1.25008
cg15920975	chr11	65194933	-	cg15920975	66782387		TCATAACCTAAAAAATTCTTTCCTTCCCATAAACTACAAAACTAATTACC		II			NA	NA	NA	NA	NA	NA	chr11:65190824-65191058	S_Shelf	ATGGTGGGGGATCATGACCTGAAGGATTCTTTCCTTCCCATGAGCTGCAGGGCTGGTTGC[CG]TCCTTGCAACTGTGTCTTATTTGCCTGTGCCGTTATATCTTGGTGACCCCTCCACGTGTA	CGGCAACCAGCCCTGCAGCTCATGGGAAGGAAAGAATCCTTCAGGTCATG						low-CpG:64951457-64951665				11:65194498-65195147	Promoter_Associated		0.110539	0.238976	4.80331	6.30426e-05	0.00125672	1.24286
cg11487532	chr11	44586968	-	cg11487532	52611466	24649355	TAAAACAAAACAAACTTAATCCCCAATATAACCTAAAAACAAAACTACCA	TAAAACGAAACGAACTTAATCCCCAATATAACCTAAAAACGAAACTACCG	I	A	Red	rs117429934	0.065538	NA	NA	NA	NA	chr11:44586602-44587404	Island	AGTGGACAGGGCTGGAGCGGGGCGGGCTTAATCCCCAGTGTAACCTGGGGGCGGGGCTGC[CG]GGATAGAGGAGAGACTCCGTAGCGGGGCGGGGCCTCAGCTCCAGCTGGGCCCGGGGGCGA	CGGCAGCCCCGCCCCCAGGTTACACTGGGGATTAAGCCCGCCCCGCTCCA			CD82;CD82	NM_001024844;NM_002231	TSS200;TSS200			TRUE	11:44543160-44544169	11:44585945-44587858	Promoter_Associated		-0.100229	0.278491	-4.80072	6.34646e-05	0.00125672	1.23624
cg10541864	chr4	174450722	+	cg10541864	27753362	63698482	AAAACAAAAACCAAAACACAAACCATAAAACAAAACAAAAACCAAAAACA	AAAACAAAAACCGAAACGCGAACCGTAAAACAAAACGAAAACCGAAAACG	I	A	Red	NA	NA	NA	NA	NA	NA	chr4:174450046-174451469	Island	CTCCCCATGGGGCGCGGCGAGCTGGTCCTGGCACCGTGCGCCCCTGGCCGCCGCCGCCGC[CG]CCTCCGGTTCCCGCCTTGCTCCACGGCCCGCGCTTCGGCTCCTGCTTCCCGGGCTGCTGC	GAAGCAGGAGCCGAAGCGCGGGCCGTGGAGCAAGGCGGGAACCGGAGGCG			HAND2;NBLA00301;HAND2	NM_021973;NR_003679;NM_021973	5'UTR;TSS1500;1stExon		DMR		4:174686131-174687612	4:174450694-174451555	Unclassified_Cell_type_specific	TRUE	-0.10322	0.348431	-4.79921	6.37139e-05	0.00125672	1.23236
cg04116270	chr2	88316557	-	cg04116270	66614353	54743479	TCACTAATAAAAATAAATAACAAAAACAAAACAACCTTATAACACCCTCA	TCACTAATAAAAATAAATAACAAAAACAAAACGACCTTATAACGCCCTCG	I	A	Red	rs115215558	0.178218	NA	NA	NA	NA	chr2:88316233-88316859	Island	ATGGGGGAGGAGTCACTAATAAGAATGAGTGGCAGGGACAGGGCGGCCTTGTAACGCCCT[CG]GTGTTGGAAGGGAAGACCGTACAGCGCGATGGGGACCAGGGCGGCGGGCCGCAGCCAGGG	TCACTAATAAGAATGAGTGGCAGGGACAGGGCGGCCTTGTAACGCCCTCG									2:88097349-88098119	2:88315852-88316886	Promoter_Associated	TRUE	-0.158049	0.397042	-4.79247	6.48319e-05	0.00126912	1.21511
cg13408344	chr15	31631240	-	cg13408344	63733305		ACTACTCATCCTAAAAAACACTATAAAAAAAACTATAACTTCCTTCTTCC		II			NA	NA	NA	NA	NA	NA		OpenSea	TGCTGTCTGTAGCTGCTCATCCTGGGAGACACTGTGGGGGAGGCTGTGGCTTCCTTCTTC[CG]CCCTCTGGGGATGCCCTGGCGGCCTGTCCCTTGGGTGTTGGGAGGAGGTGGCTTGGCTGA	CTGCTCATCCTGGGAGACACTGTGGGGGAGGCTGTGGCTTCCTTCTTCCG			KLF13	NM_015995	Body			TRUE		15:31630825-31631396	Promoter_Associated_Cell_type_specific	TRUE	0.112845	0.257042	4.79048	6.51677e-05	0.00126912	1.20999
cg24020215	chr14	79748641	+	cg24020215	52750431		CTAATCATTTACAATAATTAACAAAATTTAACTAATCTCTAAACATTTCC		II			NA	NA	NA	NA	NA	NA	chr14:79745153-79746059	S_Shelf	AAGAGGGAGTGGGAGATAGGGGAAGCCAGAGAGACTGTTACTAATAGCCATAATTAAACA[CG]GAAATGCTCAGAGATTAGCTAAATTTTGCTAATTACTGTAAATGATCAGCAGGGAGAGGA	CGGAAATGCTCAGAGATTAGCTAAATTTTGCTAATTACTGTAAATGATCA			NRXN3;NRXN3;NRXN3	NM_004796;NM_001105250;NM_138970	Body;Body;Body								0.121509	0.225999	4.7827	6.64894e-05	0.00128672	1.19008
cg02057755	chr1	48998823	+	cg02057755	19802375		AAACAACAAACTAAATCACCATAACAACCTACTAATTAAAATAACCTCCC		II			NA	NA	NA	NA	NA	NA		OpenSea	GCTAAGGGATTTTCCTCCCTGGAGCCTCCCTTCCTCTCCCTGTGTTCTAATCCTCATTTC[CG]GGAGGTCATTTTAATTAGCAGGCTGTCATGGTGACTCAGCCTGCTGTTTCCACAGACAGG	CGGGAGGTCATTTTAATTAGCAGGCTGTCATGGTGACTCAGCCTGCTGTT			AGBL4	NM_032785	3'UTR								0.10181	0.471243	4.77762	6.73687e-05	0.00129558	1.17706
cg20592700	chr7	5230083	+	cg20592700	64636443		CRACCTTACRTATTATCCTAATTAAAATTAACRAAAAACAACTAACCRAC		II			NA	NA	NA	NA	NA	NA	chr7:5229657-5230341	Island	GCCGGGCCCACTCGCCGCGCGCCCAGCCATGAACCTGGCGAGCCAGAGCGGGGAGGCCGG[CG]CCGGCCAGCTGCTCTTCGCCAACTTCAACCAGGACAACACGTAAGGCCGGGGTCGGGGGT	GGCCTTACGTGTTGTCCTGGTTGAAGTTGGCGAAGAGCAGCTGGCCGGCG		TRUE	WIPI2;WIPI2;WIPI2;WIPI2	NM_015610;NM_001033519;NM_001033518;NM_016003	1stExon;1stExon;1stExon;1stExon				7:5196201-5197052	7:5229501-5230623	Promoter_Associated		-0.116313	0.287062	-4.76632	6.93654e-05	0.0013257	1.14811
cg04510459	chr1	92048287	+	cg04510459	65601327		TAAAACATATAATAATACTATAATCAAACTCAATAAAAACCAAAATTCCC		II			rs12023393	0.064918	NA	NA	NA	NA		OpenSea	AGAATCTGGGGCTATCAGGAAGGAAGGAAGAAGGTGAAGGGATGAATCATGAGTTGGCCA[CG]GGAATCTTGGTCCTTACTGAGTCTGATTACAGCATCACCACATGCTTTATCCTATGAGAC	CGGGAATCTTGGTCCTTACTGAGTCTGATTACAGCATCACCACATGCTTT								TRUE				TRUE	0.128531	0.526214	4.76338	6.98943e-05	0.00132756	1.14059
cg20556951	chr17	45934112	+	cg20556951	73745324		TATCCTCTACCAAAAACATTAAACTATAATCAAAAACAAAATATCATCCC		II			NA	NA	NA	NA	NA	NA		OpenSea	CAAAGCTCACTGAAGCTGTGAACTCTGACCCACATAGGAGAGTGGCCTGGGGACTTTTCA[CG]GGATGACATCCTGTTTTTGACCACAGCCCAATGCCCTTGGCAGAGGACAGGAGCAGTTGT	CGGGATGACATCCTGTTTTTGACCACAGCCCAATGCCCTTGGCAGAGGAC			SP6	NM_199262	TSS1500								0.105123	0.493212	4.74406	7.34714e-05	0.00138694	1.09113
cg16086559	chr15	96911531	-	cg16086559	26797371	57760327	TAAAATTACAAAAACATAAAAAATCAATACATAATCAAAAATCAACTACA	TAAAATTACAAAAACATAAAAAATCAATACGTAATCGAAAATCAACTACG	I	C	Grn	NA	NA	NA	NA	NA	NA	chr15:96911511-96911808	Island	CAGGGTAGGACCTGAAATTGCAGAGACATAGAAAATCAATACGTGGTCGGGAGTCAACTG[CG]CGCGACCAAGGGCTCTGCCCTCCCTCTCTCCGTTGATTTGGACGCTGGGAAGCTGCCCGC	TGAAATTGCAGAGACATAGAAAATCAATACGTGGTCGGGAGTCAACTGCG									15:94712128-94713193				-0.108363	0.317933	-4.72909	7.63704e-05	0.00143288	1.05279
cg12510999	chr2	28022223	+	cg12510999	50637410		CRCTATAACTATTAAAATCCCTCRACAATTTAAATAATAACTCATTCAAC		II			NA	NA	NA	NA	NA	NA		OpenSea	CAGACAATCTTGCAAGAATGACGTCACTACCAAGCTTCACTTGTTAGGAATCCGTACCCA[CG]CTGAATGAGTCACTACCCAAACTGCCGAGGGACCCTAACAGTTACAGCGCGTGCATTCCT	CGCTGAATGAGTCACTACCCAAACTGCCGAGGGACCCTAACAGTTACAGC			RBKS	NM_022128	Body			TRUE				TRUE	0.129651	0.66139	4.72481	7.72194e-05	0.00143412	1.04184
cg04891053	chr1	161053558	+	cg04891053	11756469		CTATCTAAAAACRAACRAAATACACAAAAAACTAAACTCCAAAAAAACCC		II			NA	NA	NA	NA	NA	NA	chr1:161049346-161049737	S_Shelf	GGCCCAACTGGCCAGACGGGATCCCTGCCCTTGGCCTCCCCCACCCTGGCCAGGCCCCCA[CG]GGCCTCTTTGGAGCCCAGCCCTTTGTGTACCCCGCCCGCTCCCAGACAGGCCCTCCATTC	CGGGCCTCTTTGGAGCCCAGCCCTTTGTGTACCCCGCCCGCTCCCAGACA			PVRL4	NM_030916	Body			TRUE				TRUE	0.10104	0.224587	4.72281	7.76209e-05	0.00143412	1.0367
cg19389852	chr1	145439013	-	cg19389852	29635371		ACTTTAAATACAAAAATCCCAACAATACAAACAAACTTCRAAATACCTAC		II			NA	NA	NA	NA	NA	NA		OpenSea	GTGGCTAAAGTGCTTTGGATGCAGGGATCCCAGCAGTGCAAACAGACTTCGGAGTACCTG[CG]CTATGAAGACACGCTTCTTCTGGAAGACCAGCCAACAGGTAAGCGGCCCAATTCATTGTT	CGCAGGTACTCCGAAGTCTGTTTGCACTGCTGGGATCCCTGCATCCAAAG		TRUE	TXNIP	NM_006472	1stExon								0.129026	0.37545	4.72174	7.78347e-05	0.00143412	1.03398
cg00622128	chr16	86714999	-	cg00622128	57771434		CTTCTAATTTTATCTAAAAACRAATATTCCAAACCCCAAACCACCAACCC		II			NA	NA	NA	NA	NA	NA	chr16:86714998-86715325	Island	TAATAAAAAAACTTCTGATTTTATCTGAAAACGGATGTTCCAAACCCCAAACCACCAACC[CG]GGCTTGCTCGAAGGCCCCTTCCCTGGTCGGTGCTGGCGCCGGGTGCTGGGTGCAGACTGG	TTCTGATTTTATCTGAAAACGGATGTTCCAAACCCCAAACCACCAACCCG								TRUE	16:85272500-85273135				-0.128912	0.569484	-4.70434	8.14161e-05	0.00149117	0.989424
cg02071454	chr1	213446482	+	cg02071454	37726462		CTAAAACCACATTCAACATACATTATACAACATCAAAATACAAATTTTCC		II			NA	NA	NA	NA	NA	NA		OpenSea	TGAACAATGTCATCAATGAAACTTAAAAGCGAGAAAAAAGAATATACACATAATTTCTGA[CG]GAAAACCTGTACCCTGATGCTGTATAATGTATGTTGAATGTGGTCCCAGATTATTTCTGT	CGGAAAACCTGTACCCTGATGCTGTATAATGTATGTTGAATGTGGTCCCA			RPS6KC1;RPS6KC1	NM_012424;NM_001136138	3'UTR;3'UTR								0.116519	0.661961	4.70006	8.2322e-05	0.00149885	0.978465
cg13603533	chr4	48045040	+	cg13603533	13672354		TCACTTTTCCTTTTTTACTACAAATTAATCTTCAATCAACAAATCTCCCC		II			rs1396048	0.011662	NA	NA	NA	NA		OpenSea	ATCAGACAGACCTAAGGAATTCAATGCAATTCAGGTTACACAAAACAGTTTCACTTCTTA[CG]GGGAGATCTGCTGATTGAAGATTAACCTGCAGCAAAAAAGGAAAAGTGAAAAGCTTGGAG	CGGGGAGATCTGCTGATTGAAGATTAACCTGCAGCAAAAAAGGAAAAGTG								TRUE					0.131637	0.526518	4.68117	8.64414e-05	0.00156459	0.93012
cg22613769	chr1	214463441	+	cg22613769	16607318		TTCTATTCTATTATATTAATATAAACRCCTTTACAATTAAATAAAAAACC		II			NA	NA	NA	NA	NA	NA		OpenSea	GTCACAAAGCACACACCTCACTTTGTGTAACTTCTGCTGACTTGTTCCTGCCACCCTCCG[CG]GCTTCCTATTCAATTGCAAAGGCGTTCACACCAACACAATAGAACAGAAGGAAATCAGAT	TCTGTTCTATTGTGTTGGTGTGAACGCCTTTGCAATTGAATAGGAAGCCG			SMYD2	NM_020197	Body			TRUE					-0.141352	0.698042	-4.67792	8.71713e-05	0.00156857	0.921796
cg25921194	chr11	74492567	+	cg25921194	64696426		ATATATATATACAAATATATACATACAAAAATATTCACTACTAATTACTC		II			rs557804	0.244526	NA	NA	NA	NA		OpenSea	TAATTAGTTAATCAATCTTTATTTGAAGGACATTTAGGTTGTTCCCAGTCTTTAGTATGG[CG]AGTAATCAGCAGTGAACATTCTTGTATGTATATATTTGTACACATATATATCTTTAAGAT	TATATGTGTACAAATATATACATACAAGAATGTTCACTGCTGATTACTCG			RNF169	NM_001098638	Body			TRUE					-0.14135	0.771264	-4.67488	8.78588e-05	0.00157175	0.91402
cg03123759	chr12	54763387	+	cg03123759	48652317		CTCCRACACTTAAATAAAACCAAAAAAATACCACCATAAACCTTTCCCTC		II			NA	NA	NA	NA	NA	NA	chr12:54764065-54764510	N_Shore	TACCCCTTGGGCGATGGGTGCTGGTGAAAAGAATGGAACCCGGACTAGGGAGGAAGAAGG[CG]AGGGAAAGGTCTATGGTGGCATCTCCTTGGTCCCACCCAAGTGCCGGAGATGCCCCCAAG	TCCGGCACTTGGGTGGGACCAAGGAGATGCCACCATAGACCTTTCCCTCG			ZNF385A;ZNF385A;ZNF385A	NM_001130968;NM_015481;NM_001130967	3'UTR;3'UTR;3'UTR				12:53048849-53050059				-0.106147	0.65488	-4.6696	8.90662e-05	0.00157655	0.90051
cg18048953	chr12	12867753	+	cg18048953	31755331		TTTTATTTACAATCAAAACACCRAAAATCTATACAACAAATAATAAAAAC		II			NA	NA	NA	NA	NA	NA	chr12:12869798-12871248	N_Shelf	TCCTTCAGGGACTCCATAGTATTTTTTTTCACGCGTCGTCGCTACTACAGCAGACGCCTG[CG]TTCTCATTATTTGCTGTACAGATCTCCGGTGCCTTGACTGTAAACAAAACACTTTAGATC	TTTGTTTACAGTCAAGGCACCGGAGATCTGTACAGCAAATAATGAGAACG									12:12758936-12759021	12:12867053-12868060	Promoter_Associated		0.126641	0.461873	4.6691	8.91798e-05	0.00157655	0.899248
cg15495717	chr6	34231501	+	cg15495717	15658326		TCTAAACATATACTTACCRTATCATTAAATAAATTTATATTTAAATCTAC		II			NA	NA	NA	NA	NA	NA	chr6:34231093-34231502	Island	TCTTGGCCATTGCTGCACAGGCCGCCGACGCCGCCGCGCCGCCCGCTCCGAGGGAAAGAG[CG]TAGATTCAAATATAAACTTACCTAATGATACGGCAAGTACATGCCCAGAAAAAAATGAAA	CTGGGCATGTACTTGCCGTATCATTAGGTAAGTTTATATTTGAATCTACG						low-CpG:34339479-34339480						TRUE	-0.104786	0.817612	-4.66619	8.98537e-05	0.00157655	0.891796
cg05328057	chr16	66436664	-	cg05328057	12687466	40657444	AAACATACCAAAAATCCACAAACAACTAATCACCTACAACAAAAAAAACA	AAACGTACCGAAAATCCACGAACAACTAATCACCTACGACGAAAAAAACG	I	A	Red	NA	NA	NA	NA	NA	NA	chr16:66436577-66437079	Island	CGCGCACGGCAAGAGCGTGCCGGAGATCCACGAGCAGCTGGTCACCTACGACGAGGAGGG[CG]GCGGCGAGATGGACACCACCAGCTACGATGTGTCGGTGCTCAACTCGGTGCGCCGCGGCG	GAGCGTGCCGGAGATCCACGAGCAGCTGGTCACCTACGACGAGGAGGGCG			CDH5	NM_001795	Body				16:64994079-64994502				0.567535	0.702079	4.6648	9.01766e-05	0.00157655	0.888245
cg02159763	chr13	111358924	+	cg02159763	72684365		TATTTAAAATACACACTATATTAAAATACACACTATATTAAAATACTAAC		II			NA	NA	NA	NA	NA	NA	chr13:111358080-111358894	S_Shore	TGTGCATCCCAGCACAGCCCACGTCAGCACGCTAATACACAGTGTCCACCCCAGAACACA[CG]TCAGCACCCCAATACAGTGTGCACCCCAATACAGTGTGCACCCCAAACACACATCTGCGC	CGTCAGCACCCCAATACAGTGTGCACCCCAATACAGTGTGCACCCCAAAC			CARS2	NM_024537	TSS1500					13:111357549-111359120	Promoter_Associated		0.102344	0.281462	4.66047	9.11937e-05	0.00157794	0.877145
cg21680729	chr17	17426422	-	cg21680729	42685375		AAAAACTCTTCCTACCTACCTACTATTTCCACAATCCTAAACTAATTATC		II			NA	NA	NA	NA	NA	NA		OpenSea	GGTGGAGAGAAGGGAGCTCTTCCTGCCTGCCTGCTGTTTCCACAGTCCTGAGCTGGTTAT[CG]CCCGGGCCTGGCCCAGCACACTGAGGAAGGAACGGAGAGGAGGGGAGGGGGCAAGGAGGA	GGAGCTCTTCCTGCCTGCCTGCTGTTTCCACAGTCCTGAGCTGGTTATCG			PEMT;PEMT;PEMT	NM_148172;NM_148173;NM_007169	Body;Body;Body			TRUE					-0.107312	0.599202	-4.66007	9.12879e-05	0.00157794	0.876123
cg21585409	chr7	5270512	-	cg21585409	22671491		CAACCTACACAAACRACCTAAATACTATAAATAACRCCTACCTAAAAAAC		II			NA	NA	NA	NA	NA	NA	chr7:5266921-5267306	S_Shelf	TCGTCTCTTTGCAGCCTACACAGACGACCTGGGTGCTGTGGGTGGCGCCTGCCTGGAGGA[CG]AGGCCAGCGCCCTGCGCCTGGATGAGGACAGCGAGCACCCGCCCATGATTCTTCGGACTG	AGCCTACACAGACGACCTGGGTGCTGTGGGTGGCGCCTGCCTGGAGGACG			WIPI2;WIPI2;WIPI2;WIPI2;WIPI2	NM_016003;NM_001033519;NM_015610;NM_001033520;NM_001033518	Body;Body;Body;Body;Body				7:5237023-5237128				0.157129	0.725341	4.65793	9.17944e-05	0.00157794	0.870648
cg15453778	chr13	112331089	-	cg15453778	13741414		AACTAAATAACATATAAATAAAAAAACATTCCTACCTATCCACTACAACC		II			NA	NA	NA	NA	NA	NA		OpenSea	TGTGCAGTGTTAACTAGGTGGCATATGGGTGGGGGGACATTCCTGCCTGTCCACTGCAGC[CG]GGGGGCGCGTCTCCATGGAGATAAGAAGCGAAAGTGCTCCGTGGAGCCTAATTGGTATGC	ACTAGGTGGCATATGGGTGGGGGGACATTCCTGCCTGTCCACTGCAGCCG									13:111128861-111129132				0.117679	0.239313	4.65115	9.34158e-05	0.00159689	0.85332
cg12682607	chr3	32634705	+	cg12682607	60698436		AAAAACATAAATCCCACAACCCCAAACCCCRACAAAAATACCTAAAACTC		II			NA	NA	NA	NA	NA	NA		OpenSea	GTCTCGTTGGGGTCAGCCTTCGCCAAGGCCTTCGCTGGCGCCCGAGGCAGCCTCGAGGGA[CG]AGCCCCAGGCACTCTTGTCGGGGCTTGGGGCTGTGGGACCTATGCCTCCCCACCAGGTCG	CGAGCCCCAGGCACTCTTGTCGGGGCTTGGGGCTGTGGGACCTATGCCTC									3:32609398-32609710				0.140796	0.523206	4.64875	9.39975e-05	0.00159796	0.847176
cg22372849	chr7	1501248	-	cg22372849	23700447		CCTTCRAATAAAATCCAAATTACTTATCAAACTTTCCRCAAACTTATCAC		II			NA	NA	NA	NA	NA	NA	chr7:1498575-1499123	S_Shelf	TCCCAGGCTGTCCTTCGAATAAAGTCCAGGTTGCTTATCAGACTTTCCGCAGGCTTATCA[CG]CTGCATCTCCCCGGCCGCACCCTGCCACGCTGACCCCAGAGCTTTGCGCCCGCACCGGCC	CTTCGAATAAAGTCCAGGTTGCTTATCAGACTTTCCGCAGGCTTATCACG										7:1501187-1502054	Unclassified		-0.102496	0.454515	-4.63761	9.67435e-05	0.0016307	0.818684
cg04250837	chr1	231765185	+	cg04250837	64718458		AAACAAATAAACTAAAAATTATTTCTACAACACAAAAACAAAACATTCAC		II			NA	NA	NA	NA	NA	NA	chr1:231762414-231763115	S_Shelf	CAGGAAGTTCATTGCTCACCCAAGATGCCTCCAGAAGAAAGCAGAAACTTCCGAGAGGAG[CG]TGAATGCTCTGTTTCTGTGCTGCAGAAACAATTCCTAGTTTATTTGTTTCCTAAATTAAG	AACAAATAAACTAGGAATTGTTTCTGCAGCACAGAAACAGAGCATTCACG			TSNAX-DISC1;DISC1;DISC1;DISC1;TSNAX-DISC1;DISC1;DISC1;DISC1;DISC1;TSNAX-DISC1;DISC1;DISC1;TSNAX-DISC1;DISC1;TSNAX-DISC1;DISC1;DISC1;DISC1;DISC1;DISC1;TSNAX-DISC1;TSNAX-DISC1;DISC1;DISC1;DISC1;DISC1;DISC1;TSNAX-DISC1;DISC1;DISC1;DISC1	NR_028394;NM_001164552;NM_001012959;NM_001164551;NR_028397;NM_001164553;NM_001012957;NM_001164541;NM_001164542;NR_028393;NM_001164550;NM_001164537;NR_028400;NM_001164554;NR_028398;NM_001164548;NM_001164555;NM_018662;NM_001164539;NM_001164556;NR_028399;NR_028395;NM_001164540;NM_001164544;NM_001164538;NM_001164545;NM_001012958;NR_028396;NM_001164546;NM_001164547;NM_001164549	Body;Body;Body;Body;Body;Body;Body;Body;Body;Body;Body;Body;Body;Body;Body;Body;Body;Body;Body;Body;Body;Body;Body;Body;Body;Body;Body;Body;Body;Body;Body					1:231764935-231765245	Unclassified_Cell_type_specific		0.10548	0.451176	4.63665	9.69836e-05	0.0016307	0.816232
cg16016583	chr7	158248795	+	cg16016583	62785441		TCCATACCRTTATCTTCTCTAAAAAATAATAAATAACTATTATCTTCTCC		II			rs1733167	0.015462	NA	NA	NA	NA	chr7:158247888-158249312	Island	ATCGCTCTGCAGAGAAGACAACGACATGGACGCCATCGGCCACGGCCCCCCATCAATCTG[CG]GAGAAGACAACAGCCACCCATCACTCTTCAGAGAAGATAACGGCATGGACGCCATCAGCC	CGGAGAAGACAACAGCCACCCATCACTCTTCAGAGAAGATAACGGCATGG			PTPRN2;PTPRN2;PTPRN2	NM_002847;NM_130842;NM_130843	Body;Body;Body				7:157940655-157942063				-0.180459	0.756345	-4.6327	9.79796e-05	0.0016385	0.806123
cg26057840	chr20	62677629	+	cg26057840	33648505		TACAAATAACAATATATATATAACATATAAATATACAACAAACCTAAAAC		II			NA	NA	NA	NA	NA	NA	chr20:62679424-62680883	N_Shore	AAAATAGCCCCATCCCACCCCCTCCACACACACACTCAGGTAGCAGGCACATGTCCATCC[CG]CCCCAGGCTTGCTGCACATCCATATGCCACACACACACTGTCACCTGCATGAAGGGCCAC	CGCCCCAGGCTTGCTGCACATCCATATGCCACACACACACTGTCACCTGC							CDMR						-0.175353	0.608137	-4.6298	9.87159e-05	0.00164189	0.798717
cg16596317	chr1	85755348	+	cg16596317	10704506		AAAATAACTCAAACCCAAACAAAATAAAACTAAAAACCAATAAATAAAAC		II			NA	NA	NA	NA	NA	NA		OpenSea	ACCAACCCATTCCTTGCCCCATCCTCCATCCTGACCTCCGTCTTTGTGGTTTCTGACTCA[CG]CCTCATTCACTGGTTTTCAGCCTTACTTTGCCTGGGCTTGAGTCACTCCCTGTAGTCCTG	CGCCTCATTCACTGGTTTTCAGCCTTACTTTGCCTGGGCTTGAGTCACTC								TRUE				TRUE	0.129269	0.463683	4.62571	9.97671e-05	0.0016503	0.788237
cg19085699	chr1	231004314	+	cg19085699	58623481	25765364	AAACAAAATTCCCAAAAAAAACAAAACTCCAAATAACACAAAACAAAACA	AAACGAAATTCCCGAAAAAAACGAAACTCCGAATAACGCGAAACGAAACG	I	A	Red	NA	NA	NA	NA	NA	NA	chr1:231003631-231004655	Island	GCCATGCCCGGCCTGCCCGCCGCTCCCGGCCCGCGCCCCGCCCCTCGCTGTGCCCGCCCT[CG]CCCCGCCCCGCGCCACCCGGAGCCCCGCCCCCTCCGGGAACCCCGCCCTGCACCGCCGCG	CGCCCCGCCCCGCGCCACCCGGAGCCCCGCCCCCTCCGGGAACCCCGCCC			C1orf198;C1orf198	NM_001136494;NM_032800	5'UTR;TSS200	high-CpG:229070713-229070982			1:229070255-229071542	1:231004190-231004857	Promoter_Associated	TRUE	-0.111932	0.383356	-4.62275	0.000100532	0.0016503	0.780678
cg08117436	chr1	93293756	+	cg08117436	56687307		ACCCRAAAAAAACCTTCACCAAAACTAAACCATACAAACACCTTAATCTC		II			NA	NA	NA	NA	NA	NA	chr1:93297498-93298122	N_Shelf	TTTTTTTAAACTTATAAACAACAGAAATTTATTTCTCACAGTTCCAGGAGGCTGGAAGTC[CG]AGATCAAGGTGCCTGCATGGTTCAGTTCTGGTGAAGGCCTCTTCCGGGCTGCAGACTGCT	CCCGGAAGAGGCCTTCACCAGAACTGAACCATGCAGGCACCTTGATCTCG													0.1016	0.500128	4.6216	0.000100831	0.0016503	0.777746
cg03064100	chr2	46720801	-	cg03064100	63728317		TCCTTTATAATAAAATCTCTATTTCACTCAAAAACACRCTAAAAAATTTC		II			rs114652538	0.032552	NA	NA	NA	NA		OpenSea	GAAGTGTTATTTCCTTTATGATAAAGTCTCTGTTTCACTCAGAGACACGCTGGGGGATTT[CG]TTAAACAGAAGACACTCCTAGTACAAAAATAGAATGTGATTCACTCTCTAACAATGTTTA	CGAAATCCCCCAGCGTGTCTCTGAGTGAAACAGAGACTTTATCATAAAGG								TRUE					0.104521	0.714537	4.61502	0.000102561	0.00166973	0.760921
cg16589843	chr1	155869926	-	cg16589843	39754454		ATAATATACATATTCTCCTAAATATAAACAAATTTACATTAATTAATAAC		II			NA	NA	NA	NA	NA	NA		OpenSea	GTCAAACACACATGGTATACATATTCTCCTGGGTATAAACAAATTTACATTAATTAATAG[CG]CAACAGAACCCAAAACATTGGTAGAACAAATTCTAATGTGACAATTTAAAAGCAGACAGT	TGGTATACATATTCTCCTGGGTATAAACAAATTTACATTAATTAATAGCG			RIT1	NM_006912	3'UTR								-0.102226	0.850419	-4.61102	0.000103629	0.00167378	0.750674
cg04405332	chr1	167789609	+	cg04405332	20675420	43780315	TAAAAAACAATCAACCAACTCTCAAAATACTAAACCAAACAAACTAAACA	TAAAAAACAATCGACCAACTCTCGAAATACTAAACCAAACGAACTAAACG	I	A	Red	NA	NA	NA	NA	NA	NA	chr1:167789396-167789647	Island	AGGGGACTAGCCGGCCTTGAGGGGCGGGGCCGGCCAGAGGGGCGGGGCCAGCCCGCGCCT[CG]CCTAGCCCGCCTGGCTCAGCACCCCGAGAGCTGGCCGACTGCCCTCCAGGTGATTTTTAT	CGCCTAGCCCGCCTGGCTCAGCACCCCGAGAGCTGGCCGACTGCCCTCCA			ADCY10;ADCY10	NM_001167749;NM_018417	Body;Body				1:166056021-166056234				-0.109021	0.224611	-4.61	0.000103903	0.00167378	0.748063
cg27205941	chr6	2245854	-	cg27205941	62732314	59666354	TCTAACAAAAACACACAAAAAACCATACAAAAAAAACCAAAAACAAACCA	TCTAACAAAAACGCACGAAAAACCGTACAAAAAAAACCGAAAACGAACCG	I	A	Red	NA	NA	NA	NA	NA	NA	chr6:2245118-2246153	Island	CGGCCGCCACAGTCTGACAGGGGCGCACGGGAGGCCGTGCAGGGAGGGCCGGGGGCGGGC[CG]AGCCGGCCAAGGCGGGCCCGACGGGCCAAGCAGCGGGGCTGCGGCCTGACTGGCGCAGCG	CGGCCCGCCCCCGGCCCTCCCTGCACGGCCTCCCGTGCGCCCCTGTCAGA			GMDS	NM_001500	TSS200	high-CpG:2190739-2190941			6:2190118-2191704	6:2245683-2246105	Promoter_Associated		-0.143203	0.420875	-4.608	0.000104441	0.00167378	0.74295
cg05672026	chr3	64016453	-	cg05672026	39754459	69760416	ACAATTTCAAATTACAAAAATTTCAAACCCATCCCTCTTCTCATACTACA	ACGATTTCGAATTACAAAAATTTCGAACCCATCCCTCTTCTCGTACTACG	I	A	Red	NA	NA	NA	NA	NA	NA		OpenSea	TGGGTGAGCTCGACGGTTTCGGGTTACAGAGGTTTCGAACCCATCCCTCTTCTCGTGCTG[CG]ATTTTTGCTTATTCACAGCCCCTTTCCTCGGAAAAGCCCAGAAGTGTTTCAAGTGGTGAC	CGCAGCACGAGAAGAGGGATGGGTTCGAAACCTCTGTAACCCGAAACCGT								TRUE	3:63991443-63991664	3:64015888-64016921	Unclassified	TRUE	0.11065	0.187212	4.60398	0.000105531	0.00167482	0.732686
cg00994649	chr8	86131385	-	cg00994649	60713376		TACTAACACTCTAAATCTACCCTAAATCTACCACACATATCTCCTATTAC		II			NA	NA	NA	NA	NA	NA	chr8:86132421-86133003	N_Shore	GCTTGGCATATTACTGGCACTCTGAATCTACCCTAAATCTGCCACACATATCTCCTGTTA[CG]TCCCTATAAACACTGCTCTAGCCAGCCTGGTCTAACTGTTCTCTTGCACAGACACCTTGA	ACTGGCACTCTGAATCTACCCTAAATCTGCCACACATATCTCCTGTTACG			C8orf59;C8orf59;C8orf59;C8orf59	NM_001099673;NM_001099670;NM_001099672;NM_001099671	5'UTR;5'UTR;5'UTR;5'UTR								-0.125413	0.732676	-4.60375	0.000105595	0.00167482	0.732086
cg26125503	chr14	39792755	-	cg26125503	27769317		CATATCATATTATACACTAACATAAACATAATTAAAATATAATTAAAACC		II			NA	NA	NA	NA	NA	NA		OpenSea	GTATTTTGTATCATGTCATATTGTACACTAACATAAACATGATTGAAATATAATTGAAAC[CG]CTACATGAAATAGTACTTGCCATTACAGTTTTGATGCTTTCTATTCAATTTTATCCCGTT	ATGTCATATTGTACACTAACATAAACATGATTGAAATATAATTGAAACCG			CTAGE5;CTAGE5;CTAGE5;CTAGE5	NM_203356;NM_203355;NM_005930;NM_203354	Body;Body;Body;Body			TRUE					-0.114887	0.794745	-4.59567	0.000107824	0.0017014	0.71143
cg23358740	chr14	102198157	-	cg23358740	64694350		TACCAAACCATTCTCAAAAACAAATACCAACTAAAATATTAACAACAACC		II			NA	NA	NA	NA	NA	NA		OpenSea	TGGCCCCCACCTGCCAAACCATTCTCAGGGACAGGTACCAGCTGGGATGTTGGCAGCAGC[CG]CTCCCCTGCAAGGAGAACCTCCCACTTCCTGTCCCGCACACCTGCCTCATTGGAAAGTGA	CGGCTGCTGCCAACATCCCAGCTGGTACCTGTCCCTGAGAATGGTTTGGC			C14orf72	NR_026774	Body			TRUE		14:102198043-102198341	Unclassified	TRUE	0.109751	0.199314	4.59062	0.00010924	0.00170785	0.698528
cg07491375	chr4	71705274	-	cg07491375	15676477	29702395	CCAACAACTACAACAACAAAAAAACACAAAAAACAAAATAAAACACAACA	CCAACGACTACGACAACAAAAAAACACGAAAAACAAAATAAAACGCGACG	I	A	Red	rs6813092	0.019152	NA	NA	NA	NA	chr4:71704664-71705736	Island	CGGCCGCCGCCGCCAGCGACTGCGGCAGCAGAGAGGCACGGAGGGCAGAGTAGGACGCGG[CG]GCCGCGGCCGCGGCAGAGGTGGCCACAGCGGGAGGCCCCGCCAGCCTCCCGGGAGGCACA	CCAGCGACTGCGGCAGCAGAGAGGCACGGAGGGCAGAGTAGGACGCGGCG			GRSF1;GRSF1	NM_002092;NM_001098477	1stExon;TSS200				4:71923529-71924747				-0.149099	0.442025	-4.59025	0.000109343	0.00170785	0.697598
cg09800633	chr1	3808169	+	cg09800633	57650303	20639411	TTCCAAAAAACAAATTCCTAAACTTACCAATAAAATAAAACCACTTCACA	TTCCGAAAAACGAATTCCTAAACTTACCGATAAAATAAAACCGCTTCACG	I	A	Red	rs10909821	0.048712	NA	NA	NA	NA	chr1:3808490-3809236	N_Shore	GCAAAGCTCTGTGCTACACGCTGGCATATGGCCAAGTCCTAACCCCTCAACTGTAGGCTC[CG]TGAAGCGGCTCTACTTCACCGGTAAGTTCAGGAACTCGCTCCTCGGAATCGATGGCTGGG	TTCCGAGGAGCGAGTTCCTGAACTTACCGGTGAAGTAGAGCCGCTTCACG			C1orf174	NM_207356	Body				1:3797987-3799096				-0.129624	0.582753	-4.58516	0.000110791	0.00172174	0.684586
cg08726522	chr11	8739587	+	cg08726522	27705415		TACTTCTAAACTTAAAACCAAAATCTATTTATAACCTCCCCACTACAAAC		II			NA	NA	NA	NA	NA	NA		OpenSea	CTGTGAACCAAAGAGAATGGCTTCTGCCTGGCCCCTCAGCTCATGAGTCATGCAGCTGCC[CG]TCTGCAGTGGGGAGGCTACAAACAGATCCTGGCTCCAAGTCCAGAAGCAGACCCACCCCC	GCTTCTGGACTTGGAGCCAGGATCTGTTTGTAGCCTCCCCACTGCAGACG			ST5;ST5;ST5	NM_139157;NM_213618;NM_005418	Body;Body;Body	low-CpG:8696139-8696184						TRUE	0.128759	0.373113	4.57658	0.000113276	0.00175151	0.662656
cg22027471	chr22	32651776	-	cg22027471	63607332		TTCTAACCAATAAACTATATCCCTTAACAATAAAATAAATTATACCTTTC		II			rs115403860	0.016942	NA	NA	NA	NA		OpenSea	ACAGATACAGTTTCTGACCAATGAGCTATATCCCTTGACAGTGAAGTGAATTATGCCTTT[CG]TGGATTCCAAAGTCCCACATTTCTCTGAAGTGGGTTTCATGTGCCACAAAAAGACATTGG	TCTGACCAATGAGCTATATCCCTTGACAGTGAAGTGAATTATGCCTTTCG			SLC5A4	NM_014227	TSS1500								0.128562	0.46144	4.57167	0.000114725	0.00175789	0.650094
cg22020227	chr1	114521775	-	cg22020227	20768470		ATCAATTTCTTAAATCAACACTAATAAAACTTTCCTAAAACAAAAATAAC		II			NA	NA	NA	NA	NA	NA		OpenSea	TAATGAAAAATGTCAGTTTCTTAAGTCAGCACTGGTGAAACTTTCCTAAAACAGGAATGG[CG]TTTGCTGAGTTTTCTCTGGGGTCTCTGCTTTCTGCAGCTAGCTTCCCTGCTTGACTGCCT	CGCCATTCCTGTTTTAGGAAAGTTTCACCAGTGCTGACTTAAGAAACTGA			OLFML3	NM_020190	TSS1500					1:114521407-114522456	Unclassified	TRUE	0.106888	0.633719	4.57131	0.000114831	0.00175789	0.649176
cg27552584	chr1	6228023	+	cg27552584	19673391		CATAACCAATTTCTCRTATAAAACRTTATACACRAAAACCTTTTTAAAAC		II			NA	NA	NA	NA	NA	NA		OpenSea	ACGGGAGGAAGGAAAAATGACGCTCCGACATCCTGCTCCGGAAACAGGACAGCTCAGCAA[CG]TCTTAAAAAGGCTTCCGTGCACAACGCTTCATACGAGAAACTGGTTATGGTGTTTTTCAT	CGTCTTAAAAAGGCTTCCGTGCACAACGCTTCATACGAGAAACTGGTTAT			CHD5	NM_015557	Body				1:6150458-6150646				0.110151	0.468351	4.55926	0.000118464	0.00178838	0.618389
cg03320492	chr1	45187810	-	cg03320492	46700475		ATAATAATTCTCRTATCTACAATACATTCTAAAATACAAATAAACTAAAC		II			NA	NA	NA	NA	NA	NA	chr1:45189705-45190558	N_Shore	AGATAACCCTGGTAATAATTCTCGTATCTACAATGCATTCTGGGATGCAAATGAGCTGAG[CG]CCGGAACAAGAGTTCCTCTAAACCCTCTCTCTCTTACCAGTAAATGGAGAGAGGCACTTG	TAATAATTCTCGTATCTACAATGCATTCTGGGATGCAAATGAGCTGAGCG			C1orf228	NM_001145636	Body		DMR			1:45187199-45187992	Unclassified_Cell_type_specific	TRUE	0.10143	0.188191	4.55864	0.000118655	0.00178838	0.616804
cg21505509	chr8	37605717	+	cg21505509	42734478		AATTATATCTATCAAAATAAAAACCTATAACCCTAAACTAATAACTTACC		II			rs77030027	0.026051	NA	NA	NA	NA		OpenSea	ATAACATATAAACATCAATATTACTAAAACAACTTGAAAAGTATTTCTTTCACATTTTTC[CG]GTAAGCTACTAGCCCAGGGCCACAGGTTTCCACCTTGACAGATATAATTTGGTCTGAGGA	CGGTAAGCTACTAGCCCAGGGCCACAGGTTTCCACCTTGACAGATATAAT			LOC728024;ERLIN2	NR_003671;NM_007175	TSS200;Body					8:37605517-37605985	Promoter_Associated_Cell_type_specific		0.106267	0.466066	4.55758	0.000118978	0.00178838	0.614114
cg00679763	chr17	46993161	-	cg00679763	47756328		AAACAACTTTAAAACTAATTACTTACCTAATTTCTTTTATTTTAATTATC		II			NA	NA	NA	NA	NA	NA		OpenSea	GATTAACATTTAGACAACTTTGGAGCTAATTGCTTACCTAATTTCTTTTGTTTTGATTGT[CG]TAACTGTTTCTAGTACAAAGAAAATCCCTTCAAAGTTACATAGCTTGCTATTACCTGTTC	CGACAATCAAAACAAAAGAAATTAGGTAAGCAATTAGCTCCAAAGTTGTC			UBE2Z	NM_023079	Body			TRUE		17:46992987-46993247	Unclassified_Cell_type_specific	TRUE	0.105775	0.819295	4.55703	0.000119148	0.00178838	0.612702
cg25356504	chr17	26707476	+	cg25356504	47764414	14712505	TAAACAAAAAAACAATAAATAAACCAAATCATAATAATAAAACCTTAACA	TAAACAAAAAAACAATAAATAAACCAAATCGTAATAATAAAACCTTAACG	I	C	Grn	NA	NA	NA	NA	NA	NA	chr17:26708225-26708805	N_Shore	CACCTCTTCCCACATACCCCTCCTCCAGGCACACGCCATTACATCATCCTGTTTTGCTAG[CG]CCAAGGCCCTATCACTACGATCTGGTTCACTCATTGTTTTCTTGTCTATGTCTTCCTCCA	CGCCAAGGCCCTATCACTACGATCTGGTTCACTCATTGTTTTCTTGTCTA			SARM1	NM_015077	Body							TRUE	-0.129617	0.29898	-4.55362	0.000120202	0.00179545	0.603998
cg04108127	chr1	222885781	+	cg04108127	37777331	26604472	AATTTAACTATAACAACAAATAAACTTAAACAACTCCTCAACAAATAACA	AATTTAACTATAACGACAAATAAACTTAAACGACTCCTCGACGAATAACG	I	A	Red	NA	NA	NA	NA	NA	NA	chr1:222885326-222886230	Island	ATCCTCCCCCGGCCTGGCCCCGACATTAACAGGGCCAGGAGGAACCGCTACGGCCACCAC[CG]CCACCCGCCGAGGAGCCGCCCAAGCCCATTTGCCGCCACAGCCAAACTTTGCGGCTCCAA	CGCCACCCGCCGAGGAGCCGCCCAAGCCCATTTGCCGCCACAGCCAAACT			AIDA;C1orf58;AIDA	NM_022831;NM_144695;NM_022831	1stExon;TSS200;5'UTR	high-CpG:220952402-220952494			1:220951400-220952961	1:222885690-222886019	Promoter_Associated		-0.110889	0.216334	-4.54266	0.000123658	0.00182975	0.575985
cg17076397	chr5	10353763	+	cg17076397	31654336	48639433	AAAAACACCTAAAAACAAAACCTAAACAAAACACCAAAACAAAAAAAACA	GAAAACACCTAAAAACGAAACCTAAACGAAACGCCGAAACGAAAAAAACG	I	A	Red	NA	NA	NA	NA	NA	NA	chr5:10353400-10354512	Island	CCGACCGACAGTGCACGCCGCGGCCGCCGGAAGTGACAGCGCCTGTCGTTGGGGAGCTCC[CG]CCCCTTCCGCCTCGGCGCCCCGCCCAGGCCTCGCCCCTAGGTGTTCCCGCCCCTCCCCCT	CGCCCCTTCCGCCTCGGCGCCCCGCCCAGGCCTCGCCCCTAGGTGTTCCC			MARCH6	NM_005885	TSS200				5:10406101-10407568	5:10352995-10354921	Promoter_Associated		-0.13034	0.479099	-4.54243	0.00012373	0.00182975	0.575414
cg05117823	chr1	3056152	+	cg05117823	37769403		ACAAAAACCACRACAACCCACAAATATTATAACAATACTTAACATTATTC		II			NA	NA	NA	NA	NA	NA	chr1:3056541-3056772	N_Shore	CAGTGCCGCATCCGGGGGTGCTCGGGCACTGCCTGCTCTCTGTCACCATGAATGCCATCG[CG]AATAATGCCAAGCATTGTTACAATATCTGTGGGTTGCCGTGGTTCCTGTTCTCCGGGGCC	CAGGAACCACGGCAACCCACAGATATTGTAACAATGCTTGGCATTATTCG			PRDM16;PRDM16	NM_022114;NM_199454	Body;Body				1:3045458-3046144				-0.107787	0.694312	-4.54071	0.000124283	0.00182975	0.571007
cg00593298	chr10	13890043	-	cg00593298	20754353		TACATAAAAATATATACACACRTATATACCTTTCCCCTATAAATACAATC		II			NA	NA	NA	NA	NA	NA		OpenSea	TCCTTATGCTCTACATAGAGGTGTGTGCACACGTGTGTGCCTTTCCCCTGTAAATACAGT[CG]TTTGCATTTTGCAGAACTGCATTGTGAGTTGAGTTTGTTTTAATCTCCCCAATCCCTTCT	CGACTGTATTTACAGGGGAAAGGCACACACGTGTGCACACACCTCTATGT			FRMD4A	NM_018027	Body			TRUE					0.110563	0.395341	4.53852	0.000124988	0.00183137	0.565416
cg08204867	chr16	10208426	+	cg08204867	38727377		ACAATATTCTTAACTACCCAAAACAAACTAACTATTCACTTCCTAAAATC		II			NA	NA	NA	NA	NA	NA		OpenSea	GAGAGGGAGGAGGAAGATGTATCTTCTGTGTCCCCAGAAACCCGCAGGCACCGGTCCCAG[CG]ATCCCAGGAAGTGAATAGCTAGTTTGTTTTGGGTAGCTAAGAACACTGCCCACTCAACCA	CAGTGTTCTTAGCTACCCAAAACAAACTAGCTATTCACTTCCTGGGATCG			GRIN2A;GRIN2A;GRIN2A	NM_001134407;NM_000833;NM_001134408	Body;Body;Body								0.110753	0.732976	4.53567	0.00012591	0.00183614	0.558156
cg22849858	chr4	71702575	+	cg22849858	73785410		TTAATTACTATTATTCAAATAAACATTTAATCRTACTACTTCTTTCTCTC		II			NA	NA	NA	NA	NA	NA	chr4:71704664-71705736	N_Shelf	CTTGAAGGAAGGATAGAATTTTTATGAGGATATAAAAGATAGGGTATTCCAGTTTGAAGG[CG]AGAGAAAGAAGCAGTACGACCAAATGCCCATTTGAATAACAGCAATTAATTCCAACTGTT	TAATTGCTGTTATTCAAATGGGCATTTGGTCGTACTGCTTCTTTCTCTCG			GRSF1;GRSF1	NM_001098477;NM_002092	5'UTR;Body								-0.107838	0.85198	-4.53006	0.00012775	0.00185418	0.543825
cg16056044	chr1	36705593	+	cg16056044	11603505		ACAAACATAATAAATATTTATATTCTTTATATAACAAACCATACCTTTAC		II			NA	NA	NA	NA	NA	NA		OpenSea	AAGATAAACCTTGAGCTCAGAATGACATATCCCTATGTGTTTGTTTTTTAGTTGACTTCA[CG]TAAAGGCATGGTTTGTTACACAAAGAATATAAATATTTACCATGTCTGTTACATGTAACA	CAGACATGGTAAATATTTATATTCTTTGTGTAACAAACCATGCCTTTACG			THRAP3	NM_005119	5'UTR			TRUE					-0.131609	0.763399	-4.52472	0.000129527	0.00187115	0.530175
cg08421519	chr13	80913448	+	cg08421519	19607473		AAAATAAACRTATACAAATTACAAACAATACCCCCTTCRATCAATACAAC		II			NA	NA	NA	NA	NA	NA	chr13:80913157-80913461	Island	CCTGCCTGAGACACGCAGCCAGGACGCACAAGTCCAACCCACGCACACACGGCGACTCCA[CG]CTGCACTGACCGAAGGGGGCATTGCCTGTAATCTGCACACGCCTATCTCCTTTTGGGTCG	CGCTGCACTGACCGAAGGGGGCATTGCCTGTAATCTGCACACGCCTATCT			SPRY2	NM_005842	5'UTR				13:79810907-79811462	13:80912775-80914428	Promoter_Associated	TRUE	0.106724	0.206041	4.52266	0.000130215	0.0018723	0.52494
cg09633240	chr16	18135667	-	cg09633240	10615302		TTTTTAAATTTATTCAAAAACCATCTAAAAACATCCTCTACTCCAAAAAC		II			NA	NA	NA	NA	NA	NA		OpenSea	ACTCTGAATGTTTTTTAAGTTTATTCAGGAACCATCTAAAAGCATCCTCTGCTCCAGAGA[CG]CTGCTCTAATACAAATAACCACCTTGCAGTTTTCCATAAGGTTGCAGTGATGTGAGATGG	TTTTAAGTTTATTCAGGAACCATCTAAAAGCATCCTCTGCTCCAGAGACG								TRUE					0.103826	0.605226	4.51268	0.000133619	0.00191231	0.499452
cg06363129	chr7	16505602	-	cg06363129	65787361		AATTTCAAAATTAAACTTCATCACTTATCTATAAACCRACRCAAACAAAC		II			NA	NA	NA	NA	NA	NA		OpenSea	AAATTGCCTGAAATTTCAGAGTTGGACTTCATCACTTGTCTGTGAGCCGACGCAGGCAGG[CG]TATTCTATATCAACGACAGACTCTCCTCTGCCATTTCCTTTCCTGAATCTAGTTAACATT	CGCCTGCCTGCGTCGGCTCACAGACAAGTGATGAAGTCCAACTCTGAAAT		TRUE	SOSTDC1	NM_015464	TSS200								0.144903	0.502277	4.51041	0.000134405	0.00191465	0.493663
cg17367596	chr11	65546988	-	cg17367596	29662380		TAAACTATAAACAAAACCTCACCAAAAACCRCCTTAAACRCAAACATAAC		II			rs75389431	0.020851	NA	NA	NA	NA	chr11:65547499-65549261	N_Shore	ACGCTTCATCCTGGGCTGTGAACAAGGCCTCACCAAAGGCCGCCTTGAGCGCAAGCATGG[CG]TGCAACAGTGTCAGCTGTGCTGTGCCTAGCAGCCGTACCAGCTGCGGCTTGAAGAGTGCC	CGCCATGCTTGCGCTCAAGGCGGCCTTTGGTGAGGCCTTGTTCACAGCCC			DKFZp761E198	NM_138368	1stExon			TRUE	11:65303544-65303648	11:65546869-65548018	Promoter_Associated		-0.109359	0.508411	-4.50493	0.000136323	0.0019295	0.479664
cg21902474	chr5	150396984	+	cg21902474	39739331		ATAAAACCCRCAAAACTAATCTAATTTCATCTTCTAAAAAAATTCAAAAC		II			NA	NA	NA	NA	NA	NA	chr5:150400000-150400490	N_Shelf	CATTTTGGCCAATGCAAATCATCTACTCTCCTCTGACAAGCCTACTCATCATAACCCGCA[CG]TCTTGAATCTTCCTAGAAGATGAAATCAGACCAGTCTTGCGGGCTCTACATGGTTACAAC	TAGAGCCCGCAAGACTGGTCTGATTTCATCTTCTAGGAAGATTCAAGACG													0.118282	0.683366	4.50385	0.000136702	0.0019295	0.476929
cg19933985	chr5	141739077	+	cg19933985	55657411		CRCCRTTATCTACAATCCATCATTAACTAAACCATCATTATACAACCTAC		II			NA	NA	NA	NA	NA	NA	chr5:141736249-141736980	S_Shelf	TTTATATATATGTAAGTGTATGTATATGTGTATATGTCTATACATATATATGTGTACAGT[CG]TAGGCTGCATAATGATGGTTCAGTTAATGATGGACTGCAGATAACGGCGGTGGTCCATAA	GCCGTTATCTGCAGTCCATCATTAACTGAACCATCATTATGCAGCCTACG								TRUE					-0.104183	0.653717	-4.49761	0.000138926	0.00194422	0.460992
cg14792180	chr5	10632056	-	cg14792180	49748442		ACTAATCRATTATTTCATCCAAATTACAAAACRACRAAACAACATCAAAC		II			NA	NA	NA	NA	NA	NA		OpenSea	GAGGACGGAATGCTGGTCGGTTGTTTCATCCAAATTGCAGAACGGCGGGGCAGCATCAGG[CG]GTTGGTTTATATCAGTGGAGGAGTCTTTAGAACGGGCTGGTTTCTGTTTAGACTTAGGAA	CGCCTGATGCTGCCCCGCCGTTCTGCAATTTGGATGAAACAACCGACCAG			ANKRD33B	NM_001164440	Body				5:10684940-10685406				0.17616	0.472803	4.49547	0.000139696	0.00194422	0.455532
cg11898431	chr6	159331893	+	cg11898431	51663396		TCATCAACCACCCATAAAAATTAAAAATTTCTAACTCAAACCAAAAAAAC		II			NA	NA	NA	NA	NA	NA		OpenSea	AAGGGGCTATGCAGGTGGAAAAAGGTGGCCGAGAGGTGGAGGTCCCCCGGCAGGGGCAGT[CG]CCTCTCTGGCCTGAGCCAGAAACTCCCAATTCTCATGGGTGGCTGATGAGAGAACCCCTC	CGCCTCTCTGGCCTGAGCCAGAAACTCCCAATTCTCATGGGTGGCTGATG								TRUE		6:159331885-159332107	Unclassified_Cell_type_specific		0.109236	0.613684	4.4952	0.000139794	0.00194422	0.45484
cg02893499	chr10	126149571	-	cg02893499	63717341		TCCTCCCTTTTAATATCAATATATATTTATTACAAAAATAATATAACATC		II			NA	NA	NA	NA	NA	NA	chr10:126150243-126150740	N_Shore	ATTGAGGAAACTCCTCCCTTTTAATATCAATGTGTATTTATTGCAAAAATAATGTAGCAT[CG]AGTGGTATTTTATAGCTTATCCAAAAACCTCCTGGGTTTAACGCATTGTGATAGTCCCGT	CCTCCCTTTTAATATCAATGTGTATTTATTGCAAAAATAATGTAGCATCG			LHPP;LHPP	NM_022126;NM_001167880	TSS1500;TSS1500					10:126149508-126149576	Unclassified_Cell_type_specific		-0.126337	0.79357	-4.49388	0.000140272	0.00194422	0.451471
cg14892768	chr19	41725332	-	cg14892768	47620493		AAAAATTTAACACCCATAACRTAACRATACCCCAAAATAAACAAAATCCC		II			NA	NA	NA	NA	NA	NA		OpenSea	CAACTTCTGAGGAAAGTTTGGCACCCATGGCGTGGCGGTGCCCCAGGATGGGCAGGGTCC[CG]CTGGCCTGGTGCTTGGCGCTGTGCGGCTGGGCGTGCATGGCCCCCAGGGGTGAGTGATGG	CGGGACCCTGCCCATCCTGGGGCACCGCCACGCCATGGGTGCCAAACTTT		TRUE	AXL;AXL	NM_021913;NM_001699	1stExon;1stExon					19:41725265-41725407	Unclassified_Cell_type_specific		0.112184	0.413882	4.49006	0.000141663	0.0019547	0.441725
cg21345826	chr22	39353650	-	cg21345826	25799481		ATCCTAAAAAAATATTAATAAAAATCTTAACACCACRCCTTAAACAAATC		II			NA	NA	NA	NA	NA	NA		OpenSea	AAGGCTCCTGAATCCTAAGAGAATGTTGGTGAAGATCTTAACACCACGCCTTGAGCAAGT[CG]CAAGAGCGGGAGGACACAGACCAGGAACCGAGAAGGGACAAGCACATGGAAGCCAGCCCA	TCCTAAGAGAATGTTGGTGAAGATCTTAACACCACGCCTTGAGCAAGTCG			APOBEC3A;APOBEC3A	NM_145699;NM_145699	1stExon;5'UTR								0.109703	0.652625	4.48344	0.000144108	0.00197956	0.424831
cg26233230	chr4	185961240	+	cg26233230	10703417	52600492	TCACCTCTCATTAAAAAACACATACATATATATTTATATATATATACACA	TCACCTCTCATTAAAAAACGCGTACATATATATTTATATATATATACACG	I	C	Grn	NA	NA	NA	NA	NA	NA		OpenSea	AAGTATACACTTAACAGCACCAAGGAGAAATTCAAAGGGAAAAGGAAGTGCGAGTGAGCG[CG]TGCACACACACACAAACACACATGCACGCGCCTTCTAATGAGAGGTGAAAATGGACACAA	TCACCTCTCATTAGAAGGCGCGTGCATGTGTGTTTGTGTGTGTGTGCACG								TRUE		4:185960786-185961807	Unclassified	TRUE	0.14607	0.291572	4.48144	0.000144854	0.00198095	0.419738
cg09725286	chr8	134419335	-	cg09725286	37738426		TAAATAAAATATTTCAATCCCTCTAAACTCAATTTCCCCATTTCCTACAC		II			rs118142249	0.022569	NA	NA	NA	NA		OpenSea	ACTGGGTCTCCTGGGTAAGATATTTCAGTCCCTCTGAGCTCAGTTTCCCCATTTCCTGCA[CG]TAAAATGGGTTCAGTGATGAAGCTCCTGCTCTGTGTTAAAGGGCGAGTGAGCCATGCCCG	CGTGCAGGAAATGGGGAAACTGAGCTCAGAGGGACTGAAATATCTTACCC								TRUE		8:134418422-134419484	Unclassified	TRUE	0.102732	0.73634	4.47488	0.00014733	0.00199768	0.403003
cg26853401	chr4	84206199	+	cg26853401	20668326		RATTCTATTTTTTATTTATTTCCTCAAAAACCCCRTTCTAAATATTACCC		II			NA	NA	NA	NA	NA	NA	chr4:84205381-84206020	S_Shore	CAATAAATTTAGTTGTAATTTTTTACAACTCGATCTTGATTGACTTTGTGGTTCCATTAT[CG]GGCAACACTCAGAACGGGGTCTCTGAGGAAACAAACAAAAAATAGAATCGGGCAACACCT	CGGGCAACACTCAGAACGGGGTCTCTGAGGAAACAAACAAAAAATAGAAT			COQ2	NM_015697	TSS200					4:84204992-84206809	Promoter_Associated		0.132275	0.277782	4.47476	0.000147375	0.00199768	0.402701
cg26228024	chr1	3196862	-	cg26228024	65637344		TACATATAACRTATACACATAAATATACRCATAACCTAATATATATACAC		II			NA	NA	NA	NA	NA	NA	chr1:3195376-3196052	S_Shore	GTGTTGGTGTGTGCATGTGACGTGTGCACATGAATGTGCGCATGACCTGGTGTGTGTGCA[CG]TGTGTGTGCATGCTTGCAGCCCAGTGGCTGTCTCAGGGGACATGTCTTCAAGTGTGTGGC	CGTGCACACACACCAGGTCATGCGCACATTCATGTGCACACGTCACATGC			PRDM16;PRDM16	NM_022114;NM_199454	Body;Body								-0.121382	0.754589	-4.47262	0.00014819	0.00199992	0.397256
cg13337658	chr8	19796561	-	cg13337658	12730400		AATACTTAAACAAAAAACCCCCRAATAAAATAAAACCCCTTAAACTAAAC		II			NA	NA	NA	NA	NA	NA	chr8:19796843-19798006	N_Shore	AACCTGTGTTTGGTGCTTAGACAGGGGGCCCCCGGGTAGAGTGGAACCCCTTAAGCTAAG[CG]AACAGGAGCCTAACAAAGCAAATTTTTCCGTCTGCCCTTTCCCCCTCTTCTCGTTGGCAG	CGCTTAGCTTAAGGGGTTCCACTCTACCCGGGGGCCCCCTGTCTAAGCAC			LPL	NM_000237	TSS200			TRUE	8:19840813-19840895				0.103275	0.303371	4.46798	0.00014998	0.00200543	0.385407
cg00802903	chr7	155592263	-	cg00802903	12624381	20604417	AACTCACAAAAAATTTTATAACTCATTTATAAAAAATCATACAAAAATCA	AACTCACGAAAAATTTTATAACTCGTTTATAAAAAATCATACGAAAATCG	I	C	Grn	NA	NA	NA	NA	NA	NA	chr7:155595692-155599414	N_Shelf	CGGAAACGGCAGGGCTCACGAAGGGTTTTGTGACTCGTTTGTAAGAAGTCATACGGAAGT[CG]CTTCCTGGGCTTCTCAGCCTCCTAGAGTGGATCACCATCCGGAAGGACGGAGCGCGTGCG	GGCTCACGAAGGGTTTTGTGACTCGTTTGTAAGAAGTCATACGGAAGTCG									7:155284999-155285407				0.107301	0.614966	4.46461	0.000151292	0.00200543	0.376814
cg08619515	chr16	11066157	+	cg08619515	31794422		AATCACAATCTTACAAACCTACCACRTTAACTAATTACCAAAAATCCAAC		II			NA	NA	NA	NA	NA	NA		OpenSea	GGTCAGCTGGCACAGAAGCAGCTGCCCCTTTGGGGTCAAGGCCCGTGCTCCCAGGTCACA[CG]CTGGACCTCTGGCAACTAGCCAACGTGGCAGGCTTGTAAGATTGTGACCCTGGTCCAAGC	CGCTGGACCTCTGGCAACTAGCCAACGTGGCAGGCTTGTAAGATTGTGAC			CLEC16A	NM_015226	Body			TRUE		16:11064963-11066304	Gene_Associated		-0.122328	0.593724	-4.46365	0.000151667	0.00200543	0.374366
cg13491737	chr13	111295728	-	cg13491737	52784410		CTTAAATCATCTCACACCAATCRACTTTTATATAATTAACAACAAACRCC		II			rs7324648	0.070799	NA	NA	NA	NA	chr13:111294675-111294900	S_Shore	CATTGCAAAAACTTGGGTCATCTCACACCAGTCGACTTTTATGTGATTGGCAACAGACGC[CG]GACTGCTGGAAAGGGGAACTAAGTCTACCAGGTGATCAACAGGTATACAAATGAGCCAAA	CGGCGTCTGTTGCCAATCACATAAAAGTCGACTGGTGTGAGATGACCCAA			CARS2	NM_024537	Body					13:111295529-111295763	Gene_Associated_Cell_type_specific		-0.117507	0.591262	-4.46252	0.000152109	0.00200543	0.371495
cg13791188	chr1	223435799	+	cg13791188	31773457		AAAATAATACCTTAATTATACACTATTATCATAAAATATTCAACATAAAC		II			NA	NA	NA	NA	NA	NA		OpenSea	AAGATGAGGAGTTAAAAGTGTGGGTGATCTATGAAAAGGGTCGATTCCTTTGTGACAGTT[CG]TCTATGTTGAATACCCTATGACAACAGTGCATAACTAAGGCACCATCTTTTAAAAAGATG	CGTCTATGTTGAATACCCTATGACAACAGTGCATAACTAAGGCACCATCT	TRUE		SUSD4;SUSD4	NM_017982;NM_001037175	Body;Body								-0.118155	0.805954	-4.46185	0.000152372	0.00200543	0.369793
cg15534212	chr5	173209194	-	cg15534212	41775420		ATCTTCTAATAAATACTTCAAAAAAAACAATTTCTATTTCCRATACCCAC		II			NA	NA	NA	NA	NA	NA		OpenSea	TAGAGACTTGGATCTTCTAATAGATGCTTCAAAGGGAGCAGTTTCTATTTCCGGTGCCCA[CG]GAGATCTCGAGGGAGATTTCTCCCCACCCCTGCTCTGACGTCACGATGTTCTTGTTTTTC	TCTTCTAATAGATGCTTCAAAGGGAGCAGTTTCTATTTCCGGTGCCCACG							DMR	TRUE		5:173208886-173209372	Unclassified_Cell_type_specific	TRUE	0.128563	0.226726	4.46151	0.000152509	0.00200543	0.368905
cg01511901	chr13	31004719	+	cg01511901	74636414		CCTTCCAACTAATAACTCCTCTCTCATCCTACTAAAAAATTCCTAACTAC		II			NA	NA	NA	NA	NA	NA		OpenSea	TTTTTGTTTTGGAGAGTGAGGGCTGCTGGTGAGGGTAGATTTCTGAACTACCCCAGAGAA[CG]TAGTCAGGAACCTCCCAGCAGGATGAGAGAGGAGCCATCAGCTGGAAGGAGAGGGGAAAG	CTTCCAGCTGATGGCTCCTCTCTCATCCTGCTGGGAGGTTCCTGACTACG								TRUE				TRUE	0.130761	0.389992	4.45727	0.000154186	0.002008	0.358115
cg11450715	chr2	171627404	+	cg11450715	14637438	57684398	AATAAAAACAAACCCAAACCATAAAACAATAAAAAACACAAAACAAAACA	AATAAAAACGAACCCAAACCGTAAAACGATAAAAAACGCGAAACGAAACG	I	A	Red	NA	NA	NA	NA	NA	NA	chr2:171627225-171628062	Island	CCCCGCCCCGCCCCCCCGGACCCGCCTCCCAGCCCCGCCCCGGGCCCTCCTCGCCGCGCC[CG]CTCCGTCCCGCGCCCTCCACCGCCCTACGGCCTGGGCCCGCCTCCACCCTGCCTCTCCGT	GGTGGAGGCGGGCCCAGGCCGTAGGGCGGTGGAGGGCGCGGGACGGAGCG									2:171335423-171336308	2:171626576-171628439	Unclassified		-0.11204	0.561732	-4.45666	0.000154429	0.002008	0.356561
cg11861654	chr20	35374881	+	cg11861654	45784381		AAATTACTATATTCATTCACCAAAAATTTACTAAACTCTTTCCACRTACC		II			NA	NA	NA	NA	NA	NA	chr20:35374110-35374654	S_Shore	TCCTCCTTTTAAGGTGACCTAGAGCCATACCCAAGGTCACAGGGCGCCTAGCACAGTGCT[CG]GCACGTGGAAAGAGCTTAGTAAATTTTTGGTGAATGAACATAGTAATTTAAGAACTAGAG	CGGCACGTGGAAAGAGCTTAGTAAATTTTTGGTGAATGAACATAGTAATT			NDRG3;NDRG3	NM_032013;NM_022477	TSS1500;TSS1500					20:35373732-35375104	Promoter_Associated		0.108424	0.612979	4.45577	0.000154786	0.002008	0.354281
cg26603220	chr17	66417720	-	cg26603220	11617470	68804488	TATAATTTAAACATATTTTAAATAACATAATATATATACAATATCTCCCA	TATAATTTAAACGTATTTTAAATAACATAATATATATACAATATCTCCCG	I	C	Grn	NA	NA	NA	NA	NA	NA		OpenSea	TAGCATTTACACTATAGTTTGAACGTATTTTAAATAGCATGATGTGTATACAATGTCTCC[CG]CGCCCATTGGCAACCAGGGTCGTGGGAAGCTTGGTGAGGAGTTAACCAGGTCCTGTGGTT	TATAGTTTGAACGTATTTTAAATAGCATGATGTGTATACAATGTCTCCCG			WIPI1	NM_017983	3'UTR								-0.120779	0.718623	-4.454	0.000155494	0.002008	0.349779
cg19962424	chr11	35110045	+	cg19962424	29716344		ACAAAAAACAACTAATCTAAAATAACCTTAACTAAATATAACTCTCTTCC		II			NA	NA	NA	NA	NA	NA		OpenSea	CTCTGCCCTCATCATGAGACCATGCCCAGGCTAGTCTGCTGGAAGGAAGTCAGAGGCACA[CG]GAAGAGAGCCACATTCAGCCAAGGCCATTCTAGACCAGTTGTTCCCTGTCACTTCACTAA	CGGAAGAGAGCCACATTCAGCCAAGGCCATTCTAGACCAGTTGTTCCCTG								TRUE					0.151161	0.662853	4.45124	0.000156608	0.002008	0.342729
cg09236126	chr17	1366221	+	cg09236126	15728318	55714358	AAAACTCATCATCAACAAATAACTATAAATTTTTCCAAAAAAACAACACA	GAAACTCGTCGTCAACAAATAACTATAAATTTTTCCAAAAAAACGACGCG	I	C	Grn	rs35149363	0.104062	NA	NA	NA	NA		OpenSea	CCCCGGGCCAAACCTGTTCTTGCCTCTAAGCTCCACATGCACCGTTCCCTCCACCCACAG[CG]CGCCGCCCTCTTGGAAAAACTCACAGCCATCTGCTGACGACGAGCTCCGTGGTTGCAGCT	CGCGCCGCCCTCTTGGAAAAACTCACAGCCATCTGCTGACGACGAGCTCC								TRUE	17:1312836-1313021	17:1366113-1366280	Unclassified_Cell_type_specific		-0.105966	0.862534	-4.45121	0.00015662	0.002008	0.342654
cg11417025	chr7	16505589	-	cg11417025	12674472		ACAAATTACCTAAAATTTCAAAATTAAACTTCATCACTTATCTATAAACC		II			NA	NA	NA	NA	NA	NA		OpenSea	GAGCTTGGTATACAAATTGCCTGAAATTTCAGAGTTGGACTTCATCACTTGTCTGTGAGC[CG]ACGCAGGCAGGCGTATTCTATATCAACGACAGACTCTCCTCTGCCATTTCCTTTCCTGAA	CGGCTCACAGACAAGTGATGAAGTCCAACTCTGAAATTTCAGGCAATTTG			SOSTDC1	NM_015464	TSS200								0.149129	0.431868	4.44774	0.000158032	0.0020164	0.3338
cg11145160	chr3	170136278	-	cg11145160	44617300	60662503	CACAATCCTAAATCATCAAAAAACTATACCAAACACCCTTAAAATACTCA	CACAATCCTAAATCGTCGAAAAACTATACCGAACGCCCTTAAAATACTCG	I	C	Grn	NA	NA	NA	NA	NA	NA	chr3:170136242-170137886	Island	TTTTCAGTCTGTCACAATCCTGGGTCGTCGGGGGACTGTACCGAGCGCCCTTGGAGTGCT[CG]CAGCAGGGAAGAAGGAGCGAGCAGGGAGGAGCTGAGGAGGGTCGGAGCGGAATGGACACC	CACAATCCTGGGTCGTCGGGGGACTGTACCGAGCGCCCTTGGAGTGCTCG			CLDN11	NM_005602	TSS1500				3:171618937-171619935	3:170136091-170137789	Unclassified	TRUE	-0.107406	0.334832	-4.44638	0.000158586	0.0020164	0.330346
cg23981702	chr1	115732999	-	cg23981702	22734320		AAAAAATCTACTTCCCAACAAAAACTATAAAACCTCACATCCTAATTAAC		II			NA	NA	NA	NA	NA	NA		OpenSea	CTAGGGAGCCTAGGAAATCTACTTCCCAGCAAGAGCTATAAAACCTCACATCCTAATTGA[CG]GAGACAAGGAGGAACAGTGATTCAGAGGCAACTCTAGGGGAGCAGCCAGCTCAGGCCTGA	GGAAATCTACTTCCCAGCAAGAGCTATAAAACCTCACATCCTAATTGACG								TRUE				TRUE	0.104177	0.645149	4.44073	0.00016092	0.00203765	0.315934
cg10578782	chr5	38426404	-	cg10578782	31722415		ACATATATATATAAACATAAAAACACATACACACAAATACACATATATAC		II			NA	NA	NA	NA	NA	NA		OpenSea	TACATGCACACACATGTGTATATAAACATGGAAACACATGCACACAAATACACATATGTG[CG]CTCACACAGGCAAATAATAACAGAAAATTTCAAAGATTTTGGAAAATCATGGAGGGTTCC	CATGTGTATATAAACATGGAAACACATGCACACAAATACACATATGTGCG			EGFLAM;EGFLAM;EGFLAM	NM_152403;NM_182798;NM_182799	Body;Body;5'UTR			TRUE					-0.120813	0.587211	-4.43698	0.000162486	0.00204344	0.30638
cg16144331	chr8	142251375	+	cg16144331	25756391		CTCTTAAAAAACAACAATACAAATAAAACCTCTAATTCTATATCCACCAC		II			NA	NA	NA	NA	NA	NA		OpenSea	CTCTGCGGGCAGGCGGAGCAGCAGCACAGCCAAGAAGGGCGACAGACGGCTCACCGGCAA[CG]TGGTGGACACAGAACCAGAGGCTTTATCTGCACTGTTGTTCTCCAAGAGTTGCTCTGGGG	CGTGGTGGACACAGAACCAGAGGCTTTATCTGCACTGTTGTTCTCCAAGA									8:142320464-142320558				-0.111416	0.729203	-4.4352	0.000163233	0.00204344	0.301853
cg27405177	chr10	134926810	-	cg27405177	13695391		ATTATTTAAAATCTATAAACCRTATTTCRATTTAAAAATCCAATAACACC		II			rs12260190	0.353425	NA	NA	NA	NA	chr10:134925815-134926878	Island	AAGCTGTGTCAGTTATTTGGGGTCTGTGGGCCGTGTTTCGGTTTGGAAGTCCAATGGCAC[CG]CGGCACTTAGATTCCGTGTCACGGCCCGGCTTGCCGAGGATGCCTGCTCCCGCCTTCACC	TTATTTGGGGTCTGTGGGCCGTGTTTCGGTTTGGAAGTCCAATGGCACCG			GPR123	NM_001083909	Body				10:134775840-134776829				-0.125724	0.815399	-4.4341	0.000163698	0.00204344	0.299049
cg11078875	chr1	5805293	+	cg11078875	49809370		TCCTTAAAATACACACACACRTATATAAATCTTTTTATAAATTTCTACCC		II			NA	NA	NA	NA	NA	NA		OpenSea	TCTCTTCCCACCTGCCACCTCCGGCTCCGCGGCAGGGAGTTCTGGTAACAGCTAGACACA[CG]GGCAGAAACCCACAAAAAGACTCACACACGTGTGTGTGTATTCCAAGGAAGAAGTGAAAG	CGGGCAGAAACCCACAAAAAGACTCACACACGTGTGTGTGTATTCCAAGG										1:5804610-5806362	Unclassified		0.13541	0.463513	4.43283	0.000164234	0.00204344	0.295821
cg22769890	chr10	126717502	+	cg22769890	61774449		TTACTTCTCTAATACTATTCCATATATTTAAAAAAATATCTTAATACTTC		II			NA	NA	NA	NA	NA	NA	chr10:126715728-126715929	S_Shore	ACAAAGGACTTCAGGCGCAATAATGCAAAGAACAGCAGTTATTTAGATAAAGGAGTGCCC[CG]AAGTATTAAGACATTTCCTTAAACATATGGAACAGTACCAGAGAAGCAACATCCCAGACT	TGCTTCTCTGGTACTGTTCCATATGTTTAAGGAAATGTCTTAATACTTCG			CTBP2;CTBP2;CTBP2	NM_022802;NM_001329;NM_001083914	TSS1500;Body;Body			TRUE					-0.138949	0.570955	-4.43174	0.000164697	0.00204344	0.293043
cg12623107	chr11	18346401	-	cg12623107	22616452		ATATTTATTAATAAATATAAACATATTTTCTTCTATCATACATCTCTATC		II			NA	NA	NA	NA	NA	NA	chr11:18343625-18344238	S_Shelf	GTCAGCATGCAGTATTTATTAATGGATATGAGCATATTTTCTTCTGTCATGCATCTCTGT[CG]CATTTTCCTCCTGCCTCTTCCCTGCACTGCTGTAAAATGTACAAGTGCTCAGTCCTAAAA	TATTTATTAATGGATATGAGCATATTTTCTTCTGTCATGCATCTCTGTCG			GTF2H1;GTF2H1	NM_001142307;NM_005316	5'UTR;5'UTR								-0.121794	0.738921	-4.42851	0.000166078	0.00204431	0.284806
cg25153233	chr20	37854269	-	cg25153233	69626414		ATCAATAAACCAAAACRAACCTCCAAAATCAAAATCATTATTAAAAATCC		II			NA	NA	NA	NA	NA	NA		OpenSea	GATTCTTGAGGGTCAGTGGACCAAAACGGACCTCCAGGGTCAGGGTCATTATTGAGGGTC[CG]TGGACCAAGGTCAAGAGGCCTTGGGAGTTGTTCTGCAGGGTGTGGCATGGTTCCTGCCCA	CGGACCCTCAATAATGACCCTGACCCTGGAGGTCCGTTTTGGTCCACTGA			LOC339568	NR_027124	TSS1500								0.140746	0.51415	4.42847	0.000166096	0.00204431	0.2847
cg01285783	chr6	2623778	-	cg01285783	15617482		AATAACAAAAAATAACCTAATCACTATTAATCTTAAAAAATATAAAACCC		II			NA	NA	NA	NA	NA	NA		OpenSea	TGGGCTTCTCAGATGGCAGGGAGTGGCCTGGTCACTGTTGATCTTGAAGGGTGTGGGACC[CG]TGAAAGTGAAGGAGGAAATGCTCCAGGCCTGACAGCAACCGCAGTGGGGAGATGGGGCAG	CGGGTCCCACACCCTTCAAGATCAACAGTGACCAGGCCACTCCCTGCCAT			C6orf195	NM_152554	Body								0.112188	0.568954	4.42624	0.000167056	0.00204466	0.279019
cg23517279	chr6	96025343	+	cg23517279	25764492	35633347	ACAACATTCCAAACACTTTCAAAAACAAAACAAATAAAAACAAAATCACA	ACAACGTTCCGAACGCTTTCAAAAACGAAACGAATAAAAACGAAATCACG	I	A	Red	rs117103160	0.073785	NA	NA	NA	NA	chr6:96025241-96026042	Island	GCCCTAGTCCTCTTAGACCCGCGACCGGAGGCTCCGGAAGACCCCGAGCCCCGCCCGCTC[CG]TGACCCCGCCCCCACCCGTCCCGCCCCTGAAAGCGCCCGGAACGCTGTGCGCGCGCCTTC	ACAGCGTTCCGGGCGCTTTCAGGGGCGGGACGGGTGGGGGCGGGGTCACG			MANEA	NM_024641	TSS200	high-CpG:96132064-96132181			6:96131973-96132763	6:96024482-96026323	Promoter_Associated	TRUE	-0.175892	0.51637	-4.42532	0.000167453	0.00204466	0.276673
cg03513388	chr1	17599362	-	cg03513388	53766468		TTAATTCCTCATTTTCCTCATCTATCACATAAAATAATTATAATACCCAC		II			NA	NA	NA	NA	NA	NA		OpenSea	AATTAGACCTCTTAGTTCCTCATTTTCCTCATCTGTCACATGGGATAATTATGGTGCCCA[CG]CCCAGGCATGTCATGAGGATGAATGGAGTTAATGTTTATAAAGAGTTTAGGGCAGGACCT	TAGTTCCTCATTTTCCTCATCTGTCACATGGGATAATTATGGTGCCCACG			PADI3	NM_016233	Body					1:17598508-17599673	Unclassified_Cell_type_specific		0.100412	0.385722	4.42264	0.000168615	0.00205071	0.269854
cg20341251	chr12	1754156	+	cg20341251	36719328		AAATCATCAAAAATCTTACCATACACCATCCATTTATAAACAAAACCACC		II			NA	NA	NA	NA	NA	NA	chr12:1754997-1755243	N_Shore	GCTTCACTGTGTTACTCCAGCTCTCCCAAGGGGGCGTCTGGGGGCTGCTCGGGAGGAAGA[CG]GTGGTCTTGCTCACAAATGGATGGTGTATGGCAAGACTCCTGATGACTCTATGGAGTTAG	CGGTGGTCTTGCTCACAAATGGATGGTGTATGGCAAGACTCCTGATGACT			WNT5B;WNT5B	NM_030775;NM_032642	Body;Body		CDMR	TRUE				TRUE	-0.129451	0.547798	-4.41381	0.000172503	0.00208973	0.247371
cg05666055	chr12	25151353	+	cg05666055	32669415		TCTTTATAACTACTATTTTATATAATAAAATAATAACACTTCTTCCTACC		II			NA	NA	NA	NA	NA	NA		OpenSea	ATCTGGTACTTGTGGTTTGCAAATCATGTGATTAACAGCTGCTATCATCTATCCTAGAAA[CG]GCAGGAAGAAGTGTTATTATTTTATCACATAAAATAGTAGTCACAAAGAGAATGAAAACA	CGGCAGGAAGAAGTGTTATTATTTTATCACATAAAATAGTAGTCACAAAG			C12orf77	NM_001101339	TSS1500			TRUE					0.103697	0.153765	4.40665	0.000175724	0.00212041	0.229127
cg13084525	chr11	34642463	+	cg13084525	22611348		AAAATAAAAAATTACAAACACTAACTCATTTACATTTAACCAACTCACAC		II			rs286926	0.298797	NA	NA	NA	NA		OpenSea	GTCTCTCTGTTCTTGAGACACAGGCATTACCTGGTTAGACCTGTTTTGTTTGAACACTAA[CG]TGTGAGTTGGCCAAATGCAAATGAGCCAGTGTTTGTAATCCTTTATTTTATTTTTTTAAA	CGTGTGAGTTGGCCAAATGCAAATGAGCCAGTGTTTGTAATCCTTTATTT		TRUE	EHF	NM_012153	TSS1500								0.141263	0.37216	4.40411	0.000176879	0.00212601	0.222667
cg15763670	chr10	73473235	-	cg15763670	72633417		AAAACTAAACCAAACAAAAAATCTAAACCTACCCACTAAAACAAACTCCC		II			NA	NA	NA	NA	NA	NA		OpenSea	TTTCCGACTCGGAGGCTGAGCCAAACAGGGAATCTGGGCCTGCCCACTGGGGCAGGCTCC[CG]GGCTTGGGAGGGACAGAAGCGTGGGAGGCTGGCAATGCTCCCCTCCCTGCATCGGGACCA	AGGCTGAGCCAAACAGGGAATCTGGGCCTGCCCACTGGGGCAGGCTCCCG			C10orf105;C10orf105;CDH23	NM_001164375;NM_001168390;NM_022124	3'UTR;3'UTR;Body			TRUE		10:73472473-73474074	Unclassified_Cell_type_specific	TRUE	0.102575	0.265582	4.40034	0.000178608	0.00213843	0.213077
cg13864794	chr7	16505664	+	cg13864794	52735310		AACCAATCTCTTCAAATAAACAACRATATATTTTCRTTTAAATTAAACCC		II			NA	NA	NA	NA	NA	NA		OpenSea	TATTCTATATCAACGACAGACTCTCCTCTGCCATTTCCTTTCCTGAATCTAGTTAACATT[CG]GGTTTAATTTAAACGAAAATACATCGCTGTTCATTTGAAGAGACTGGCTTTCCCACAGTT	CGGGTTTAATTTAAACGAAAATACATCGCTGTTCATTTGAAGAGACTGGC			SOSTDC1	NM_015464	TSS200								0.146362	0.344009	4.39631	0.000180478	0.00215245	0.202809
cg24088496	chr11	96071506	+	cg24088496	11624326		ACTCAACCAATTTCTTCATTTAACTCAAATACAAATTCAAAAAAAACCCC		II			NA	NA	NA	NA	NA	NA		OpenSea	GCTCAAAGCCCTATAATCCGGGCCCTCTGAAAGGCCCTGTTCCTGCAGACTCTGCAGCAG[CG]GGGCTTCCCCTGAACTTGTACTTGAGCTAAATGAAGAAACTGGCTGAGTAAGGGCTGTAG	CGGGGCTTCCCCTGAACTTGTACTTGAGCTAAATGAAGAAACTGGCTGAG			MAML2	NM_032427	Body			TRUE		11:96071411-96071602	Unclassified		0.146321	0.361937	4.39473	0.000181218	0.00215292	0.198775
cg18456933	chr4	15692171	+	cg18456933	64787403		CTTTATCTTTACTTCCCTAAAATATCTCTAAAAAAAATACTATCTCTAAC		II			NA	NA	NA	NA	NA	NA		OpenSea	CGTTTGACCGTGTTCACATCCAAATTAAGAATGTGTAAAGGAAACATTCCAGGATAGTGA[CG]CTAGAGATAGCACCTCCCCTAGAGACATCCCAGGGAAGTAAAGATAAAGCCTTCTCTTTT	CGCTAGAGATAGCACCTCCCCTAGAGACATCCCAGGGAAGTAAAGATAAA								TRUE					0.130971	0.428169	4.39273	0.000182153	0.00215493	0.1937
cg05999692	chr6	23414372	+	cg05999692	69633411		TTATAACATTTCCTTACATATATAACCRAAATAATAAAAATAACTACCTC		II			rs80079265	0.011295	NA	NA	NA	NA		OpenSea	TATCTTCACAATGTGCTAGTATGCCTGAAATTCACACAAAGTAAATAAATTCTATTAGCA[CG]AGGTAGTTATTTTTATCATCCCGGTCATACATGTAAGGAAATGTTACAATTCACAGTGAA	CGAGGTAGTTATTTTTATCATCCCGGTCATACATGTAAGGAAATGTTACA								TRUE					0.154579	0.459189	4.39139	0.000182787	0.00215493	0.190274
cg20315690	chr11	124707157	+	cg20315690	12732342		RATACCRTTATCATCAATTAAAAACTTTTAACTAACRACAAACACAACCC		II			NA	NA	NA	NA	NA	NA	chr11:124709222-124709957	N_Shelf	ATCTGTCCATATACCACACTTAAAAATTCCACTTTGCAAATCCATCCTTAACCTCTGACT[CG]GGTTGTGCTTGCCGCCAGCCAAAAGTTCCCAACTGATGACAACGGCACCGACACCTTGGG	CGGGTTGTGCTTGCCGCCAGCCAAAAGTTCCCAACTGATGACAACGGCAC										11:124706815-124707291	Unclassified	TRUE	0.124589	0.248032	4.38652	0.000185101	0.00216713	0.177878
cg17056618	chr13	50216117	-	cg17056618	36770305		TTTTAAACCAAAATTTAAAACTCTTCAAACAAATCATCTACAAAAATACC		II			NA	NA	NA	NA	NA	NA		OpenSea	GGAATCCATTCTTTTAAGCCAGGGTTTAAAACTCTTCAAGCAAGTCATCTGCAAAGGTAC[CG]CTTCTACCATTTTAAAGATAGGATTATGTTCCCTAGGACAACTGGATGAGCCCTAGGAAC	CGGTACCTTTGCAGATGACTTGCTTGAAGAGTTTTAAACCCTGGCTTAAA								TRUE				TRUE	0.140177	0.437336	4.38624	0.00018523	0.00216713	0.177186
cg21200085	chr1	142802273	-	cg21200085	72622400		CCTCCCRAATATTTATTCAACTTCTCTCTAAATATAAATAAACTCTTAAC		II			NA	NA	NA	NA	NA	NA		OpenSea	AGCCTGCCATACCTCCCGAGTGTTTATTCAGCTTCTCTCTGAATGTGGATAAGCTCTTAA[CG]GAGTGATCTTTCCAGTGGTTCTTTCGTGGGAGGTAAAATGGCAGGTGAATTTGGGCCTTG	CTCCCGAGTGTTTATTCAGCTTCTCTCTGAATGTGGATAAGCTCTTAACG													0.122044	0.445508	4.37496	0.000190705	0.00221253	0.148479
cg06348038	chr1	207038460	-	cg06348038	63752370		ACTCTCRAATCCACCCAAAAATACCTAACTACAATCCTCCTACAAAAAAC		II			NA	NA	NA	NA	NA	NA		OpenSea	GGAAAGCGTGTACTCTCGAATCCACCCAGGAGTGCCTGACTACAGTCCTCCTGCAGAGGG[CG]CTGTGGAGTCCCAGACACGAGTGTTAGGTGGAATCGGGCTGATTGCCCATCACGTCTTGC	CGCCCTCTGCAGGAGGACTGTAGTCAGGCACTCCTGGGTGGATTCGAGAG			IL20	NM_018724	TSS1500					1:207037783-207039099	Unclassified	TRUE	0.118495	0.192684	4.37489	0.000190738	0.00221253	0.148305
cg17393568	chr4	190861806	+	cg17393568	19652337	62798464	CAAAACACAATACTAACAATAACTAAACTACCAAATACACTATAAAACCA	CGAAACGCGATACTAACGATAACTAAACTACCGAATACGCTATAAAACCG	I	C	Grn	NA	NA	NA	NA	NA	NA	chr4:190861591-190862475	Island	AGCCTGAGCCGCTTCCCGCCCCGGCGAGGACCGTCGCCAGCCCGCTGCTCTAGCAGGAGG[CG]GTTCCACAGCGCACCCGGCAGCCCAGCCACCGTCAGCACCGCGCCTCGGGCGGGCTTTTC	CGAGGCGCGGTGCTGACGGTGGCTGGGCTGCCGGGTGCGCTGTGGAACCG			FRG1	NM_004477	TSS200	high-CpG:191098768-191098849			4:191097971-191099469	4:190861283-190862543	Unclassified	TRUE	-0.105252	0.266665	-4.37382	0.000191268	0.00221253	0.145572
cg10632328	chr17	78389079	-	cg10632328	62722482	24771331	ACACTATCACTATAAAAACAATAATACTATCAAACAACACACAAAAAACA	ACGCTATCACTATAAAAACGATAATACTATCAAACGACGCGCAAAAAACG	I	A	Red	NA	NA	NA	NA	NA	NA	chr17:78388437-78389722	Island	CCGCCGGAGGAAACGCTGTCACTGTGGAAACGGTAATGCTGTCAGGCGACGCGCAGGAGG[CG]GGGGCCGAGGCCGGGCGGCCCTTCGCGGACCCTCCGAGCTCATAGTCTTCAGGCTGTGGA	ACGCTGTCACTGTGGAAACGGTAATGCTGTCAGGCGACGCGCAGGAGGCG			FLJ35220;LOC100294362;FLJ35220;FLJ35220	NM_173627;NR_029376;NM_001164637;NM_001164638	Body;TSS200;Body;Body	high-CpG:76003539-76003876			17:76002631-76004317	17:78388199-78389590	Promoter_Associated		-0.179037	0.386141	-4.36065	0.000197883	0.00227483	0.112067
cg03251918	chr4	156298325	-	cg03251918	63646408	50702467	AAACACATTCATCATTTTACCACAATTAAAACATAAAATTCTCTAAATCA	AAACACATTCGTCGTTTTACCACAATTAAAACGTAAAATTCTCTAAATCG	I	A	Red	NA	NA	NA	NA	NA	NA	chr4:156297601-156298094	S_Shore	GTGTTGCAAATAAAGCACATTCGTCGTTTTGCCACAGTTAGGACGTGAAGTTCTCTGAAT[CG]AAGTACGGTGTCAGTGGATGGGACAGAATAGTACGGTAGTGAGTTTGCAGAACCCTGTTT	AAGCACATTCGTCGTTTTGCCACAGTTAGGACGTGAAGTTCTCTGAATCG			MAP9	NM_001039580	TSS1500				4:156517074-156517776	4:156297451-156298726	Unclassified	TRUE	-0.125654	0.547321	-4.36016	0.000198133	0.00227483	0.110825
cg05376738	chr1	212923780	+	cg05376738	40733356		CTATCTAAACCTAATACAAAATTTTCATCCTACCTATTCCTTTCATCATC		II			NA	NA	NA	NA	NA	NA		OpenSea	GAAAACAGGAACCAGGAAACACGATTTAAAACATGAGAGAAGGAAGGGAAATTCCCAGGA[CG]ATGATGAAAGGAACAGGCAGGATGAAAATTTTGCACCAGGCCTAGACAGCAGCCAGTCCA	TGTCTAGGCCTGGTGCAAAATTTTCATCCTGCCTGTTCCTTTCATCATCG			NSL1;NSL1	NM_001042549;NM_015471	Body;Body			TRUE					0.125971	0.319743	4.35716	0.000199673	0.00228399	0.103196
cg13242070	chr1	228652067	-	cg13242070	52802437	40648318	AAACATAATAATAAAACACTTATTTATAATACACCAAACAAAAAACCTCA	AAACGTAATAATAAAACGCTTATTTATAATACGCCAAACGAAAAACCTCG	I	C	Grn	NA	NA	NA	NA	NA	NA	chr1:228651447-228652529	Island	CTGCACTTCGCGGGACGTGATGGTGGAGCGCTTGTTTGTAGTGCGCCAGGCGGGAGGCCT[CG]CTGGCGATGCGCTCGAAGATGTCATTGACGAAGGAGTTCATGATGCCCATGGCCTTGGAC	GGACGTGATGGTGGAGCGCTTGTTTGTAGTGCGCCAGGCGGGAGGCCTCG								TRUE	1:226718399-226718962			TRUE	-0.113674	0.300432	-4.35445	0.000201075	0.00229151	0.0963021
cg08978092	chr5	108023428	+	cg08978092	32675443		TAATTCAACCTCCTTAATATTTATTAATATTTACTATATTATTTAAAACC		II			NA	NA	NA	NA	NA	NA		OpenSea	GAATTTCTGAGGCAATTGAGAGATAAAATATCAAGTTTTTTTTTTTTTAAGAAAACCTTG[CG]GTTTTAAATAACATAGCAAACACCAACAAACATTAAGGAGGTTGAACCACTCAGTTCATG	GGTTCAACCTCCTTAATGTTTGTTGGTGTTTGCTATGTTATTTAAAACCG								TRUE					-0.108865	0.799481	-4.33324	0.000212383	0.00239059	0.0424073
cg02590409	chr12	34506462	-	cg02590409	13635384		CCRTAAACCCRAAATACTCCATAATTACRAATTTTTAAAACCCACAATCC		II			rs113529933	0.015554	NA	NA	NA	NA	chr12:34503354-34503614	S_Shelf	TGGGCTGGGCCCCGTGGGCCCGAGGTGCTCCATGGTTGCGAATTTTTGAGGCCCACAGTC[CG]CTGGGCCCCACGTATGCGCGGTGGGGAGGCACTTTCACCTGTGGAAGGGGGACCTCTGCG	CGTGGGCCCGAGGTGCTCCATGGTTGCGAATTTTTGAGGCCCACAGTCCG									12:34378950-34403078				-0.140824	0.672531	-4.33214	0.000212988	0.00239059	0.0396034
cg17404403	chr4	110737017	-	cg17404403	29768325	48728375	CCATAAAAACCAAAAAATTTAAAAATACTAAACATAAAACCCAACTACCA	CCGTAAAAACCGAAAAATTTAAAAATACTAAACGTAAAACCCAACTACCG	I	A	Red	NA	NA	NA	NA	NA	NA	chr4:110736868-110737128	Island	GCCGGTGAGTGGCCGTAGAAGCCGGAGGATTTGAAAATGCTGGACGTGGAACCCAACTGC[CG]GAGGGAGGGAGGAAGGAAGGGGATGCGGTGCGAAGACCTTGCTGTCTGTAGGGGGAGGAG	CGGCAGTTGGGTTCCACGTCCAGCATTTTCAAATCCTCCGGCTTCTACGG			GAR1;GAR1	NM_032993;NM_018983	5'UTR;5'UTR				4:110956318-110956902	4:110736135-110737662	Promoter_Associated		-0.163243	0.396428	-4.33182	0.000213166	0.00239059	0.0387809
cg24599598	chr10	3050893	-	cg24599598	37745502		TAAATAAACATACAAAAACACTCTATAAAAAAAAACCCCAAAATAACCCC		II			NA	NA	NA	NA	NA	NA		OpenSea	TCACTGTTTTATAGATGAACATGCAGAGGCACTCTATGAGGAGAAGCCCCAGAGTGACCC[CG]CTGGTAAATGAGCCCATTCTAAACCTCACATCTCCAGTGGTTAGCATGAAGCCCCTTTCA	CGGGGTCACTCTGGGGCTTCTCCTCATAGAGTGCCTCTGCATGTTCATCT								TRUE					0.123691	0.495892	4.33134	0.00021343	0.00239059	0.0375634
cg25022709	chr1	235669599	+	cg25022709	67766316		ATACCTACAAAAATATCTAATACATAATAAACACTCAATAAATATTTATC		II			NA	NA	NA	NA	NA	NA	chr1:235667089-235668619	S_Shore	AATTAGAATGAGTTATCCTAAAAAGAGGACTAATCCCTCATTTCAGCAGAGCTAGTCATT[CG]ACAAATACTTATTGAGTGTCTATTATGTACCAGACACTTTTGTAGGTACTTTAGATACAC	CGACAAATACTTATTGAGTGTCTATTATGTACCAGACACTTTTGTAGGTA													-0.10361	0.741492	-4.32889	0.000214782	0.00239059	0.0313424
cg14909213	chr12	8694468	-	cg14909213	36740422		TCATATAATTAAACCACTTTAAAACTCAACTTAATTTTTCACAACATAAC		II			NA	NA	NA	NA	NA	NA		OpenSea	GCAGGACAGCCTCATGTGATTAGACCACTTTGAAACTCAGCTTAGTTTTTCACAACATAA[CG]CAGCTTCTGAAGTCTCAGAGACCCAGCAGGCAGTTTAATTCTCCTGTTCTCAATTATTTG	CATGTGATTAGACCACTTTGAAACTCAGCTTAGTTTTTCACAACATAACG			CLEC4E	NM_014358	TSS1500								0.106278	0.713408	4.32821	0.000215158	0.00239059	0.0296229
cg02901065	chr7	76747831	+	cg02901065	67804361		TATTAACTATAAATAATTTAAAATACCTCTCTAATAAATACTAACTTATC		II			NA	NA	NA	NA	NA	NA	chr7:76750995-76751394	N_Shelf	TTCAAAGTTCACAAAAGTATCAAGTTTTGACTATGCAAATGCAAGAAGCACTAAGAGTAA[CG]ATAAGCTAGCACCTATCAGAGAGGTATTTCAAACTATTTACAGCTAACACCAGTCTAATC	GTTAGCTGTAAATAGTTTGAAATACCTCTCTGATAGGTGCTAGCTTATCG													-0.11059	0.828625	-4.32812	0.000215208	0.00239059	0.029394
cg22609277	chr1	111746873	+	cg22609277	23783428	61803417	TAAAAATTAATACCAACCAAAAAAAACACAAAAAAACAACATAAACACCA	TAAAAATTAATACCGACCGAAAAAAACGCGAAAAAACGACGTAAACACCG	I	A	Red	NA	NA	NA	NA	NA	NA	chr1:111746337-111747303	Island	TCTCGACGCCCCGTGCCGCCCTCCACCGGGCCCCAGCCGCCAGCCCTAGCCCCGGCTCCC[CG]GTGCCCACGCCGTCCCCCCGCGCTCTCCCCGGCCGGCACTAACCCCCATGGCCGCGCTTC	TGGGGGTTAGTGCCGGCCGGGGAGAGCGCGGGGGGACGGCGTGGGCACCG								TRUE	1:111547873-111548818	1:111746088-111747983	Unclassified	TRUE	-0.114258	0.330975	-4.32093	0.000219236	0.00241986	0.0111316
cg24287110	chr10	3824687	-	cg24287110	32734382		ACTTTCCCAATATTAAACCAAAAACCACAATAAATAATAATCACTAAACC		II			NA	NA	NA	NA	NA	NA	chr10:3823789-3824017	S_Shore	AACCTCTCCTGGCTTTCCCAATGTTGGGCCAAGGGCCACAATGAGTGATGATCACTAAGC[CG]GTTTTTTTGTTGTAGTTACCAGTGTTGATGTTTCTCATGAAACCAGAGGAAGAGAACCGG	CGGCTTAGTGATCATCACTCATTGTGGCCCTTGGCCCAACATTGGGAAAG			KLF6;KLF6;KLF6;KLF6	NR_027653;NM_001160124;NM_001160125;NM_001300	Body;Body;Body;Body		RDMR			10:3824634-3826417	Promoter_Associated		0.160511	0.390801	4.31993	0.000219806	0.00241986	0.00857435
cg22541905	chr2	220115303	+	cg22541905	56625467		CTACCAACCTCCCACTATAATACCTAAAAATAACCTAACCAAAATACAAC		II			NA	NA	NA	NA	NA	NA	chr2:220117937-220119334	N_Shelf	TGGTCCAGGCGGGCCCAGGCCTCGGCGATGGCGGTCGTGTTGCTCAGCATGCACACGGCA[CG]CTGCACCTTGGCCAGGTCACCCCCAGGCACCACAGTGGGAGGCTGGTAGTTGATACCAAC	CGCTGCACCTTGGCCAGGTCACCCCCAGGCACCACAGTGGGAGGCTGGTA			TUBA4A	NM_006000	Body				2:219823496-219823548				-0.101526	0.511875	-4.31923	0.000220202	0.00241986	0.00680256
cg13346869	chr8	37605517	+	cg13346869	40651482		RACCCTCTTCTTTACRTAAAATTTTTCAAATTACTCCTAAAAACCATACC		II			NA	NA	NA	NA	NA	NA		OpenSea	GTCGTCATATTCCTCCCGGTCCCGAGTGTCAGAGCAGACTACTGACCGAGACACTACTTT[CG]GCATGGTTTCCAGGAGCAACCTGAAAAACTCTACGCAAAGAAGAGGGTCGCGCCGAAATG	CGGCATGGTTTCCAGGAGCAACCTGAAAAACTCTACGCAAAGAAGAGGGT			LOC728024;ERLIN2	NR_003671;NM_007175	Body;Body				8:37724511-37724750	8:37605517-37605985	Promoter_Associated_Cell_type_specific		0.100137	0.373185	4.31146	0.000224659	0.00246006	-0.0129265
cg15647617	chr7	5566311	+	cg15647617	30783481		ATATAATAAATATTCCTAACTACCACRCCTTTACCTTCACCTATAAAATC		II			rs852426	0.324314	NA	NA	NA	NA	chr7:5569062-5570594	N_Shelf	TGCGGCCTCTCCTAAGCCTATGGGAGCCTGGGCCAGGCTGACCCTCAAGGCTGACAGCCA[CG]ATCCCATAGGTGAAGGCAAAGGCGTGGCAGCTAGGAACACCCACTACACCCCCACTCAAG	TGTAGTGGGTGTTCCTAGCTGCCACGCCTTTGCCTTCACCTATGGGATCG										7:5566162-5566564	Gene_Associated		0.101884	0.483919	4.3058	0.000227962	0.0024813	-0.0272948
cg23216724	chr6	167571584	+	cg23216724	13755415		AAACRTTATAAAACATTACTCCTCAACTTTACAACCCRATAATATAAAAC		II			NA	NA	NA	NA	NA	NA		OpenSea	AAAGCCCCTTTGCAGTTGTGTTCTGTTTTCTTCCGCCATAAAAAAGGGGAAATGGTGTTT[CG]CTTCACATCACCGGGCTGCAAAGCTGAGGAGTAATGTCCTATAACGTCTGGGGGTCCAGG	CGCTTCACATCACCGGGCTGCAAAGCTGAGGAGTAATGTCCTATAACGTC			GPR31	NM_005299	TSS1500								0.154848	0.412503	4.30538	0.000228212	0.0024813	-0.0283753
cg27089675	chr10	123838499	-	cg27089675	29727341		AATTTACAAAATACCAAAATATAATTTATCATCTTATTCCAAATAATAAC		II			NA	NA	NA	NA	NA	NA		OpenSea	AAGACCGCACAAGTTTACAAGATGCCAAAATATAATTTATCATCTTGTTCCAGATGGTAA[CG]ACTTCAGCCAGCCTGAAGGGAAGCCACATCCTTTCCTAAGTTGGCAGTTCCTGTCAGAGG	GTTTACAAGATGCCAAAATATAATTTATCATCTTGTTCCAGATGGTAACG			TACC2;TACC2	NM_206862;NM_206861	Body;Body			TRUE		10:123838460-123838685	Unclassified_Cell_type_specific		0.181153	0.3581	4.30073	0.000230964	0.00248881	-0.0401743
cg14733031	chr19	17904427	-	cg14733031	49682440		AATTATAAAATTAAACCACCCCRCCCRCCCAAAATAAAACTTTTAATTCC		II			rs265542	0.449704	NA	NA	NA	NA	chr19:17905579-17906317	N_Shore	CAAAATGCTGAGATTATAGGGTTGAGCCACCCCGCCCGCCCAGGATGGGACTTTTGGTTC[CG]GCTCCTTCCCGGCCGACAAATCCCTTCCTGGGGCCATGACTTGGTGAACCCAGGGACCCA	ATTATAGGGTTGAGCCACCCCGCCCGCCCAGGATGGGACTTTTGGTTCCG			B3GNT3	NM_014256	TSS1500								-0.131952	0.30321	-4.29853	0.000232277	0.00248881	-0.0457549
cg03252499	chr11	124324477	+	cg03252499	41684360		AATCTTTATATTTAAAACTTACTCTTTTTAAAATCAATTAACATTCCCAC		II			rs114092723	0.02563	NA	NA	NA	NA		OpenSea	GTAAGGAGATACGGTCTTATTTAAAGGCTATTTGATGGAGTGGGGGTTATTCTAGGCATT[CG]TGGGAATGTCAATTGATTTTAAAAAGAGTAAGCCTTAAACATAAAGATTCACAAATCTTA	CGTGGGAATGTCAATTGATTTTAAAAAGAGTAAGCCTTAAACATAAAGAT								TRUE					0.192563	0.493355	4.29852	0.000232286	0.00248881	-0.0457905
cg03304763	chr11	112037427	+	cg03304763	43762454		AAAATATTACATAACACACATAACTCACATAATTATAACTTTACCTCATC		II			NA	NA	NA	NA	NA	NA		OpenSea	GCGTAAGCTTGGAATGTATATCTTTGAAATTGCAGGTCAAAGCCTCCGCATTAAAGCACC[CG]ATGAGGCAAAGCTACAATTATGTGAGCCATGTGTGTTATGCAACACTTTTTGATAGCTGT	AAGTGTTGCATAACACACATGGCTCACATAATTGTAGCTTTGCCTCATCG			TEX12	NM_031275	TSS1500								0.138146	0.460997	4.29778	0.000232725	0.00248881	-0.0476518
cg05257275	chr11	65547049	+	cg05257275	72619356		CTCCTATAACTACTAAACTAAACCCTACRAAATCTACAAAAACAACCACC		II			NA	NA	NA	NA	NA	NA	chr11:65547499-65549261	N_Shore	GTGCAACAGTGTCAGCTGTGCTGTGCCTAGCAGCCGTACCAGCTGCGGCTTGAAGAGTGC[CG]GTGGCTGTCCCTGCAGACCCCGCAGGGCCCAGCCCAGCAGCCACAGGAGCTGGGCCTGGG	TCCTGTGGCTGCTGGGCTGGGCCCTGCGGGGTCTGCAGGGACAGCCACCG			DKFZp761E198	NM_138368	1stExon			TRUE	11:65303544-65303648	11:65546869-65548018	Promoter_Associated		-0.116182	0.501156	-4.29736	0.00023298	0.00248881	-0.0487259
cg01645676	chr7	1053726	+	cg01645676	21790343		CATTTTCATTACCTAATAATAAAAATTTCATATTTAACTACACRAATACC		II			NA	NA	NA	NA	NA	NA	chr7:1052387-1052736	S_Shore	ACTGCACCTACGCTGTGTATTTCACAACATGGACACTTCCACAGGCTACCTCAAGCAACG[CG]GCACTCGTGCAGTCAAACATGAAATCCTTACCATCAGGCAATGAAAATGTTCACTGTACT	CGGCACTCGTGCAGTCAAACATGAAATCCTTACCATCAGGCAATGAAAAT			C7orf50;C7orf50;C7orf50	NM_001134395;NM_032350;NM_001134396	Body;Body;Body				7:1020149-1020253				-0.144545	0.816357	-4.29607	0.000233756	0.00248881	-0.0519986
cg04305653	chr22	47272422	+	cg04305653	69743366		AAAATCAAAACTACTACAACCATCTACACCCAACCAACCTAAAAAATAAC		II			NA	NA	NA	NA	NA	NA		OpenSea	TTGCTTATCTCAGAACTCTGTTTCCTGCCATTCTCTCGGGTCTGCCTCTGTCTCTGTTGG[CG]TCATTCCTCAGGCTGGTTGGGTGCAGATGGTTGCAGCAGTTCTGACCCCCACATCTGACC	GGGTCAGAACTGCTGCAACCATCTGCACCCAACCAGCCTGAGGAATGACG	TRUE		TBC1D22A	NM_014346	Body								-0.125486	0.676482	-4.29381	0.000235122	0.00249278	-0.0577368
cg01614703	chr12	132278510	-	cg01614703	31630444		AAATAAACACRAACCCAACRACTACRCTCTCAAACACTAAATTAAAAAAC		II			rs61943864	0.064959	NA	NA	NA	NA	chr12:132276571-132276783	S_Shore	GGCTCGGGGGAGAGTGGGCACGGGCCCAGCGGCTGCGCTCTCAGACACTGGATTGGGAAA[CG]TGTGCAGTTTCTTGTGACGTTAAGTACACACCTACTCCCTGACCAGCTGTCCTGTTCCTA	AGTGGGCACGGGCCCAGCGGCTGCGCTCTCAGACACTGGATTGGGAAACG			SFRS8	NM_004592	Body				12:130844357-130844483				-0.138325	0.681004	-4.29278	0.000235748	0.00249278	-0.060354
cg06340704	chr13	97877417	-	cg06340704	35617366		TATTACTATAATAAAAACAAATCAATATCACATAACTACCAACCAATCCC		II			NA	NA	NA	NA	NA	NA		OpenSea	TTTCAATTTGCTGTTGCTATGGTGAAAACAAATCAATATCACATGGCTACCAGCCAGTCC[CG]CGCTCAGGGAGTGCCATAGAAATTCAAGATCAGGTACTCAAGATTCCAAGCAAGAATTGG	GTTGCTATGGTGAAAACAAATCAATATCACATGGCTACCAGCCAGTCCCG			MBNL2;MBNL2	NM_144778;NM_207304	5'UTR;5'UTR					13:97877321-97877698	Unclassified_Cell_type_specific		0.116413	0.658829	4.28659	0.000239538	0.00252417	-0.0760482
cg19042390	chr6	166261046	+	cg19042390	26665322		ATTAACATATAAATATTCTAAACTCTTATTTAAATAATAACCCCRTAACC		II			NA	NA	NA	NA	NA	NA		OpenSea	ATTGCAAACATGTTAGCATAGAAGCATGTACCGAACATGCAGGGAGGTAACCTGGTGAGT[CG]GCCACGGGGCCATCATCTAAACAAGAGTTTAGAACACTCATATGCTAATGAGCTGAATTC	CGGCCACGGGGCCATCATCTAAACAAGAGTTTAGAACACTCATATGCTAA									6:166180952-166181037				0.107998	0.572782	4.28488	0.000240596	0.00252667	-0.0803864
cg26158133	chr5	72824251	+	cg26158133	57718331		AATATTTACRCTCTAAACCTAATACTCRCTATCATCCTAAAATCCCTTTC		II			NA	NA	NA	NA	NA	NA		OpenSea	AAACCAAGAAAAAGGAAGACATAGCAGCCAGGTAAGAGGAAGTGCAACACAAGAGAACTA[CG]AAAGGGATTCTAGGATGACAGCGAGCATCAGGTCTAGAGCGTAAACACTCTATATTAGAA	GTGTTTACGCTCTAGACCTGATGCTCGCTGTCATCCTAGAATCCCTTTCG								TRUE					0.135387	0.404173	4.27782	0.00024502	0.00255761	-0.0983127
cg02931225	chr4	96446177	-	cg02931225	74760432		AATTTCTCATTTATTCTTTTTTAAAAATAATACCAAATTAATAAATCACC		II			NA	NA	NA	NA	NA	NA		OpenSea	ATCTGGGTTTCAGTTTCTCATTTGTTCTTTTTTAAAAATGATGCCAAATTAATGGGTCAC[CG]AAGCCTGGTTGAATTAGAGAAAGCCCTCCCTCCAAATGCTCCTGTCAAAAAAAGAAACAC	CGGTGACCCATTAATTTGGCATCATTTTTAAAAAAGAACAAATGAGAAAC			UNC5C	NM_003728	Body	low-CpG:96664739-96665231							0.104283	0.752128	4.27753	0.000245205	0.00255761	-0.099057
cg23129930	chr7	27186993	+	cg23129930	13662411	35773360	ACAATACAAACCCAACAACAACAACAAACAAAACAAAACACTCCATAACA	ACAATACAAACCCGACAACAACAACGAACAAAACAAAACACTCCATAACG	I	A	Red	NA	NA	NA	NA	NA	NA	chr7:27186927-27187692	Island	AGGAGTTCATCCGCTGCATCCAAGGGTAAACCGGGCTCGTGTACTTCCGGTCGGCGCCTT[CG]TCATGGAGTGCTTTGCCCTGCCCGCTGCTGCTGTCGGGTTTGTACTGCTGCTCGGGAGAA	CGTCATGGAGTGCTTTGCCCTGCCCGCTGCTGCTGTCGGGTTTGTACTGC			HOXA6	NM_024014	1stExon		CDMR		7:27153489-27153900	7:27186949-27188385	Unclassified_Cell_type_specific	TRUE	-0.107676	0.471608	-4.27508	0.000246758	0.00256069	-0.105268
cg15132013	chr1	2163529	-	cg15132013	25600484		CACAATACCCAAACCCTACTTATCCTAAAAAAAATAACCTAAAAAACCCC		II			NA	NA	NA	NA	NA	NA	chr1:2158212-2161173	S_Shelf	GGGCGTGGACCCACAGTGCCCAGACCCTACTTGTCCTAGAAGGAGTGGCCTGGGAGGCCC[CG]CCTCCGCCCTCACTGGCCGCCGTTGGCTCCTCCCACTCGTGTCTTGACAGCTTATTCTCG	CGGGGCCTCCCAGGCCACTCCTTCTAGGACAAGTAGGGTCTGGGCACTGT			SKI	NM_003036	Body		RDMR		1:2153269-2153412				0.14354	0.469435	4.27444	0.000247164	0.00256069	-0.106887
cg13774539	chr2	74612706	-	cg13774539	60721463		CAAAACCACAACCCTATCRACTATACTAAACTCTACCTTTTAAACAACTC		II			rs73948791	0.014168	NA	NA	NA	NA		OpenSea	AAAGCAGCCAACAAAGCCACAGCCCTATCGGCTGTACTGGGCTCTGCCTTTTGGGCAGCT[CG]CCGGCCACTCCCCAAAAGCAGAGCATTCCATCCTTTCTCTTTTTAAACCCACGTCATCAT	AAAGCCACAGCCCTATCGGCTGTACTGGGCTCTGCCTTTTGGGCAGCTCG			LOC100189589	NR_024463	TSS200								-0.123357	0.595438	-4.27299	0.000248088	0.00256163	-0.110556
cg04881228	chr2	64557277	+	cg04881228	10802471		AAAAACACTTCCTACTCTAAACCTATCCCTATAACTCCAAAACCTAACTC		II			NA	NA	NA	NA	NA	NA		OpenSea	GAAATGTCTGTGTTGAGGGAGGGCAGATGCTGTGAGGAGGGAGGTGTTTACACCAAGCAT[CG]AGCCAGGCCTTGGAGTCACAGGGACAGGCCCAGAGCAGGAAGTGTCCTCCAAGCTAGAAG	CGAGCCAGGCCTTGGAGTCACAGGGACAGGCCCAGAGCAGGAAGTGTCCT								TRUE		2:64557095-64558872	Unclassified		0.110391	0.442198	4.26978	0.000250151	0.00257429	-0.118703
cg22000472	chr13	54708344	-	cg22000472	14737474		TTCAATCTCTATACTACATCTATTTTCATTTATACATAAAATATATTAAC		II			NA	NA	NA	NA	NA	NA		OpenSea	TGGGAAGGCAATTCAGTCTCTGTACTGCATCTGTTTTCATTTATGCATAAGATATGTTAG[CG]TATAACTACTATTGATAAATTTTAACAGGGCCACTCCTCCTGAGACTTGCTAAGTGATGA	CGCTAACATATCTTATGCATAAATGAAAACAGATGCAGTACAGAGACTGA								TRUE					-0.140006	0.637922	-4.26348	0.000254247	0.00260773	-0.134684
cg00157199	chr20	29551622	+	cg00157199	67794389	67704375	AACTCTTTCATCAAACACAAAATAACTAAATATAAAAATACAAAAAACCA	AACTCTTTCATCAAACGCGAAATAACTAAATATAAAAATACGAAAAACCG	I	C	Grn	rs2424830	0.016011	NA	NA	NA	NA	chr20:29550849-29551855	Island	CGATCGTAAAGGGCTTTCATATTGAAATATGGGCCATTTTCCCAGCTCCAGCCCTCGCCG[CG]GCTCCCCGCACCCCCACACCCAGCCACCCCGCGCTTGATGAAAGAGCCCCTACAAATCCA	GGCTCTTTCATCAAGCGCGGGGTGGCTGGGTGTGGGGGTGCGGGGAGCCG									20:28164609-28165462				-0.287416	0.544038	-4.26167	0.000255432	0.00260953	-0.139255
cg08040755	chr14	76716894	-	cg08040755	18742422		ATACCACTAAAAAAAACRTCTTATTAACTTACACTCAACATCRCCTCAAC		II			rs4903392	0.00062	NA	NA	NA	NA		OpenSea	AATCGCCCAGAATGCCACTGGAGAGAGCGTCTTGTTAGCTTACACTCAGCATCGCCTCAA[CG]CAGCCGTTCACTCTGGAGCTTGCCTCTTTAACCTGTAAATAAATACCCCTGGTTAACTCC	TGCCACTGGAGAGAGCGTCTTGTTAGCTTACACTCAGCATCGCCTCAACG								TRUE					0.13338	0.427204	4.26024	0.000256375	0.00260953	-0.142879
cg26336935	chr17	39769213	-	cg26336935	29679383		CTACTATATACCRACTCAAAATTCCCACCCAACTTTAAAAATATAAAACC		II			rs6503645	0.012034	NA	NA	NA	NA		OpenSea	CAGGATCAACTCTGCTGTGTGCCGGCTCAGAGTTCCCACCCAGCTTTGGGGGTGTGGGGC[CG]AGAGAAAAACACAGAAATGCGAGTTCGGTGGTGACTCAGGCTAGGCGGTGGGGAATCAGG	CGGCCCCACACCCCCAAAGCTGGGTGGGAACTCTGAGCCGGCACACAGCA			KRT16	NM_005557	TSS200								0.129493	0.422479	4.25865	0.00025743	0.00260953	-0.146919
cg00421612	chr7	1251338	+	cg00421612	30779400		TAATAACRACACTAATAAATTTACCAATTAAAAATCCTACTATAAACCCC		II			rs73672574	0.027422	NA	NA	NA	NA	chr7:1250826-1251141	S_Shore	GGCCGTCCATGTCATGGTTGGTCCACAGGGTCCCTGGACACAGACACTGGAGAGCTCCCC[CG]GGGCCCACAGCAGGACTTTCAACTGGCAAACCCACCAGTGTCGTCATTAGAGGAAGAGCC	CGGGGCCCACAGCAGGACTTTCAACTGGCAAACCCACCAGTGTCGTCATT													-0.107555	0.604698	-4.25807	0.000257815	0.00260953	-0.148389
cg01493678	chr6	32784825	-	cg01493678	71640320		AAATAAACTCATAAAATTCAATCAAAAAATACCCATTAAAAATATAAATC		II			rs2071469	0.000402	NA	NA	NA	NA		OpenSea	CAGCCTCTTCAGAATGAGCTCATAAAATTCAGTCAGAAAGTACCCATTAAGAGTATAAAT[CG]CTGTTTTTCTGGCTTCCCCAGGATTGGAAACTCCTCAGATTGACAACCAATCAAGATAGA	AATGAGCTCATAAAATTCAGTCAGAAAGTACCCATTAAGAGTATAAATCG			HLA-DOB	NM_002120	TSS200					6:32784640-32784956	Unclassified_Cell_type_specific		0.204199	0.651904	4.25132	0.000262339	0.0026372	-0.165498
cg06710735	chr3	48264567	+	cg06710735	70643496		CCTAACACCCTATAAACATCRATTAAAAATTAATAAATAAAACAAAACAC		II			NA	NA	NA	NA	NA	NA		OpenSea	ATCTCAGGTGATCCGCCCACCTTGGCCTCCCAAAGTGCTGGGATTATAGGCGTGAGCCAC[CG]TGCCCTGCCTCATTCATCAATTCTTAATCGATGCCTACAGGGTGCCAGGCAATGCCTAGA	CTGGCACCCTGTAGGCATCGATTAAGAATTGATGAATGAGGCAGGGCACG			CAMP	NM_004345	TSS1500								0.102372	0.415297	4.25088	0.000262633	0.0026372	-0.166602
cg04294437	chr16	50875204	+	cg04294437	40627387	18721505	TACATATTCATCCAAACTTAAAAAAACCACAATAATACAAATACAACCCA	TACATATTCATCCGAACTTAAAAAAACCGCGATAATACAAATACAACCCG	I	A	Red	NA	NA	NA	NA	NA	NA	chr16:50875063-50875322	Island	GCATGCAGAAGCAGCCGCGGGCCGGCGGGGCGCGCAGATAAGGTCTGGGGGCGTGGGTTT[CG]GGCTGTACCTGCATTATCGCGGCTTCCTTAAGCTCGGATGAATATGTAAATCTCTCGCTG	CGGGCTGTACCTGCATTATCGCGGCTTCCTTAAGCTCGGATGAATATGTA							DMR		16:49432609-49432809	16:50875065-50875978	Unclassified_Cell_type_specific		-0.102574	0.222191	-4.24972	0.000263425	0.0026372	-0.16956
cg23946709	chr14	23527317	-	cg23946709	72622357	28749478	TAAAAACAACAAAAAAATCCAAAAAATCCAAAACCCAAACCCAAAAAACA	TAAAAACGACAAAAAAATCCAAAAAATCCGAAACCCGAACCCAAAAAACG	I	A	Red	NA	NA	NA	NA	NA	NA	chr14:23526481-23527360	Island	CTGGGGGACACTTAAGGACGGCAGAAGGGTCCAGAGAGTCCGAGGCCCGGGCCCAGGGAG[CG]GGTCGGGAACAGAGGCACGACATCGGCGGGAGGTCGGAGGCGGGCAGTGGAACCCTTCTT	TAAGGACGGCAGAAGGGTCCAGAGAGTCCGAGGCCCGGGCCCAGGGAGCG			CDH24;CDH24	NM_022478;NM_144985	TSS1500;TSS1500				14:22596338-22597200	14:23527226-23527646	Promoter_Associated		-0.107705	0.417766	-4.2489	0.000263977	0.0026372	-0.17162
cg16296843	chr12	49947416	+	cg16296843	25683452		ACTACCACCTAACTAACAATAATTATTAAATAACATCAATTAAAACCTAC		II			NA	NA	NA	NA	NA	NA	chr12:49942786-49943435	S_Shelf	ATTGATTCTAAGACACACATCTCACCCACCCTACCCAATCTAACATCTCTGAGATTACAC[CG]CAGGCTCTAATTGATGCCATTTAATAATTACTGTCAGCCAGGTGGCAGTCTTAACCTGCC	CGCAGGCTCTAATTGATGCCATTTAATAATTACTGTCAGCCAGGTGGCAG			KCNH3	NM_012284	Body					12:49946343-49948035	Unclassified	TRUE	0.109121	0.533206	4.24501	0.000266639	0.00265517	-0.181488
cg07797518	chr2	238536051	+	cg07797518	29756410	20762335	ACAACACAAACCAAAAACTACAAAAACCAAAAACAACAAAACAAAAAACA	GCAACGCGAACCAAAAACTACAAAAACCAAAAACGACGAAACGAAAAACG	I	A	Red	NA	NA	NA	NA	NA	NA	chr2:238535561-238536840	Island	CGTCCCCGTGGTATCGGACCCCCATCGTCCCTGACACCTGGCGTCTCCGCCCCCCGCCCC[CG]TCCCCCGCCCCGCCGTCCCTGGCCCCTGCAGTCCCTGGCCCGCGCTGCGGACCTCCGGCT	GCAGCGCGGGCCAGGGACTGCAGGGGCCAGGGACGGCGGGGCGGGGGACG			LRRFIP1	NM_001137550	TSS200				2:238200310-238201579	2:238535273-238537184	Unclassified_Cell_type_specific	TRUE	-0.113041	0.554286	-4.23325	0.000274842	0.00272073	-0.211283
cg00851028	chr1	234905772	+	cg00851028	25655328		CTCRAATCCACAACRTACATCATCTAAAAAAATCTACAAAACCACCTTCC		II			NA	NA	NA	NA	NA	NA		OpenSea	GTGCTGAGAGCAAGTGTTAGAGAACTTGAAAGGAGGCTCTTCTCTCTGTGATGAAAGAAA[CG]GAAGGTGGCTCTGCAGATCCCCTCAGATGATGCACGCTGTGGACCCGAGCACCGAGCCTG	CGGAAGGTGGCTCTGCAGATCCCCTCAGATGATGCACGCTGTGGACCCGA									1:232972395-232972718				-0.124605	0.60688	-4.23304	0.000274991	0.00272073	-0.211814
cg14061067	chr9	16413736	-	cg14061067	14626386		AAAAATATACRACTCRTCTAAAACAAATCAAACATAACCTTAATACTAAC		II			NA	NA	NA	NA	NA	NA		OpenSea	CTCCAGCTACAGGAAATATGCGACTCGTCTGGGACAGATCAAACATGACCTTAGTACTAA[CG]CAAACAAGACTACCACGTGTGGTTTATCTCTGAGGGAAAATGTGAAGAGAAGTTACTTAC	GAAATATGCGACTCGTCTGGGACAGATCAAACATGACCTTAGTACTAACG			BNC2	NM_017637	3'UTR			TRUE					0.177245	0.473378	4.23074	0.000276628	0.00272815	-0.217648
cg16102063	chr8	22298240	-	cg16102063	35675491	26667360	AAACTAAAAAACCAAAAATTCTCAACAAAACAATCCCAAAAAACAACACA	AAACTAAAAAACCAAAAATTCTCGACGAAACGATCCCAAAAAACGACGCG	I	A	Red	NA	NA	NA	NA	NA	NA	chr8:22298112-22299142	Island	GCCTGTGGGCGAGGACTGGGAGGCCAGGGGTTCTCGGCGAGGCGGTCCCAGGAGGCGGCG[CG]GAGCCGCTGCGAGGCCGCAGGGCCGGGTCGCAAGATGGCCGGGCCGGCCTCCCGCGCGGG	CGCGCCGCCTCCTGGGACCGCCTCGCCGAGAACCCCTGGCCTCCCAGTCC			PPP3CC	NM_005605	TSS1500				8:22353807-22355264	8:22298237-22298882	Promoter_Associated		-0.100567	0.433912	-4.22906	0.000277821	0.00273117	-0.22188
cg03518202	chr1	45669170	-	cg03518202	42741371		TCTTCCTAAAACATCRACCTTCAATAACTTCCCAAATCTAAAATTCTATC		II			NA	NA	NA	NA	NA	NA	chr1:45671702-45672388	N_Shelf	CAACTTTCTGTTCTTCCTAAAGCATCGGCCTTCAGTAACTTCCCAAATCTGAGGTTCTAT[CG]TTTAGAAACAGTAAGGAAATATGTAGAATTCTTAATTAGCATCACTTAGTAATTAATTGA	CGATAGAACCTCAGATTTGGGAAGTTACTGAAGGCCGATGCTTTAGGAAG			ZSWIM5	NM_020883	Body								0.138007	0.631114	4.22279	0.000282349	0.00275907	-0.237772
cg18178840	chr5	81702289	-	cg18178840	58795349		AAACTAATTACTCACCACCACCAACCTTATTTCRTAAACAAACTAAACCC		II			rs224958	0.032296	NA	NA	NA	NA		OpenSea	GATTAGCTGCCAGACTAATTGCTCACCACCACCAACCTTGTTTCGTAAGCAAACTGGGCC[CG]AGGGTAAAATAACATGCACACTGAGCCAAACTTTCCAACATGTGCTCCTAACCCTTCCCC	CGGGCCCAGTTTGCTTACGAAACAAGGTTGGTGGTGGTGAGCAATTAGTC								TRUE					0.132598	0.459729	4.22265	0.000282452	0.00275907	-0.238133
cg19909865	chr4	134074421	-	cg19909865	72610391		RTATACAAATAAACTATAAATTATTTAACTTTACACAATTATCTAACCTC		II			NA	NA	NA	NA	NA	NA	chr4:134071662-134073628	S_Shore	CTTTTAGTCGCGTGTACAAGTAAGCTATAGATTGTTTAACTTTACACAGTTGTCTAACCT[CG]AATTCATGTTTTAGTGAACAAGTTACCAGATCCTTCTCCTCTGAACTCGGGTTGCAAAAA	CGAGGTTAGACAACTGTGTAAAGTTAAACAATCTATAGCTTACTTGTACA			PCDH10	NM_032961	Body		DMR	TRUE					0.100695	0.173076	4.21996	0.00028441	0.00276797	-0.24492
cg21532408	chr13	101241430	+	cg21532408	41761373		TATATAATATAATAAATACACACATAATTAACATCCCCAAATATATCTAC		II			NA	NA	NA	NA	NA	NA	chr13:101240689-101241226	S_Shore	CACAAGCTTGGGGACACGCCACATCAAATGGACACACATGCACACACAAATGAACCCAAG[CG]CAGACACACTTGGGGATGCCAACCATGTGTGTATCTATCACATCACACACCACCAAGGCC	CGCAGACACACTTGGGGATGCCAACCATGTGTGTATCTATCACATCACAC										13:101240308-101241906	Promoter_Associated		-0.126813	0.809959	-4.21894	0.000285163	0.00276797	-0.24752
cg25289314	chr7	6570511	+	cg25289314	27802461	73723364	AAACAAAACCCAAAACCCAAAAAAATTAAAAATAAACTCAATAAATACCA	AAACGAAACCCGAAACCCAAAAAAATTAAAAATAAACTCGATAAATACCG	I	A	Red	NA	NA	NA	NA	NA	NA	chr7:6570453-6571095	Island	CACCGACTCTTTAGGGCCACGCACGGGTTCTGAGCGCCCAACGCTTAGACCTCGCCGCCC[CG]GTACCCACCGAGTTTATTTCCAACCTCCCTGGGCCTCGGGCTCCGCCCAGGCTCGGAGGG	GGGCGGAGCCCGAGGCCCAGGGAGGTTGGAAATAAACTCGGTGGGTACCG			GRID2IP	NM_001145118	Body				7:6536979-6537671	7:6570204-6571315	Unclassified	TRUE	-0.102898	0.25294	-4.21412	0.000288719	0.00279368	-0.259702
cg04465154	chr8	9045558	+	cg04465154	36704405		ACCACACAAAAAACAAAAACACAAATATAATAAATCAAAAACCAAATCTC		II			NA	NA	NA	NA	NA	NA		OpenSea	GCCTCCTCCCTTAGCTTCCCAAAGTGCTGAGACTGTAAGTGTGAACCACCACTCCCAGTC[CG]AGACCTGGCTTTTGACTTATTATACCTGTGCTCCTGCTTCCTGTGTGGCATTGGGCAATC	CCACACAGGAAGCAGGAGCACAGGTATAATAAGTCAAAAGCCAGGTCTCG													0.149816	0.271597	4.20155	0.000298222	0.00287658	-0.291524
cg05901451	chr6	126070800	-	cg05901451	52721466	14653334	TACAACCAAACAAAATTACAACATAAAAAAAAACCACTAAAAACAAACCA	TACGACCGAACAAAATTACGACGTAAAAAAAAACCGCTAAAAACAAACCG	I	C	Grn	rs7764016	0.483498	NA	NA	NA	NA	chr6:126068722-126071320	Island	GGCGCCGGCTCTTGCGGCCGAGCAGAGTTGCGGCGTGGGAAAGAGCCGCTAGGAGCAGAC[CG]CGCCGCCGCCGGAGCCGCGCCTGCCCAGGCCCGGGGAGGGAGGAGGCGGGCGTCAGGGTG	TGCGGCCGAGCAGAGTTGCGGCGTGGGAAAGAGCCGCTAGGAGCAGACCG			HEY2;HEY2	NM_012259;NM_012259	5'UTR;1stExon	high-CpG:126112417-126112591			6:126111928-126113013				-0.121786	0.475928	-4.19898	0.000300196	0.00288465	-0.298009
cg18061395	chr5	16754384	-	cg18061395	34756469		TTTCTTTATTTAAATAACTTTTCCTTTTTAAACTCACATTCCTTATAATC		II			NA	NA	NA	NA	NA	NA		OpenSea	TAACACTATAGTTTCTTTGTTTAGGTAGCTTTTCCTTTTTAAGCTCACATTCCTTGTAAT[CG]GATTATGAAATTAGAAAGCTAAAATCAAAGAGCCAAGACATTAATACTTATGACAACCTT	TTCTTTGTTTAGGTAGCTTTTCCTTTTTAAGCTCACATTCCTTGTAATCG			MYO10	NM_012334	Body			TRUE					-0.101426	0.714325	-4.19793	0.000301014	0.00288465	-0.300681
cg06812574	chr10	18331664	+	cg06812574	37657352		CCAACCTAAAATCAATCCAAAATTTTACAAAAAAAACATCATCCAAAATC		II			NA	NA	NA	NA	NA	NA		OpenSea	TCTTATTCTGGTTTTTTATTCTTTTTTTAGCTTCCTGAAATGACTCATGTTCAAACACAA[CG]ACCCTGGATGATGTTTCTCCTGCAAAACTTTGGATTGATCCTAGGTTGGCTTTCTCTCCT	CGACCCTGGATGATGTTTCTCCTGCAAAACTTTGGATTGATCCTAGGTTG	TRUE		SLC39A12;SLC39A12	NM_001145195;NM_152725	Body;Body								0.102782	0.632604	4.19587	0.00030261	0.00288465	-0.305876
cg00469800	chr9	132584943	-	cg00469800	15720373		TACAATATAACCACAAACAAATAAACATAATCACTATTCAAACCACCCTC		II			NA	NA	NA	NA	NA	NA	chr9:132586191-132586570	N_Shore	CATGTGGAAAGTGCAATGTGGCCACAAACAGGTGGACATAGTCACTGTTCAGACCACCCT[CG]TAAATATTCTCTGCGATGATCTTGCTGACGAAATTTTTGCCGGTGCCTGTCCACCCGTGC	CGAGGGTGGTCTGAACAGTGACTATGTCCACCTGTTTGTGGCCACATTGC			TOR1A	NM_000113	Body								-0.103516	0.46706	-4.19562	0.000302809	0.00288465	-0.306522
cg26514552	chr1	207277450	+	cg26514552	60681322		TAAACTCCTTCCTCTTTACTAATCCTCATTCTTCRTAACATATCRCAATC		II			NA	NA	NA	NA	NA	NA		OpenSea	GGCTTCAAATTCAAATTACCTTTCCACTTAGGGGAAATGGTTGGCAGAGGAGAAAATAAA[CG]ATTGCGACATGTTACGAAGAATGAGGACTAGCAAAGAGGAAGGAGCTTAGGTAAACAGTG	CGATTGCGACATGTTACGAAGAATGAGGACTAGCAAAGAGGAAGGAGCTT			C4BPA	NM_000715	TSS200								0.110851	0.313403	4.19017	0.000307083	0.00291634	-0.320292
cg09814354	chr12	132278430	-	cg09814354	10649337		CAAAAACRTACTAATACAACCAACRAAACAAAACTAAACRAAAATCACCC		II			rs35198651	0.132877	NA	NA	NA	NA	chr12:132276571-132276783	S_Shore	GAGTCACCAGTCAGGGACGTGCTGATGCAACCAACGAGACAGGACTAGACGGGGGTCACC[CG]TCCCTAAAAACCAGGACGGGCTCGGGGGAGAGTGGGCACGGGCCCAGCGGCTGCGCTCTC	CGGGTGACCCCCGTCTAGTCCTGTCTCGTTGGTTGCATCAGCACGTCCCT			SFRS8	NM_004592	Body				12:130844357-130844483				-0.116699	0.683651	-4.18743	0.000309258	0.00292796	-0.327226
cg24109975	chr19	59055787	+	cg24109975	14645459	41670300	CCACTCACAAAAAAAACCAAAACCAAAAAACAAAACAAAAATAACTAACA	CCGCTCGCAAAAAAAACCGAAACCGAAAAACGAAACAAAAATAACTAACG	I	C	Grn	NA	NA	NA	NA	NA	NA	chr19:59055376-59056482	Island	ACCGGCCTGGGCCCCGCCCCCGGGCGTGAGGCGCCCAATGCGCGTGCGCGGCGGCGTCGG[CG]CCAGTTATTTCTGTCCCGCCCCCCGGCCTCGGCTCTTTCTGCGAGCGGGCGCGCGGGCGA	CCGCTCGCAGAAAGAGCCGAGGCCGGGGGGCGGGACAGAAATAACTGGCG			TRIM28	NM_005762	TSS200	high-CpG:63747253-63747934			19:63747216-63748520	19:59055145-59056490	Promoter_Associated		-0.101678	0.420989	-4.18353	0.000312377	0.00294841	-0.337082
cg00686915	chr7	99076604	-	cg00686915	48656325		CTCCCTCCCCACTAAACTATAAAATAAATATAACTACATCCTATTCAACC		II			NA	NA	NA	NA	NA	NA		OpenSea	TCTTCCCACGGCTCCCTCCCCACTGGGCTGTGGGATGGGTGTGGCTGCATCCTGTTCAGC[CG]CAGCTGGTCTTGCTCCCCTTCCAGCAGCCTTCTGGGCTCCAGCAGCCCTCCCCACCTTAC	CGGCTGAACAGGATGCAGCCACACCCATCCCACAGCCCAGTGGGGAGGGA			ZNF789;ZNF789	NM_001013258;NM_213603	Body;Body					7:99076509-99076643	Promoter_Associated_Cell_type_specific		0.11072	0.294983	4.18126	0.000314207	0.00295662	-0.34282
cg05456948	chr10	135171583	-	cg05456948	70760506	58722338	AACCTAAAAACAAAACTTAAAAACCAAAACAAAACCTTACAAAAAAAACA	AACCTAAAAACGAAACTTAAAAACCGAAACGAAACCTTACGAAAAAAACG	I	A	Red	NA	NA	NA	NA	NA	NA	chr10:135170645-135171954	Island	CGGGGCGGGCGGGGCCTAGGGGCGGGGCTTGGGGGCCGGGGCGGGGCCTTACGGGGAGGG[CG]GGGCTTGGGGGCAGAGGCGGGGGCCTTACGGGGAGGGCGGGGCTTAGGGGCAGAGGCGGG	GGCCTAGGGGCGGGGCTTGGGGGCCGGGGCGGGGCCTTACGGGGAGGGCG			C10orf125;C10orf125	NM_198472;NM_001098483	TSS200;TSS200				10:135020689-135021983	10:135170363-135172284	Promoter_Associated		-0.107717	0.359189	-4.17649	0.000318087	0.002984	-0.354873
cg19730600	chr5	108088674	+	cg19730600	22791359		TAAAATAACTTATCCAAAATCCCACAAAACAAAAACTAAAACTAAAACCC		II			NA	NA	NA	NA	NA	NA	chr5:108083987-108085203	S_Shelf	TCCTTGCTAGGTTTCAAAGTGTAGTGAAAAGAGGAGCCATTTATTTTAGAGTCAGATAAT[CG]GGTTTTAGTTCCAGTTTCTGTTCTGTGGGATCTTGGACAAGTTATTTTATCTCTTTAAGT	CGGGTTTTAGTTCCAGTTTCTGTTCTGTGGGATCTTGGACAAGTTATTTT			FER	NM_005246	5'UTR								0.11992	0.419027	4.16623	0.0003266	0.00304878	-0.380811
cg16019434	chr18	76736785	+	cg16019434	17777434		AATAAAAACATTTACATTTTAAACCTAAATTACAACCATAAATTTATTAC		II			NA	NA	NA	NA	NA	NA	chr18:76737005-76741244	N_Shore	ACGACTAGAGCGCATGTCCTGTCTCATCTGCGAAAATATTCCATAGACACGTTGTCACTT[CG]CAATAAATCTATGGTTGCAACTCAGGCTTAAAATGCAAATGCTTTTATTAAAAGTTGTCG	CGCAATAAATCTATGGTTGCAACTCAGGCTTAAAATGCAAATGCTTTTAT										18:76736753-76737557	Unclassified_Cell_type_specific		0.122702	0.355852	4.16578	0.000326974	0.00304878	-0.381934
cg03062944	chr10	6183455	+	cg03062944	33708469	57620507	ATCCAAAATTAAACAACAAACTCACCACAACCATACTAATCAAAAAAACA	ATCCGAAATTAAACAACGAACTCGCCACAACCGTACTAATCAAAAAAACG	I	A	Red	NA	NA	NA	NA	NA	NA	chr10:6186520-6187855	N_Shelf	ATTGCTTCGGATCTTTTCTCCAGGTCTGAAAACCAGAGGGACCGTGCCCACGATCCCCGC[CG]TTTCCCTGACCAGCACGGCTGTGGCGAGTTCGTTGTTCAATCCCGGATGGCTCAGCAAAT	ATCCGGGATTGAACAACGAACTCGCCACAGCCGTGCTGGTCAGGGAAACG									10:6223443-6223645	10:6182425-6183654	Unclassified	TRUE	0.102435	0.745793	4.16302	0.000329309	0.00306128	-0.388922
cg05376756	chr1	101493828	-	cg05376756	46765438		AATAAATATTTATTAAATAAATCATTATTATCCACTAATAACTAAACTAC		II			NA	NA	NA	NA	NA	NA	chr1:101491317-101491680	S_Shelf	AATAGGTATTAAATAAATGTTTGTTGAATAAATCATTATTATCCACTAGTAGCTGAGCTA[CG]TATTTTTCCATCTTTATTAATACAGAGGGTGGTATGTTTTAAAAAACTACCAAAAAAATC	CGTAGCTCAGCTACTAGTGGATAATAATGATTTATTCAACAAACATTTAT													-0.192686	0.647874	-4.1526	0.000338252	0.00312628	-0.415229
cg09365446	chr1	150670422	-	cg09365446	11763318		CAAAAATTCTAAAAAATATACTCAACTCTTCTTACAAAATAATAACTACC		II			NA	NA	NA	NA	NA	NA		OpenSea	ATACTACCACTCAAAAATTCTAGAAAGTGTGCTCAACTCTTCTTGCAAAGTAATAGCTAC[CG]AAATCATCTAAAAATTAGTATTCCCTATCCCCCCATCCTCCTACCAGCCTTTCAAATGAA	CGGTAGCTATTACTTTGCAAGAAGAGTTGAGCACACTTTCTAGAATTTTT			GOLPH3L	NM_018178	TSS1500								0.133951	0.397483	4.15251	0.000338334	0.00312628	-0.415465
cg21565415	chr11	618993	-	cg21565415	20748436		TATCCCCACCRAAAATAACTAATTAATAAAAAATACTATTTTCTACACCC		II			NA	NA	NA	NA	NA	NA	chr11:617226-617797	S_Shore	GGTCTGTGCTGTGTCCCCACCGGGAGTGGCTGGTTGGTGGGAGGTGCTGTTTTCTGCACC[CG]GGGGCCCCCCGGGTGTGGACGAGGTTGGTGGCCTCAGAGTTGTGCCAGAGGGTGGATGAG	GTCCCCACCGGGAGTGGCTGGTTGGTGGGAGGTGCTGTTTTCTGCACCCG			MUPCDH;MUPCDH	NM_021924;NM_031264	Body;Body	low-CpG:608854-609097							-0.166608	0.462008	-4.14773	0.000342512	0.00314482	-0.427513
cg19040266	chr5	131723239	-	cg19040266	61705333		TATTTCTTATACCTAAAATAACTTATCACCTTACAAAACTAACCCCAAAC		II			NA	NA	NA	NA	NA	NA		OpenSea	GGGAAAATCATTGTTTCTTATACCTAAGGTGGCTTGTCACCTTACAAAGCTAACCCCAAA[CG]TAAAATGTAAAGCACAAATAGATTTGGAGTTAGAAGTATTTCATCTCTTGAGTATTAGCA	CGTTTGGGGTTAGCTTTGTAAGGTGACAAGCCACCTTAGGTATAAGAAAC			SLC22A5	NM_003060	Body			TRUE				TRUE	0.109351	0.593647	4.14682	0.000343314	0.00314482	-0.42981
cg06169746	chr3	119419493	+	cg06169746	66674400		AACTTAACCACTTAATCCCTCAATATAATCCACAAACACTTCCTAAATAC		II			NA	NA	NA	NA	NA	NA	chr3:119421855-119422334	N_Shelf	GGAGTAGAGACAATAAGTTAAAACCAGGAGTATATGCAGAAAGAGTAGTAGGCCAGGAAG[CG]TATTCAGGAAGTGTCTGTGGATCACATTGAGGGACTAAGTGGCTAAGTTGGCTGGACTTC	ACTTAGCCACTTAGTCCCTCAATGTGATCCACAGACACTTCCTGAATACG													0.141519	0.335317	4.14614	0.00034392	0.00314482	-0.431541
cg20970369	chr1	111744108	+	cg20970369	18676503		CTAACAACTATACCTATAACTTAAACAAAACAACTAACCTAACCTAACCC		II			NA	NA	NA	NA	NA	NA	chr1:111746337-111747303	N_Shelf	TGGCAGTGGAAAACATCTGGGTGATCTCCACCCAACCCCCACGCCTGCTCAGCCTTCCTC[CG]GGTCAGGCCAGGTCAGCTGTTCTGCCCAAGCTACAGGCACAGCTGCTAGCCCACTGCTGT	CGGGTCAGGCCAGGTCAGCTGTTCTGCCCAAGCTACAGGCACAGCTGCTA			DENND2D	NM_024901	TSS1500								0.123605	0.33856	4.14473	0.000345167	0.00314482	-0.435094
cg01887804	chr15	40697568	-	cg01887804	66800418		ACCTTATTATATAATAAAACAAAATATACTCTATTATAATCAATATACAC		II			NA	NA	NA	NA	NA	NA	chr15:40697781-40698368	N_Shore	TAAATCTACAAACCTTGTTATATAATAAAGCAAGATGTACTCTGTTATGATCAGTGTGCA[CG]TTAGAGCAAGCACTACTTTTCCGATCTTAATTATTCCAGAGATGCTTGACCAATTTACTG	CGTGCACACTGATCATAACAGAGTACATCTTGCTTTATTATATAACAAGG			IVD;IVD	NM_002225;NM_001159508	TSS200;TSS200					15:40697422-40698725	Promoter_Associated		0.103052	0.198836	4.14441	0.00034545	0.00314482	-0.435898
cg03301282	chr8	42698936	-	cg03301282	72723398		TATCCCATTACCTATATCTTCAAATATCACAAATTTCTATAAAAACCAAC		II			NA	NA	NA	NA	NA	NA	chr8:42697869-42698326	S_Shore	GTGCTAATCTTTATCCCATTACCTGTGTCTTCAGGTATCACAAGTTTCTGTGAGAGCCAA[CG]TGACAGATTTTTAGCAATGAAAAAAGACACACTCGCCAAATCATCTCAATTGCCAACGCA	ATCCCATTACCTGTGTCTTCAGGTATCACAAGTTTCTGTGAGAGCCAACG			THAP1;THAP1	NM_199003;NM_018105	TSS1500;TSS1500					8:42697401-42699244	Promoter_Associated		0.13421	0.279309	4.14089	0.000348594	0.00316408	-0.44479
cg10170847	chr19	41834029	-	cg10170847	22748482		ATCTATAAAACCCTATAAAACTCCCCAAACTAAAATTATACRTATATAAC		II			NA	NA	NA	NA	NA	NA	chr19:41837014-41837230	N_Shelf	GGGTCGCTGCAATCTGTGGGGCCCTGTGGGACTCCCCAGGCTGGAATTGTGCGTGTGTGG[CG]GAGGGTGTGGGATGTCAGACTGAGTGGGTAAGACCGACCTGCTGTCTGTGAGGTTGTGAC	CGCCACACACGCACAATTCCAGCCTGGGGAGTCCCACAGGGCCCCACAGA							CDMR		19:46525444-46526400	19:41833298-41834177	Promoter_Associated	TRUE	0.102252	0.317246	4.13705	0.000352049	0.00318004	-0.454471
cg13867370	chr9	71589563	+	cg13867370	40808431		TACAAAATAACAAAAAAATTCTCTCATTCRTAACTAAACTAACACCAAAC		II			NA	NA	NA	NA	NA	NA		OpenSea	ATAGCAGAGACCAGTAGCTTCTGTGACATTTTCTGATTAGTCAGATCAGAACTTGTAATT[CG]TTTGGTGTCAGCCTAGCCACGAATGAGAGAACTTTCCTGTCATTCTGCACCTCTTTGAAG	CGTTTGGTGTCAGCCTAGCCACGAATGAGAGAACTTTCCTGTCATTCTGC			PIP5K1B	NM_003558	Body					9:71589382-71589753	Unclassified_Cell_type_specific		0.103239	0.411945	4.13664	0.000352419	0.00318004	-0.4555
cg14863643	chr12	132318393	+	cg14863643	57633315		AAAATACAAACCCCRTCCCCRAACTTTAAATTACACTAATTAATTATAAC		II			NA	NA	NA	NA	NA	NA	chr12:132312439-132315739	S_Shelf	CCATGGCACAGCAAGGCCACACATGCACCCGCCAGCCAGGGTGCCCTGGGCGGGAGGGGC[CG]TTACAACCAATCAGTGCAACCCAAAGCCCGGGGACGGGGCCTGCACTCCATAAACTCCCC	GAGTGCAGGCCCCGTCCCCGGGCTTTGGGTTGCACTGATTGGTTGTAACG			MMP17	NM_016155	Body					12:132317887-132318696	Unclassified_Cell_type_specific	TRUE	-0.144586	0.682076	-4.13164	0.000356983	0.0032118	-0.468128
cg18654956	chr9	68377657	-	cg18654956	66664456		RCTATCAACATCRCAAAACCAAAACCAAATATCCCAATAACATTCTAACC		II			NA	NA	NA	NA	NA	NA	chr9:68377476-68377826	Island	AGCTCGCTCGCGCTGTCAGCATCGCAGAACCAGGGCCAGGTGTCCCAGTGGCATTCTGAC[CG]GCGGCGGCGGCTGCACAGGAGCGAGAACTGAGAAGCCGCCGCTCAACCCCACACGGGGTG	CTGTCAGCATCGCAGAACCAGGGCCAGGTGTCCCAGTGGCATTCTGACCG									9:67866714-67867646				-0.128099	0.568338	-4.12472	0.000363392	0.00325321	-0.485587
cg05573019	chr5	54601993	-	cg05573019	28754317		TATTTATAATTACAAATATACTAACTCTATAACTAACACTACAATAAATC		II			NA	NA	NA	NA	NA	NA	chr5:54603209-54603904	N_Shore	GAAATTCTATGTATTTGTAATTACAAGTATGCTAACTCTGTAGCTAACACTACAATAAAT[CG]CAGGGCAAAGAACTGTTTCCACCTTCTAGGTAAAGGTCTGGTACCTGCCTACTTTTTCAG	ATTTGTAATTACAAGTATGCTAACTCTGTAGCTAACACTACAATAAATCG			DHX29	NM_019030	Body		RDMR						-0.106971	0.823764	-4.12439	0.0003637	0.00325321	-0.486418
cg21786114	chr6	31866072	+	cg21786114	53671347		TATTCRACAAAAAAAATTTACTTACTACAATATCACCAATCAATAATAAC		II			NA	NA	NA	NA	NA	NA	chr6:31867691-31867957	N_Shore	ATATCAGGCGTGTTACACCTTCACACGCACTAGGGATCCAGGTAAGCCCAGCGGCCCGAA[CG]TCATTACTGACTGGTGACACTGCAGTAAGTAAACCTTTTTTGCCGAACACTTCATAAGCA	CGTCATTACTGACTGGTGACACTGCAGTAAGTAAACCTTTTTTGCCGAAC			EHMT2;EHMT2	NM_006709;NM_025256	TSS1500;TSS1500				6:31972902-31974052	6:31864638-31866513	Promoter_Associated		0.120505	0.300741	4.1224	0.000365562	0.00325547	-0.49143
cg24474852	chr1	230850050	-	cg24474852	15754313		ACCAAAAACRACACTCACRCTAAAACCTCTTCCAAAAAATCTTAATAATC		II			rs11568020	0.05043	NA	NA	NA	NA		OpenSea	GAAGGACAGATGCCAGAAGCGACACTCACGCTGGGACCTCTTCCAGGAAGTCTTAGTGAT[CG]ATGCAGAGTTTCACTGCTGAACAGAGTGAGCCGGTGCAGGGTCGAGTTACACATTTACCG	CCAGAAGCGACACTCACGCTGGGACCTCTTCCAGGAAGTCTTAGTGATCG			AGT;AGT	NM_000029;NM_000029	1stExon;5'UTR	low-CpG:228916477-228916680		TRUE				TRUE	0.144647	0.329818	4.12186	0.000366069	0.00325547	-0.492789
cg07846061	chr16	74732434	+	cg07846061	66700451		TTTACCCTCACAATTCCCAAAAAATAACCTTAAAAATATCTACTTAACAC		II			NA	NA	NA	NA	NA	NA	chr16:74734152-74734572	N_Shore	AACAGTTATTAGGGCACTCCTAAAAAGACTAGTGGATCTCAGACTACCCAGCTATTCCCA[CG]TGCTAAGCAGATATCTTCAAGGCCATTTCTTGGGAATTGTGAGGGCAAAAGGTTTTACAC	TTGCCCTCACAATTCCCAAGAAATGGCCTTGAAGATATCTGCTTAGCACG			MLKL;MLKL	NM_001142497;NM_152649	5'UTR;5'UTR					16:74732302-74732453	Unclassified_Cell_type_specific		0.19381	0.419453	4.1207	0.000367165	0.00325582	-0.495723
cg19933320	chr7	64125401	-	cg19933320	22701300		CAACCTTAAATTATTTTATTCCTACTATCCTCTACTCTTTTTATAACCAC		II			rs78293250	0.018663	NA	NA	NA	NA	chr7:64126715-64126994	N_Shore	TTAATTCTTAACAACCTTAGGTTATTTTATTCCTGCTGTCCTCTGCTCTTTTTATGGCCA[CG]GTCTGTTCCACCTCAGAACTGAAGAGAGATGTTGGTAGGGAGAGGCTCTTCCCTCACCTC	AACCTTAGGTTATTTTATTCCTGCTGTCCTCTGCTCTTTTTATGGCCACG			ZNF107;ZNF107	NM_016220;NM_001013746	TSS1500;TSS1500								0.120649	0.357517	4.11788	0.000369833	0.00326052	-0.502824
cg24777071	chr12	122386353	-	cg24777071	68603505		TATTATTATTTTAAATTAACCACTATCAAAAAAACTTATTATAACCAAAC		II			NA	NA	NA	NA	NA	NA		OpenSea	ATTATTATTATTGTTATTATTTTAAATTGACCACTATCAGAAAAGCTTGTTATAGCCAGG[CG]CAGTGGCCCACACCTGTAATCCCAGCACTTTGGGAGGCTGAGGCAGGTGGATCGCTTGAG	CGCCTGGCTATAACAAGCTTTTCTGATAGTGGTCAATTTAAAATAATAAC			WDR66	NM_144668	Body			TRUE					-0.111696	0.801216	-4.11678	0.000370876	0.00326052	-0.505588
cg09526215	chr5	69483768	+	cg09526215	61733349		TACTACRTATAATAATAATCCATCAACTTAAACATATATTTCCAACAAAC		II			rs189955538	0.0495	NA	NA	NA	NA		OpenSea	AATCAAGAGAAGAGTTTGCTTTTTTGAATAACTACACCCTGGACATTAGTTTCAAGAAAC[CG]TCTGCTGGAAATATATGTTTAAGTTGATGGATCATTATTACACGTAGCAGAAAGAAAGTC	GCTACGTGTAATAATGATCCATCAACTTAAACATATATTTCCAGCAGACG			LOC653391;LOC100170939	NR_029426;NR_024054	Body;Body								-0.108147	0.834777	-4.11588	0.000371735	0.00326052	-0.507858
cg25517015	chr19	17584020	+	cg25517015	71810483		CTATCTAAAAATCAAATAAACAATATAATTCAAAACAATTCACRCTAAAC		II			NA	NA	NA	NA	NA	NA	chr19:17580197-17580598	S_Shelf	TCGAACTCCTGGCCTCCAGCGATCACCCAATTTCAGCCTCCCAAAGTGCTGGGATTACCG[CG]CCCAGCGTGAACTGCTTTGAACCATATTGTCTACTTGACTTTCAGACAGCCAGATGGTGC	CGCCCAGCGTGAACTGCTTTGAACCATATTGTCTACTTGACTTTCAGACA			SLC27A1	NM_198580	Body								0.111733	0.639204	4.11567	0.000371934	0.00326052	-0.508383
cg22979807	chr19	55837197	+	cg22979807	69774308		ATATACATCCCCTCCCTAAAAAAAATTCTAAAACCTCTATATTCCTAAAC		II			rs73605171	0.027447	NA	NA	NA	NA		OpenSea	TTTATATCCCTAGATGTCTATGTCCCCTGCCTGGAAGTTTCCCCAGAGAGGGGATGTAGA[CG]TCTAGGAACACAGAGGTCTCAGAACCTTCCCCAGGGAGGGGATGTACACCTCTAGAGATA	CGTCTAGGAACACAGAGGTCTCAGAACCTTCCCCAGGGAGGGGATGTACA			TMEM150B	NM_001085488	TSS1500								0.153372	0.445272	4.10594	0.000381358	0.00333267	-0.532927
cg03517998	chr7	38726758	-	cg03517998	48806300		ATACATTTATCTCCTTAAATCATTTCATCACAAAATCCCTATTATAAAAC		II			rs62442616	0.076853	NA	NA	NA	NA		OpenSea	TATTATGAAATGTACATTTATCTCCTTAGGTCATTTCATCACAGAATCCCTATTATGAAA[CG]TACATTCTCCCCTTTGTTCTAGTGAGGAGGCCCCACCAATCAGAGAAAAGATCTGTTTCT	TACATTTATCTCCTTAGGTCATTTCATCACAGAATCCCTATTATGAAACG			FAM183B	NR_028347	TSS200								0.107794	0.704993	4.10378	0.00038348	0.00333267	-0.538367
cg22319618	chr22	45562946	+	cg22319618	10754324		TTCTAATATATTATATAATACAAAATATATTACAACCCCACAAAATAATC		II			NA	NA	NA	NA	NA	NA	chr22:45559298-45560172	S_Shelf	TACCAGCATTTGCATTTTACTTTTAGATACTAAAGAGTGATATGTCACCTCATATCTTAG[CG]ACCACTTTGTGGGGTTGTAATACACTCTGTATTACACAATACACCAGAATAAGGAAGCTT	TCTGGTGTATTGTGTAATACAGAGTGTATTACAACCCCACAAAGTGGTCG			NUP50;NUP50	NM_007172;NM_153645	5'UTR;5'UTR								0.104199	0.536011	4.10327	0.000383982	0.00333267	-0.539652
cg05350293	chr16	89119002	-	cg05350293	45774478	63723376	CCAACAATCACAATAAATTTTATAAATAAACATTTAACCCCCTACAACCA	CCAACGATCGCGATAAATTTTATAAATAAACGTTTAACCCCCTACAACCG	I	C	Grn	rs35699181	0.13516	NA	NA	NA	NA	chr16:89118801-89119152	Island	CCGCCACGGCTGCCAGCGATCGCGGTGGGTTTTGTGGATAGGCGTTTGGCCCCCTGCAGC[CG]CTGGCATACGTCGGTGGCACGCGTCCATCCTCACCGCAAGCTGCCCGCACCTTCCTCCTC	CGGCTGCAGGGGGCCAAACGCCTATCCACAAAACCCACCGCGATCGCTGG									16:87646089-87646637	16:89118712-89119741	Unclassified_Cell_type_specific		-0.116155	0.655474	-4.10274	0.000384497	0.00333267	-0.540967
cg07002540	chr2	85281128	-	cg07002540	10659448		ACCTCCTACRCACAAAACCAACTCTACAATAAAATCTAAAAATTATAACC		II			NA	NA	NA	NA	NA	NA		OpenSea	TTTCTTTGTGTGCCTCCTACGCACAAAGCCAGCTCTGCAGTGGAATCTGGGGATTATAGC[CG]GGTGTGGCACTCCGCCCTGTGTGACTGTCCTGTCGCCCTGTTAGTCATCTTGCCTGTGTG	CCTCCTACGCACAAAGCCAGCTCTGCAGTGGAATCTGGGGATTATAGCCG			KCMF1	NM_020122	3'UTR			TRUE					0.174246	0.577447	4.10098	0.000386244	0.0033384	-0.545411
cg24178897	chr14	69170010	+	cg24178897	55807418		AAACTAATTCTTATAAAAAAATAACTAATACTCACTACCATAAATCAACC		II			NA	NA	NA	NA	NA	NA		OpenSea	GAGCACTGATCAGGGGTTGGGACATTGCCCCGGGAGGAGGATGAGGATGTTTCCAGGCCT[CG]GCTGACTCATGGTAGTGAGTATTAGTCACTCCCTCACAAGAATCAGCCCACATCCTCTAG	CGGCTGACTCATGGTAGTGAGTATTAGTCACTCCCTCACAAGAATCAGCC								TRUE				TRUE	0.132554	0.559378	4.09609	0.000391122	0.0033711	-0.557719
cg15889976	chr12	124432796	+	cg15889976	11688351		TAATAAAAATAACTACTAATAACATTTATACTCCATTCCCCTCTACCCCC		II			NA	NA	NA	NA	NA	NA		OpenSea	ATGGCACAAAATGGGATGTGCCTATATGTAGATGTCAGTATTTTCTTCTACGCTCTCCCA[CG]GGGGCAGAGGGGAATGGAGTACAAATGTTATCAGCAGCCATCTCTATCATAGTGTGGTAT	CGGGGGCAGAGGGGAATGGAGTACAAATGTTATCAGCAGCCATCTCTATC			CCDC92	NM_025140	5'UTR				12:122998449-122998750				-0.110028	0.825256	-4.09495	0.000392273	0.00337157	-0.5606
cg10598711	chr5	72470395	-	cg10598711	48731477		AAAAAATCACRACTTCTAAAACTTTAAAAATTTCCACAAAAATAAAAATC		II			NA	NA	NA	NA	NA	NA		OpenSea	AGCAGCCAATGGAAAAATCACGACTTCTGAGACTTTGGGAGTTTCCACAGAGGTGAGAGT[CG]GGTGGGAAGGAAGCAGGGAAGAGAAAGCAGGCCCAGCTGGAGATTTCCTGGTGGCTGTCC	AAAAATCACGACTTCTGAGACTTTGGGAGTTTCCACAGAGGTGAGAGTCG			TMEM174	NM_153217	3'UTR								0.13282	0.387069	4.09151	0.000395758	0.00339205	-0.569273
cg24330902	chr1	38021434	+	cg24330902	37671418		TAACAAAATAAAAACCAATAAAAAACCTCCCCTTTACCCCCTAAAAATTC		II			NA	NA	NA	NA	NA	NA	chr1:38022452-38022719	N_Shore	TTAAATACATTTGTATGCCTTTTCTCCAATTAATCTGCCTTTTGTGAATTGATTTTTGAG[CG]AATCTTCAGGGGGCAAAGGGGAGGTTTCCCATTGGCTCCTACTTTGTCATTTCTCCATTT	GACAAAGTAGGAGCCAATGGGAAACCTCCCCTTTGCCCCCTGAAGATTCG			DNALI1	NM_003462	TSS1500								-0.106275	0.609345	-4.0895	0.0003978	0.00340009	-0.574321
cg19090437	chr4	38080799	+	cg19090437	51687435		TAACTCACCTAACATAAACAAAAAAATATACTACTAAAAACTAAAATCAC		II			NA	NA	NA	NA	NA	NA		OpenSea	AAAGCTGGGTTGTAATGAGCTGCTTTTCTGTAGATGCCTAAATGATGTGGGTTGAGAAAT[CG]TGATCTTAGCTTTTAGTAGTATATTTTTCTGTTTATGTTAGGTGAGTCATCAGTCTGTCT	CGTGATCTTAGCTTTTAGTAGTATATTTTTCTGTTTATGTTAGGTGAGTC			TBC1D1	NM_015173	Body			TRUE				TRUE	0.11289	0.311987	4.08747	0.000399876	0.00340382	-0.579424
cg27462791	chr11	1854368	+	cg27462791	26665401		CTACTAATAATAACTAATAAAATAAACTAAATCCRCAAAATCCCTAAAAC		II			NA	NA	NA	NA	NA	NA		OpenSea	GCCTTGAAACTCCACGTAGGGAGGAGGCAGTGGCCTGTTTGAATCTGGCCGGCACAGTCC[CG]CTCCAGGGACCCTGCGGACCCAGCCCATTCCATCAGCCACCACCAGTAGGAGCGCTCCGC	TACTGGTGGTGGCTGATGGAATGGGCTGGGTCCGCAGGGTCCCTGGAGCG			SYT8	NM_138567	TSS1500				11:1810898-1810961	11:1853025-1854845	Unclassified_Cell_type_specific	TRUE	0.113295	0.498322	4.08692	0.000400449	0.00340382	-0.580828
cg16931969	chr4	113985495	+	cg16931969	23732306		ACCTACRTATAATAAATACRATTAAAACAAACACAAAAACCTATCATCAC		II			NA	NA	NA	NA	NA	NA		OpenSea	CACCTACCTCATCATCTCTGTGTACACTAAGCTCTCCCAAGAGCACTCTGTGTGACTTAC[CG]TGATGACAGGTTTTTGTGTCTGTTTTAATCGTATTTACCATACGCAGGTGCCAATTGTTC	CCTGCGTATGGTAAATACGATTAAAACAGACACAAAAACCTGTCATCACG			ANK2;ANK2;ANK2	NM_001148;NM_001127493;NM_020977	Body;Body;Body			TRUE					0.162313	0.474818	4.08089	0.00040669	0.0034429	-0.595988
cg05407396	chr6	31619762	+	cg05407396	70749472	59609429	TAACTCCCTACTTATTATAATTAACATCATAAAACCCCTCCCACCTCTCA	TAACTCCCTACTTATTATAATTAACGTCGTAAAACCCCTCCCACCTCTCG	I	T	Red	NA	NA	NA	NA	NA	NA	chr6:31619856-31620525	N_Shore	CCGGGGCACAGGGAGAGAAACACAAAGGGCAGGAGATCGACGGCTTAGGGAGCTGGAGGA[CG]AGAGGTGGGAGGGGCTCCACGACGCCAATCACAATAAGCAGGGAGCCAGTCAGATTAGGA	TGGCTCCCTGCTTATTGTGATTGGCGTCGTGGAGCCCCTCCCACCTCTCG			BAT3;BAT3;BAT3;BAT3	NM_001098534;NM_004639;NM_080702;NM_080703	5'UTR;5'UTR;5'UTR;5'UTR	high-CpG:31727460-31728478	RDMR		6:31727741-31728594	6:31619524-31621189	Promoter_Associated		0.104523	0.221656	4.08008	0.000407537	0.0034429	-0.598028
cg06774797	chr6	132271971	-	cg06774797	36720461		CRATCTTACRATTAACCRAAAAACCRAAATAACAAAATAAACCCTTATAC		II			NA	NA	NA	NA	NA	NA	chr6:132271826-132272566	Island	GGTGCACACGCCGATCTTGCGGTTGGCCGGGGAGCCGAAGTGACAGAATAGGCCCTTGTG[CG]GGTCGCATGGGTCGCGCTCGGTGCACAGCTCGCCCAGCTGCTTGGCGCAGACGCGGCAGC	GATCTTGCGGTTGGCCGGGGAGCCGAAGTGACAGAATAGGCCCTTGTGCG			CTGF	NM_001901	Body				6:132312876-132314259				0.121546	0.170353	4.07926	0.000408404	0.0034429	-0.60011
cg06781948	chr3	72941472	-	cg06781948	26739477		TATTTCTCATTTATAAACTCCATCCTAACRCTCTTACTAATTACTCAACC		II			rs7634316	0.181175	NA	NA	NA	NA		OpenSea	TGCAAAATCACTGTTTCTCATTTATGGGCTCCATCCTAGCGCTCTTACTGATTACTCAAC[CG]CAACCCTGTCCTGAACTTTATTCTTTTTTTCTGTGTTGGCCTGGATATTGTTGTTTCTCT	GTTTCTCATTTATGGGCTCCATCCTAGCGCTCTTACTGATTACTCAACCG			GXYLT2	NM_001080393	Body			TRUE				TRUE	0.120093	0.716415	4.07684	0.000410949	0.00345253	-0.606201
cg22410743	chr15	67574897	-	cg22410743	50752407		ACCTCCAAAACCTAAATTACTATTATTATTATATATCTAATATATATAAC		II			NA	NA	NA	NA	NA	NA		OpenSea	ACCCTGACTTTGCCTCCAGAGCCTGGATTACTATTGTTGTTGTATATCTAATATGTGTGA[CG]TCTGCTTAAAAATGCATATCCTCTGACACAAAAGATAGCCCTAATTTTGCACTGTAAAGT	CCTCCAGAGCCTGGATTACTATTGTTGTTGTATATCTAATATGTGTGACG			IQCH;IQCH	NM_001031715;NM_022784	Body;Body			TRUE					-0.152609	0.694928	-4.07604	0.00041179	0.00345253	-0.608204
cg13783786	chr9	112697363	-	cg13783786	54763428		AATATCATAAAATTTAACAAAACTCTAACATTCCCTCCCATTTCAAACAC		II			NA	NA	NA	NA	NA	NA		OpenSea	GGGAAGGGAATGATGTCATGGGATTTGACAGGGCTCTGACATTCCCTCCCATTTCAAACA[CG]CGCAGTTCCTCCATCCTCATGTTTACATATTGTGTTTCCACATCAGATTTCACTTGAATC	ATGTCATGGGATTTGACAGGGCTCTGACATTCCCTCCCATTTCAAACACG			PALM2;PALM2-AKAP2;PALM2;PALM2-AKAP2	NM_001037293;NM_147150;NM_053016;NM_007203	Body;Body;Body;Body			TRUE					0.135755	0.506761	4.07413	0.000413815	0.00346008	-0.613012
cg01951963	chr16	85942346	-	cg01951963	71794441		CTTAACTAAAAAATACACTCCAAAATTAAAAAAACCTTCAACCTAAATTC		II			NA	NA	NA	NA	NA	NA		OpenSea	CCAGGCAAGGGCTTGGCTAAAAGGTGCACTCCAGGGTTGGAGGAGCCTTCAGCCTGGGTT[CG]ACTTCTGACTCAGCTGTATGAACCTGGGGGACCCCCTCCCTGGCTTGGGTCTTTCCACAT	TTGGCTAAAAGGTGCACTCCAGGGTTGGAGGAGCCTTCAGCCTGGGTTCG			IRF8	NM_002163	Body					16:85941922-85942479	Unclassified_Cell_type_specific		0.101017	0.465982	4.06915	0.000419134	0.00349505	-0.62553
cg06627617	chr2	9471179	-	cg06627617	29808439	32749340	CAAACAACTCAACTACAAAATAAAAACTCACAACCATACATATTTCCACA	CGAACAACTCAACTACAAAATAAAAACTCGCAACCGTACGTATTTCCACG	I	T	Red	rs78792604	0.027368	NA	NA	NA	NA		OpenSea	CAACGTGGAGCTCGAGCAACTCAGCTGCAGAGTAAGAGCTCGCAGCCGTGCGTGTTTCCA[CG]TGTGGGAGCGCCTCTCATTCCCCCACCACACACGCCCAGTTTCCGCTTCTCGCCCCCAAG	CGTGGAAACACGCACGGCTGCGAGCTCTTACTCTGCAGCTGAGTTGCTCG			ASAP2;ASAP2	NM_001135191;NM_003887	Body;Body			TRUE	2:9388610-9388737				0.157178	0.407734	4.06565	0.000422921	0.0035157	-0.634347
cg17024919	chr3	21792248	+	cg17024919	65698393		AAATATATTACATTAAACCTACCTCCAATTAACAACTAAAAAACCAAACC		II			NA	NA	NA	NA	NA	NA		OpenSea	TCATCCACGGCTAAATTAACAGCCCCAGTTGTGGCACAAAGGAAGCTTTGAAGGCTGCAC[CG]GCTTGGTCCTCCAGTTGCCAACTGGAGGTAGGTTTAATGTAACATATTCTTGCTGCTTAA	CGGCTTGGTCCTCCAGTTGCCAACTGGAGGTAGGTTTAATGTAACATATT			ZNF385D	NM_024697	Body			TRUE					0.172496	0.347553	4.06475	0.000423895	0.0035157	-0.636601
cg15600124	chr3	127314357	-	cg15600124	23654484		TCAATATAATATCTAACTCCAAACACACCRACCAACCCAAATCTACTATC		II			NA	NA	NA	NA	NA	NA	chr3:127316984-127317531	N_Shelf	GTCAACACACTTCAATGTAGTGTCTGACTCCAGACACACCGGCCAGCCCAGATCTGCTAT[CG]CCAGGGCCACTAACAGCTCCTAGTCCTTATCAGATGACCTCTGGGCAGCCAGCTGACCCC	CAATGTAGTGTCTGACTCCAGACACACCGGCCAGCCCAGATCTGCTATCG													-0.100226	0.697259	-4.06211	0.000426775	0.00353007	-0.643235
cg07177395	chr14	79968686	-	cg07177395	21718448		CATACTATCCTCTACCTTCCTAAAAAATACAAACAAAAAACAAACCCTCC		II			NA	NA	NA	NA	NA	NA		OpenSea	GCAGTATCATGCATGCTGTCCTCTGCCTTCCTAAGAAGTGCAGACAGAGGGCAGACCCTC[CG]AGTGAAGTACCTTTTTTTCTTATTTGAGCCTGCTCTGCATTGAGGGAGAGTTTGACACAC	CGGAGGGTCTGCCCTCTGTCTGCACTTCTTAGGAAGGCAGAGGACAGCAT			NRXN3;NRXN3;NRXN3	NM_004796;NM_001105250;NM_138970	Body;Body;Body			TRUE					0.103376	0.411958	4.05833	0.000430941	0.00355121	-0.652755
cg27027427	chr10	91091912	+	cg27027427	28806328		AAATTACATATTAACCAAACTCCCTAATCTCACTACAATTTCTACCTCTC		II			NA	NA	NA	NA	NA	NA		OpenSea	GTGGTGCACGTCTGTAATCCCAGCTACTCAGGAGGCTGAGGCAGGAGAATCACTTGAACC[CG]AGAGGCAGAAATTGCAGTGAGACTAGGGAGTCTGGTTAACATGTAACCCCTCACCACACA	GGTTACATGTTAACCAGACTCCCTAGTCTCACTGCAATTTCTGCCTCTCG			IFIT3;IFIT3	NM_001549;NM_001031683	Body;TSS1500								0.12011	0.211833	4.05667	0.000432776	0.00355121	-0.656918
cg15146567	chr3	42948626	+	cg15146567	73725411		CATCCTCTTAAAAAACAAATACTACTAACCTCCAACCRTTAAAACTTCCC		II			NA	NA	NA	NA	NA	NA	chr3:42947480-42948170	S_Shore	GAATGGGCTCCTCCACAGTGTGGAGACTGAGACCCTGAAGGAGGCAGTGGCTGAGAATTA[CG]GGAAGTCCCAACGGCTGGAGGTCAGCAGTATTTGTTTCTTAAGAGGATGAGAGAAAGAAG	CGGGAAGTCCCAACGGCTGGAGGTCAGCAGTATTTGTTTCTTAAGAGGAT			ZNF662;ZNF662	NM_207404;NM_001134656	5'UTR;Body		RDMR						-0.117866	0.607443	-4.05666	0.000432793	0.00355121	-0.656956
cg10127660	chr8	21996234	+	cg10127660	29683488		AAACAACRACACCRAAAATAAATATTAATCAAATACTAAAACAATCCCCC		II			NA	NA	NA	NA	NA	NA	chr8:21998711-21999544	N_Shelf	TTGACCACACGCAGGCTCTGGCTGCGGATTAGGGGCTTCTCTCGGGGCCGGGCTGGCGCC[CG]GGGGACTGCCTCAGTATCTGACCAACACTCATCCTCGGTGTCGCTGTCCTGCAGGCCCCC	GACAGCGACACCGAGGATGAGTGTTGGTCAGATACTGAGGCAGTCCCCCG			REEP4	NM_025232	Body				8:22052143-22052286				-0.113575	0.538708	-4.05353	0.000436277	0.00357028	-0.664813
cg27492102	chr13	26759970	-	cg27492102	65722481		AAAAATATAAAAACCATAATTCTAAACTTATATTCTCTACRCCTAACTAC		II			rs509054	0.446615	NA	NA	NA	NA	chr13:26760421-26760892	N_Shore	GCATTGTCAACAGAAGTGTAGAGGCCATGATTCTAAACTTGTGTTCTCTACGCCTAACTA[CG]AACCTTGTGCCTTTCCAAAACCAAAGGTCACACTTCTGGAAAGTTCCTTCCTCCCTCACA	GAAGTGTAGAGGCCATGATTCTAAACTTGTGTTCTCTACGCCTAACTACG										13:26758466-26761560	Promoter_Associated		0.140258	0.488086	4.04582	0.00044499	0.00363192	-0.684186
cg06695691	chr4	124154293	-	cg06695691	13760480		ACAATCCTATTAATTTTAATACCTAAAACAATATTAATCRCATAACCCAC		II			NA	NA	NA	NA	NA	NA		OpenSea	CTTTTATTTGCACAGTCCTATTAATTTTAATGCCTAAAGCAGTGTTAATCGCATGACCCA[CG]TGAAAAGATTTTAAAAATTGCTTTGTTAGAAAATGTAATAGACTTGTCGTTAAAGTTTTC	CGTGGGTCATGCGATTAACACTGCTTTAGGCATTAAAATTAATAGGACTG			SPATA5	NM_145207	Body			TRUE					0.101256	0.50886	4.03821	0.000453763	0.00369373	-0.703309
cg13033858	chr12	109248326	+	cg13033858	18605367		TAAAACAATACTTTCCTAACACAACCAAACCTACTACCRACRTAAAAAAC		II			NA	NA	NA	NA	NA	NA	chr12:109251205-109251586	N_Shelf	TGGGAAAAAAAGAAAATTAAAAGAGAAAAGAGAGCCTTAGGACTGAGGGCTGTGATCCCC[CG]TTTCCCACGCCGGCAGCAGGCCTGGCTGTGTCAGGAAAGCACTGCCCTAAGTGTCTGACT	AGGGCAGTGCTTTCCTGACACAGCCAGGCCTGCTGCCGGCGTGGGAAACG			SSH1;SSH1	NM_001161330;NM_018984	Body;Body					12:109247204-109248524	Unclassified	TRUE	0.143369	0.491646	4.03707	0.000455093	0.00369478	-0.706174
cg03854238	chr6	22071933	-	cg03854238	27719332		ACCACCTAAAAACTTCAACTAAATAATAAAATAATTCCCATATAATTTCC		II			NA	NA	NA	NA	NA	NA		OpenSea	TTTAATTTAAAGCCACCTGAAGGCTTCAGCTGAATAATAAAGTAATTCCCATATGGTTTC[CG]TTCTTTCAGTGTTAGAACCTCTGAAATGCAGTCTACTTTTAGCCTTGGCTTCTGCATGCC	CGGAAACCATATGGGAATTACTTTATTATTCAGCTGAAGCCTTCAGGTGG			FLJ22536	NR_015410	Body			TRUE					0.114478	0.369316	4.03173	0.000461363	0.00372997	-0.719576
cg03461704	chr1	205818484	-	cg03461704	59675359		AAAAACATATTCTTCAATTATAATTAAAAATTAAAAACATCCCACACCCC		II			NA	NA	NA	NA	NA	NA	chr1:205818898-205819191	N_Shore	AGAGATCTAGAGGAGACATGTTCTTCAATTATGATTGAGAATTAGGAACATCCCACACCC[CG]GGAACACTCCACTCCCTTTCTTTAGAGCCATCTGATCCCAGCGAGTCCGACAGGCACTAG	CGGGGTGTGGGATGTTCCTAATTCTCAATCATAATTGAAGAACATGTCTC			PM20D1	NM_152491	Body			TRUE					-0.129025	0.619146	-4.03132	0.000461852	0.00372997	-0.720614
cg12864592	chr6	28641731	+	cg12864592	38768503		CTCAAAATTAATCACTCCCTAATCRAACACRAAATAATATAAAATACTTC		II			rs115444115	0.015191	NA	NA	NA	NA		OpenSea	TGAGCTACATCCCCTGGCACAAGTCGGTTGTAACGGAGAATTCCTGTCATGTTAAAAACG[CG]AAGCATTTTATATTACCTCGTGCTCGACCAGGGAGTGACCAACTCTGAGGATGAATTCCA	TCAGAGTTGGTCACTCCCTGGTCGAGCACGAGGTAATATAAAATGCTTCG							DMR		6:28749601-28749813			TRUE	0.115701	0.191676	4.02963	0.00046385	0.00373165	-0.724841
cg09133953	chr17	37824468	-	cg09133953	23669361	44766392	AAAAACACCCAAAAACAAAACTCAAAACAAAACAAACAAAACAAAAAACA	AAAAACGCCCAAAAACGAAACTCGAAACGAAACAAACGAAACGAAAAACG	I	A	Red	NA	NA	NA	NA	NA	NA	chr17:37823693-37824989	Island	GAACTGAGGGTGGGGGGCGCCCAGAGGCGGGACTCGGGGCGGGGCAGGCGAGGCGGAGGG[CG]AGGGCTGCGGGAGCAAGTACGGAGCCGGGGGTGTGGGGGACGATTGCCGCTGCAGCCGCC	CGCCCTCCGCCTCGCCTGCCCCGCCCCGAGTCCCGCCTCTGGGCGCCCCC			PNMT	NM_002686	TSS200				17:35077253-35078480	17:37823370-37825208	Unclassified		-0.106298	0.354174	-4.0286	0.000465084	0.00373165	-0.727442
cg17391672	chr12	83178545	+	cg17391672	74725324		AATATTCTCCACCAAAAAATTAATATACTATTAACTCCAACTAAAAATAC		II			NA	NA	NA	NA	NA	NA		OpenSea	GTATGTTGTCAGAGCAATTCCATGCTTCATTTTTGTATTTGGAGGTTTTAATTTTTCCAG[CG]TATTTTCAGCTGGAGTTAACAGCATATTAATTTTTTGGTGGAGAACACTGGCTTTATTAC	GTGTTCTCCACCAAAAAATTAATATGCTGTTAACTCCAGCTGAAAATACG			TMTC2	NM_152588	Body			TRUE					0.171296	0.508766	4.02808	0.000465699	0.00373165	-0.728736
cg15909232	chr7	156235420	+	cg15909232	33788389		TTCACCCRATAAACACCCCAAACRTTCTAAAAAACTATAATACAAAAAAC		II			NA	NA	NA	NA	NA	NA		OpenSea	TTCCAGAGCTGCGAGGCAGAGCCGCAGCCTCGTTGGCTGCAGGGAGAAACCTCTGATACT[CG]TCTCCTGCATCACAGCCTTCCAGAACGCCTGGGGTGTTCACCGGGTGAAGCTACTCCACC	CGTCTCCTGCATCACAGCCTTCCAGAACGCCTGGGGTGTTCACCGGGTGA								TRUE					0.11489	0.333641	4.02262	0.000472264	0.00377444	-0.742445
cg16845172	chr2	240425983	+	cg16845172	63671371		AATAAACCRACATCATCTATAACRTATATACCTATACRTATATAAAAATC		II			NA	NA	NA	NA	NA	NA		OpenSea	CGAATGGGCTTGGGCTTTGCCCGGGTGGCGCACGCTCACACGCTGGAAGCACAGCTTTGA[CG]ATCTCCACACACGCACAGGCACACACGCCACAGATGATGCCGGCTCATTCTCAGGGGGTG	ATGAGCCGGCATCATCTGTGGCGTGTGTGCCTGTGCGTGTGTGGAGATCG									2:240090834-240090963				-0.125639	0.724662	-4.01824	0.000477599	0.00380719	-0.753443
cg22811478	chr7	111505623	+	cg22811478	31726425		AACATTATATAATCACAAAAACACCACCAAAAAACAAAATCATAAAAATC		II			NA	NA	NA	NA	NA	NA		OpenSea	TTGGACAAATTCAGAGCCAAATTTTATTTGGCTGTAAATGTGGCAGGCAGGACTCTAAGA[CG]ACTCCCATGACCCTGTTCCCTGGTGGTGTTCCTGTGATTACATAATGTCACATGACAAAA	CGACTCCCATGACCCTGTTCCCTGGTGGTGTTCCTGTGATTACATAATGT			DOCK4	NM_014705	Body			TRUE					0.103739	0.519039	4.01476	0.00048188	0.00383136	-0.762179
cg04404240	chr8	144325376	+	cg04404240	43694506		RACTACACTTCTCTTTCTATATTAAATCTACCATTCAATATATCACCCCC		II			NA	NA	NA	NA	NA	NA	chr8:144328103-144329545	N_Shelf	GAACCTCCTAGATGGGCTTCCTCCAACCACAAGCTGCTTACGGGTCAGCCGTAAGACCCA[CG]GGGGTGATACATTGAATGGTAGACCCAACATAGAAAGAGAAGTGCAGTCGAGAGGGGAAG	CGGGGGTGATACATTGAATGGTAGACCCAACATAGAAAGAGAAGTGCAGT													0.120305	0.490484	4.01375	0.000483122	0.00383136	-0.764699
cg15634922	chr4	147867154	-	cg15634922	39628401	48781394	TTCAAACTTAAAAACAAAATCTAACAAAAAATAAAACTTACTAACAACCA	TTCGAACTTAAAAACGAAATCTAACGAAAAATAAAACTTACTAACGACCG	I	A	Red	NA	NA	NA	NA	NA	NA	chr4:147866829-147867159	Island	GCTCCCAGACTCTTCGGGCTTGGGGGCGGAGTCTGGCGAGGGGTGGAGCTTACTGACGGC[CG]GGCGGGGCCCCCAGATAGCTGAGGCTTTTCAAGCAGGGCTGCTTTCAGAAGTTAGCTCGC	TTCGGGCTTGGGGGCGGAGTCTGGCGAGGGGTGGAGCTTACTGACGGCCG			TTC29	NM_031956	TSS200			TRUE	4:148086348-148086609	4:147866855-147867419	Unclassified	TRUE	-0.114362	0.422356	-4.00989	0.000487921	0.00385947	-0.774375
cg08824384	chr6	143479386	+	cg08824384	46640430		ATACTCTAACCCCTATTTAACATTAAAAATCAAAAATAATAATACTAAAC		II			NA	NA	NA	NA	NA	NA		OpenSea	TGTTGACCTTAGTACACCCACATCCTGCTCTGGCAGAGATGACACACTAGCCTGTTTCCA[CG]TTTAGCATCATCACCTCTGACCCCTAATGCCAAACAGGGGTCAGAGCATTTCCCCAGTGC	TGCTCTGACCCCTGTTTGGCATTAGGGGTCAGAGGTGATGATGCTAAACG			AIG1	NM_016108	Body			TRUE					0.165178	0.473567	4.00447	0.00049475	0.0039015	-0.787978
cg08247852	chr8	37605783	+	cg08247852	35797348		AAAATACCAACCAAACTTTAAATAACCCRTATCCTCCATAAATTAATAAC		II			NA	NA	NA	NA	NA	NA		OpenSea	GCTACTAGCCCAGGGCCACAGGTTTCCACCTTGACAGATATAATTTGGTCTGAGGAATGA[CG]TTATTAACTTATGGAGGATACGGGCCATTTAAAGTTTGGTTGGTATTCTACTTAAAATTA	GAATACCAACCAAACTTTAAATGGCCCGTATCCTCCATAAGTTAATAACG			LOC728024;ERLIN2	NR_003671;NM_007175	TSS1500;Body					8:37605517-37605985	Promoter_Associated_Cell_type_specific		0.10398	0.463712	4.00272	0.000496976	0.0039015	-0.792373
cg05529343	chr3	22412124	+	cg05529343	32751303		AAATCCCACAATTAATATTTTATAATCCAAAATTACAAAACTCCAAAATC		II			NA	NA	NA	NA	NA	NA	chr3:22413492-22414365	N_Shore	GAGGTTTATTGCTCTCATTTTTCAAGTGAGGCTCAAAGAGGTTGTGTAGGGGTTAACAAC[CG]ACTTTGGAGTTCTGCAATCTTGGATTACAAAACACTAACTGTGGGACTTTTCCCAATTTA	AGTCCCACAGTTAGTGTTTTGTAATCCAAGATTGCAGAACTCCAAAGTCG							CDMR						-0.194009	0.392459	-4.00267	0.000497039	0.0039015	-0.792496
cg05317090	chr16	54969706	-	cg05317090	61737393		TTTCTACTAAAAATAACTTTAACCTTAACTCRATATTTTAAACCCACCCC		II			NA	NA	NA	NA	NA	NA	chr16:54970301-54972846	N_Shore	ACATATTTGCATTTCTACTGAAGATGACTTTAACCTTAACTCGGTGTTTTAAACCCACCC[CG]AAGTTTCACTGGAGTTGCTTTTGCTATTTCTTTTTTTTAGCCTGCCACGGGGCTCCTTTA	CGGGGTGGGTTTAAAACACCGAGTTAAGGTTAAAGTCATCTTCAGTAGAA							CDMR			16:54969571-54969800	Gene_Associated_Cell_type_specific		0.115361	0.225059	3.99968	0.000500863	0.00392152	-0.799997
cg25003147	chr1	9187683	-	cg25003147	12799407		TTTACTTATACAACTAAAAAACAAATCACTTAATTTCTCAAAAACCAACC		II			NA	NA	NA	NA	NA	NA	chr1:9188503-9189743	N_Shore	TGCAAAGATTTTTTACTTGTACAGCTGAGAAGCAGGTCACTTAGTTTCTCAAGGACCAGC[CG]GCCTCAGTGCACAACTGAAGGTCAAGCGACTCTTACAGCCCTGTAGCCTTGCCGTGTGAC	TTACTTGTACAGCTGAGAAGCAGGTCACTTAGTTTCTCAAGGACCAGCCG			GPR157	NM_024980	Body		CDMR						0.103455	0.639357	3.99685	0.000504495	0.00393992	-0.807067
cg15576338	chr1	56897797	+	cg15576338	44638416		CCAAAACCTCTACCTAAAAATCAATATTAAATAAAAAATATTTCCRAAAC		II			NA	NA	NA	NA	NA	NA		OpenSea	GGAAAGTACAAGAAGGAGATCAGCATGTGAATAGGGATGAACCCATGAAAGAGCATATCA[CG]TTCCGGAAATATTCTCCACCCAACACTGATCCCCAGGTAGAGGCTCTGGTTTCTGAGCTT	CAGAGCCTCTACCTGGGGATCAGTGTTGGGTGGAGAATATTTCCGGAACG								TRUE					0.106303	0.640394	3.99511	0.000506749	0.00394515	-0.811431
cg07786355	chr10	90913036	+	cg07786355	69752345		AACATTCAACTAACCCAATCTAATATCCCAACAAAATTAAATTTAACAAC		II			NA	NA	NA	NA	NA	NA		OpenSea	GGATTTTGGGAAATCCTGAAATACAGGAAGTTGTGGGTGGATGATGCATTAACCGGTTAT[CG]CTGTTAAATCTAATCCTGTTGGGATATCAGATTGGGTTAGCTGAATGCCACCTACCTGTA	CGCTGTTAAATCTAATCCTGTTGGGATATCAGATTGGGTTAGCTGAATGC								TRUE					0.167029	0.545797	3.99436	0.000507727	0.00394515	-0.813318
cg08005462	chr11	2212133	+	cg08005462	16627340		CRAATCAAACRTAATTAAACAAAAAAAATACTTTCCAAACCTACTCAACC		II			NA	NA	NA	NA	NA	NA		OpenSea	AGGAAGGGCCCGAGCCCGTGCCAGCTGCCTGGGGGTGAGGGCTGCCTGCCCCTGGGCCTT[CG]GCTGAGTAGGTTTGGAAAGCACTCCCTTTGTCTAATTACGCCTGATCCGGTATCCAGGGA	CGGCTGAGTAGGTTTGGAAAGCACTCCCTTTGTCTAATTACGCCTGATCC									11:2168499-2168845				0.113317	0.157197	3.98749	0.000516744	0.00400509	-0.830542
cg22069247	chr2	232393256	+	cg22069247	71810328		AATAATCTACCTAACCTCAATACTCAACRTCACTACCCTAAACRTAAAAC		II			NA	NA	NA	NA	NA	NA	chr2:232394763-232395337	N_Shore	CGCACATGGGCCCGCGTCACCATGGACCTGGCCTGGAGTGGGTGCACCACGGCCACATAG[CG]TTCCACGCTCAGGGCAGTGACGTTGAGCACTGAGGCCAGGCAGACCATCTCAAACAGTAG	ATGGTCTGCCTGGCCTCAGTGCTCAACGTCACTGCCCTGAGCGTGGAACG			NMUR1	NM_006056	Body				2:232101302-232101523				-0.10585	0.707512	-3.9835	0.00052205	0.0040051	-0.840537
cg16551670	chr5	106637856	-	cg16551670	33601404		AAAAAAATCCCCCCACRCCAACATAAAAATTTTCCCAAAAAACAAAACAC		II			NA	NA	NA	NA	NA	NA		OpenSea	GAATAATAGAAAGGGAAGTCCCCCCACGCCAGCATGGGGATTTTCCCAAAGAGCAAAGCA[CG]GATTTATGTTCCCCTTTCAGTCTCTTCCCTCCAGTGTAATGATGGGAAATTCTCTGAAAA	GGGAAGTCCCCCCACGCCAGCATGGGGATTTTCCCAAAGAGCAAAGCACG								TRUE					0.155234	0.577034	3.9827	0.000523113	0.0040051	-0.842527
cg14630630	chr7	128003225	-	cg14630630	21656316		AAAATAATAATAAATACTTTATAAAAATCTCCTTACTTATTCRTCACCAC		II			rs7797542	0.043162	NA	NA	NA	NA	chr7:128001346-128002066	S_Shore	ACTGTGTGCCAAGAATGATGGTGGATGCTTTATAAGAGTCTCCTTACTTATTCGTCACCA[CG]AGCCACAGAGACAGAAAAATTATTGTCACCATGTTATAGCCTTTTATATGACCCTGAATT	GAATGATGGTGGATGCTTTATAAGAGTCTCCTTACTTATTCGTCACCACG			PRRT4	NM_001114726	TSS1500		CDMR						-0.117835	0.696597	-3.98224	0.000523728	0.0040051	-0.843675
cg19586845	chr11	2211939	+	cg19586845	63706300	73735440	CAATAACAACAAAACAAAATACTCAAAACCCCATTAACAAAACAACCACA	CGATAACAACGAAACAAAATACTCAAAACCCCATTAACAAAACGACCACG	I	T	Red	rs111617721	0.018298	NA	NA	NA	NA		OpenSea	TGATACAGCAAAGTGAACAAAACTGGAGAAAACAGGGGCAGAGGCGAAGGCGAACGCACA[CG]TGGCCGCCCTGCTAATGGGGCTCTGAGCATCTTGTTTCGCTGTCACCGCAGGTGGCCTTG	CGTGGCCGCCCTGCTAATGGGGCTCTGAGCATCTTGTTTCGCTGTCACCG									11:2168499-2168845				0.138168	0.443051	3.98183	0.000524283	0.0040051	-0.844712
cg11867084	chr5	142458116	+	cg11867084	16768379		AAAATTTTCTCTAAAACAAAATACTATTATCTAAAAACCTCCCCCACCCC		II			NA	NA	NA	NA	NA	NA		OpenSea	GATTCAGTCTGCTTTTAGTTTGCCATCTCAGACTACATCTGGAATTTTATAGCAGTTGGG[CG]GGGTGGGGGAGGTTTTCAGATAATAGTATTTTGTTTCAGAGAAAACTTTTCAGGAATGTG	CGGGGTGGGGGAGGTTTTCAGATAATAGTATTTTGTTTCAGAGAAAACTT			ARHGAP26;ARHGAP26	NM_015071;NM_001135608	Body;Body			TRUE					-0.16313	0.606223	-3.98156	0.000524648	0.0040051	-0.845393
cg01175610	chr12	12224246	-	cg01175610	53752425		TTATCATATAAATCTCAAAACACAAAATAACATTAAAAATCTAATTTAAC		II			NA	NA	NA	NA	NA	NA		OpenSea	TTACAAAGTTCTTATCATGTAAGTCTCAGGACACAAAATGACATTGAGAATCTAGTTTAG[CG]GGGTTTCCAGGAAAGACGAAGAAAGGTTATTTAGGTTTCTCTTTCATTTCTCTTTTGCTA	TATCATGTAAGTCTCAGGACACAAAATGACATTGAGAATCTAGTTTAGCG			BCL2L14;BCL2L14;BCL2L14	NM_138723;NM_138722;NM_030766	5'UTR;TSS200;TSS200			TRUE		12:12223962-12224390	Unclassified		0.140177	0.71944	3.98047	0.000526114	0.0040051	-0.848123
cg07644321	chr4	2847213	+	cg07644321	12711433		TAAAAAACTAACAAATCATACCAACTATCCATACCATTATAAACCACATC		II			NA	NA	NA	NA	NA	NA	chr4:2845031-2846258	S_Shore	GTAAAGTTGTCTTTTCAGGAAGTGGATGATTTGGGCAGTCAAAACTGCTTTTCAGAGTTT[CG]ATGTGGTTTACAATGGTATGGACAGCTGGTATGATTTGTTAGTTTTCTACTTGTGGTGTC	CGATGTGGTTTACAATGGTATGGACAGCTGGTATGATTTGTTAGTTTTCT			ADD1;ADD1;ADD1;ADD1	NM_001119;NM_014190;NM_014189;NM_176801	5'UTR;5'UTR;5'UTR;5'UTR					4:2847213-2847410	Promoter_Associated		-0.159913	0.217876	-3.97997	0.000526779	0.0040051	-0.849358
cg22434409	chr4	21950722	-	cg22434409	48683473	10783510	AATAACACAATACCTCTAACAACAAAATAAATAAACCCAAAAAAAACCCA	AATAACACGATACCTCTAACGACAAAATAAATAAACCCGAAAAAAACCCG	I	A	Red	NA	NA	NA	NA	NA	NA	chr4:21950538-21950865	Island	GAAAGCGCCGCGGGTGGCACGGTGCCTCTGGCGACAGAGTAGATGGACCCGAAAGAGACC[CG]AGGTGACTTCGGGCTGGGCAGGACACCCCCGGGAGTTGCCAGCGGCTCTCAGCGGGCGCC	CGGGTCTCTTTCGGGTCCATCTACTCTGTCGCCAGAGGCACCGTGCCACC			KCNIP4	NM_147182	TSS1500		DMR		4:21558898-21560102			TRUE	-0.100582	0.409795	-3.97969	0.000527158	0.0040051	-0.850062
cg09354692	chr6	160122650	+	cg09354692	15788338		TTATTACCCAATAAATCATTAAATTTACTTCATAAACTTATTTTTCCTTC		II			NA	NA	NA	NA	NA	NA		OpenSea	AGACCCTGTTTCAAAAAAAAAAAAAAAAAAAAGTCATGGGACCAGCATTTGATCCAGGGA[CG]AAGGAAAAACAAGCCCATGAAGCAAATTTAATGACCTATTGGGCAATAAAGGAATATCAC	TATTGCCCAATAGGTCATTAAATTTGCTTCATGGGCTTGTTTTTCCTTCG								TRUE				TRUE	0.144623	0.361606	3.97178	0.000537941	0.00407696	-0.869868
cg05575505	chr15	101262162	+	cg05575505	44635308		AACTCTATCCACATAAAACTCATTATATTTCCCTATCAAAACTCAAAATC		II			NA	NA	NA	NA	NA	NA		OpenSea	TGAGCACAAAACGTGAACACGGACCAGAACGAGTTGGCATGCAGGACTAGGTTGCCTTGA[CG]ACTCTGAGTTCTGACAGGGAAATACAATGAGTTTTATGTGGACAGAGTTCCACGGTCTAT	CGACTCTGAGTTCTGACAGGGAAATACAATGAGTTTTATGTGGACAGAGT								TRUE				TRUE	0.132216	0.309377	3.96931	0.000541359	0.00409278	-0.876064
cg23206630	chr15	62942319	-	cg23206630	63699309		ATTTATATTTCAACTTCTAACTATAAACTCTTTCTTTCRAATAAAAACCC		II			NA	NA	NA	NA	NA	NA		OpenSea	TTTTTCTTCCCATTTATATTTCAGCTTCTGACTATGGACTCTTTCTTTCGGATGAAGACC[CG]AGGAAAGGGATTTGGCTGGAAGCGGGCAGAACACTGGATTACTACATGTTGCGGAATGGG	CGGGTCTTCATCCGAAAGAAAGAGTCCATAGTCAGAAGCTGAAATATAAA			TLN2	NM_015059	Body	low-CpG:60729488-60729621							0.120579	0.501093	3.96701	0.000544553	0.00410684	-0.881816
cg10487770	chr5	57879443	-	cg10487770	70731352	49613410	TTAAAATCACAATAAAAACTCACAAATTTAAAACAAATAAATCAAATTCA	TTAAAATCGCGATAAAAACTCACGAATTTAAAACAAATAAATCAAATTCG	I	A	Red	rs17712820	0.000457	NA	NA	NA	NA	chr5:57878725-57879177	S_Shore	GGCATCCGGGGTTTGAGATCGCGGTGAAAACTCACGGATTTAAGGCAGATAGATCAGATT[CG]GGGTTGAAGGCTCCCCACTGGAGTCGGCATAGAGCGAATTCCGCTTGGTTAAAGGCGCAT	TTGAGATCGCGGTGAAAACTCACGGATTTAAGGCAGATAGATCAGATTCG			RAB3C	NM_138453	Body		CDMR		5:57915146-57915201				0.103581	0.302901	3.96601	0.000545948	0.00410729	-0.884318
cg04565464	chr8	145669602	+	cg04565464	12626398	52674371	CAAAACAAAAACCAAAACACAAAAAACCAAACAACAACACAAAAAAACCA	CAAAACGAAAACCAAAACGCAAAAAACCGAACAACGACGCGAAAAAACCG	I	C	Grn	NA	NA	NA	NA	NA	NA	chr8:145669110-145670460	Island	CCTCCTGGTCCCGGCGCTCACCATGGCCGGCCAGGAGCTCCCCCAGCTGGTGGCACAGCG[CG]GCCTCTTCGCGCCGCTGCCCGGCCCTCTGCGCCTTGGCTTTCGCCTTGCTCAGCTCTGTG	CAAGGCGAAAGCCAAGGCGCAGAGGGCCGGGCAGCGGCGCGAAGAGGCCG			NFKBIL2	NM_013432	Body				8:145639980-145641261	8:145668324-145670510	Promoter_Associated		-0.108824	0.303203	-3.96412	0.000548594	0.00411713	-0.889046
cg02361306	chr19	35940461	-	cg02361306	25738358		CTACTTAATATCCCRCCCCAAACAAAATCAATAATTACTCTAAATAATTC		II			rs34051923	0.300182	NA	NA	NA	NA		OpenSea	CATAATCACTACTGCTTAATATCCCGCCCCAGGCAAAGTCAATAATTGCTCTGGGTAGTT[CG]AGCAGGTGGTGTGAGCAAGCCGTGGTGGCATCAGAAAGCACAGTCCTGGGAAGGGGACGG	TGCTTAATATCCCGCCCCAGGCAAAGTCAATAATTGCTCTGGGTAGTTCG			FFAR2	NM_005306	TSS200								0.137097	0.736965	3.95862	0.000556367	0.00414235	-0.902805
cg13266242	chr6	29834495	+	cg13266242	65666337		AACCCAAAAATACAAATCCCTAAAAAAACTCCCCCATATAAAAAAACTTC		II			NA	NA	NA	NA	NA	NA	chr6:29831849-29832086	S_Shelf	TGTTCCTGCATCTCACAGCTCCAGCAGCAACCTGGGTCTCCCTGAGGACATGACCCCCTC[CG]AAGTCCTCCCACATGGGGGAGTTTCCCCAGGGACTTGTACCCCTGGGTTCAGAGGTGAGG	ACCCAGGGGTACAAGTCCCTGGGGAAACTCCCCCATGTGGGAGGACTTCG													0.112495	0.682113	3.95701	0.000558662	0.00414235	-0.906828
cg01883195	chr6	117802401	-	cg01883195	21728404		TTAATTCTAAACCTCAACTCTTCAACAAAACTAAAATCCAAAATCAAACC		II			NA	NA	NA	NA	NA	NA	chr6:117803497-117804671	N_Shore	ATATACCCAGTTTGATTCTGGACCTCAGCTCTTCAACAAAGCTGAGGTCCAGAATCAAAC[CG]GGATCCCCTCCATTTCTAAAGCCCAAGTTCTTTCATCTAAGATATGCTGCCTCAGAGAAA	TGATTCTGGACCTCAGCTCTTCAACAAAGCTGAGGTCCAGAATCAAACCG			DCBLD1	NM_173674	TSS1500								0.109648	0.489992	3.95571	0.000560526	0.00414235	-0.910086
cg15238325	chr17	217243	-	cg15238325	28739479		TTCTACAAATATCTATCCTCCCAAACATATAAAAAAAACRTAAATACTAC		II			rs28541934	0.027867	NA	NA	NA	NA		OpenSea	TGGGTGGCATGTTCTGCAGGTGTCTGTCCTCCCAGGCATGTGAGAAGAACGTGAATGCTG[CG]GTTGCTGGGTGGAGAGTTCTGCAGATATCTGTCCTCCCGGGCACGTGAAAAGAACCTGCA	CGCAGCATTCACGTTCTTCTCACATGCCTGGGAGGACAGACACCTGCAGA									17:217232-217710				0.113546	0.64554	3.9557	0.000560542	0.00414235	-0.910113
cg10056813	chr1	1108860	+	cg10056813	56729357	14666320	AACATTCTCTATACTTCACATAATCAAATCCCTATTCTCACTCCACAACA	AACATTCTCTATACTTCACGTAATCGAATCCCTATTCTCACTCCACAACG	I	A	Red	NA	NA	NA	NA	NA	NA	chr1:1109314-1110145	N_Shore	CACTCACTTTGTGGAGCCCCCGGTTCCTGTTTGCAGAGGGGGGCACAGTGGCACCTCGTC[CG]CTGTGGAGTGAGAACAGGGACCCGACCACGTGAAGCACAGAGAATGCTCAGGGATCGGCA	AGCATTCTCTGTGCTTCACGTGGTCGGGTCCCTGTTCTCACTCCACAGCG			TTLL10	NM_001130045	TSS1500			TRUE	1:1098436-1098832	1:1108800-1109567	Unclassified_Cell_type_specific		-0.116896	0.651604	-3.95454	0.000562196	0.00414235	-0.912994
cg06035645	chr16	89190857	-	cg06035645	27769342		CTCATATATATATTACCCRTACRTACACTATACRTATATATATAATACCC		II			NA	NA	NA	NA	NA	NA		OpenSea	TGTGTGCACTGCTCATGTGTGTGTTACCCGTGCGTGCACTGTGCGTATGTGTGTGATACC[CG]TGCGTACTCTGCGCATGTGTGATACCCGTGCACACACTGAGTGTGTGTTACCTGTGCACA	CGGGTATCACACACATACGCACAGTGCACGCACGGGTAACACACACATGA			ACSF3;ACSF3;ACSF3	NM_174917;NR_023316;NM_001127214	Body;Body;Body				16:87718167-87718372				-0.114996	0.808241	-3.95451	0.000562252	0.00414235	-0.913091
cg24544082	chr2	54751507	-	cg24544082	14631406		TTCATATACCTAACTAAACCTATTTCCCCCCAATAAAATTTAAAATATAC		II			NA	NA	NA	NA	NA	NA		OpenSea	ACTTAGATAGCTTCATATGCCTGACTGAGCCTGTTTCCCCCCAGTGAAATTTAAAATATG[CG]GGAATTTAACCACATTTAACCACACCCATAGGCATCAGGCATAGCACTAGCTCAGTTTCT	TCATATGCCTGACTGAGCCTGTTTCCCCCCAGTGAAATTTAAAATATGCG			SPTBN1	NM_003128	5'UTR			TRUE					0.121972	0.629335	3.95341	0.000563831	0.00414235	-0.915833
cg26077378	chr3	21792857	+	cg26077378	72721360		TATATTCCTATATAAATCCCRACACTCTTCTCRCTTTAAAAAAACCTCCC		II			rs114512374	0.015204	NA	NA	NA	NA		OpenSea	CATGGCTCTCGGGAAGCTTTGACGAGCCCAGAGACTTGGGAAGGGGCGGAGTGAGGGGCG[CG]GGAGGCTCTCTTAAAGCGAGAAGAGTGTCGGGATCCACACAGGAACACACAGGAGAAATT	GTGTTCCTGTGTGGATCCCGACACTCTTCTCGCTTTAAGAGAGCCTCCCG			ZNF385D	NM_024697	TSS200				3:21767504-21767970				0.1145	0.205342	3.9531	0.000564271	0.00414235	-0.916597
cg24114822	chr1	84542225	+	cg24114822	20689347		ATAAAATTTTATATCAACATACAACAATATCACAACAATATCATCACCAC		II			NA	NA	NA	NA	NA	NA	chr1:84543146-84544261	N_Shore	TATTCATTGAACTTTCTATGTATGTGGGGCAAAATATTACATCCACAACACAGAACCAAA[CG]TGGTGATGACACTGTTGTGACACTGTTGCATGCTGACACAAAACCTCACAGCATCTAGTC	CGTGGTGATGACACTGTTGTGACACTGTTGCATGCTGACACAAAACCTCA													-0.152434	0.577097	-3.95256	0.00056506	0.00414235	-0.917962
cg13645296	chr15	64275810	-	cg13645296	67693345		ATTCTCATAAACRTCRTACAACRTAATAACATTATAATACAACACCTACC		II			NA	NA	NA	NA	NA	NA		OpenSea	ACGTCGGTGCGGTTCTCATAGACGTCGTGCAGCGTGATGACATTGTGGTGCAGCACCTGC[CG]CAGGATGCTCACCTCCCGCTCGATCTCCTCCCGGCTCACACCGCGCCGGCTCGCCCGGCT	CGGCAGGTGCTGCACCACAATGTCATCACGCTGCACGACGTCTATGAGAA			DAPK2	NM_014326	Body				15:62062825-62062930	15:64275328-64276077	Unclassified		-0.122221	0.75187	-3.95231	0.000565416	0.00414235	-0.918578
cg18924562	chr12	10242785	-	cg18924562	65791409		ATAATCTCTTTATAACCCRTTAATTCTACTTCACTAAAAATTCAAATCAC		II			NA	NA	NA	NA	NA	NA		OpenSea	TCAAACAAACTGTGATCTCTTTGTAGCCCGTTAGTTCTACTTCACTGAGAATTCAAGTCA[CG]TTCTGAAACAGAAAGATTAAAGAGATCGGAGGGGCTTTTTGAAAGGAAAATTCTTTTCCT	CGTGACTTGAATTCTCAGTGAAGTAGAACTAACGGGCTACAAAGAGATCA			CLEC1A	NM_016511	Body			TRUE					0.209403	0.674581	3.94812	0.000571507	0.00417703	-0.929053
cg13241751	chr17	49009658	+	cg13241751	47798337		TAACCACTACTTCCAAAAAATTACAAAATCAAAAAAACCCCTACTATCCC		II			NA	NA	NA	NA	NA	NA	chr17:49008487-49009155	S_Shore	AGACGCTGTTCATGTATTTCTTGCATAATTTTAAGTATCTGATTTTAATGGTATGAGGGA[CG]GGATAGCAGGGGCCTTCCTGACCCTGTAATTCTCTGGAAGCAGTGGTCAGATCAGGAGTG	CGGGATAGCAGGGGCCTTCCTGACCCTGTAATTCTCTGGAAGCAGTGGTC								TRUE					-0.120315	0.54578	-3.94708	0.000573033	0.00417826	-0.93166
cg18415585	chr14	21100888	-	cg18415585	50781439	63791344	ACAATAACCTTTATCTTTCAATAAATAAAATCAATCATTCATATTTTTCA	GCGATAACCTTTATCTTTCGATAAATAAAATCGATCGTTCGTATTTTTCG	I	T	Red	rs79246363	0.025174	NA	NA	NA	NA	chr14:21100838-21101043	Island	CCTGCCAGTCCCGCGGTGACCTTTATCTTTCGGTGAGTGAAATCGGTCGTTCGTGTTTTT[CG]TGGGTCTTCCAACCACAGGCCGCCTGAGATGGTTCTAGTCCCTTTGAGTATACAGACCCT	GCGGTGACCTTTATCTTTCGGTGAGTGAAATCGGTCGTTCGTGTTTTTCG							DMR		14:20170581-20170879				0.139476	0.319348	3.94105	0.000581927	0.00423307	-0.946714
cg16887422	chr2	240035107	-	cg16887422	14705498		CCCCCAATCTACTACTAACCAAATTCAACTAAAATTACCRTAAACCCCAC		II			rs79777287	0.0206	NA	NA	NA	NA	chr2:240033147-240033453	S_Shore	GCACCCACAGGCCCCCAGTCTGCTGCTGACCAAATTCAGCTGGGATTGCCGTGGGCCCCA[CG]CGGTTAAGTGGTTAATAAGCAATCCTCCCCGACGCGGGCTGGAGGTGCCCCGCCTTATGT	CCCCAGTCTGCTGCTGACCAAATTCAGCTGGGATTGCCGTGGGCCCCACG			HDAC4	NM_006037	Body			TRUE					-0.115686	0.361113	-3.93931	0.000584522	0.00423716	-0.951063
cg19597449	chr19	8117924	+	cg19597449	12770510		AAAAAACCRACCACCAAACAAACCAAAAACCACAAATTCATACTACAAAC		II			NA	NA	NA	NA	NA	NA	chr19:8115250-8115524	S_Shelf	ACTTCCCTCCACGACCCCAGGTGGCCCCGTTATTCGTCCAGGTGCCCAGGGAGGAGGACC[CG]CCTGCAGCATGAACCTGTGGCTCCTGGCCTGCCTGGTGGCCGGCTTCCTGGGAGCCTGGG	GGAAGCCGGCCACCAGGCAGGCCAGGAGCCACAGGTTCATGCTGCAGGCG			CCL25	NM_005624	TSS200			TRUE					-0.106711	0.639933	-3.93716	0.000587751	0.00423716	-0.956448
cg00345270	chr16	29268157	-	cg00345270	30764454		CRTATATACTAATATCACATATATAAATAACACACRTATACTAATATCAC		II			rs7192388	0.031997	NA	NA	NA	NA		OpenSea	TGGATGTCATGCGTGTGTGCTGATGTCACATGTGTGGATGGCACACGTGTGCTGATGTCA[CG]CGTGTGGATGTCACACGTGTGTGCTGATGTCATGTGCGTGGATGTCACGTGTGTGCTGGT	GTGTGTGCTGATGTCACATGTGTGGATGGCACACGTGTGCTGATGTCACG									16:29175321-29175776	16:29268111-29269471	Unclassified_Cell_type_specific	TRUE	-0.106209	0.856683	-3.93675	0.00058837	0.00423716	-0.957475
cg20907614	chr8	29914963	+	cg20907614	33728315		CAACATATTCCTTATATAATATACAACTCTAATCCATTTACTAACTAATC		II			NA	NA	NA	NA	NA	NA		OpenSea	ACCTGGACCTATCACAGAGCCTTCTTTTGTTCTAGGCTCCTGTTAAAACTAGCAGCTTTG[CG]ATCAGTCAGTAAATGGACTAGAGTTGCATACCACATAAGGAATATGTTGCCCGCAAGATC	AACATATTCCTTATGTGGTATGCAACTCTAGTCCATTTACTGACTGATCG								TRUE					0.158883	0.427794	3.93649	0.000588764	0.00423716	-0.95813
cg23112464	chr13	114194247	+	cg23112464	37773438		CAAAACACCAAATACCACATATTCTCACTTACAAATAAAAACTCAACACC		II			NA	NA	NA	NA	NA	NA	chr13:114195709-114196719	N_Shore	AGCCTCCACCTTGCCCAGGCCCCAGTGTCTCTTGCTCCCGTCTTTGTGTCCACGTGTACT[CG]GTGTTGAGCTCCCACTTGTAAGTGAGAACATGTGGTATCTGGTGCTCTGTTCTGGTGTTA	CGGTGTTGAGCTCCCACTTGTAAGTGAGAACATGTGGTATCTGGTGCTCT			TMCO3	NM_017905	Body				13:113242066-113242360				-0.114738	0.699239	-3.93578	0.00058982	0.00423716	-0.959881
cg20076659	chr14	79760047	+	cg20076659	19674440		TAACACRAAATAAAAACTACTCTCTAAATAATAATTACAAAAAACAATAC		II			NA	NA	NA	NA	NA	NA		OpenSea	ATAACAAATGAGCACAGAAGGAGCAGAGAGCAGCATGACAACCAAGATACTCCAAACACT[CG]CACTGTTTCCTGTAATTACCATCCAGAGAGCAGCTCCCACTCCGTGTCAGGCATGTCACC	CGCACTGTTTCCTGTAATTACCATCCAGAGAGCAGCTCCCACTCCGTGTC			NRXN3;NRXN3;NRXN3	NM_004796;NM_001105250;NM_138970	Body;Body;Body			TRUE					0.114746	0.457203	3.93268	0.000594512	0.00423716	-0.967624
cg09898070	chr2	48009866	+	cg09898070	41622466	12656445	TAACCAAAAAAACCCAAAAAACCTCAAAAAAAAACTCACAAAAAAAAACA	TAACCGAAAAAACCCGAAAAACCTCGAAAAAAAACTCGCGAAAAAAAACG	I	C	Grn	NA	NA	NA	NA	NA	NA	chr2:48009808-48011443	Island	TTTCGCTCCGTCTCCTTGCGAAAATGCTCTAACGGCAGGAGGTCACGCGAGCGCTGGACG[CG]TTTCTCCCCGCGAGCCCCTTTCCGAGGCCTTTCGGGTCCCCCCGGTTATCCCCGCCCGGG	TAACCGGGGGGACCCGAAAGGCCTCGGAAAGGGGCTCGCGGGGAGAAACG			MSH6	NM_000179	TSS1500				2:47863313-47864897	2:48009836-48010007	Promoter_Associated		-0.112422	0.530255	-3.93267	0.000594533	0.00423716	-0.967659
cg07744435	chr11	67768362	-	cg07744435	25703370		TCATATCTAAAACTAAAACAACTTCCTCAAATTATTAAAAATAAAATTAC		II			NA	NA	NA	NA	NA	NA	chr11:67770426-67771629	N_Shelf	CCATGGTTTCTTCATGTCTAAGACTGGAGCAGCTTCCTCAAATTATTGGGAATGAAATTG[CG]CTTATAAAGTGCCCAGCACGGCCGGGCGTGGTGGCTCGTGCCTGTAATCCCAGCACTTTA	CGCAATTTCATTCCCAATAATTTGAGGAAGCTGCTCCAGTCTTAGACATG			UNC93B1	NM_030930	Body								0.106777	0.744096	3.93236	0.000595009	0.00423716	-0.968441
cg11716073	chr8	142182166	-	cg11716073	11795311		CRATATCTATAAATATACACAATATCTTAAATAAACATAATAATAAACAC		II			NA	NA	NA	NA	NA	NA	chr8:142183432-142183767	N_Shore	GGTGTGCATATCGGTGTCTGTGGGTGTGCACAGTGTCTTGGGTGAGCATAGTGGTGGGCA[CG]CTGCATAGGGTGGGTGTGCGCAGTGGTGGTGGGTGTGCACGGTGGTGGGCGTGCACGGTG	GGTGTCTGTGGGTGTGCACAGTGTCTTGGGTGAGCATAGTGGTGGGCACG			DENND3	NM_014957	Body								-0.106349	0.59649	-3.93182	0.000595831	0.00423716	-0.96979
cg03865648	chr3	173113856	-	cg03865648	63782380	26790487	TACACACATATACATATATATATACATATCTACAAATAACAATAACAACA	TACGCGCGTATACGTATATATATACGTATCTACAAATAACAATAACGACG	I	A	Red	NA	NA	NA	NA	NA	NA	chr3:173115404-173115775	N_Shore	TGGCAGTGTGTGTGCGCGCGTGTACGTGTGTGTGTGCGTGTCTACAGGTAGCAGTGGCGG[CG]GCGGCGGCGGCGGCGGGGACCGGAGCAGGGGACGCATCTGCAGCCACCTCCCCGCCTATG	TGCGCGCGTGTACGTGTGTGTGTGCGTGTCTACAGGTAGCAGTGGCGGCG							DMR		3:174595782-174596656			TRUE	0.128502	0.331916	3.93041	0.00059797	0.00423716	-0.973292
cg00524561	chr12	125197665	-	cg00524561	52620415	34736403	CTCTACTCTACCACTCACAAACTCTATAACCTTAAAAAATTCACTCAACA	CTCTACTCTACCGCTCGCAAACTCTATAACCTTAAAAAATTCACTCAACG	I	T	Red	NA	NA	NA	NA	NA	NA		OpenSea	CTGCACCCCTGTCTCTGCTCTGCCGCTCGCAAGCTCTGTGACCTTGGGGAATTCACTCAA[CG]TTCCTGAGCCTCCATTTCCTTCTCTGTAGAATGGGGATGACGGCAGCAGTGACATCACAG	CTCTGCTCTGCCGCTCGCAAGCTCTGTGACCTTGGGGAATTCACTCAACG									12:123763454-123763714				0.123783	0.475377	3.92926	0.00059974	0.00423716	-0.97618
cg24097238	chr13	97975043	+	cg24097238	43716342		TTATTATAAATATACTATAACAAAACCAAAATACCTTAATTACTAATATC		II			NA	NA	NA	NA	NA	NA		OpenSea	TTCCTGTCTCCATAGGCACACAACCCTTCTCCCACTTCTTCCCGGAAGCATTCCCAACTC[CG]ACACCAGCAACCAAGGCACTCTGGCCTTGTCATAGTATATTTATAATAAGATGTGATATT	TATTATAAATATACTATGACAAGGCCAGAGTGCCTTGGTTGCTGGTGTCG			MBNL2;MBNL2	NM_144778;NM_207304	Body;Body			TRUE					-0.11395	0.700143	-3.9284	0.000601052	0.00423716	-0.978316
cg26828842	chr18	67952086	+	cg26828842	73663364		AACCATTATTCRATACRTAACTATACATCCTTAATACTAAAAACACTCTC		II			NA	NA	NA	NA	NA	NA	chr18:67955692-67957062	N_Shelf	GGGAGGGAAGGAAGTGGAGGGTGGTAAATTTTGCTTGCTTTGCAGCTTTTCACAGGGCCC[CG]AGAGTGCTTTTAGCACTAAGGATGTACAGTCACGCACCGAATAATGGTTTGGTCAATGGC	ACCATTATTCGGTGCGTGACTGTACATCCTTAGTGCTAAAAGCACTCTCG										18:67951946-67952119	Unclassified_Cell_type_specific		0.111342	0.324504	3.9279	0.000601829	0.00423716	-0.979578
cg06558435	chr12	22124437	-	cg06558435	28651448		CCACCTTTAATATAACTTTTACAATATTTCCCCCACTTAACATAAACTCC		II			NA	NA	NA	NA	NA	NA		OpenSea	CAGTAGTAGCACCACCTTTGATATGGCTTTTGCAGTGTTTCCCCCACTTAGCATAGGCTC[CG]GTTACAGCAGCAGAATCCTCACCAAATAAAGACAGCCTAGAGGCAGCAGTCTTAGTGGCT	CGGAGCCTATGCTAAGTGGGGGAAACACTGCAAAAGCCATATCAAAGGTG								TRUE					0.105397	0.379559	3.92778	0.000602006	0.00423716	-0.979865
cg07139329	chr1	201708558	+	cg07139329	23673488		CCCRACCTCCTCCTAACTCCTTTCCAAACTTTTAAAAATTTCTAAAAATC		II			NA	NA	NA	NA	NA	NA	chr1:201708787-201709429	N_Shore	TTCGTTTCCCACCACATCCCTCCACGGACCTTGTTTTAGGCAATGCACTGACCCATGCTC[CG]ATTTTTAGAAATTTCTAAAAGCCTGGAAAGGAGCCAGGAGGAGGCCGGGAGGAAGCCCTC	CCGGCCTCCTCCTGGCTCCTTTCCAGGCTTTTAGAAATTTCTAAAAATCG			NAV1;NAV1	NM_001167738;NM_020443	TSS1500;Body					1:201708499-201709938	Unclassified	TRUE	0.138396	0.359234	3.92704	0.000603145	0.00423716	-0.981712
cg16952963	chr10	8089182	-	cg16952963	71650317		TCTTTTAAATTATCCAATTACCCTAAATCACACAAAATACCTAAAAAACC		II			rs4143094	0.23215	NA	NA	NA	NA	chr10:8091374-8098329	N_Shelf	GGTAGGGGTTTTCTTTTGGGTTGTCCAGTTGCCCTGGGTCACACAGAGTGCCTGGGGAAC[CG]GCAGGTAGGTGGGAGCCAGGTGGCTGAAAACCCCTCTTCTGGAGGTTAAAGCAGTTTGCG	CTTTTGGGTTGTCCAGTTGCCCTGGGTCACACAGAGTGCCTGGGGAACCG							CDMR			10:8088986-8089207	Unclassified_Cell_type_specific		0.118373	0.290351	3.92475	0.000606689	0.00425035	-0.987437
cg13539397	chr14	68785498	-	cg13539397	40607372		CCCCTTAAACCCCRAAAATTAATTTCCTAATATTTAATAACATTAAACCC		II			NA	NA	NA	NA	NA	NA		OpenSea	GTTGGGCCTTGCCCCTTAAGCCCCGAAGGTTAATTTCCTAGTATTTAGTGGCATTGAACC[CG]CCAAAGAAAATGCTGTTTCATCTGGGGGAAGATAATTTCTGCATGTGTATTTTTTTCATG	CGGGTTCAATGCCACTAAATACTAGGAAATTAACCTTCGGGGCTTAAGGG			RAD51L1;RAD51L1;RAD51L1	NM_133509;NM_002877;NM_133510	Body;Body;Body			TRUE					-0.103345	0.78641	-3.92404	0.000607784	0.00425035	-0.989199
cg11118962	chr3	171685460	-	cg11118962	15705459		CCTATTACCAAACAAAAACTAAAACCAAATAACAAAAACTAAAAACACAC		II			NA	NA	NA	NA	NA	NA		OpenSea	ACGTATAAAATCCTGTTGCCAAGCAGAGACTAGAACCAGATGACAAAGACTGAAAACACA[CG]CCATGTATTGACTTTCCTATAAAATACTCATTACAACCTAATCCAGTCATACTCATTTCT	CTGTTGCCAAGCAGAGACTAGAACCAGATGACAAAGACTGAAAACACACG								TRUE				TRUE	0.140326	0.348433	3.92115	0.000612299	0.00427221	-0.996428
cg03461784	chr14	98604556	-	cg03461784	27719482		CATTCAAAACACTCTTTCCAAATCAAACCAACATTCAATAAAATAAACAC		II			NA	NA	NA	NA	NA	NA		OpenSea	AAGGTTTGGAACATTCAGAACACTCTTTCCAAATCAAACCAGCATTCAATAAGGTAAACA[CG]ACTTCAGGAGAGCAGGAGGCGGCTGGGTTACCTGGCCATGAAAAATGGCAACCTCCGGGC	ATTCAGAACACTCTTTCCAAATCAAACCAGCATTCAATAAGGTAAACACG								TRUE					0.137482	0.458645	3.91925	0.000615278	0.00427363	-1.00117
cg02980235	chr16	72258237	+	cg02980235	69705399		ACAAAAATCACRTAATTTCATCTATACTATAAAACAATCTAACAATCAAC		II			rs10492817	0.104412	NA	NA	NA	NA		OpenSea	TGTCTGAGCTCTTGCGAGAGCCTCTTCCTGAGTTTCCCTCCTCCAGTCTCTCCTCTACTC[CG]TTGACTGCCAGATTGTCTTACAGCATAGATGAAACCACGTGACTTCTGTGCCCCAAGACT	CAGAAGTCACGTGGTTTCATCTATGCTGTAAGACAATCTGGCAGTCAACG						low-CpG:70815730-70815757							0.123295	0.420632	3.91882	0.000615954	0.00427363	-1.00224
cg04688104	chr10	15758021	-	cg04688104	70767324		ATTCCCACTAACAATCAAAATTTCTAAACCCATAATACCCCCTAATAACC		II			NA	NA	NA	NA	NA	NA	chr10:15761423-15762101	N_Shelf	ATTTTCAGGCCATTCCCACTGGCAATCAAGGTTTCTGGGCCCATAGTACCCCCTGATGGC[CG]ACATGGGGAACTTTCTTTTCCCAACAATTCCTTTCTCCTCCCCAGTGGGACCTCCCTGTC	CGGCCATCAGGGGGTACTATGGGCCCAGAAACCTTGATTGCCAGTGGGAA			ITGA8	NM_003638	Body					10:15757399-15758408	Unclassified		0.102553	0.386914	3.91836	0.000616669	0.00427363	-1.00338
cg08906309	chr17	8263420	+	cg08906309	45651328		ATTAACTAACTCCTTACTCAAAATAACTTTTCCACACCTAAAACTTTAAC		II			NA	NA	NA	NA	NA	NA		OpenSea	TCTGCTACGTACTCACCCTGTAATGTCGCGGGAAATGCATAAAAGTGAAAAGAACTCCTA[CG]CCAAAGTTCCAGGTGTGGAAAAGTTATTCTGAGCAAGGAGCTAGTCAACAGAAAGGATGT	CGCCAAAGTTCCAGGTGTGGAAAAGTTATTCTGAGCAAGGAGCTAGTCAA			LOC100128288	NR_024447	Body			TRUE				TRUE	0.118864	0.521652	3.91685	0.000619062	0.00427436	-1.00716
cg22579075	chr7	94250352	+	cg22579075	55763419		TCTCCTATTCTAAAAAATCTAATAAAAAATTAATCATATAAACTCACACC		II			NA	NA	NA	NA	NA	NA		OpenSea	CCTCTGAGGCACTAAACCCAATTTAGAGAATCACTTTATGTACTCTCCTTGAGCTTCATG[CG]GTGTGAGTCTACATGACTAATTTCCCATTAGATCTCTCAGAACAGGAGACAGCTGGGCAG	CGGTGTGAGTCTACATGACTAATTTCCCATTAGATCTCTCAGAACAGGAG			SGCE;SGCE;SGCE	NM_001099400;NM_001099401;NM_003919	Body;Body;Body			TRUE				TRUE	0.113711	0.685687	3.91654	0.000619553	0.00427436	-1.00793
cg08783616	chr17	16389293	+	cg08783616	51759502		AAAAAACAACRAAATTTAACTCAAACTTCTAAAATATTTCTACTATAACC		II			NA	NA	NA	NA	NA	NA		OpenSea	GGGAGGAATCATGGCTTCCACCCCACAGGTTACAGCGGGGTGGGGGAATACCCAGGCCCA[CG]GTCACAGTAGAAACACTTCAGAAGTCTGAGCCAAACCCCGCTGTCTCCTGAGAGAGAACG	CGGTCACAGTAGAAACACTTCAGAAGTCTGAGCCAAACCCCGCTGTCTCC			C17orf76;C17orf76	NM_207387;NM_001113567	Body;Body			TRUE				TRUE	0.106811	0.351759	3.91514	0.000621772	0.00428007	-1.01143
cg13410002	chr20	20353861	-	cg13410002	67707339		AACAACTTCCCCTATTACCTACTTTACTTTTTCCCTAAAAACCTAAAAAC		II			NA	NA	NA	NA	NA	NA	chr20:20344400-20350605	S_Shelf	TGTCCTCTCGAAGCAGCTTCCCCTGTTGCCTGCTTTGCTTTTTCCCTGGAGGCCTGGAAA[CG]CTGGGGTTCTTGCCGCCCTCGGAGCAGGCACGTTGTACTGGCAAGAGTTTGACTTGTGTG	GCAGCTTCCCCTGTTGCCTGCTTTGCTTTTTCCCTGGAGGCCTGGAAACG										20:20353808-20353864	Unclassified_Cell_type_specific	TRUE	0.104641	0.324271	3.91355	0.000624294	0.00428784	-1.01538
cg12999267	chr12	94376970	+	cg12999267	39645503		AAAATTAATTCTAACTAATAACTTAACTTACACATTAAATAACTCACCAC		II			NA	NA	NA	NA	NA	NA		OpenSea	AGTTAACAGAAGCAAGTTGACTCAGGCAACTGTGAGAAAAGCTAAGACTGTTTGCATGCA[CG]TGGTGAGTCATCTAATGTGTAAGTCAAGCTACCAGCTAGAATTAATCTTGTGCATGGAAA	CGTGGTGAGTCATCTAATGTGTAAGTCAAGCTACCAGCTAGAATTAATCT								TRUE					0.136817	0.413389	3.91098	0.000628412	0.00429881	-1.0218
cg18737081	chr10	80999807	+	cg18737081	74739359	53721311	AATAACTTTTCTCACAAATATTTAAACTCCTCCTACCATAAACCCTAACA	AATAACTTTTCTCGCGAATATTTAAACTCCTCCTACCGTAAACCCTAACG	I	A	Red	NA	NA	NA	NA	NA	NA	chr10:81002109-81003687	N_Shelf	CCGAGCAAGCCACCACTGCCTTCCCGGCTGCAGCGCCGTGATTTATCGGCGGCTCCTCCT[CG]CCAGGGCCCACGGCAGGAGGAGTTCAAACACCCGCGAGAAAAGCCACCCGCTATTGATCC	CGCCAGGGCCCACGGCAGGAGGAGTTCAAACACCCGCGAGAAAAGCCACC			ZMIZ1	NM_020338	Body			TRUE	10:80669799-80669927			TRUE	-0.208968	0.611875	-3.9101	0.000629816	0.00429881	-1.02398
cg09022230	chr7	5457225	-	cg09022230	45691317		AACATAAACTCCAATAAAAACAAAAACTTCTATCTATTAAATTCACTACC		II			NA	NA	NA	NA	NA	NA	chr7:5458503-5469256	N_Shore	ATCCCCGGAAGAACATGAGCTCCAATGAGGGCAGAGACTTCTGTCTGTTGGGTTCACTGC[CG]CATTCCTGGGACCCGAGCGGTGCCTGGCACGCAGGAAGCACTTGGAAATTATTTGCTGAG	CGGCAGTGAACCCAACAGACAGAAGTCTCTGCCCTCATTGGAGCTCATGT			TNRC18	NM_001080495	Body								-0.119689	0.62092	-3.90994	0.000630082	0.00429881	-1.0244
cg26020982	chr1	152196106	-	cg26020982	56654309		CTATAAAAATCCTAAATATTCCACTTCATCTACTTCCTCTTTCTAAATTC		II			NA	NA	NA	NA	NA	NA		OpenSea	TTGTTCTGGAGCTGTAGAAGTCCTGAGTGTTCCACTTCATCTGCTTCCTCTTTCTAGGTT[CG]AAGCATACTGTGGGCATAGGTCCATCATCTACATGACATGCCTTACTCAACCTAAGGAGC	CGAACCTAGAAAGAGGAAGCAGATGAAGTGGAACACTCAGGACTTCTACA			HRNR	NM_001009931	5'UTR								0.113408	0.37353	3.90781	0.000633524	0.00431273	-1.02972
cg16384864	chr1	16747435	-	cg16384864	11669437		ATTAATACTTAAAAATAAAACCCATCAATAAAACAAAATATTCTCCAACC		II			NA	NA	NA	NA	NA	NA		OpenSea	TGACATGAGTGGTTAATGCTTGAAAGTGAAACCCATCAATAAGACAGGATGTTCTCCAAC[CG]CATTAAGCTGCTCAACATGGGTACAAGGCTGAGTGAGTTTAGCCAGGGTGGGGTTTTGCC	CGGTTGGAGAACATCCTGTCTTATTGATGGGTTTCACTTTCAAGCATTAA			SPATA21	NM_198546	Body					1:16747048-16747691	Unclassified		0.109427	0.527243	3.90644	0.000635742	0.00431712	-1.03313
cg19260606	chr1	15100030	+	cg19260606	10791429		AAAAATCAACATCATCTTTTCCACCATCTCAAATAAAAAAACTAAAATTC		II			NA	NA	NA	NA	NA	NA		OpenSea	CCCCGAGGGAGGAAGGCCCTTCCAGAGTGGTCACTGGGAGGCAAAAGGGCCTGGCTTCCC[CG]AATCTCAGCTTCCTCATCTGAGATGGTGGAAAAGATGATGTTGACTTTCCAGAGCCATAG	AAAGTCAACATCATCTTTTCCACCATCTCAGATGAGGAAGCTGAGATTCG			KIAA1026;KIAA1026	NM_201628;NM_015209	Body;Body					1:15099991-15100311	Unclassified_Cell_type_specific		0.142	0.334579	3.90568	0.000636975	0.00431712	-1.03502
cg24608458	chr1	20959355	-	cg24608458	13755464		TATAAAATAAACCCCTAACCAAAAAACAACAAACTATTTCAATAATATAC		II			rs146091508	0.0243	NA	NA	NA	NA	chr1:20960045-20960551	N_Shore	GCTTACTTGGCTATGGGGTGGACCCCTGGCCAGGAGACAGCAAACTGTTTCAGTAATGTG[CG]TGTCGTGCGTGTGTGTGTTCTGTGGTGAGCAGGCCTATGCCATTAAACAAACGGTGTGGC	CGCACATTACTGAAACAGTTTGCTGTCTCCTGGCCAGGGGTCCACCCCAT			PINK1	NM_032409	TSS1500					1:20959206-20960060	Promoter_Associated		-0.103644	0.847744	-3.90138	0.000643996	0.00435511	-1.04573
cg03254336	chr10	114635839	+	cg03254336	14684453		AATATTACTAACTAAATCCTTCTAAAACTCCTAAAAACAACTATAAAACC		II			NA	NA	NA	NA	NA	NA		OpenSea	GTCACTGTGTTTCTCAGAGCCGGGATTTCCCTCCCTCTTATGAAATCCATCATGGTTTCA[CG]GCCCCACAGCTGTCTCTAGGAGCCTCAGAAGGATTTAGCCAGTAACACTTTGAGCTGCTG	CGGCCCCACAGCTGTCTCTAGGAGCCTCAGAAGGATTTAGCCAGTAACAC								TRUE					0.158423	0.54831	3.89819	0.00064927	0.00438115	-1.05369
cg02624129	chr11	130786230	+	cg02624129	13715347	23623439	CCAAAAAAAACCACAATAAATCCACTTCAAATCAAAACTAAATATAAACA	CCGAAAAAAACCGCGATAAATCCACTTCAAATCGAAACTAAATATAAACG	I	C	Grn	NA	NA	NA	NA	NA	NA	chr11:130786111-130786634	Island	CTTACACACGCAGCGGGCAGCGGCCGGCGAAGACTGGGTCACACGCCGCCGGGAACCGCG[CG]CCCACACTCAGCCCCGACCTGAAGTGGACTCATCGCGGTCCTCTCCGGGAGCCTCGGCCC	CCGGAGAGGACCGCGATGAGTCCACTTCAGGTCGGGGCTGAGTGTGGGCG		TRUE	SNX19;SNX19	NM_014758;NM_014758	1stExon;5'UTR				11:130290684-130291842	11:130784925-130787474	Unclassified		-0.117837	0.285323	-3.89702	0.000651216	0.00438466	-1.05661
cg16704703	chr10	3509710	-	cg16704703	15797495		CRAAACAAAACATCTCCCAAACAACTAAAAACACCCTTTCCAACRAAAAC		II			NA	NA	NA	NA	NA	NA		OpenSea	CCCCCGTGCGGCGGGGCAGGACATCTCCCAGACAGCTGGGGACACCCTTTCCAGCGGGAG[CG]GGAGGCGCTGTTGTTCAGGAAAGGAAGTTGTGTGTTTGTGAATGAGCGCACTTTGTGGTT	GGGGCAGGACATCTCCCAGACAGCTGGGGACACCCTTTCCAGCGGGAGCG							RDMR						0.138449	0.432301	3.89495	0.000654664	0.00439826	-1.06177
cg22996742	chr6	14017603	+	cg22996742	55792414		AATAAAACAAAAAAACATTAATCCAATAAACTATCCCTTATAAAACACTC		II			NA	NA	NA	NA	NA	NA		OpenSea	AGACTTATTTCTTGTGATGAAATACTAGAGATCATAAGGAAGTAGAGAAAGAAAATGACC[CG]AGTGCTTTATAAGGGACAGTTTATTGGATCAATGCCTCTTTGTCTTATTAATCTGTGTTT	ATAAGACAAAGAGGCATTGATCCAATAAACTGTCCCTTATAAAGCACTCG								TRUE		6:14017576-14017609	Unclassified_Cell_type_specific		0.123936	0.589483	3.89173	0.000660069	0.00442491	-1.0698
cg11737298	chr11	132217395	+	cg11737298	69626329		TAAATCTCAACAATAACTCTAAAACTACCAACAAAACRAAAAAACCTCTC		II			NA	NA	NA	NA	NA	NA		OpenSea	TTATGACCCTCCGGGAACCCACAACCTCTGGGAATTTTTACCTTCTATCCCATTTAAATC[CG]AGAGGCTTCCCCGCCCTGCTGGCAGCTCCAGAGTTACTGCTGAGACTCAGGGAGAAGCTG	GAGTCTCAGCAGTAACTCTGGAGCTGCCAGCAGGGCGGGGAAGCCTCTCG								TRUE					0.112572	0.343673	3.89038	0.000662345	0.00443051	-1.07316
cg15930380	chr1	67399983	+	cg15930380	59602379		TCCAATCTAAACTATACCATAAATAAATTACACRACCTAAAACAAACTAC		II			NA	NA	NA	NA	NA	NA	chr1:67395683-67396483	S_Shelf	GGTCTTGAAGAAATCTAAATCTTTTGATCATAGAGAAAATGAAAGTGAGCAGAGAGTTTA[CG]TAGTTTGTCCTAGGTCGTGCAATTCATCTATGGCACAGTTTAGACTGGAACCCAGCCTTC	CGTAGTTTGTCCTAGGTCGTGCAATTCATCTATGGCACAGTTTAGACTGG			MIER1;MIER1;MIER1;MIER1;MIER1;MIER1;MIER1;MIER1;MIER1;MIER1	NM_001077704;NM_001146111;NM_001146113;NM_001077703;NM_001146112;NM_001077700;NM_001146110;NM_001077702;NM_001077701;NM_020948	Body;Body;5'UTR;Body;5'UTR;Body;Body;Body;Body;Body								0.11047	0.405944	3.88738	0.000667433	0.00445486	-1.08063
cg04977602	chr5	35230728	-	cg04977602	42786344		TTTTCTTCAACATACAAAACRTCCAAAACCTACCAATTTTAAAAAACRAC		II			NA	NA	NA	NA	NA	NA		OpenSea	CAAAACAGTGATTTTCTTCAGCATGCAAAACGTCCAGAGCCTGCCAGTTTTAGAAGGCGA[CG]GAGGTAGTTGGGGGAGCTGGAATCCTGCGAAGACCTGAAGAAACAACTGATTCCCCCCAG	TTTCTTCAGCATGCAAAACGTCCAGAGCCTGCCAGTTTTAGAAGGCGACG			PRLR;PRLR	NM_000949;NM_000949	1stExon;5'UTR							TRUE	0.140944	0.508745	3.88464	0.000672109	0.00446136	-1.08744
cg13514049	chr9	110495709	+	cg13514049	37617427		AATTTCAAATTATAAAAAACACAAAACCACAATCCAAACTTAAAAATAAC		II			NA	NA	NA	NA	NA	NA		OpenSea	GATAGTAGAATTTACTGGGGAGGAAAAACACAAAGTGAAACCACCACCACCATTTACCAG[CG]TCACTCCTAAGCCTGGACTGTGGCTCTGTGCTCTTCATAATTTGAAATCAGAGCTTCTGA	ATTTCAAATTATGAAGAGCACAGAGCCACAGTCCAGGCTTAGGAGTGACG								TRUE					0.139137	0.435634	3.88379	0.000673569	0.00446136	-1.08956
cg02345399	chr11	65195039	+	cg02345399	37710437		CCCCATCTTAAAAATACCATAAACACAAACAAAAAATTTACTAAATAAAC		II			NA	NA	NA	NA	NA	NA	chr11:65190824-65191058	S_Shelf	GACCCCTCCACGTGTACACTACTGACAAACGGGTGGAGTGCTGGGGAGAAGTCACTGTGC[CG]CCCACCTAGTAAACCTTCTGTCTGTGCTCATGGCATCTCCAAGATGGGGCACTGCTGTGT	CGCCCACCTAGTAAACCTTCTGTCTGTGCTCATGGCATCTCCAAGATGGG						low-CpG:64951457-64951665				11:65194498-65195147	Promoter_Associated		0.102131	0.517047	3.88362	0.000673864	0.00446136	-1.08999
cg12252090	chr8	49833279	-	cg12252090	46637328		ACTATAAATACTCTAAAATCAAACAATACAACCAAACCAATACCTTCRCC		II			rs11774894	0.024204	NA	NA	NA	NA	chr8:49835987-49836231	N_Shelf	AGCTGCACGGAGCTATAGGTGCTCTGAAGTCAGACAGTGCAGCCAAGCCAGTGCCTTCGC[CG]TCCCCATTGAGGAAGGAGAGCCTCAACATTATTTTTAAACATACAGAAAAGTTGTTTTCC	CGGCGAAGGCACTGGCTTGGCTGCACTGTCTGACTTCAGAGCACCTATAG			SNAI2	NM_003068	Body		RDMR						0.108212	0.361184	3.88293	0.000675055	0.00446136	-1.09171
cg23998903	chr2	209048830	+	cg23998903	53686429		ACATTTCAAATAACCAAACAAATAATACCAAAACATCAAACTTTAAATCC		II			NA	NA	NA	NA	NA	NA		OpenSea	ACAGTGAACCTAAATGAATAAATAAACAGGAAGAATGGGACCATGACCAAATGTTGCAAC[CG]GATCCAAAGTTTGATGCCTTGGCATCACTTGTTTGGTCATTTGAAATGCAAATTCCTAGG	CATTTCAAATGACCAAACAAGTGATGCCAAGGCATCAAACTTTGGATCCG			C2orf80	NM_001099334	Body			TRUE					0.128743	0.385153	3.8821	0.000676475	0.00446136	-1.09376
cg03898448	chr11	128694915	+	cg03898448	69771492		CRAATTACCATCATCTTTTCAAAAAAACCAAATTATTACTACCRAATCAC		II			NA	NA	NA	NA	NA	NA	chr11:128694084-128694688	S_Shore	GCCTGGCTGGGGCGACAGGAATCCATCTTGGCAGTGGGTGCCTCCGCGGTCCAGGGATCT[CG]TGACCCGGCAGTAACAATTTGGTTTTCCTGAAAAGATGATGGTAATTCGGTGTAAGACCT	CGTGACCCGGCAGTAACAATTTGGTTTTCCTGAAAAGATGATGGTAATTC									11:128199569-128200126				-0.100109	0.634804	-3.88174	0.000677107	0.00446136	-1.09468
cg25474873	chr6	33358798	+	cg25474873	15763305		CCATTTATAAAATATTTTATATTTTACAAATTATACACCTATATTATCTC		II			NA	NA	NA	NA	NA	NA	chr6:33359097-33359975	N_Shore	CCATCTCTACAAAGAATGTGGCACAATGTAGGAACTCAGTGAATTTTCGTGATTAAAAGA[CG]AGATAATACAGGTGCACAATCTGCAAAACATAAAATACTCCATAAATGGAAGCAGTAAAT	CGAGATAATACAGGTGCACAATCTGCAAAACATAAAATACTCCATAAATG			KIFC1	NM_002263	TSS1500					6:33358263-33360451	Promoter_Associated		-0.147886	0.712895	-3.87998	0.000680153	0.00447186	-1.09906
cg16200531	chr2	135532566	-	cg16200531	67787420	57666391	AAATAATCTCCTAACACTTCAAAAAAAAAATCCTCCCCACAAAAAACACA	AAATAATCTCCTAACACTTCGAAAAAAAAATCCTCCCCACAAAAAACGCG	I	A	Red	NA	NA	NA	NA	NA	NA		OpenSea	AACAGCTTCATCAGATAATCTCCTGACACTTCGAAGGGGGAGTCCTCCCCACAGGAAACG[CG]AAAGCACAAGATAAGTGATCTTATCCTTTTCCACTTAGGCTTCTTCAGAAGAGACACAGC	CGCGTTTCCTGTGGGGAGGACTCCCCCTTCGAAGTGTCAGGAGATTATCT								TRUE					-0.11434	0.461119	-3.87472	0.000689331	0.00452112	-1.11214
cg09527886	chr7	2872954	-	cg09527886	73725477		AACTTCTTTAATTTAAACATCACCCTATAATTACATCTCTAAATAAAACC		II			NA	NA	NA	NA	NA	NA		OpenSea	TACACAACATCAGCTTCTTTGGTTTGAACATCACCCTATAATTACATCTCTAGATAAGGC[CG]AAGTTTAAATCTTCAGTTCCATTTAAAACCGGTACGATCCATGAACCCACTCTCAACTGA	CGGCCTTATCTAGAGATGTAATTATAGGGTGATGTTCAAACCAAAGAAGC			GNA12	NM_007353	Body			TRUE					-0.100653	0.664035	-3.87401	0.000690584	0.00452112	-1.11391
cg10649130	chr11	9682641	-	cg10649130	35684352		ACCTTATATTTACTCATAAATAAATCAATAAAAAAACCCRAATTCTTCCC		II			NA	NA	NA	NA	NA	NA	chr11:9685520-9686050	N_Shelf	GAGGAAATGAAGCCTTATATTTACTCATAGATGAGTCAATGGGGAAGCCCGGATTCTTCC[CG]ACATCTGTGTGGTAGCCATCTTCCAAGATGACCCCCATGATTCTTGCCCATTGGTACTCA	CGGGAAGAATCCGGGCTTCCCCATTGACTCATCTATGAGTAAATATAAGG													0.185414	0.519534	3.87258	0.000693115	0.00452806	-1.11748
cg00751770	chr3	79071297	+	cg00751770	56634444		AATACATTAAATTTCACTTCTTATAAATCCRTAATACCTTCTAAATACAC		II			NA	NA	NA	NA	NA	NA	chr3:79067882-79068566	S_Shelf	TCCAAAGTGTATCTATTTTCTGTCTATTATATTGGTAAAGATGGCATGCAAAGACAAGAA[CG]TGTATTCAGAAGGCATTACGGATCTATAAGAAGTGAAACTCAATGCATCTGAGAACTTTT	CGTGTATTCAGAAGGCATTACGGATCTATAAGAAGTGAAACTCAATGCAT			ROBO1	NM_002941	Body								0.127521	0.621329	3.86955	0.000698491	0.00455014	-1.12502
cg07243202	chr8	134315520	-	cg07243202	35788304		CTCATTCACTCTTCCTAAAAACACAACAAAATTAATCACCACCCATTTCC		II			NA	NA	NA	NA	NA	NA		OpenSea	TGGTGACTTCACTCATTCACTCTTCCTGGAAACACAGCAGGGTTGATCACCACCCATTTC[CG]TTCCCCTTCTTCCTGCCCCTCCCTCCTTGAAGTCGGGCATGTCCTCCACCGTCGATGGAT	CGGAAATGGGTGGTGATCAACCCTGCTGTGTTTCCAGGAAGAGTGAATGA								TRUE		8:134315263-134315829	Unclassified_Cell_type_specific		0.130163	0.321438	3.86782	0.000701565	0.00455014	-1.1293
cg15128679	chr5	134476728	-	cg15128679	60750505		TTCAACAAACATCTACCAACATCCACTCTAAATCCAACCCTAAATATAAC		II			NA	NA	NA	NA	NA	NA		OpenSea	TTGCAGATTCATTCAGCAGGCATCTGCCAGCATCCACTCTGGGTCCAGCCCTGGGTATGA[CG]TGTCTTCAGCATTGGGGAAGACGCTCAGGCGGAATGGTTCCAGCATCAGTGACTCTAACA	TCAGCAGGCATCTGCCAGCATCCACTCTGGGTCCAGCCCTGGGTATGACG								TRUE				TRUE	0.118443	0.349971	3.86749	0.000702155	0.00455014	-1.13013
cg12404831	chr2	192114017	+	cg12404831	37774376		CTACCAAAACAAAAAACATATACTAAAAAAAATCTATAACCTACTACTAC		II			NA	NA	NA	NA	NA	NA	chr2:192109828-192110940	S_Shelf	AATAAGGAGGGAAGGAATGTGCTTATAAAGAGGAAGTGGGACATCAGAATTGGAAACACT[CG]CAGCAGCAGGCCATAGATTTTTCCCAGCACATGCTTTTTGTCCTGGCAGTAGCCTTTTAC	CGCAGCAGCAGGCCATAGATTTTTCCCAGCACATGCTTTTTGTCCTGGCA			MYO1B;MYO1B;MYO1B	NM_012223;NM_001130158;NM_001161819	5'UTR;5'UTR;5'UTR								0.11147	0.452522	3.86735	0.00070241	0.00455014	-1.13048
cg22235088	chr1	6111835	+	cg22235088	67801437		AACCCTTTTATACATATTTATATAACTAAAATCAAACTTCCCACCCCACC		II			NA	NA	NA	NA	NA	NA	chr1:6111609-6111836	Island	TGGACGGCTGCACCGCCCAGCGCACAGGCATGAAGTATCGGTAAGGGCCGGGCAGGGGGG[CG]GTGGGGTGGGAAGTCTGATTTCAGCCATATAAATATGTATAAAAGGGCTGGGCACGGTGG	GCCCTTTTATACATATTTATATGGCTGAAATCAGACTTCCCACCCCACCG			KCNAB2;KCNAB2	NM_003636;NM_172130	Body;Body								-0.11201	0.514793	-3.8664	0.000704123	0.00455166	-1.13286
cg06126713	chr7	16505617	-	cg06126713	41654305		CTTCATCACTTATCTATAAACCRACRCAAACAAACRTATTCTATATCAAC		II			NA	NA	NA	NA	NA	NA		OpenSea	TCAGAGTTGGACTTCATCACTTGTCTGTGAGCCGACGCAGGCAGGCGTATTCTATATCAA[CG]ACAGACTCTCCTCTGCCATTTCCTTTCCTGAATCTAGTTAACATTCGGGTTTAATTTAAA	TTCATCACTTGTCTGTGAGCCGACGCAGGCAGGCGTATTCTATATCAACG			SOSTDC1	NM_015464	TSS200								0.136832	0.361054	3.86524	0.000706202	0.00455552	-1.13573
cg05483125	chr16	75554060	-	cg05483125	70632439		CCTCTATTTAAAAAACTTCCTTATACAAATTCCCTACCACTACAATTAAC		II			NA	NA	NA	NA	NA	NA	chr16:75550613-75551426	S_Shelf	CTCTCTTGAAGCCTCTGTTTAGGAAGCTTCCTTATGCAGGTTCCCTACCACTACAATTGA[CG]TTTTGTATCAACCAAGAAACCTAAATAAAATAAAAATAGGAAGTATAAAAAAGGTCATGA	CGTCAATTGTAGTGGTAGGGAACCTGCATAAGGAAGCTTCCTAAACAGAG													0.110405	0.33625	3.86372	0.000708939	0.00456361	-1.13951
cg06093152	chr1	212662017	-	cg06093152	22689464		AAAACCAAACATCAAAAATAATACAAATTCCRTATCAACTCTCAAAAACC		II			NA	NA	NA	NA	NA	NA		OpenSea	AAACAAATTAAAGAGCCAAGCATCAGAAATGATGCAAGTTCCGTGTCAGCTCTCAGAGGC[CG]TGAAACACCTGGGCAATCAGCAAGGGTGTGATGTCATCCGGAGAAATGCTTGGCTCACAG	CGGCCTCTGAGAGCTGACACGGAACTTGCATCATTTCTGATGCTTGGCTC								TRUE					0.113757	0.363408	3.86223	0.00071164	0.00457143	-1.14322
cg22945457	chr1	225612608	-	cg22945457	41751415		TAAAATATCAATTAATAACTAAATACTTCCAACTACCAAACAATAATACC		II			NA	NA	NA	NA	NA	NA	chr1:225614721-225616512	N_Shelf	GCCACCCTTTTTGAAATATCAATTGATAGCTGGGTACTTCCAGCTGCCAGACAGTAATGC[CG]CTCCATCGGCTGACCAGCGGAATCACATTTCCACACAACAAAACCAGGGCTGCCGACCTT	CGGCATTACTGTCTGGCAGCTGGAAGTACCCAGCTATCAATTGATATTTC			LBR;LBR	NM_194442;NM_002296	5'UTR;5'UTR		CDMR	TRUE					-0.125229	0.621281	-3.8606	0.000714602	0.0045809	-1.14727
cg13070650	chr8	99490901	+	cg13070650	34711443		CATCTCTATAACATATATTTATAATATTTCCACTTTATTTTAAAAACTCC		II			rs7008395	0.083333	NA	NA	NA	NA		OpenSea	CTGCCTAGCCATTTATAAAGTTTTTTAACTTGCAGAAAATCACTGAAGTTCTTTCAGTTT[CG]GAGCCTCTAAAATAAAGTGGAAATACTATAAACACATGTCACAGAGATGTTCTGAAGATT	CGGAGCCTCTAAAATAAAGTGGAAATACTATAAACACATGTCACAGAGAT			STK3	NM_006281	Body			TRUE					-0.166884	0.745735	-3.85966	0.000716326	0.0045824	-1.14962
cg08886046	chr2	130691738	+	cg08886046	21668429	70806385	AACTAACCCTACTCTATACCATAAACACTTTAACCAATAAATAAAACACA	AACTAACCCTACTCTATACCGTAAACGCTTTAACCGATAAATAAAACGCG	I	A	Red	NA	NA	NA	NA	NA	NA	chr2:130691702-130692102	Island	TTGCTCATTCCTTCCTCACCATCTGCGGATCTCCCCGGCTCCGTGTCCCCTGCCATGCCC[CG]CGCCCCACTCACCGGCCAAAGCGCCCACGGCACAGAGCAGGGCCAGCCCGGCCAGCGCGC	CGCGCCCCACTCACCGGCCAAAGCGCCCACGGCACAGAGCAGGGCCAGCC			LOC389033	NR_026740	Body				2:130408208-130408510				-0.152689	0.307629	-3.85573	0.000723528	0.00461887	-1.15938
cg24512794	chr2	203640233	-	cg24512794	29796342		TATATTATTTCCCATATCTTACATAATCCCCTTATATATAAAATAAAAAC		II			NA	NA	NA	NA	NA	NA	chr2:203638927-203639157	S_Shore	ATAACGTACATTATATTATTTCCCATATCTTACATAGTCCCCTTGTATATGAAATAAGAA[CG]AATTCATCTCACAAGGATTTTCTTTTGAGACGGAGTCTCACTCTGTCACCCAGGCTGGAG	CGTTCTTATTTCATATACAAGGGGACTATGTAAGATATGGGAAATAATAT			ICA1L	NM_138468	3'UTR								-0.125919	0.764165	-3.85169	0.000731026	0.00465707	-1.16944
cg18763911	chr19	15561037	+	cg18763911	39701499		CACTCTTTTAATACTTTTAACRAACCTACCATTAAAAATACCAATAAAAC		II			NA	NA	NA	NA	NA	NA	chr19:15563869-15564223	N_Shelf	GGGAGAGGCCCCGTTACCATGACAACACCCTTGTCGTCCCACACCCCAATGGCTCCTTAT[CG]TCCCACTGGTACTTCCAATGGTAGGCTCGCTAAAAGCACTAAAAGAGTGGGGAGGGTGCA	CGTCCCACTGGTACTTCCAATGGTAGGCTCGCTAAAAGCACTAAAAGAGT			WIZ	NM_021241	TSS1500								0.121121	0.591123	3.84934	0.000735416	0.00467536	-1.17528
cg04874074	chr1	6855140	-	cg04874074	53716393		AATAAAAAACTACCTAACTATATTATACACTCATTTTTAAAAATTATACC		II			rs12059518	0.238924	NA	NA	NA	NA		OpenSea	GGGTCATTTTCAGTGGAGGACTGCCTAGCTGTATTATGCACTCATTTTTGAAAGTTATGC[CG]TGTGGTGGGAGAAAGATTTAAAGTTGGGGGGCGGCTGTGTCCTACTTATTTAGAGACACA	CGGCATAACTTTCAAAAATGAGTGCATAATACAGCTAGGCAGTCCTCCAC			CAMTA1	NM_015215	Body			TRUE					-0.110326	0.773366	-3.84749	0.000738878	0.00467714	-1.17986
cg23512231	chr17	61538215	-	cg23512231	48603507		TACTCACCAAAATATCTAAACACRATCRATAACTACTCTTTATAAATCTC		II			NA	NA	NA	NA	NA	NA		OpenSea	CAGGCTGTCCCTGCTCACCAAGGTGTCTGGGCACGGTCGGTGACTGCTCTTTGTAGGTCT[CG]GTGAAAACCTGCGGAGGAATGAGTGAGTGTAAGAAAGGGAAGGAGACATTTTTAATTAAG	GCTCACCAAGGTGTCTGGGCACGGTCGGTGACTGCTCTTTGTAGGTCTCG								TRUE				TRUE	0.128109	0.519304	3.84664	0.000740481	0.00467714	-1.18197
cg18517222	chr11	113660756	-	cg18517222	45654457		AAATCTTCCTCACATCAAATATTTAAAAACAAACTAAAAACTATCCAACC		II			NA	NA	NA	NA	NA	NA	chr11:113660755-113661046	Island	GCAGGATGCGGAAATCTTCCTCACATCAAATATTTGAAAACAAACTAGAAACTGTCCAAC[CG]CATTTCTACTGCGCCCGCCCGCAGATGCAGTTTTCTCCGCACGTGCGCGCCTTCTCTCCT	CGGTTGGACAGTTTCTAGTTTGTTTTCAAATATTTGATGTGAGGAAGATT									11:113165966-113166256				-0.115517	0.652414	-3.84609	0.000741521	0.00467714	-1.18334
cg22189386	chr3	63263752	-	cg22189386	43741459		ATATAAATATCTTCCTCCTACCTAAAAACCCCTTCTTCAAATAAACAACC		II			NA	NA	NA	NA	NA	NA	chr3:63263989-63264205	N_Shore	TCTCAGGTAAAGTGTGGGTGTCTTCCTCCTACCTGGAAACCCCTTCTTCAGGTGGACAGC[CG]TCTTGCTGATGGTGCCAAGCCCGCTTTCCCAAACCAACAGACCCAAAGTTTCCCCGGAGC	CGGCTGTCCACCTGAAGAAGGGGTTTCCAGGTAGGAGGAAGACACCCACA			SYNPR	NM_001130003	TSS200			TRUE					0.116773	0.322479	3.84596	0.000741776	0.00467714	-1.18367
cg14278057	chr11	1771555	+	cg14278057	48663359		CTCAATAAAAACTAAAAATTAATAAAAAAAACCCAACTCAAAAAACCTAC		II			NA	NA	NA	NA	NA	NA	chr11:1768979-1770712	S_Shore	TCCTCCCCATGGAGAAAACTCCAGCCTTCCCTCCCTCCCTCCAAGTCCCCCACTTCACCA[CG]CAGGTTCCCTGAGCTGGGTCCTCTTCACCAACCTCCAGCTCCCACTGAGCCTCGACCCTC	CGCAGGTTCCCTGAGCTGGGTCCTCTTCACCAACCTCCAGCTCCCACTGA			HCCA2	NM_053005	Body		RDMR	TRUE		11:1770905-1772098	Unclassified_Cell_type_specific		0.10488	0.574242	3.8451	0.000743404	0.00467782	-1.18581
cg12688240	chr12	7940852	+	cg12688240	31604324		CAACATTCAAAAAACCTAAAATTTCTTTCTCTTTTCCAATCTTCCATACC		II			NA	NA	NA	NA	NA	NA		OpenSea	GAGTCAAAGAGTTTTGTCTTCAAAAATTACATAATCGGGATTTGCTAAGAGTTTACTTTT[CG]GTATGGAAGACTGGAAAAGAGAAAGAAATCTTAGGTTTCTTGAATGTTGGGTTTGGGAAT	CGGTATGGAAGACTGGAAAAGAGAAAGAAATCTTAGGTTTCTTGAATGTT			NANOG	NM_024865	TSS1500								0.143106	0.306695	3.84364	0.000746159	0.00468558	-1.18942
cg02611863	chr20	42143096	-	cg02611863	30614462		TAACTTAAAATAAAACACCCTAAAACTAAACCCCRCAAATACTTAAAAAC		II			NA	NA	NA	NA	NA	NA	chr20:42143210-42143591	N_Shore	GCCTGGGGGCGTGGCTTAGAGTGGGGCACCCTGGGACTGGACCCCGCAGGTGCTTGGGGG[CG]TAGCCTGGAGTGAGGGTTTGGCTGGTGTAGCTTGGAGTGAGGCCCCCTGGCGTGGAGTCT	CGCCCCCAAGCACCTGCGGGGTCCAGTCCCAGGGTGCCCCACTCTAAGCC		TRUE	L3MBTL;L3MBTL;L3MBTL;L3MBTL	NM_032107;NM_032107;NM_015478;NM_015478	5'UTR;1stExon;1stExon;5'UTR					20:42142570-42143544	Promoter_Associated		0.102327	0.535099	3.8397	0.000753696	0.00471414	-1.19922
cg24897320	chr1	110042528	+	cg24897320	53782480		TTACTAAAAAAACTCAATACCCACTCCCAAACRAAAAATCACTACAAAAC		II			NA	NA	NA	NA	NA	NA		OpenSea	AGAGTGTAACAGAATGGGAAGGCACTGTGGGAAGGAAGTCAGGAATCTTGCTGCTAGCCA[CG]CCTTGCAGTGACTTCTCGTCTGGGAGTGGGCACTGAGTCCTCTCAGTAAACTAATAAGAC	CGCCTTGCAGTGACTTCTCGTCTGGGAGTGGGCACTGAGTCCTCTCAGTA			CYB561D1;CYB561D1;CYB561D1;CYB561D1;CYB561D1	NM_182580;NM_001134402;NM_001134404;NM_001134403;NM_001134400	3'UTR;3'UTR;3'UTR;3'UTR;3'UTR			TRUE		1:110042373-110043358	Gene_Associated		0.109227	0.284584	3.8392	0.000754658	0.00471414	-1.20046
cg08311885	chr10	16032954	-	cg08311885	43619340		TCTCAATAATTACATTAAAACTACTCTCTCAAAAATCCTAAATACTAACC		II			NA	NA	NA	NA	NA	NA		OpenSea	TCAGGCTTCTTTCTCAGTGGTTACATTGAAACTGCTCTCTCAAAAATCCTGAGTGCTGGC[CG]GGCATAGTGGCTCAGGCCTGTAATCCCAGCACTTTGGGAAGCTGAGGCGCGCAGATCACT	CGGCCAGCACTCAGGATTTTTGAGAGAGCAGTTTCAATGTAACCACTGAG								TRUE					0.100032	0.721434	3.8372	0.00075851	0.00471414	-1.20543
cg10555106	chr1	3691387	+	cg10555106	46610486		AAAATAAAACAAAACAACAAATCCRAAACAACRACTAATACAACTAAACC		II			NA	NA	NA	NA	NA	NA	chr1:3688553-3689684	S_Shore	CTGAGGACACAGCTGCTGCCACTGCCTGGGGCCAGCCACGCATCCTCCCCAGACAGGGAC[CG]GTCTAGCTGTACCAGCCGCTGCCCCGGACCTGCTGCCCTGCCCCACCCCCCCCTCCCCTG	GGGTGGGGCAGGGCAGCAGGTCCGGGGCAGCGGCTGGTACAGCTAGACCG			LOC388588	NM_001163724	5'UTR			TRUE		1:3691266-3691609	Unclassified_Cell_type_specific		-0.111225	0.705502	-3.83706	0.00075878	0.00471414	-1.20578
cg08634298	chr1	64337861	-	cg08634298	31783504		AAATTCATATTTTATACCAAAATAATCTACAATAATTCCCATTAATAAAC		II			NA	NA	NA	NA	NA	NA		OpenSea	CATCTCTGAAGAAATTCATATTTTATGCCAGGGTGGTCTACAGTAGTTCCCATTAGTAAA[CG]GTTAAATATCACCCTTCCCTGGTAAATCTGAATACTTTTGTGTCTGTTGTGAAATGCTGT	AATTCATATTTTATGCCAGGGTGGTCTACAGTAGTTCCCATTAGTAAACG			ROR1;ROR1	NM_005012;NM_001083592	Body;Body			TRUE					0.105919	0.633927	3.83648	0.000759898	0.00471414	-1.20721
cg17641443	chr17	71258045	-	cg17641443	31725379		CCAAACAAATAAACCCAATATAACTCATCAAAAACCCTTAAAAAACCAAC		II			NA	NA	NA	NA	NA	NA		OpenSea	GCTGCTGGAACCCAGGCAGGTGGGCCCAATATAGCTCATCAGAGGCCCTTAAGGGGCCAG[CG]CCCAATGCCTCCCCCTTCACCCCAGGGTGCCAGTGGCCAGGTGACTGCAGGGGACGCTCC	CAGGCAGGTGGGCCCAATATAGCTCATCAGAGGCCCTTAAGGGGCCAGCG			CPSF4L	NM_001129885	TSS200								-0.110171	0.694804	-3.83296	0.000766747	0.00471414	-1.21596
cg14523725	chr10	128288681	-	cg14523725	51632438		AAAAAACAAATTTCCACAATATATATATACATACTTATATACRTACATAC		II			NA	NA	NA	NA	NA	NA		OpenSea	GCTCAGTTAATGAGAAGCAGGTTTCCACAGTGTGTGTGTGCATGCTTGTGTGCGTGCATG[CG]TGTGCACGCAGGTGTGTGCATCGCATGTGTGTGCACAAGTGTGTGCGTATCGCATGTGTG	CGCATGCACGCACACAAGCATGCACACACACACTGTGGAAACCTGCTTCT								TRUE					-0.104432	0.834104	-3.83282	0.000767008	0.00471414	-1.21629
cg20518096	chr7	137760331	+	cg20518096	11789346		AAACTAAAAAAACAATAACATAACCAAAACCAATTTCTCACTTCTCATTC		II			rs115216999	0.016942	NA	NA	NA	NA		OpenSea	TTTTCAATGTTAAGGGAACTGAGAGAGAGAGTTTCCTGAGAGAACAGGAAGGCAGAGAGA[CG]AATGAGAAGTGAGAAATTGGTCCTGGCCATGTTATTGTTCCTCTAGTCCAGTTTAACTGG	GACTAGAGGAACAATAACATGGCCAGGACCAATTTCTCACTTCTCATTCG			AKR1D1	NM_005989	TSS1500								0.156294	0.629039	3.83207	0.000768473	0.00471414	-1.21815
cg15626285	chr12	7167781	+	cg15626285	22611303	56661483	CAATTACTTAATACTATTTTTCAACCAAAAAATATATTTCTAAATTTTCA	CGATTACTTAATACTATTTTTCAACCAAAAAATATATTTCTAAATTTTCG	I	A	Red	NA	NA	NA	NA	NA	NA		OpenSea	GGTTTGGTTATTTCCCCTGGTACCAATCCCCGCCTTTTCCCAGAAATCACTTGACTTTCC[CG]AAAACTCAGAAACACACCCTTTGGCTGAAAAATAGCATTAAGCAATCGGTGAAATTCCCC	CGATTGCTTAATGCTATTTTTCAGCCAAAGGGTGTGTTTCTGAGTTTTCG			C1S;C1S	NM_001734;NM_201442	TSS200;TSS200			TRUE				TRUE	0.118143	0.542482	3.83166	0.000769289	0.00471414	-1.21919
cg07584494	chr19	5074758	+	cg07584494	71709332	69770354	ACTATATACAAAAACACCAACACACAAAAACCCAAACACACAAAAAAACA	ACTATATACGAAAACACCAACACACGAAAACCCAAACGCACGAAAAAACG	I	A	Red	NA	NA	NA	NA	NA	NA	chr19:5074591-5074814	Island	AACCTCACCGTGGTGTCTGCGTGGCTGGGTGTCAGCAGAAGCACCGTGGCCCCGCTCTCC[CG]CCTCCCCGTGCGCCTGGGCCTCCGTGTGCTGGTGCTCTCGCACACAGCTGTGCCGCCTTC	CGCCTCCCCGTGCGCCTGGGCCTCCGTGTGCTGGTGCTCTCGCACACAGC			KDM4B	NM_015015	Body				19:5025592-5026177				-0.108779	0.420985	-3.83151	0.000769569	0.00471414	-1.21954
cg20973561	chr7	133218612	-	cg20973561	39810421		AAATATATTACCTACTTAACAAAAATACAATTTAACTCTTCTATTTCCCC		II			NA	NA	NA	NA	NA	NA		OpenSea	TTGGAAAAGAGAAATGTGTTACCTGCTTAACAGGAGTACAGTTTGACTCTTCTGTTTCCC[CG]ATGTGTTAATCTAATGATTTGTCCTTGATGGTATGGGAGTAGCTGGTGAGAAAAAGGAAG	CGGGGAAACAGAAGAGTCAAACTGTACTCCTGTTAAGCAGGTAACACATT			EXOC4	NM_021807	Body			TRUE					-0.114568	0.766771	-3.83145	0.000769684	0.00471414	-1.21969
cg16875863	chr19	48947572	+	cg16875863	40798350	64605350	ATTTTAAATCCCAATAAATAAAAAATTAAAAACAAACTTCCCCAAAAACA	ATTTTAAATCCCAATAAATAAAAAATTAAAAACGAACTTCCCCGAAAACG	I	C	Grn	NA	NA	NA	NA	NA	NA	chr19:48945800-48947636	Island	CCACCTCCACGCCCGGGGCCGTGGCCCCCACATCACTGTGCAGCTCCCCGGCCCCAGCCG[CG]CCTCCGGGGAAGCCCGTTTTTAACCTTTCATCCATTGGGACTCAAAACTGTGAGACGCGT	GTTTTGAGTCCCAATGGATGAAAGGTTAAAAACGGGCTTCCCCGGAGGCG			GRIN2D;GRWD1	NM_000836;NM_031485	3'UTR;TSS1500	high-CpG:53639361-53639394	RDMR		19:53636919-53639697				-0.100653	0.419957	-3.83142	0.000769749	0.00471414	-1.21977
cg01773144	chr8	73918933	+	cg01773144	66740312		ATCCCTTAAATAAAATTATATTTCTTACATAAATTCATAAAATAAAACTC		II			NA	NA	NA	NA	NA	NA	chr8:73920858-73921552	N_Shore	CAGATTGAATCTCTCCCCTCATAACAGTCCCATTAAATGAGGTAAAGTCAACTATACTTG[CG]AGTCTTACTCCATGAACTCATGCAAGAAACATAATTTTACTCAAGGGATGATTTTTAAAT	TCCCTTGAGTAAAATTATGTTTCTTGCATGAGTTCATGGAGTAAGACTCG													-0.115112	0.68988	-3.83097	0.000770625	0.00471414	-1.22088
cg18642459	chr12	4560908	-	cg18642459	35676332		AAATTCTACTTTCACTATAATAAAAAAACTTATATTACACTTACACTCCC		II			rs150900396	0.0183	NA	NA	NA	NA		OpenSea	GTTACATTGAAGAATTCTGCTTTCACTATGATGGAGAAACTTGTATTGCACTTGCACTCC[CG]TAATAAACAAGAAGAAAATGGGACAAATGAAACAGCAGTTTTTAAACATTGGATAACAGG	CGGGAGTGCAAGTGCAATACAAGTTTCTCCATCATAGTGAAAGCAGAATT								TRUE					0.110398	0.543266	3.82662	0.000779221	0.00475095	-1.23169
cg26228558	chr8	71527496	-	cg26228558	67614446		AAACCATAAAAAACACCCATTCCACCCCTAAACTCTATAATATATAATAC		II			NA	NA	NA	NA	NA	NA		OpenSea	AGCAGCAATGAGGACCATGAAAGACACCCATTCCACCCCTAGGCTCTGTGGTATGTGGTG[CG]TGGGAGGGAAGAAACAGCCACCTCTTGAGAAGGCTCCAGGGAAGCAGGTTTCAGTTTTCA	CGCACCACATACCACAGAGCCTAGGGGTGGAATGGGTGTCTTTCATGGTC								TRUE		8:71527446-71527598	Unclassified_Cell_type_specific		0.173191	0.49353	3.82512	0.000782187	0.00475095	-1.23539
cg14495033	chr9	140707378	-	cg14495033	72640330		ATTCAAATTATCTCACAATAAATAATATTCCCTTTATTATTAATAATAAC		II			NA	NA	NA	NA	NA	NA	chr9:140708852-140709066	N_Shore	TGAGCAGACTTGTTCAAGTTATCTCACAGTGAATAGTGTTCCCTTTATTGTTAGTGATGA[CG]GACATTTTATAAATCTCATCTGTATCACATTTTCAAGTCAGCTTTAAATGTTTTGTGGCC	TTCAAGTTATCTCACAGTGAATAGTGTTCCCTTTATTGTTAGTGATGACG	TRUE		EHMT1	NM_024757	Body					9:140707274-140707506	Gene_Associated_Cell_type_specific		-0.122527	0.483551	-3.82494	0.000782552	0.00475095	-1.23585
cg23977502	chr7	143211367	+	cg23977502	51689473		ATAATATTATATATCCATCATCTCAAACATATATCATTTATTTATATTAC		II			NA	NA	NA	NA	NA	NA	chr7:143207985-143208798	S_Shelf	ATGACTGTGATTAACAATTTTATATAGTTTCAAATAGTTGGAAGGAGGATATTGAATGTT[CG]CAACACAAATAAATGATACATGCTTGAGATGATGGATATACAATATCACTATACATTATA	CGCAACACAAATAAATGATACATGCTTGAGATGATGGATATACAATATCA													-0.125522	0.670405	-3.82454	0.000783343	0.00475095	-1.23683
cg10825315	chr14	81425912	-	cg10825315	33687347		ACACCACTCTATATATTTATATAAATTCTTCCTCCAAAAAATACTAACAC		II			rs80273248	0.024703	NA	NA	NA	NA		OpenSea	ACAACCATTCTGCACCACTCTATGTATTTGTGTGGATTCTTCCTCCAGAAAGTGCTGGCA[CG]CCTTACTGTGTTGTTTTAACCCTGCTTTCAGTTTCATTATGACAGTAACTGCTACATCTG	CACCACTCTATGTATTTGTGTGGATTCTTCCTCCAGAAAGTGCTGGCACG			TSHR;TSHR;TSHR	NM_001018036;NM_001142626;NM_000369	Body;Body;Body					14:81425690-81426151	Unclassified		0.153702	0.423303	3.82385	0.000784737	0.00475095	-1.23857
cg08309251	chr21	46348306	+	cg08309251	50697423		TTTACTCTCTCTAACCATACAATTATCRTTCACTACTAAACCATATAAAC		II			NA	NA	NA	NA	NA	NA	chr21:46351328-46352911	N_Shelf	AGTTAAGCAACGATGGACTCCAGGGGGAAAACCGGAGAAGAAGAAACTGTAATTCCAGTC[CG]TCCACATGGCCCAGCAGTGAACGACAATTGCATGGTCAGAGAGAGCAAAAGCACCACGCC	TTGCTCTCTCTGACCATGCAATTGTCGTTCACTGCTGGGCCATGTGGACG			ITGB2	NM_001127491	5'UTR		RDMR	TRUE		21:46347193-46348417	Unclassified	TRUE	0.145997	0.476952	3.82254	0.000787356	0.00475095	-1.24182
cg20250700	chr7	100251432	+	cg20250700	71616494		ATACTACACTTAAATTACTACCTATAAAATATTTAATTTTAAATATTATC		II			NA	NA	NA	NA	NA	NA	chr7:100253782-100254150	N_Shelf	TGGCATAGGCTGGGGAGGAAAAGAGAGCTAAGCGATCATTTTCTAAAGTGGAAAATTCAG[CG]ATAATACCTAAAACTAAACACTCCACAGGCAGCAATTTAAGTGTAGTATTAGAGATATGG	TACTACACTTAAATTGCTGCCTGTGGAGTGTTTAGTTTTAGGTATTATCG			ACTL6B	NM_016188	Body								-0.135385	0.728987	-3.82174	0.000788954	0.00475095	-1.24379
cg18829068	chr11	94975774	-	cg18829068	72700356		AAACTTAATACCTACAAATCCRATTTAATAATTTCCCAAAATTTATAAAC		II			NA	NA	NA	NA	NA	NA		OpenSea	ATCCTTCATTCAGACTTAATGCCTGCAGGTCCGGTTTAATGATTTCCCAGAGTTTATGAA[CG]AAAAAGAAAAACAAAGCAATAAAAACAAAAATCAAAGTTAAATTTCCTCAAAAGTTTTCA	CGTTCATAAACTCTGGGAAATCATTAAACCGGACCTGCAGGCATTAAGTC								TRUE					0.103312	0.642364	3.82172	0.000788995	0.00475095	-1.24384
cg08109625	chr1	2036643	+	cg08109625	66683413		ACAAACCAACTACTAAAATCACCTACTAAACRACAATACCRATACACAAC		II			rs117049609	0.059028	NA	NA	NA	NA	chr1:2038555-2038863	N_Shore	AGTCACTGCGTCACGGCCATGCTGTTCCTTCCAAACCTGCTCGTCAGGAGACAGCTCTTG[CG]CTGTGTACCGGCACTGCCGCCCAGCAGGTGACCCCAGCAGCTGGTTTGTCCCTGCCTGGG	CGCTGTGTACCGGCACTGCCGCCCAGCAGGTGACCCCAGCAGCTGGTTTG			PRKCZ;PRKCZ;PRKCZ	NM_001033582;NM_002744;NM_001033581	5'UTR;Body;5'UTR					1:2035943-2036692	Unclassified_Cell_type_specific	TRUE	-0.13183	0.579548	-3.81904	0.000794391	0.0047741	-1.25048
cg06841713	chr10	407935	+	cg06841713	13652494		AATCTCTAATATTTAATTAACACAATTTATTTCCRCCCCCTCCCACACAC		II			NA	NA	NA	NA	NA	NA	chr10:409201-409523	N_Shore	GAGAACAACAGTGTGGGGGGAAAACTGTGCCAATCAAACACCAGAGACCATGAGAACAGC[CG]TGTGTGGGAGGGGGCGGAAACAAACTGTGCCAATCAAACACCAGAGACCATGAGAACAAT	GTCTCTGGTGTTTGATTGGCACAGTTTGTTTCCGCCCCCTCCCACACACG			DIP2C	NM_014974	Body								-0.147876	0.629196	-3.80851	0.000815968	0.00489422	-1.2766
cg26612156	chr13	43407068	+	cg26612156	44648387		AATAATAACTTTAAAAAAAACTCAACTAACCTATAAATCTAACCTATCTC		II			NA	NA	NA	NA	NA	NA		OpenSea	AAAGTTCAAGAGCCAAAGGGGTTATAGAAACAATCTGTTTAACTTATGACTCAAAGCAAC[CG]AGACAGGCCAGATCTACAGGCTAGTTGAGTTTTTTCCAAAGCCACTACCCACAAAGATGA	GTAGTGGCTTTGGAAAAAACTCAACTAGCCTGTAGATCTGGCCTGTCTCG								TRUE				TRUE	0.122341	0.65049	3.80741	0.000818258	0.00489545	-1.27933
cg17486314	chr6	90778227	-	cg17486314	19803440		RAAAATATACACAAAACAAACATTTCTCTTCCTATACCTCCCATAAAAAC		II			NA	NA	NA	NA	NA	NA		OpenSea	CAGGACAATGCGGGGGTGTACACAAGGCAAGCATTTCTCTTCCTGTACCTCCCATGGAGA[CG]CTGAGGCCCAGGGCTGCTGGTGAGTCATAAGCTGACCCAAGAGTCAAGAGCCATGCTCTT	GGGGTGTACACAAGGCAAGCATTTCTCTTCCTGTACCTCCCATGGAGACG			BACH2;BACH2	NM_021813;NM_001170794	5'UTR;5'UTR			TRUE					0.146482	0.614427	3.80688	0.000819356	0.00489545	-1.28064
cg16387046	chr12	55248207	+	cg16387046	49634405		ACCAATCAAAAACTATCAACCAAAATCCAAATTAAATAATACCAAAAAAC		II			NA	NA	NA	NA	NA	NA		OpenSea	CACAACCTTTCCAAAGGGCCCCTGGCTGTGTTGTTGATTCTCCAGTGGTTTGTGTCCCAA[CG]TTTCCTGGCATTACCTAACCTGGATTCTGGTTGACAGCTCCTGATTGGTGCCCTCTGCAT	CCAATCAGGAGCTGTCAACCAGAATCCAGGTTAGGTAATGCCAGGAAACG			MUCL1	NM_058173	TSS200					12:55247657-55248332	Unclassified		0.135317	0.285201	3.80418	0.000824992	0.00491957	-1.28732
cg01652514	chr13	114831142	+	cg01652514	62672302		ACTATATAACCCTACAATACTAAATAACRAATAAACTATAAACTAACCRC		II			rs75159665	0.015204	NA	NA	NA	NA		OpenSea	GGCCAGTGCAGGGCCACACAGCCCTGGCTCCCACAGACCGCAGGCTGGAGAATGGGGGTC[CG]CGGTCAGCTCATAGCCCACCCGCCACCCAGCACTGCAGGGTCACACAGCCCTGGCTCCCA	CGCGGTCAGCTCATAGCCCACCCGCCACCCAGCACTGCAGGGTCACACAG			RASA3	NM_007368	Body		RDMR	TRUE		13:114830702-114831785	Promoter_Associated		0.10221	0.353405	3.80211	0.000829356	0.00493603	-1.29246
cg19113920	chr17	11803540	+	cg19113920	21636351		ACCCTAATCACTTACAACAAAAAATCATCCTTCAATAATACAAATAAATC		II			NA	NA	NA	NA	NA	NA		OpenSea	GCTGGGGCCAGAACTCCAGTCCCCCGGTGCCTCCTGCTCCACTCCACACACCACTCCACA[CG]ACTTATCTGCACCATTGAAGGATGATTCCCTGCTGTAAGTGATCAGGGTGAAACTGGGAA	CCCTGATCACTTACAGCAGGGAATCATCCTTCAATGGTGCAGATAAGTCG			DNAH9;DNAH9	NM_004662;NM_001372	Body;Body			TRUE					0.113235	0.5462	3.79636	0.000841569	0.00499905	-1.3067
cg05963410	chr12	91349725	-	cg05963410	23702415		AACTAAATAACATAACATTTAAAAAAATACTTTACTATTAATAATATACC		II			NA	NA	NA	NA	NA	NA	chr12:91347804-91348096	S_Shore	ACCCTTGTGATAACTAAATGACATAACATTTGGGAAGGTACTTTGCTATTGGTAATATAC[CG]TACATGTGTACCTCAATTAAACAAATATTATTATTACCATAATGAATACCACAGGTTTGT	CGGTATATTACCAATAGCAAAGTACCTTCCCAAATGTTATGTCATTTAGT			C12orf12	NM_152638	TSS1500								-0.100765	0.846172	-3.79517	0.000844125	0.00500239	-1.30965
cg09010791	chr11	72448539	+	cg09010791	37777433		AAAAAATACCTATCTTTAACTAAAACTCTAAATCATCTTCTTACTAAACC		II			rs7122017	0.142206	NA	NA	NA	NA		OpenSea	CCCAGCCCAGCAACTCCATGGTAATATCTCTACCCACTACTGACTAGTGACCTGTTTCAC[CG]GCCCAGCAAGAAGATGACCCAGAGCCTTAGCCAAAGACAGGCACCCTCCAGCTTCCTTCT	CGGCCCAGCAAGAAGATGACCCAGAGCCTTAGCCAAAGACAGGCACCCTC			ARAP1	NM_001040118	5'UTR			TRUE					0.124634	0.447556	3.79458	0.000845383	0.00500239	-1.3111
cg27524988	chr6	24583477	-	cg27524988	32758480		AACCRTAATTATCAATACCACAATATCTACAAACAAACCTATAAATACAC		II			NA	NA	NA	NA	NA	NA		OpenSea	GAGAACCTGAGAGCCGTGATTGTCAATGCCACAGTATCTGCAAACAAACCTATGGGTGCA[CG]CCACTTCCCTCTCATCCCGGTGGAATCTTCCCAGGTTCTATGGGTTATTACAGTTCAAGA	GCCGTGATTGTCAATGCCACAGTATCTGCAAACAAACCTATGGGTGCACG			KIAA0319;KIAA0319;KIAA0319;KIAA0319;KIAA0319	NM_001168375;NM_001168374;NM_014809;NM_001168377;NM_001168376	Body;Body;Body;Body;Body								0.121636	0.665414	3.79237	0.000850153	0.00502096	-1.31658
cg04141008	chr16	3843232	-	cg04141008	24640437		TCRCCTTTCTCTTCAACAAATAAAACTTCCTAAAACACCTAACTATCRTC		II			NA	NA	NA	NA	NA	NA		OpenSea	AGAAAACCAAATCGCCTTTCTCTTCAGCAGATAAGACTTCCTGGAGCACCTGACTGTCGT[CG]CGTGGGGAACGTGAGCGCAACATGTCTTGCCACACCCAATGGAAGGCAGCACTCAGGCTG	CGCCTTTCTCTTCAGCAGATAAGACTTCCTGGAGCACCTGACTGTCGTCG			CREBBP;CREBBP	NM_001079846;NM_004380	Body;Body				16:3783185-3783456				-0.116056	0.612018	-3.78933	0.000856732	0.00505012	-1.32409
cg01933276	chr19	40004430	+	cg01933276	31638374		TTCTAAAACTACAACATATACTAACCAATCTTTAATTAATTAATTAATAC		II			NA	NA	NA	NA	NA	NA	chr19:40005648-40005869	N_Shore	ACAGACACCCCTCTCTTGGCTTCCTTCAAATTACTGAAAACAAGTCTCTCCACCCCCTAC[CG]TACCAACCAACCAACCAAAGACTGGCCAGCACATGCTGTAGTCTCAGAACTTTGGGAGGC	TCTGAGACTACAGCATGTGCTGGCCAGTCTTTGGTTGGTTGGTTGGTACG			SELV	NM_182704	TSS1500								-0.101921	0.742943	-3.78501	0.000866186	0.00509063	-1.33478
cg04561005	chr17	25872931	+	cg04561005	38626328		TCCTACCTCTAAAAATAATTCCTAACATATACCATTTACACAAAACTTTC		II			NA	NA	NA	NA	NA	NA		OpenSea	GCCCAAACGCTGGCTCAGGCTAAGGCCAGGTGGGCTAATCTCAATGTTGGCCTGTGGTGG[CG]AAAGTCTTGTGCAAATGGCATATGTTAGGAATCACTCCCAGAGGCAGGACCCTTGAAGGC	CCTGCCTCTGGGAGTGATTCCTAACATATGCCATTTGCACAAGACTTTCG			KSR1	NM_014238	5'UTR			TRUE					-0.109934	0.589884	-3.78415	0.000868101	0.00509063	-1.33693
cg13576859	chr9	97403129	+	cg13576859	48660484		CCTAATAACCTAAAAAACACTATCTTCAATCTAATCTTCACACAATAACC		II			NA	NA	NA	NA	NA	NA	chr9:97401286-97402067	S_Shore	GAACCCACTGGAGAGTTTGGAGAAGAAGAGAGGCATGGTCTACCCTGTGTCTTCATACTG[CG]GCTACTGTGTGAAGATCAGACTGAAGACAGTGCCCTCCAGGTTACTAGGAGATAGTGAGC	CGGCTACTGTGTGAAGATCAGACTGAAGACAGTGCCCTCCAGGTTACTAG			FBP1;FBP1	NM_001127628;NM_000507	TSS1500;TSS1500								-0.129922	0.700746	-3.78393	0.000868568	0.00509063	-1.33745
cg07796563	chr12	133430707	+	cg07796563	55621404		AATTAAATCTTACCTATTAACCTTATTAACCCCTAACCTTAATATAAAAC		II			NA	NA	NA	NA	NA	NA	chr12:133429925-133430579	S_Shore	AAAAAGAACCTGTAGGAAAAAATACACGAGGCTCTCCTCTCCATTTGAAAGGCTTTTCTG[CG]CCTCACACCAAGGCCAGGGGCCAATAAGGCCAACAGGTAAGACCCAACCAGGTAAAAAAC	CGCCTCACACCAAGGCCAGGGGCCAATAAGGCCAACAGGTAAGACCCAAC			CHFR;CHFR;CHFR;CHFR;CHFR	NM_001161345;NM_001161347;NM_018223;NM_001161346;NM_001161344	Body;Body;Body;Body;Body								-0.117251	0.770222	-3.7823	0.000872179	0.00509835	-1.34149
cg21123740	chr4	120502068	-	cg21123740	33790329		TAATTCCACCACTATTTATATTCACCTTTACACAATACATTACCAAAAAC		II			NA	NA	NA	NA	NA	NA		OpenSea	TCATATCAGAATAATTCCACCACTGTTTATGTTCACCTTTACACAATACATTGCCAAAAA[CG]ACTTCAGAGCCCTGGATCTATTTAATAATGAAGATTTATTTTAAGGGTGGTATCCTGCCT	AATTCCACCACTGTTTATGTTCACCTTTACACAATACATTGCCAAAAACG			PDE5A;PDE5A;PDE5A	NM_001083;NM_033430;NM_033437	Body;Body;Body			TRUE					0.101197	0.453177	3.78142	0.000874135	0.00509835	-1.34367
cg11276388	chr6	12064975	-	cg11276388	31606450		TTTCCTAACAACTTCATAAAATTTTCATTTTTTATATATCCCCTCCCCAC		II			NA	NA	NA	NA	NA	NA		OpenSea	GAGAGGCTACCTTTCCTGACAGCTTCATGGAGTTTTCATTTTTTGTGTGTCCCCTCCCCA[CG]CCGTACACACACATATTCCCATTACACTTCTGTTGATCAGTTAGATCAGTTAGTGGCTGC	TTCCTGACAGCTTCATGGAGTTTTCATTTTTTGTGTGTCCCCTCCCCACG	TRUE		HIVEP1	NM_002114	Body								-0.113683	0.684164	-3.78087	0.000875365	0.00509835	-1.34504
cg03750061	chr10	119131167	-	cg03750061	18614367		ACTACTTCAACCCCATCAATCCCATTCTAATTTAAATCTTACAAAACRCC		II			NA	NA	NA	NA	NA	NA	chr10:119133803-119135632	N_Shelf	CCGGCTTCCTGGCTACTTCAACCCCATCAATCCCATTCTAGTTTAAATCTTACAAAGCGC[CG]GGCAAGGTGGCTCACACCTGTAATCCCAGCACTTTGGGAGGCTGAGGTGGGAGGATCACT	CGGCGCTTTGTAAGATTTAAACTAGAATGGGATTGATGGGGTTGAAGTAG			PDZD8	NM_173791	Body								-0.111707	0.569501	-3.77993	0.000877442	0.00509835	-1.34735
cg02724472	chr7	102553293	-	cg02724472	27793423		TTAAACTCTACTTTAAACTTATACTCAAACTATCTCCACAAAAATAATCC		II			NA	NA	NA	NA	NA	NA		OpenSea	GTTTTCAGGACTTGGACTCTGCTTTAGACTTGTGCTCAGACTGTCTCCACAAAAGTGGTC[CG]TTTCCTCATCCAATGAGCTCTGCCTGTTTGTCTGTGTGACACTCCAGTGGAAGGAAGCCA	CGGACCACTTTTGTGGAGACAGTCTGAGCACAAGTCTAAAGCAGAGTCCA		TRUE	LRRC17;FBXL13;LRRC17;FBXL13	NM_005824;NM_145032;NM_001031692;NM_001111038	TSS200;Body;TSS200;Body								0.105611	0.471063	3.77961	0.000878169	0.00509835	-1.34816
cg16912957	chr6	30124214	+	cg16912957	35667461		TAACTCAAAATTAAACRATCCTACRAAAACTATACTCCACTTCCTTTTCC		II			NA	NA	NA	NA	NA	NA		OpenSea	ATGTCCCATTCCTGACTCTCATCCAAACCCTCCCCCACACCCTACCACCACTCCCTGTTC[CG]GAAAAGGAAGTGGAGCACAGTCCCCGTAGGACCGTCTAACTCTGAGCCAGACTAACAGAA	GGCTCAGAGTTAGACGGTCCTACGGGGACTGTGCTCCACTTCCTTTTCCG			TRIM10;TRIM10	NM_006778;NM_052828	Body;Body								0.137478	0.433027	3.77831	0.000881058	0.00510549	-1.35135
cg27457290	chr2	64246845	+	cg27457290	21770408	67734375	TCAAATCAATTAATCTTAAAAATAACAAAAACTACACTAAAAAAATCACA	TCGAATCGATTAATCTTAAAAATAACGAAAACTACGCTAAAAAAATCGCG	I	T	Red	rs115404815	0.123762	NA	NA	NA	NA	chr2:64245934-64246893	Island	CCAACTCCCAGTTTTCAGGAACACCCAGAAAACCTCCTGCCGCCTTCCCCGGGACTGGGA[CG]CGACCCCTCCAGCGTAGCCCTCGCCACCCCCAAGACCAACCGACTCGAAACATCCCTAAA	CGCGACCCCTCCAGCGTAGCCCTCGCCACCCCCAAGACCAACCGACTCGA			VPS54;VPS54	NM_016516;NM_001005739	TSS1500;TSS1500				2:64099250-64100397	2:64245639-64247621	Promoter_Associated	TRUE	0.112926	0.57499	3.7771	0.000883784	0.00511166	-1.35436
cg15627464	chr12	124985655	+	cg15627464	11680503		CCAAAAAAACTTTATACCTTAAACTTCTCAAAATATCAAAAAATTCTATC		II			NA	NA	NA	NA	NA	NA		OpenSea	CGCGCGCACGCGCGCACACACACACACACACACACACACACACACACACACACACACACT[CG]ACAGAACCCTCTGATACTCTGAGAAGCCCAAGGCACAAAGCCCCCCTGGGGTGGGCGGAA	CAGGGGGGCTTTGTGCCTTGGGCTTCTCAGAGTATCAGAGGGTTCTGTCG			NCOR2;NCOR2	NM_006312;NM_001077261	5'UTR;5'UTR			TRUE	12:123551376-123551979			TRUE	0.11437	0.554426	3.7761	0.000886034	0.00511506	-1.35684
cg06012872	chr10	45374841	-	cg06012872	66618347		TCTAAACAAACATTCTCTTATAAAATACTATAAAAACTCRAACTCTAACC		II			NA	NA	NA	NA	NA	NA		OpenSea	CTTGTCACTTCTCTAAACAAGCATTCTCTTGTGAGGTGCTATGAAAGCTCGAGCTCTGGC[CG]CCCCTTGGAGTTACTCACTGCGGACGTTCCCATGGGTGTGCGTGATGCACGTGGTAATAA	CTAAACAAGCATTCTCTTGTGAGGTGCTATGAAAGCTCGAGCTCTGGCCG								TRUE	10:44694689-44694930	10:45374031-45374969	Promoter_Associated_Cell_type_specific	TRUE	0.131286	0.351415	3.77194	0.000895434	0.00513216	-1.36711
ch.12.973812R	chr12	49046495	+	ch.12.973812R	36661483		TCAACCATTCTCTAAATATAAATACTTAAAATTAAAATAATAATATAACT		II			NA	NA	NA	NA	NA	NA		OpenSea	ATGACAAGGAGGGCAAAAGATTACTTTCTATAAGAACTGAAATGGGCACAGAATGGCTTA[CA]GTTATACCATCATCTTAACTTTAAGCATTTACATTCAGAGAATGGTTGAAAGTAACTCAT	CAGTTATACCATCATCTTAACTTTAAGCATTTACATTCAGAGAATGGTTG													0.108467	0.1985	3.77171	0.000895972	0.00513216	-1.36769
cg11070069	chr6	105389370	-	cg11070069	56604338	34759380	AAACAAAACAAAACAAAACAAAAACACAAACCACACAAAAACACAAAACA	AAACGAAACGAAACAAAACGAAAACGCAAACCACGCGAAAACGCAAAACG	I	C	Grn	NA	NA	NA	NA	NA	NA	chr6:105388190-105389545	Island	CTTGGAGCGGGAGGGCGGGGCGGGGCAGGGCGGGGGCGCAGGCCACGCGGGGGCGCAGGG[CG]CGAGGGTGCGGCGCAGGCTGGGGTCCCGGCGGCGGGTCCTCGCGGCCGGTGCCGGCTCGT	CGCCCTGCGCCCCCGCGTGGCCTGCGCCCCCGCCCTGCCCCGCCCCGCCC									6:105494945-105496203	6:105389331-105389613	Unclassified	TRUE	-0.108242	0.31845	-3.77123	0.000897045	0.00513216	-1.36886
cg02297967	chr8	57473034	-	cg02297967	66693321		CTAAAACCTAAAACCACCACTCTATAAACACCAAATATATTACTAAACTC		II			NA	NA	NA	NA	NA	NA		OpenSea	CCAGGAAGTGTCTGAAGCCTGAAGCCACCACTCTATAAACACCAAATGTATTGCTGAGCT[CG]AGAATAAAAATGATATGTGTTAACTGTAGGCAAGGGACACATAAGCAAGGCAAAGTATTA	CGAGCTCAGCAATACATTTGGTGTTTATAGAGTGGTGGCTTCAGGCTTCA										8:57472633-57473066	Unclassified_Cell_type_specific		0.153972	0.253757	3.77068	0.000898314	0.00513216	-1.37024
cg00302083	chr8	134742457	+	cg00302083	32743478		CTCCTCCRCAAAAATAAATCCCAATTCCAACTTCCTATTTATTTTACATC		II			rs113339660	0.000457	NA	NA	NA	NA		OpenSea	CCTCACCAAACACTCCCAATGTATTTCCTGGTGAAGTGGAAAATGACATCATTTAAAGAG[CG]ATGCAAAACAAACAGGAAGTTGGAACTGGGATCCATTCCTGCGGAGGAGGGTGGAGGAAG	TCCTCCGCAGGAATGGATCCCAGTTCCAACTTCCTGTTTGTTTTGCATCG								TRUE				TRUE	0.110828	0.474985	3.77035	0.000899067	0.00513216	-1.37105
cg03680291	chr16	47052148	+	cg03680291	40792360		CTATATTAAACACTAACTTTCTAACRTCTATACCTTAAACAAAACTATAC		II			NA	NA	NA	NA	NA	NA	chr16:47047799-47048150	S_Shelf	AGGTCCTTTTTTTGCTGTCTAGTGTTATTACAGATGAAGTTTTTAGGAAAGAAGTGAAAA[CG]TACAGTTTTGCTTAAGGCACAGACGTTAGAAAGTCAGTGTCCAACATAGCCTGAACAGTT	CGTACAGTTTTGCTTAAGGCACAGACGTTAGAAAGTCAGTGTCCAACATA										16:47051993-47053093	Unclassified	TRUE	0.100236	0.475497	3.76975	0.000900438	0.00513216	-1.37254
cg18307978	chr7	30953124	+	cg18307978	47729325		TATAATCACTATCTACCATCTCTAAAACRCCCTCAAAAATAACCCACACC		II			NA	NA	NA	NA	NA	NA		OpenSea	AGGACTCGTCTAGAGAGATGAGGCTGGCGGGGCTGTGGGCAGGGCATGTGGGTGTGGGGA[CG]GTGTGGGCCATCTCTGAGGGCGCCTCAGAGATGGCAGATAGTGATTACAGCAGCTGTCCT	CGGTGTGGGCCATCTCTGAGGGCGCCTCAGAGATGGCAGATAGTGATTAC			AQP1	NM_198098	Body			TRUE					-0.109219	0.644679	-3.76942	0.00090119	0.00513216	-1.37335
cg12376829	chr7	1915363	+	cg12376829	44781423		CCTATAACAATTACTCTACACAACCCCRCTCRATTACATCATAAATATTC		II			NA	NA	NA	NA	NA	NA	chr7:1913829-1914077	S_Shore	CCTGTTTAGTAACGCTGCATGTGCAACAGATAACAGGTAGTTCACGTGCACAGACGTGTG[CG]AACATCTATGATGTAACCGAGCGGGGCTGTGCAGAGCAACTGTTACAGGCTGAACTGTGT	CTGTAACAGTTGCTCTGCACAGCCCCGCTCGGTTACATCATAGATGTTCG			MAD1L1;MAD1L1;MAD1L1	NM_003550;NM_001013837;NM_001013836	Body;Body;Body				7:1881767-1881913			TRUE	-0.119205	0.396083	-3.76892	0.000902339	0.00513216	-1.37459
cg17476223	chr4	77663285	-	cg17476223	51629437		CAAATATCCCTTACCTAATTTCCTTATAAAAATATAAATATCTAAATTAC		II			rs344144	0.469868	NA	NA	NA	NA	chr4:77661449-77663084	S_Shore	GTTGAGTTTCTCAAGTGTCCCTTACCTGGTTTCCTTATAAAGATATAGGTATCTAGATTA[CG]TATGTTGTTATACAGATTCTCTATCTATCTGTCTACCTCCATTTTAGGAAGTCACCACCT	AAGTGTCCCTTACCTGGTTTCCTTATAAAGATATAGGTATCTAGATTACG			SHROOM3	NM_020859	Body								-0.102393	0.812751	-3.76679	0.000907236	0.00513424	-1.37986
cg01810593	chr8	22464288	-	cg01810593	43690409		AAATACTTATTAAATTCAATTCTATCACCATACTAATATTACCCCCACCC		II			NA	NA	NA	NA	NA	NA	chr8:22462092-22462868	S_Shore	TCCCCTAACGGAAATGCTTATTGGATTCAGTTCTGTCACCATGCTGGTATTGCCCCCACC[CG]CCTCAAAGCCATTGCTTTGCTGTTTTTGTGCAAGGTGTGGGAAATCTTGATGGGAAAGGC	CGGGTGGGGGCAATACCAGCATGGTGACAGAACTGAATCCAATAAGCATT			KIAA1967;KIAA1967	NM_021174;NM_199205	Body;Body					8:22464134-22464291	Gene_Associated		-0.116017	0.543558	-3.7666	0.000907666	0.00513424	-1.38032
cg15988320	chr5	140868422	-	cg15988320	10626382		TCTAAACTATCAAACTTTACTACCAAAAAAACTAAATCAACCTACAACAC		II			NA	NA	NA	NA	NA	NA	chr5:140871064-140872335	N_Shelf	GTTGAGTACCATCTGAGCTGTCAAACTTTGCTGCCAAGGGGGCTGAATCAACCTGCAGCA[CG]AAGTGAGTGGGGAGGTAGGAAGCTTCTGTGACACAGATTTGCAGCCTGTGTTCCCAAGGT	CGTGCTGCAGGTTGATTCAGCCCCCTTGGCAGCAAAGTTTGACAGCTCAG			PCDHGA4;PCDHGC3;PCDHGA12;PCDHGA11;PCDHGA11;PCDHGA9;PCDHGA1;PCDHGB1;PCDHGB6;PCDHGB3;PCDHGB7;PCDHGC5;PCDHGC5;PCDHGA6;PCDHGA8;PCDHGA10;PCDHGA5;PCDHGB4;PCDHGC4;PCDHGA3;PCDHGA2;PCDHGA7;PCDHGB2;PCDHGB5;PCDHGC3	NM_018917;NM_002588;NM_003735;NM_032092;NM_018914;NM_018921;NM_018912;NM_018922;NM_018926;NM_018924;NM_018927;NM_018929;NM_032407;NM_018919;NM_032088;NM_018913;NM_018918;NM_003736;NM_018928;NM_018916;NM_018915;NM_018920;NM_018923;NM_018925;NM_032403	Body;Body;Body;Body;Body;Body;Body;Body;Body;Body;Body;TSS1500;TSS1500;Body;Body;Body;Body;Body;Body;Body;Body;Body;Body;Body;Body			TRUE				TRUE	0.106914	0.407563	3.76658	0.000907711	0.00513424	-1.38037
cg08017880	chr11	407180	-	cg08017880	68632418	10803382	AACTCAAATTCACCAAAAAATCAACAAAAAACTCTACAAAAAAACAAACA	GACTCAAATTCACCAAAAAATCGACGAAAAACTCTACGAAAAAACGAACG	I	T	Red	NA	NA	NA	NA	NA	NA	chr11:406491-407871	Island	GGCGTCGGCAGCGGCTCAGGTTCACCAAGAGGTCGGCGGAGGGCTCTGCGGGAGGGCGGG[CG]TCGGCGGCGCAGGGGCGGGGGCGGGGGAGGGCGGGGCCGGAGGCTCAGGGGCGGTGCCGG	CGCCCGCCCTCCCGCAGAGCCCTCCGCCGACCTCTTGGTGAACCTGAGCC			SIGIRR;SIGIRR;SIGIRR	NM_001135054;NM_021805;NM_001135053	Body;Body;Body	high-CpG:397129-397192		TRUE	11:396355-397842	11:406490-408096	Unclassified		-0.11269	0.337672	-3.76378	0.000914179	0.00516134	-1.38728
cg03488097	chr2	3184399	+	cg03488097	17660502	45683437	AATAAATATCCCCATATCAATACCCCTTATCAATACTAAAATAATAAACA	AATAAATATCCCCGTATCGATACCCCTTATCGATACTAAAATAATAAACG	I	T	Red	NA	NA	NA	NA	NA	NA	chr2:3184187-3185413	Island	CCAGCACCGACGTGGGGACGCTCGCTATTTCAGCACCGACAAGGGGCACCGACACGGGGA[CG]CTCACTATTCCAGCACCGACAAGGGGCACCGACACGGGGACACTCACTATTCCAGCACCG	CGCTCACTATTCCAGCACCGACAAGGGGCACCGACACGGGGACACTCACT									2:3163177-3164409				-0.142158	0.750362	-3.76247	0.000917234	0.00516558	-1.39052
cg11265488	chr8	35913614	-	cg11265488	73657346		AAATCAACAAAACATATAAAATCAACACTTTACRTACTCCTTAAAAAAAC		II			rs78121631	0.014335	NA	NA	NA	NA		OpenSea	ACAGTACTCGAGGATCAACAAAGCATGTGAAATCAGCACTTTACGTGCTCCTTGAGAGGG[CG]CTGCTTCAGGCAAGATGAGAGTCCCTCCTTTCCCACAACTCCCCATGACAATTTACAGCC	CGCCCTCTCAAGGAGCACGTAAAGTGCTGATTTCACATGCTTTGTTGATC								TRUE					0.120622	0.651569	3.76202	0.000918288	0.00516558	-1.39164
cg09866695	chr1	221747446	+	cg09866695	26675465		ACTTTAAAAAAACTAATCTAAATTAAAAAAAATTCAAAACAACTCTACCC		II			NA	NA	NA	NA	NA	NA		OpenSea	ACCAGGATCCCAGATGGATGACATGTGATGGAGACTTTGGGGAGAAAAGGGAAGCCAGCA[CG]GGCAGAGTTGTTTTGAATTTTCTTCAACCCAGACTAGCTTCTCCAAAGTCACTCATTTGA	CGGGCAGAGTTGTTTTGAATTTTCTTCAACCCAGACTAGCTTCTCCAAAG								TRUE					0.147571	0.581031	3.76124	0.000920096	0.0051658	-1.39356
cg12993663	chr11	118097038	+	cg12993663	74615410		TCAATAACTAACACAAAAATAAACTAAAATCCRTATACTATTCCATTTAC		II			NA	NA	NA	NA	NA	NA		OpenSea	CTGCCTCCTTACATATTTTAAGTTTGGCCTAAAGGTTTCTCTGTACATCATGAACTATAA[CG]TAAATGGAATAGTATACGGACTCTAGTCTACTCTTGTGCCAGTCACTGAGTTTGGCCAAT	CGTAAATGGAATAGTATACGGACTCTAGTCTACTCTTGTGCCAGTCACTG			AMICA1	NM_001098526	TSS1500								0.108105	0.53688	3.76051	0.000921806	0.0051658	-1.39536
cg08169341	chr8	48437852	-	cg08169341	67721489		CTAAATTCATTTACATATTATACCAAAAAACAACTACTTACTACCTTATC		II			NA	NA	NA	NA	NA	NA		OpenSea	CCAGGGGGTGACTGAGTTCATTTACATGTTGTGCCAAAGGGCAGCTGCTTGCTGCCTTGT[CG]TCACAAGATTCTGTGGAGAATCCTGATAGTCCATTTACCAGAATAGGAGCCTGGAAAACA	TGAGTTCATTTACATGTTGTGCCAAAGGGCAGCTGCTTGCTGCCTTGTCG			KIAA0146	NM_001080394	Body			TRUE				TRUE	0.103737	0.741633	3.75926	0.000924732	0.0051658	-1.39845
cg04193065	chr15	31528995	+	cg04193065	60701310		TAAATATTCTAATCTAAAAAAAAACCTCTACATAAAACACAAAAAAACTC		II			NA	NA	NA	NA	NA	NA		OpenSea	GAGGGAATGAGTCATACCCCCAACCCCCAGCATAAGGGATGAAAATACAGAAGCCAGATA[CG]AGTTCCCTTGTGCTCCATGCAGAGGTTTCCTTCCAGATTAGAATACTTAGGTCCCCAATC	CGAGTTCCCTTGTGCTCCATGCAGAGGTTTCCTTCCAGATTAGAATACTT								TRUE				TRUE	0.184594	0.500768	3.75913	0.000925042	0.0051658	-1.39877
cg23998478	chr2	121269292	+	cg23998478	61602465		RCRACAAAAAATTTCACACAATCAAAAACRTTAACTATACATACTTTCRC		II			NA	NA	NA	NA	NA	NA		OpenSea	AATAATAAAAGCGGGTGTGGACGTGTCGTTCTCACAGGGCATTTGGCTGAGCCCGGGCAA[CG]CGAAAGCATGCATAGTTAACGCTCCTGACTGTGTGAAACCCTTTGTCGCGGCACCGGCTC	CGCGAAAGCATGCATAGTTAACGCTCCTGACTGTGTGAAACCCTTTGTCG								TRUE	2:120985755-120985861				0.100919	0.343089	3.75801	0.000927673	0.0051711	-1.40154
cg20596647	chr6	112163498	+	cg20596647	36751301		AATACCTCTAAACCCATAAACACTAAACAAAACAATTCCTATATACAAAC		II			rs116311231	0.013032	NA	NA	NA	NA		OpenSea	TAGTTTCTGAGGCTGGCAGCCTGTAGTACATGTATCAGGGAGGGCCTGAGGAACAATTCC[CG]TCTGCACATAGGAACTGCCCTGTCCAGTGTCCATGGGTTCAGAGGCACCAGAAGCACCTG	GTGCCTCTGAACCCATGGACACTGGACAGGGCAGTTCCTATGTGCAGACG			FYN	NM_002037	5'UTR			TRUE		6:112163389-112163600	Promoter_Associated_Cell_type_specific		0.104685	0.223858	3.75529	0.000934101	0.00517798	-1.40826
cg23055674	chr7	99954284	+	cg23055674	66648412		RCACAAAATCCTAAACCCRTCTCTAACAAAAAATCTACAAATCTTTACCC		II			NA	NA	NA	NA	NA	NA		OpenSea	ATGGGCAGAGCCTCCTATGGAGGGAGCCCTGTGGGTCACCAAAGCTCCAGTGACCACCCC[CG]GGCAAAGACCTGCAGATCCCCTGTTAGAGACGGGCCCAGGACTTTGTGCGGGGTGCCCAC	CACAAAGTCCTGGGCCCGTCTCTAACAGGGGATCTGCAGGTCTTTGCCCG			PILRB;PILRB;PILRB	NM_175047;NM_178238;NM_013440	5'UTR;TSS1500;5'UTR								-0.107297	0.500785	-3.75517	0.000934372	0.00517798	-1.40854
cg19856897	chr7	142495846	+	cg19856897	73719425		TAAAATTATATACCCTACTCTCAAATCAACACCTCTTTATTAACCAACCC		II			NA	NA	NA	NA	NA	NA	chr7:142494563-142495248	S_Shore	TTCCTCCTAAGCCAGAGATCCCTGGGTCCAGGGTGAGGGCACGGCATTCATGCTTACCCA[CG]GGCTGGTCAACAAAGAGGTGCTGACCTGAGAGTAGGGCACATAACCTCAGCCACTGGGGT	CGGGCTGGTCAACAAAGAGGTGCTGACCTGAGAGTAGGGCACATAACCTC							CDMR						0.118647	0.27367	3.75467	0.000935568	0.00517798	-1.40978
cg21229179	chr9	138972602	-	cg21229179	63742351		TAAATTAACTAAAAATCTCCTCCTCTCCAAACACRTAAAAACRAAAAACC		II			rs114018130	0.032146	NA	NA	NA	NA		OpenSea	GTCGTGGAGTGTGGGTTAGCTGGGGGTCTCCTCCTCTCCAGACACGTGGAGACGGGGGGC[CG]TGACACACACCCAGACCCCAGCGGAGTCACTGCAGAGGATGCAGGGAGAGCAGACGGCAG	CGGCCCCCCGTCTCCACGTGTCTGGAGAGGAGGAGACCCCCAGCTAACCC			NACC2	NM_144653	5'UTR			TRUE					-0.103197	0.708788	-3.75457	0.000935805	0.00517798	-1.41003
cg04509559	chr14	69864994	+	cg04509559	59674324	46610307	CTCTCACAAAAATTAACTATTAACAACATTATAATTAAACTCATATAACA	CTCTCGCGAAAATTAACTATTAACGACGTTATAATTAAACTCGTATAACG	I	A	Red	NA	NA	NA	NA	NA	NA	chr14:69864713-69865073	Island	GAGGCCTTTCTCACCATCGCGCCAAACTCTCTTCGCTACAGCAGCTGCCGACACCGCCGC[CG]TTACACGAGCTTAACTACAACGCCGCTAACAGCCAATCCTCGCGAGAGGAGCCGCCGGAA	CTCTCGCGAGGATTGGCTGTTAGCGGCGTTGTAGTTAAGCTCGTGTAACG			ERH;ERH;SLC39A9	NM_004450;NM_004450;NM_018375	1stExon;5'UTR;TSS1500	high-CpG:68934724-68934802			14:68934436-68934866	14:69864616-69865833	Promoter_Associated		0.147159	0.398202	3.75393	0.00093732	0.00517798	-1.4116
cg17434634	chr19	49522954	-	cg17434634	42810499	71742498	AAAAAAAACCCCCACAATAATAATCTACAAATTATAAAAACTAAAACCCA	AAAAAAAACCCCCGCGATAATAATCTACGAATTATAAAAACTAAAACCCG	I	A	Red	NA	NA	NA	NA	NA	NA	chr19:49522773-49523093	Island	ACCCAGACACCTGGGAAGGACCCCCGCGGTGGTGGTCTGCGAGTTGTGGGGGCTGGGGCC[CG]AAGTATTCCGGGGCGCGCGGGTCCCCGCTGGGAGAGCCAGTGTACTGCGCCCTCGTCTCG	CGGGCCCCAGCCCCCACAACTCGCAGACCACCACCGCGGGGGTCCTTCCC								TRUE	19:54214495-54215170	19:49522439-49523243	Unclassified		-0.160096	0.459207	-3.7532	0.000939074	0.00517837	-1.41342
cg04329351	chr10	81955971	+	cg04329351	43731506		CTAACACTTAAATATATAACCTTTACATATCAAAAATCAACTCAACCTTC		II			NA	NA	NA	NA	NA	NA		OpenSea	TAACCTCCACAATGCTCCTATTGGATAGGTATTATCATCCTCATTTTATAAGCAAGGGAA[CG]AAGGCTGAGCTGACTCTTGACATGCAAAGGTCACACACCCAAGTGCCAGAGCCAGACACT	CGAAGGCTGAGCTGACTCTTGACATGCAAAGGTCACACACCCAAGTGCCA			ANXA11;ANXA11;ANXA11	NM_145868;NM_145869;NM_001157	5'UTR;5'UTR;5'UTR			TRUE		10:81955806-81956401	Promoter_Associated		0.137106	0.733362	3.74996	0.000946815	0.00520704	-1.42141
cg12065228	chr1	19652788	-	cg12065228	11641466	62631405	ATCTACCCCCATCAACTCCATACTATTATTCCTCATAAAAATAACATACA	ATCTACCCCCATCAACTCCGTACTATTATTCCTCATAAAAATAACGTACG	I	C	Grn	NA	NA	NA	NA	NA	NA		OpenSea	CTTGTGTGCAGTGTCTGCCCCCATCAACTCCGTGCTGTTGTTCCTCATGGGGATGGCGTG[CG]CCACACCGCTGCTGAGTGCTGCTGGGCCCGTGGCTGCCCCTAGGGAAGCCTTCCGGGGGC	GTCTGCCCCCATCAACTCCGTGCTGTTGTTCCTCATGGGGATGGCGTGCG			PQLC2;PQLC2;PQLC2	NM_001040125;NM_017765;NM_001040126	Body;Body;Body				1:19525371-19525487				-0.100938	0.53569	-3.74961	0.000947658	0.00520704	-1.42228
cg26328687	chr11	96076794	-	cg26328687	49792426		ATATTATAAATAACACCACTAAACAACCTAACACRAACTATATAAACACC		II			NA	NA	NA	NA	NA	NA		OpenSea	CATTTTTCAGTATATTGTAAATGACACCACTGAGCAACCTAGCACGAGCTGTGTGAGCAC[CG]AGGAAATGTTCATTAATAGAATAAGGAAGATATGAATGTGTGTGTTGAGGGCGGAAGGGG	CGGTGCTCACACAGCTCGTGCTAGGTTGCTCAGTGGTGTCATTTACAATA			MAML2	NM_032427	TSS1500					11:96075971-96077000	Promoter_Associated		0.109563	0.463366	3.7486	0.000950084	0.00521107	-1.42476
cg04856396	chr17	3589140	+	cg04856396	39755424	48650419	CTAAAAACCCCACTATACATTCTCCTATTCTAAAACTAAACAAAAAAACA	CTAAAAACCCCGCTATACGTTCTCCTATTCTAAAACTAAACGAAAAAACG	I	A	Red	NA	NA	NA	NA	NA	NA		OpenSea	GCCCAGCCTGAGAACAGGAGAACACACAGCGGGGCCCCCAGGGACCCTCCCAACGTCCCC[CG]CCCCCCCGCCCAGCCTCAGAACAGGAGAACGCACAGCGGGGCCCCCAGGGACCCTCCCAA	CGCCCCCCCGCCCAGCCTCAGAACAGGAGAACGCACAGCGGGGCCCCCAG			P2RX5;P2RX5	NM_175080;NM_002561	Body;Body				17:3535753-3537049				0.145192	0.476693	3.7447	0.000959531	0.00524807	-1.43439
cg09435170	chr4	184256627	+	cg09435170	59669343		ATAAATCATAATACCAAAAATAAACTAATAAAAACAAATATAATTTTCCC		II			NA	NA	NA	NA	NA	NA		OpenSea	TAAATAGAAAGATATTGTCAATGTATGTGTCATCATTGTAAAAAGTTAAGTGGTTATGGA[CG]GGAAAATCACATCTGTTCTTACCAGTTCATTCTTGGTACTATGACTCATGGCTGATTATA	CGGGAAAATCACATCTGTTCTTACCAGTTCATTCTTGGTACTATGACTCA								TRUE				TRUE	0.14265	0.589823	3.74411	0.000960976	0.00524807	-1.43585
cg10274453	chr13	43378116	+	cg10274453	71747397		CTTTTAAAAACAAAAACTCTAAATTACACACATCACTCTATTAACATTCC		II			NA	NA	NA	NA	NA	NA		OpenSea	GAATATCCTGCCCTGCCTCTCTTGCAAGTAGGTTTCACCATCTGAGGATGTTCAGGCAAA[CG]GAATGTCAACAGAGTGATGTGTGCAATTCAGAGTTTCTGCCCTTAAAAGAAGACTTGCTC	CGGAATGTCAACAGAGTGATGTGTGCAATTCAGAGTTTCTGCCCTTAAAA								TRUE					0.163619	0.349823	3.74371	0.000961947	0.00524807	-1.43684
cg05088892	chr16	86029443	+	cg05088892	66704339	39797406	CACCTCTAAAAAAATAACAATAAAATAATATTCATTCCTCCAAAACTCCA	CGCCTCTAAAAAAATAACAATAAAATAATATTCGTTCCTCCGAAACTCCG	I	A	Red	rs16940219	0.063273	NA	NA	NA	NA		OpenSea	GATGCTGAGTGAGTTCTGGGGGTCAGCCTGCGGCCCCCAGCCCCCAGCAGTGGCTCATGT[CG]GAGTCCCGGAGGAACGAATACCACCCCACTGTCACTTCTTCAGAGGCGAAAGGGGAAGGG	CGGAGTCCCGGAGGAACGAATACCACCCCACTGTCACTTCTTCAGAGGCG									16:84586849-84587111				0.142926	0.39267	3.74195	0.000966241	0.0052498	-1.44117
cg00773142	chr16	81898406	-	cg00773142	19611315		ATATCACRAAACTACCATCCTTAATAATTTAATAATAACTACCTAAATAC		II			rs12102535	0.148106	NA	NA	NA	NA		OpenSea	ATGGCTGGTAAGTGTCACGGGGCTGCCATCCTTAATGGTTTGGTGATGGCTGCCTGGGTG[CG]GGAGTTGAAGAACCCTGGGGGCCTCCCGGGCTGAGCAGGGAGGACACTGTGATTGTTCAG	TGTCACGGGGCTGCCATCCTTAATGGTTTGGTGATGGCTGCCTGGGTGCG			PLCG2	NM_002661	Body			TRUE					-0.139066	0.712696	-3.74185	0.0009665	0.0052498	-1.44143
cg08822891	chr16	12625807	+	cg08822891	49615410		CTATAAATTCCTCCAAACTATAATTACTACATCTTAATTTTCAACAAAAC		II			rs7195492	0.339051	NA	NA	NA	NA		OpenSea	TCTTCTCCCCTCTCACGTCACAAGAAAAACCAGTCAAGAGGTCGGAGAGTGTGTTATAAC[CG]TCCTGCTGAAAATTAAGATGTAGCAATCACAGTTTGGAGGAATCCACAGCGACAGAGGAG	TGTGGATTCCTCCAAACTGTGATTGCTACATCTTAATTTTCAGCAGGACG			SNX29	NM_001080530	Body			TRUE					0.119798	0.496755	3.74149	0.000967383	0.0052498	-1.44232
cg05617650	chr22	50892951	-	cg05617650	18719499	48757510	AAATACCAAACCAAACCCTACTCTAAAATCACACACACCTCCAACAAACA	AAATACCAAACCAAACCCTACTCTAAAATCACACGCACCTCCAACAAACG	I	T	Red	NA	NA	NA	NA	NA	NA	chr22:50892836-50893042	Island	GCGAGAGGAGGGGGGTGCCAGGCCAGACCCTGCTCTGGGATCACACGCACCTCCAGCAGG[CG]TGAGATGGCGTCAGGCTGGGCCCGCGGGCAGCTGTCGTAACAGGGCCACACCACGCGGCG	CGCCTGCTGGAGGTGCGTGTGATCCCAGAGCAGGGTCTGGCCTGGCACCC			SBF1	NM_002972	Body				22:49239802-49240665				-0.122348	0.529396	-3.74055	0.000969684	0.00525302	-1.44463
cg20849150	chr1	59522993	+	cg20849150	69787436		CTCTCTACTACACATCTAATTTAAATTAAACCTATCAAAACTCCCTCTAC		II			NA	NA	NA	NA	NA	NA		OpenSea	GAGCAGCCAGAGCCCCGGGGGGCCGTCTTGGTGACTGCTGGGGAAAGTACTAGCTCTCCT[CG]CAGAGGGAGCTCTGACAGGCTCAATCCAAACCAGATGTGCAGCAGAGAGAGCACAGCCTA	CGCAGAGGGAGCTCTGACAGGCTCAATCCAAACCAGATGTGCAGCAGAGA								TRUE				TRUE	0.102823	0.464268	3.73803	0.000975893	0.00527388	-1.45084
cg05003908	chr8	144789164	-	cg05003908	39610426		RAAATCCCACCTTTAAAATAACCAACRATAAAACCCTAAAATCCATACTC		II			NA	NA	NA	NA	NA	NA	chr8:144788491-144791059	Island	GGATGGCATCCGGGATCCCACCTTTGAAGTGGCCAGCGATGGGACCCTGGAGTCCATGCT[CG]ATAGCACCAACGAGGGGACCCGGGAAGCCTCGCGCGACGGGACCACGGACGAGGCCCGGG	CGAGCATGGACTCCAGGGTCCCATCGCTGGCCACTTCAAAGGTGGGATCC			LOC100130274	NM_001162914	Body				8:144860480-144863032	8:144788950-144789606	Unclassified_Cell_type_specific		-0.129153	0.700507	-3.7376	0.000976962	0.00527388	-1.4519
cg06655216	chr12	89619329	+	cg06655216	68684346		TAAAAACTTAAATTAAAAAACRAATATCTCRCCTCTACCCTTAACTCACC		II			NA	NA	NA	NA	NA	NA		OpenSea	GATGAGCTCACCAACGTGACCTCACTTCAGAGAGCACTCAGATGAAAGGAAGTGTGATGT[CG]GTGAGTCAAGGGCAGAGGCGAGACACCCGCCTCTCAACTCAAGTTTCCAGGCAGAGAAAA	CGGTGAGTCAAGGGCAGAGGCGAGACACCCGCCTCTCAACTCAAGTTTCC								TRUE		12:89618920-89619560	Unclassified		0.125819	0.660686	3.73628	0.000980246	0.00528234	-1.45516
cg01948978	chr1	203712327	-	cg01948978	61762306		ATCTAAATAATTACCTCACTACTAAAAACCCAAAAAAACRTAACACACTC		II			NA	NA	NA	NA	NA	NA		OpenSea	GGCATGGTTAAATCTGAATGGTTACCTCACTGCTGAAAACCCAGAGGGGCGTGGCACACT[CG]CTTGTGTGGAAAAGCCTCTAAATGCATCCCTTCCTTTCTTTCCTGCTTCCTTTGCCTTAC	TCTGAATGGTTACCTCACTGCTGAAAACCCAGAGGGGCGTGGCACACTCG			ATP2B4;ATP2B4	NM_001684;NM_001001396	3'UTR;3'UTR			TRUE					0.150347	0.374697	3.73492	0.000983637	0.00529135	-1.45852
cg13909895	chr22	51066142	-	cg13909895	23646318	71746475	CAAATCCCCATAACCAAAATCATCAACAAAAATCAACACAATATTAAACA	CAAATCCCCATAACCGAAATCGTCGACAAAAATCAACACGATATTAAACG	I	A	Red	NA	NA	NA	NA	NA	NA	chr22:51066107-51067051	Island	CCCATAGCAGCCCAGGTCCCCATAGCCGAGGTCGTCGGCAAAGATCAGCACGATGTTGGG[CG]GACGGGCAACGGCCAGGCCAGCAGCCAGGGCCAGGAGGAGGGACCGCGGTGCCCCCATGG	CGCCCAACATCGTGCTGATCTTTGCCGACGACCTCGGCTATGGGGACCTG			ARSA;ARSA;ARSA;ARSA;ARSA	NM_000487;NM_001085425;NM_001085427;NM_001085426;NM_001085428	1stExon;Body;Body;Body;5'UTR				22:49412165-49413905	22:51066035-51067147	Promoter_Associated		-0.197722	0.448968	-3.73207	0.000990768	0.00532041	-1.46555
cg25565203	chr5	56989227	-	cg25565203	55791387		CTAATCAATCTACAAAAACAAAACAACAACCATTTACTAATCCCACTTAC		II			NA	NA	NA	NA	NA	NA		OpenSea	CTAGCCTTGTTCTAGTCAGTCTACAGAAACAGAACAGCAACCATTTGCTGGTCCCACTTA[CG]TCTCAAATGAATCCCAGCAAATGATGTGTCATTGAGGATAATACATGTTGCAGCTACATA	TAGTCAGTCTACAGAAACAGAACAGCAACCATTTGCTGGTCCCACTTACG								TRUE				TRUE	0.102548	0.712468	3.72968	0.00099677	0.00534331	-1.47142
cg02604995	chr16	88050370	-	cg02604995	20788341		TATTTCCRTTTTACTCCTCATATACAAATAAAATATAATAATAACCRACC		II			rs6540147	0.04593	NA	NA	NA	NA	chr16:88052061-88052392	N_Shore	TTGAGGTCACGTGTTTCCGTTTTGCTCCTCATATACAGGTGGAATGTAATAGTGGCCGAC[CG]ACGGATGTTCTGAAAAAATGCACGTCTGAGCGTACGTTCCTGGCAGCATCCCTGTACTTC	CGGTCGGCCACTATTACATTCCACCTGTATATGAGGAGCAAAACGGAAAC			BANP;BANP	NM_017869;NM_079837	Body;Body				16:86607667-86607904				-0.121073	0.561683	-3.7266	0.0010046	0.00537591	-1.47903
cg14483391	chr3	183749227	-	cg14483391	10730510		CACCTAAAAACAATAATAATCATCCATACCTTCTCRATAAAACACTATAC		II			NA	NA	NA	NA	NA	NA		OpenSea	AGTTCACGTGCCACCTGGAGGCAGTGGTAGTCATCCATGCCTTCTCGGTGAGGCACTGTA[CG]CCAGAGTGACTTTAAAGTATGAGGAAGCCATTAGCACTGCTCCAGGGACCACATATTTTT	ACCTGGAGGCAGTGGTAGTCATCCATGCCTTCTCGGTGAGGCACTGTACG		TRUE	HTR3D;HTR3D;HTR3D	NM_001145143;NM_001163646;NM_182537	TSS1500;TSS1500;TSS200								0.11374	0.454855	3.72517	0.00100824	0.00537712	-1.48255
cg19491415	chr10	32217948	-	cg19491415	63726340	34690351	CCCAACAAAAATCCAAATAAAAAACAACCAACATACAATATAAAAACTCA	CCCGACGAAAATCCGAATAAAAAACAACCAACGTACGATATAAAAACTCG	I	A	Red	NA	NA	NA	NA	NA	NA	chr10:32217353-32218392	Island	GGGGGTGCGGCGCCCGGCGGGGATCCGAATAGGGGGCAGCCAGCGTACGGTGTGGGAACT[CG]GGCCGGCGCGGGAGCCTGCGGTCAAGGGGGCTCAGCACTTTGTAAACAAGGAGTGGGAAG	CCCGGCGGGGATCCGAATAGGGGGCAGCCAGCGTACGGTGTGGGAACTCG			ARHGAP12	NM_018287	TSS200				10:32256706-32258398	10:32217742-32218077	Promoter_Associated	TRUE	-0.12507	0.351003	-3.72491	0.00100889	0.00537712	-1.48318
cg12048341	chr1	201712730	-	cg12048341	64683477		AAACAAAATACTTTAAACATATAAACTTTAATAAATAAAATTATAACCAC		II			rs74231058	0.0114	NA	NA	NA	NA	chr1:201708787-201709429	S_Shelf	GAAAATGTGAAGAGCAGAATGCTTTAAACATGTGGGCTTTGATAAGTGGAATTATGACCA[CG]TGAAGTCATTCCCAGAAGCAAGAGTCTCTCCCAAATTCTTTAGATTTTTTTTTTAGCATC	CGTGGTCATAATTCCACTTATCAAAGCCCACATGTTTAAAGCATTCTGCT			NAV1;NAV1	NM_001167738;NM_020443	Body;Body								-0.101159	0.83357	-3.72445	0.00101007	0.00537712	-1.48431
cg16195004	chr14	93263831	+	cg16195004	30607469		ACTAACATTATCTTTCCTACTAAAAACTATTACAACCCCTTAATCAACTC		II			NA	NA	NA	NA	NA	NA	chr14:93260307-93260924	S_Shelf	CCTGCTGCCATCATGTCTTGGTTTGTTGATCTTGCTGGAAAGGCAGAAGATCTTTTAAAC[CG]AGTTGATCAAGGGGCTGCAACAGCTCTCAGTAGGAAAGACAATGCCAGCAACATATATAG	CTGGCATTGTCTTTCCTACTGAGAGCTGTTGCAGCCCCTTGATCAACTCG			GOLGA5	NM_005113	Body								0.110505	0.497995	3.71722	0.00102874	0.00546705	-1.50211
cg10660253	chr12	7940546	+	cg10660253	59609365		CCRATAAATAAAACTAATACATCATACTTCAAACAAATAATCTATATCTC		II			NA	NA	NA	NA	NA	NA		OpenSea	ATTAAGAGAGACAGGAGGGCAAGTTTTTCCCTTCTTTTAAAGAAATCATCCTATTTCCTA[CG]AGACATAGACTATCTGCCTGAAGCATGATGTACTAGCCCCACTCACCGGCTCCCTGATGC	CGAGACATAGACTATCTGCCTGAAGCATGATGTACTAGCCCCACTCACCG			NANOG	NM_024865	TSS1500								0.172781	0.756351	3.7151	0.0010343	0.00548714	-1.50735
cg08034867	chr17	990908	+	cg08034867	23732439		AATATCRATAATCTAACTTTAACTTAAACAACRACTATCTAATATACCTC		II			rs35339359	0.406022	NA	NA	NA	NA		OpenSea	GGGAGTTTATTTCCTTTTCCAGGGAGTACTGAGGCCCGGCCCATCAATGCCCACGCTACA[CG]AGGCATACTAGACAGTCGCTGCCTAAGCCAAAGTCAGATCACCGATATTCTTCCAGGAAA	CGAGGCATACTAGACAGTCGCTGCCTAAGCCAAAGTCAGATCACCGATAT			ABR;ABR;ABR	NM_021962;NM_001092;NM_001159746	Body;Body;Body		DMR		17:937583-937769			TRUE	0.17016	0.548136	3.71379	0.00103772	0.00549169	-1.51056
cg25616918	chr2	12633188	-	cg25616918	35750419		AAAAAACAAAAACTCCTAACCCTAAAACRCCTTATATAAAACCRCCTTAC		II			NA	NA	NA	NA	NA	NA		OpenSea	TGCCAGTTAGAAGAAGACAAGAGCTCCTAGCCCTAAGACGCCTTGTATGGGGCCGCCTTG[CG]AGGGTGGAACCCGCCCTTGTAGCCCGGGGAGAACAGGCTCTTTGAGGCCTCTGCTTCCTC	CGCAAGGCGGCCCCATACAAGGCGTCTTAGGGCTAGGAGCTCTTGTCTTC								TRUE					0.105831	0.689371	3.71341	0.00103873	0.00549169	-1.51151
cg12192282	chr2	143632190	+	cg12192282	20659390		TAAAAAAAACTACAATCTCAAACTTAAATAAACAAAAAATTTCACAATAC		II			NA	NA	NA	NA	NA	NA		OpenSea	AATTTTCCTCCTAAGAAGTCACATGTGAGCTCTGCGTTTTTATTTAATTAAGAAAAATAG[CG]TATTGTGAAATTTTCTGTTTACCCAAGTTTGAGACTGCAGTTTTTTTTATTAGTTCTTTC	AAAAAAAACTGCAGTCTCAAACTTGGGTAAACAGAAAATTTCACAATACG								TRUE					0.185336	0.556498	3.71185	0.00104284	0.00550397	-1.51535
cg24534258	chr6	116674019	-	cg24534258	15602361		AACAAAAAATAAACTTTCCAAAACTCACCTAACTTTCCAACCCACCCCAC		II			NA	NA	NA	NA	NA	NA		OpenSea	AGCTCTGGGTGGGCAAAAAATAGGCTTTCCAAAACTCACCTAGCTTTCCAGCCCACCCCA[CG]TACATGCCCCACACGTGAAGTCTTCCTTTCTTTCCTCGTTTCTTTCTCCTTCCCCCCTCC	CGTGGGGTGGGCTGGAAAGCTAGGTGAGTTTTGGAAAGCCTATTTTTTGC			DSE	NM_001080976	5'UTR			TRUE					0.112618	0.689069	3.71095	0.00104521	0.00550702	-1.51755
cg19456996	chr6	29600642	+	cg19456996	56612353	42715316	AAAAACAACCAAACCTAAAACCTTAAAACCCAAAAAAAACCAAAAAACCA	AAAAACGACCGAACCTAAAACCTTAAAACCCGAAAAAAACCGAAAAACCG	I	A	Red	NA	NA	NA	NA	NA	NA	chr6:29600192-29600661	Island	GCGCCCCCTCTCCGAGCCCTGCTAACCCGGGGCCCTGGCTCTTACCTCGGCGCGCGGGCC[CG]GCTCCCCGGCTCTCCCCGGGCCTCAAGGCCCCAGGCCCGGCCGCTCCTCCCCGCTCCCCC	AGGAGCGGCCGGGCCTGGGGCCTTGAGGCCCGGGGAGAGCCGGGGAGCCG			GABBR1;GABBR1;GABBR1;GABBR1	NM_021904;NM_021904;NM_001470;NM_001470	5'UTR;1stExon;1stExon;5'UTR				6:29708032-29709134				-0.104068	0.511004	-3.70737	0.00105472	0.00554765	-1.52636
cg22670675	chr1	15533433	-	cg22670675	54618442		TCCCTAATACTCTATTAAAACAAAAACCTAACACCCTTTAACCTTAATCC		II			NA	NA	NA	NA	NA	NA		OpenSea	AGTCTAAAAGATCCCTGGTGCTCTGTTGAAACAGGAACCTGACACCCTTTGACCTTGGTC[CG]TGGGGAGGTAGCCTGAAACTCCCTCCCAGGCAGGACAGGAGCAGGGGCTCAGCACCTTTT	CGGACCAAGGTCAAAGGGTGTCAGGTTCCTGTTTCAACAGAGCACCAGGG			TMEM51;TMEM51;TMEM51;TMEM51	NM_001136218;NM_018022;NM_001136216;NM_001136217	5'UTR;5'UTR;5'UTR;5'UTR			TRUE					0.105679	0.321913	3.70497	0.00106116	0.00555372	-1.53227
cg01412654	chr3	12328084	+	cg01412654	49639345		TCTTCCTTTCTTTTCTTTCTTTCTTCCATAAAACAAAATATTACTATATC		II			NA	NA	NA	NA	NA	NA	chr3:12328994-12329227	N_Shore	TGAGCCCGGGAAGTCGAGGCTGAAGTGAGCCGTGATTGCGCCACAGCACTCCAGCCTGGG[CG]ACACAGCAACACCCTGTCTCATGGAAGAAAGAAAGAAAAGAAAGGAAGAAAGAAAAAAAA	CTTCCTTTCTTTTCTTTCTTTCTTCCATGAGACAGGGTGTTGCTGTGTCG			PPARG;PPARG	NM_005037;NM_138712	TSS1500;TSS1500								0.10612	0.512351	3.70495	0.00106122	0.00555372	-1.53233
cg24013599	chr8	101315424	-	cg24013599	60624406		ACATTTCTCTTACAATTCTAAAAACCAAAAATCCAAAATCCAACTAAACC		II			NA	NA	NA	NA	NA	NA		OpenSea	TAAGACAATGGACATTTCTCTTACAGTTCTGGAGGCCAGAAGTCCAAAATCCAGCTGGGC[CG]TGCTCCCACTGGGGCTTGAGGGGAGAATGTGTCCTTTGACTCTTCCAGCTTCTGGTGACT	CGGCCCAGCTGGATTTTGGACTTCTGGCCTCCAGAACTGTAAGAGAAATG			RNF19A;RNF19A;RNF19A	NM_015435;NM_183419;NM_015435	5'UTR;5'UTR;1stExon			TRUE					0.148742	0.548184	3.70492	0.00106129	0.00555372	-1.53239
cg25123427	chr3	39054994	+	cg25123427	23627307		ATAACTTCCTAAAACTTCCCCRCTATAAACTACATTTTCCAAAATCTTAC		II			NA	NA	NA	NA	NA	NA		OpenSea	TTTTTTTCCAGTCTCCCAGTAGTGCCTCCCATTGGCTGAACCCAGCCAGAAGTCAGCTGA[CG]TAAGATCTTGGAAAATGCAGCCCACAGCGGGGAAGCCCCAGGAAGTCACAGGAAGAAAGG	TGACTTCCTGGGGCTTCCCCGCTGTGGGCTGCATTTTCCAAGATCTTACG								TRUE					0.138902	0.43554	3.70023	0.00107397	0.00561055	-1.54394
cg16192197	chr6	112301106	-	cg16192197	40810412		CCACACTAATAACRATACCTTCCCCTAACATCTCRATTAATAAAAATAAC		II			NA	NA	NA	NA	NA	NA		OpenSea	ATCTAGACTTACCACACTAGTGGCGGTACCTTCCCCTAACATCTCGGTTGATGAGAATGA[CG]ATGGAGAGTGTGTGAGGAGGAGGGACATGGTTCCTCTCTCTTCTCCATCCTGTCCCTGAG	CGTCATTCTCATCAACCGAGATGTTAGGGGAAGGTACCGCCACTAGTGTG								TRUE					0.115574	0.589068	3.69918	0.00107682	0.00561591	-1.54651
cg15676542	chr6	26421231	+	cg15676542	26787354		CAAAAAACTCTTATCTAAATTACTAACTTTAAAATTTAAACCTAAAACAC		II			rs6456722	0.136818	NA	NA	NA	NA		OpenSea	TGTCTCCTTTCCTTTGCTACCCCTCCCGCTCCAGCCATGCCTGCTTCCCCCAAGACCTTC[CG]TGCTCCAGGCCCAAACTCCAAAGCCAGCAACTTAGACAAGAGTCCTCTGGCTTTGGAAAG	AGAGGACTCTTGTCTAAGTTGCTGGCTTTGGAGTTTGGGCCTGGAGCACG			BTN2A3	NR_027795	TSS1500			TRUE		6:26420457-26421317	Unclassified		0.103878	0.491976	3.69842	0.0010789	0.00561723	-1.54839
cg01775802	chr14	72945461	+	cg01775802	19624404	49681493	ATTCAATACAATTCAATAATTAATAACATATAAAAACAAAACACTTCCCA	ATTCGATACAATTCAATAATTAATAACGTATAAAAACGAAACACTTCCCG	I	A	Red	NA	NA	NA	NA	NA	NA		OpenSea	AAAGAAATTATGTGTGTCCTTTGAGGTGCTGGCTGCATAGACAGGAGGGGACTGGATCAT[CG]GGAAGTGTTCCGCCTCCACACGCCATCAACCACTGAACTGCATCGAATCAGCTGTAAAGA	CGGGAAGTGTTCCGCCTCCACACGCCATCAACCACTGAACTGCATCGAAT			RGS6	NM_004296	Body			TRUE					-0.126082	0.420555	-3.69655	0.00108402	0.00563436	-1.55299
cg06109293	chr19	56850658	-	cg06109293	74688431		RTATTTAACAATATACAAAAAAACAACTATAACCATATTTAACAATATAC		II			rs12973664	0.059872	NA	NA	NA	NA	chr19:56850657-56851221	Island	CAGTTGTAGCCGTATTTAGCAATATGCAAAGGAGCAGCTGTAGCCATATTTAGCAATATG[CG]AAGGAGCGGCTGTAGCCGCATTTAGCAATATGTGAAGGAGCGGCTGTAGCCGCATTTAGC	CGCATATTGCTAAATATGGCTACAGCTGCTCCTTTGCATATTGCTAAATA													-0.113483	0.468282	-3.69201	0.00109654	0.00568979	-1.56414
cg17988187	chr2	74612222	-	cg17988187	38627402		TACTCAATATCTACCTTACRAATTTCATAAATAAAACCTACACACTCAAC		II			NA	NA	NA	NA	NA	NA		OpenSea	TTCCTAGGTCCTACTCAGTATCTGCCTTGCGGATTTCATAGATAAGGCCTACACACTCAA[CG]GACTTCCTTCCCTTCTCCAGCTCCTCATTACCCTAAAAAAACGTCTACAAACCCACTCCC	ACTCAGTATCTGCCTTGCGGATTTCATAGATAAGGCCTACACACTCAACG			LOC100189589	NR_024463	TSS1500								-0.128538	0.706198	-3.69029	0.00110133	0.00570366	-1.56837
cg22846384	chr8	1957168	+	cg22846384	42701423		AAAATAATAACRACATACAAAAACACCAAATCTCACCACAACRTTCACTC		II			rs6983226	0.151299	NA	NA	NA	NA	chr8:1956926-1957177	Island	GCGTGGCCAGGATGAGGGAGGAAGACGCTCCTTCCCGTCCCGTGTGCTTGAGGCGTGGGC[CG]AGTGAACGCTGTGGTGAGACCTGGTGCTCCTGCATGTCGCCACCACCCTGCCCTCAGAGC	GGGTGGTGGCGACATGCAGGAGCACCAGGTCTCACCACAGCGTTCACTCG									8:1944384-1944584				-0.153434	0.580714	-3.68931	0.00110405	0.00570366	-1.57077
cg12160664	chr1	114521853	-	cg12160664	29768376		CTTTCTACAACTAACTTCCCTACTTAACTACCTAAAAAACCTCTACTTTC		II			NA	NA	NA	NA	NA	NA		OpenSea	TGGGGTCTCTGCTTTCTGCAGCTAGCTTCCCTGCTTGACTGCCTAGAAGGCCTCTGCTTT[CG]GGTTTCCATCTCTTTCCCCTCCAGAGGACCCTACAGCCTAGGCGGGAGGTGGTTAAGGCT	TTTCTGCAGCTAGCTTCCCTGCTTGACTGCCTAGAAGGCCTCTGCTTTCG			OLFML3	NM_020190	TSS200					1:114521407-114522456	Unclassified		0.112846	0.351354	3.68842	0.00110653	0.00570366	-1.57295
cg21502476	chr3	152939561	+	cg21502476	70628351		CCAAAAATCAAAAACAAAACAACTACRATCAACTCTTAAAATAAATTCAC		II			NA	NA	NA	NA	NA	NA		OpenSea	ACAGAAAAAGTATTCTTGTAGAAAAAAGAGAAAAGTATTTTCCTTGCAGCAGGGCCCTGA[CG]TGAATCCATTTCAAGAGCTGATCGCAGTTGCTCTGTCTCTGACTCCTGGCTCCAGCCGTT	CAGGAGTCAGAGACAGAGCAACTGCGATCAGCTCTTGAAATGGATTCACG								TRUE		3:152939391-152940022	Unclassified_Cell_type_specific	TRUE	0.109228	0.185086	3.68839	0.00110662	0.00570366	-1.57303
cg05927789	chr2	47171414	-	cg05927789	35726395		AAACATAAAAAAATAAATCCCTTATATCCATCAACCAACAACAATAATAC		II			NA	NA	NA	NA	NA	NA	chr2:47167858-47168978	S_Shelf	AAAACATTAAAGAACATGAAAGAATGAGTCCCTTGTATCCATCAACCAACAGCAGTGATA[CG]AACTCACGAAGTCTCGTCTGAGCTATGCTCAACCCTTTTCCTTCCACATTTCAGTTTTTC	AACATGAAAGAATGAGTCCCTTGTATCCATCAACCAACAGCAGTGATACG			TTC7A	NM_020458	Body					2:47170800-47171647	Promoter_Associated_Cell_type_specific		0.10187	0.516085	3.68627	0.00111258	0.0057132	-1.57824
cg07502417	chr1	230849801	+	cg07502417	52727463		TCTAAATACTACAACAAAAAATAAACCRAAAACCCCCTCAACTCCTTCTC		II			NA	NA	NA	NA	NA	NA		OpenSea	GCCTCCTCCCGGCCTTTTCCTCCTAGCCCACAGCTCAGTTACATCTGAGAGAGACAAGAC[CG]AGAAGGAGCTGAGGGGGCCCCCGGCTTACCTTCTGCTGTAGTACCCAGAACAACGGCAGC	CTGGGTACTACAGCAGAAGGTAAGCCGGGGGCCCCCTCAGCTCCTTCTCG			AGT	NM_000029	5'UTR			TRUE				TRUE	0.136193	0.331298	3.68594	0.00111352	0.0057132	-1.57906
cg12139369	chr17	71284979	+	cg12139369	45734427		AACTCCCCCTCCCTACCCRAAAAAACTTTATATTTACTAAAATAATAAAC		II			NA	NA	NA	NA	NA	NA	chr17:71281865-71282608	S_Shelf	TGCCCAGCCTCATGGCTTCCCCCACCAGCAATGTCCCCCCTCCCAGTGCCCACGCCATAC[CG]CTTATCATTCCAGCAAACACAAAGTTCTCTCGGGCAGGGAGGGGGAGCCAGGCACCTGGC	GCTCCCCCTCCCTGCCCGAGAGAACTTTGTGTTTGCTGGAATGATAAGCG			CDC42EP4	NM_012121	5'UTR			TRUE					-0.108067	0.76333	-3.68575	0.00111405	0.0057132	-1.57952
cg18805734	chr12	31453901	-	cg18805734	39616498		AACAAAAAAAACCAATTCATTCCATTAATACACAAACCAAATCCTATTAC		II			NA	NA	NA	NA	NA	NA		OpenSea	AAAAGAAGCAGAGCAAAAAAGGCCAGTTCATTCCATTAATACACAGACCAAATCCTATTA[CG]ACAGACAGATTCCTATCTCTACCCTCACCATCTCTTTCCCTTCCCCCAAATAAACAAGTC	GCAAAAAAGGCCAGTTCATTCCATTAATACACAGACCAAATCCTATTACG			FAM60A;FAM60A;FAM60A	NM_021238;NM_001135811;NM_001135812	5'UTR;5'UTR;5'UTR			TRUE					-0.111667	0.653011	-3.68311	0.00112151	0.00573826	-1.58601
cg20256375	chr13	112730681	-	cg20256375	32608350		TCAAATTCTCAAACCCAATACCRCTAATAAACTACTTCTAAAACTCCAAC		II			NA	NA	NA	NA	NA	NA	chr13:112726281-112728419	S_Shelf	TGGCTCCAAATTCAGGTTCTCAGACCCAGTGCCGCTGGTAGGCTGCTTCTGGGGCTCCAG[CG]GGCCTCAAGGATCTGCCCTTTCTTAGACACACTTGGGGGAGATTTTGAGGCCAGTCCTGG	CAGGTTCTCAGACCCAGTGCCGCTGGTAGGCTGCTTCTGGGGCTCCAGCG							RDMR						0.132631	0.646427	3.68189	0.00112498	0.00573826	-1.58901
cg19103704	chr19	40440963	-	cg19103704	53737380		CCCTATAACAAAACTATATAATAAAATTTCTAAACCACACCCTAAACCAC		II			NA	NA	NA	NA	NA	NA		OpenSea	TGCAGGGCCAGCCCTGTGGCAGGGCTATATAGTGGAGTTTCTGGGCCACACCCTGGGCCA[CG]TGCCAGGCAGATGATGCCAACTTCCTGGAGGAGGCTGCCATCCTCATGGCCAGATGAAAT	CGTGGCCCAGGGTGTGGCCCAGAAACTCCACTATATAGCCCTGCCACAGG		TRUE	FCGBP	NM_003890	TSS1500								0.105795	0.319206	3.68173	0.00112542	0.00573826	-1.58939
cg08577341	chr5	167001123	-	cg08577341	47705451		TCTCTATTTTCACCRTTTTATAATTAAAAAAAACATCCRCAACAAAAACC		II			NA	NA	NA	NA	NA	NA		OpenSea	GCTTAGTTAAATCTCTGTTTTCACCGTTTTGTAATTGAGAAAGGCATCCGCAGCAGAAGC[CG]ATTTTTCAGTCGGCTTCCTTTTGTTTAACATAGAAAGTACCTGTATTAATTTTGATGAAT	CGGCTTCTGCTGCGGATGCCTTTCTCAATTACAAAACGGTGAAAACAGAG			ODZ2	NM_001122679	Body		DMR	TRUE					0.119946	0.383117	3.68139	0.00112639	0.00573826	-1.59023
cg01015663	chr1	23729692	+	cg01015663	33601400		CCAACTCAATACAATCRTTTCAAAAACRACCACCATTATTACTATCATTC		II			NA	NA	NA	NA	NA	NA		OpenSea	GACTCACCACAGGAAAACTGTCAGGGGAGCCTGCAGCATGCTGCTTTGAAGGAGCCCCAA[CG]AATGACAGTAATAATGGTGGTCGTTTTTGAAACGACTGCACTGAGTTGGTTTACTTATTA	CAACTCAGTGCAGTCGTTTCAAAAACGACCACCATTATTACTGTCATTCG			TCEA3	NM_003196	Body			TRUE					0.112782	0.264252	3.67814	0.0011357	0.00576773	-1.59822
cg13439315	chr4	7197511	-	cg13439315	63665373		TACAACCACAAAACTAAAAATTTCAACCAAAATTTAACAATAAATTTCAC		II			NA	NA	NA	NA	NA	NA	chr4:7194537-7195467	S_Shelf	TAGTCTCATCTTGCAACCACAGGACTAAAGATTTCAGCCAGGATTTGGCAGTGGGTTTCA[CG]TCTGCTTGAAAGCACCATCTTTGAAAGCTACAACCAGACAGAAACTCACACGGCTGGTTT	GCAACCACAGGACTAAAGATTTCAGCCAGGATTTGGCAGTGGGTTTCACG			SORCS2	NM_020777	Body								0.113876	0.32195	3.67806	0.00113593	0.00576773	-1.59841
cg10088685	chr1	22978660	+	cg10088685	68625472		CRAAATAACATAAAACTTCATTACTTCTATAATAAATATCACAAAAAAAC		II			NA	NA	NA	NA	NA	NA		OpenSea	GGGATGCCGGCTTCCAGGTCTGCATCTGCCACCTCCATGAGGCATCGGCCCCAGCAGTCA[CG]TCTTTCTGTGACATTTATCACAGAAGCAATGAAGCCTCATGTCATTCCGTGTTTAACACC	GGAATGACATGAGGCTTCATTGCTTCTGTGATAAATGTCACAGAAAGACG			C1QB	NM_000491	TSS1500								0.114229	0.691798	3.67616	0.00114138	0.00578589	-1.60307
cg09567525	chr11	60970290	+	cg09567525	16694458		TAATACTAATTATAATCACTACTTATTCACAACACATTAAAAAATCAATC		II			rs143733989	0.2097	NA	NA	NA	NA		OpenSea	AGACGCCCAACAACCCCACACAATGACACTTATGTGGGGAATTGTGTCCTGAGACCCAAA[CG]ACTGACCCCCCAATGTGCTGTGAATAAGCAGTGACCACAACCAGTACCACCTATGACTGA	CGACTGACCCCCCAATGTGCTGTGAATAAGCAGTGACCACAACCAGTACC			PGA3	NM_001079807	TSS1500								0.108263	0.478588	3.67405	0.0011475	0.00580735	-1.60826
cg26430305	chr1	207277581	+	cg26430305	17695432		TCCACCAAAAAATCCCTAAATTTCAACCATATAATTAACTAATCAAAAAC		II			NA	NA	NA	NA	NA	NA		OpenSea	TTCTGCTGTTAATCATTCATTGGGCCCGTCAAAAGTTTCTGCCCATCTATTTCCATCAAC[CG]TCCTTGACCAGCCAACCACATGGCTGAAATTCAGGGACTCTTTGGTGGAGCAATTACCAG	CCACCAAAGAGTCCCTGAATTTCAGCCATGTGGTTGGCTGGTCAAGGACG			C4BPA	NM_000715	TSS200	low-CpG:205344200-205344312							0.102784	0.368928	3.67032	0.00115835	0.00585264	-1.6174
cg05316065	chr8	130799007	-	cg05316065	17704317		TTTAATTCATAAATTCCCAACAACTCTAACTAAAACAACTTCTTTAACTC		II			NA	NA	NA	NA	NA	NA		OpenSea	CTGAGCAAGTCTTTGATTCATGGATTCCCAGCAACTCTAGCTGGAACAACTTCTTTGGCT[CG]TATTCCTCTGGTATATGTGCTGAATTTAGAATTCAATCACTGGACACCAGGAAAGGCAAC	CGAGCCAAAGAAGTTGTTCCAGCTAGAGTTGCTGGGAATCCATGAATCAA		TRUE	GSDMC;GSDMC	NM_031415;NM_031415	1stExon;5'UTR								0.100792	0.474874	3.66836	0.00116411	0.00586578	-1.62221
cg09040078	chr16	23291476	-	cg09040078	37687336		CAATAAATTCAATCCTTTCCRTATACCCAACACTCCRCCAAAAACTTTAC		II			rs2023667	0.31039	NA	NA	NA	NA		OpenSea	GTTAGTAGTAACAATGGGTTCAGTCCTTTCCGTGTGCCCAGCACTCCGCCAGGGGCTTTG[CG]TTCATCCTCTTGTTTCGCTCTTACATGAAGCTTGAGAGGGAAGTATCATTTTTATTTTTA	CGCAAAGCCCCTGGCGGAGTGCTGGGCACACGGAAAGGACTGAACCCATT								TRUE					0.147742	0.592462	3.66814	0.00116477	0.00586578	-1.62276
cg21145248	chr5	176816679	+	cg21145248	66628303		AACTCAAAAACAATAAAAAACAAAACTATCTTCCATAACTTACTTTTTAC		II			NA	NA	NA	NA	NA	NA		OpenSea	ACAAGCCTCTCTACTTCATAGCAAAATCTGGAAGGGAGAGAAATCACACACTTTGATCTT[CG]CAAAAAGCAAGCCATGGAAGACAGCTCTGTTCCTCACTGCCCCTGAGCTCCCTGCCGGCC	CGCAAAAAGCAAGCCATGGAAGACAGCTCTGTTCCTCACTGCCCCTGAGC			SLC34A1;SLC34A1	NM_003052;NM_001167579	Body;Body			TRUE		5:176816166-176817096	Unclassified		0.1009	0.799619	3.66697	0.00116819	0.00587341	-1.62561
cg06345027	chr10	74695298	+	cg06345027	35785480		AAATAACACCACAACTATCAACCTTCAAAATATCAAATCTTCRAATCAAC		II			NA	NA	NA	NA	NA	NA		OpenSea	AAAAATGTTCCCTTTCTCCTGCTTTGTGGTGTCCAAACTGTTGGAAGAATGAATGAGTCA[CG]CTGACTCGAAGACTTGACATCTTGAAGGCTGACAGCTGTGGTGTCACTCAAAACCAGGAA	CGCTGACTCGAAGACTTGACATCTTGAAGGCTGACAGCTGTGGTGTCACT			PLA2G12B	NM_032562	3'UTR								0.131014	0.711937	3.66546	0.00117268	0.00588588	-1.62933
cg13471254	chr9	131081198	-	cg13471254	29732479		CATTTTTCAATAATTCAAAATAAATCAAAAAACCAATTACAAAAACTCAC		II			NA	NA	NA	NA	NA	NA	chr9:131084541-131085471	N_Shelf	AATGGTTTTTGCATTTTTCAGTGGTTCAAAATAAATCAAGAGACCAGTTGCAAGGGCTCA[CG]CTTATAATCCCAGCACTTTGAGACGCCGAGGCAGGCAGATCACTTGAGCCCAGGAGTTCA	ATTTTTCAGTGGTTCAAAATAAATCAAGAGACCAGTTGCAAGGGCTCACG			TRUB2	NM_015679	Body								0.130329	0.697487	3.66484	0.0011745	0.00588588	-1.63083
cg13459852	chr2	74571248	+	cg13459852	42745360		TAAAAAAAAATATATACATATACCAAACCCCATACTAAATACCCAAAAAC		II			NA	NA	NA	NA	NA	NA		OpenSea	GAGGGAGTGAGGGACGCGGTGCTGAGCGATGGGGAAGAGAAGCATGCCAGGAAGGCGCAG[CG]TCTCTGGGCACCCAGCATGGGGCCTGGTATATGCACACATTTCCCCTCATTGAACTCTCA	GAGGGGAAATGTGTGCATATACCAGGCCCCATGCTGGGTGCCCAGAGACG			SLC4A5	NM_133478	TSS1500								0.115304	0.654874	3.6636	0.00117818	0.00588861	-1.63387
cg10585586	chr1	85362120	+	cg10585586	61711335		CTTAAAAATTACAATATTTACCTACAATATCACACTAACCAAACTCACAC		II			NA	NA	NA	NA	NA	NA	chr1:85358359-85359187	S_Shelf	TACTCGGTTTCTGGTTCATTGTAATTTCATGTACATTCACTTGAGTATTACTTTAGCATA[CG]TGTGAGCTTGGCTAGTGTGATACTGTAGGCAAATATTGTAATTCTCAAGGGGAAGTTTCA	CGTGTGAGCTTGGCTAGTGTGATACTGTAGGCAAATATTGTAATTCTCAA													0.112107	0.416817	3.66337	0.00117887	0.00588861	-1.63444
cg18538668	chr14	103839038	-	cg18538668	57613469		CATCCTCCTACCCTCTTTATTAAAAAAAACTTTAAAACCAACAACCCCAC		II			NA	NA	NA	NA	NA	NA		OpenSea	GCCGAATCATCCATCCTCCTGCCCTCTTTGTTAAAGGAGGCTTTGAGGCCAGCAGCCCCA[CG]GGGAAGGCGTATAGTTGGGACTCAGGGCTGACTCAGAGGGCCAGCCCTGGCCAGCTCATG	ATCCTCCTGCCCTCTTTGTTAAAGGAGGCTTTGAGGCCAGCAGCCCCACG								TRUE				TRUE	0.107463	0.499362	3.66028	0.00118812	0.00591025	-1.64203
cg17540765	chr17	73631586	-	cg17540765	56613472	64810492	AAAAAACACCTACTATTTCTAACACCAACAACAAAAAACACTTCCTCCCA	AAAAAACGCCTACTATTTCTAACACCAACAACAAAAAACGCTTCCTCCCG	I	C	Grn	NA	NA	NA	NA	NA	NA	chr17:73627542-73627824	S_Shelf	CTGTAGCTGCAGAAAGAGCGCCTACTGTTTCTAACACCAGCAGCAGAAAGCGCTTCCTCC[CG]CCCTGGGTGGCTACAGGAGCAGGGCCTGCCAGGGGTTCAAGCACCACTTTCTACTTCCAG	AAAGAGCGCCTACTGTTTCTAACACCAGCAGCAGAAAGCGCTTCCTCCCG			RECQL5;LOC643008;LOC643008	NM_004259;NR_028439;NM_001162995	Body;TSS1500;5'UTR								-0.107546	0.603909	-3.66027	0.00118816	0.00591025	-1.64206
cg24657127	chr6	30585059	+	cg24657127	47715395	20709465	ATCTCACAACAAAAACATTTCACTAACACATTTAAACACATTAAACAACA	ATCTCGCGACAAAAACGTTTCACTAACACGTTTAAACGCGTTAAACGACG	I	T	Red	NA	NA	NA	NA	NA	NA	chr6:30584885-30585677	Island	ACCTCTAAACGAACCCCAGAATGGCGGCCGCCCGCTCGGGTGGAGTCTTTTATACCCGGA[CG]CCGCCCAACGCGCCCAAACGTGCTAGTGAAACGCCCTTGTCGCGAGACATTATACGCGAG	CGCCGCCCAACGCGCCCAAACGTGCTAGTGAAACGCCCTTGTCGCGAGAC			MRPS18B;PPP1R10	NM_014046;NM_002714	TSS1500;TSS200				6:30692865-30693273	6:30584892-30585925	NonGene_Associated	TRUE	0.107938	0.348584	3.66	0.00118896	0.00591025	-1.64272
cg09317128	chr4	56265301	+	cg09317128	48718444		CCTCTAACATCACTACATTATATCTCTCTATTACCATAAATTATTTACTC		II			NA	NA	NA	NA	NA	NA	chr4:56261697-56262503	S_Shelf	ACTCTTATAAAGTTTTTTTTAAAAAGAGAAAAAGAGAAGATCAAAAGCACTGGAACTCAA[CG]AGTAAATAACCCATGGTAACAGAGAGATATAATGCAGTGATGTCAGAGGTGTACAAGAAG	CGAGTAAATAACCCATGGTAACAGAGAGATATAATGCAGTGATGTCAGAG			TMEM165	NM_018475	Body								0.132375	0.629908	3.6588	0.00119257	0.00591859	-1.64565
cg03282968	chr20	61675672	-	cg03282968	26730423		AAATATCAAAAAATCATAAACACTATAAACTAAAAATACCAAAAAAACAC		II			rs4809269	0.028385	NA	NA	NA	NA	chr20:61675075-61675817	Island	CTGTGGACCGGGAATGTCAGGGGATCATGGGCACTGTGGACTGGGAATGCCAGGGGAACA[CG]GGCACGGCGGACCGGGAATGTCAGGGGAACGCAGGCACGGCTGACCGGGAATGTCAGGGG	AATGTCAGGGGATCATGGGCACTGTGGACTGGGAATGCCAGGGGAACACG									20:61145303-61146262				-0.104318	0.687222	-3.65739	0.00119681	0.0059301	-1.6491
cg16599817	chr1	2036283	+	cg16599817	39718371		CTAAAAACTACTCTTCTCTCTCTAAAAACAACACACACTCACCAATCCCC		II			NA	NA	NA	NA	NA	NA	chr1:2038555-2038863	N_Shelf	GGGGCCGAGCACGAAAGGGAGAGTTGGAGGGCGCTTCCTCGCCGGGTGTTGCGGTGTGAG[CG]GGGACTGGTGAGTGTGTGCTGTCTTCAGAGAGAGAAGAGCAGTTTTCAGGGTGAGTAGCC	CGGGGACTGGTGAGTGTGTGCTGTCTTCAGAGAGAGAAGAGCAGTTTTCA			PRKCZ;PRKCZ;PRKCZ;PRKCZ	NM_001033582;NM_001033582;NM_002744;NM_001033581	1stExon;5'UTR;Body;5'UTR				1:2026045-2026400	1:2035943-2036692	Unclassified_Cell_type_specific	TRUE	-0.130034	0.701336	-3.65645	0.00119966	0.00593467	-1.65141
cg08931376	chr2	112809948	-	cg08931376	55784408		TTTATAAAACAAAATCTAATACTAAATATACCTATTACTACTAAAATATC		II			NA	NA	NA	NA	NA	NA	chr2:112811809-112812134	N_Shore	GGAGAATGATATTTATAAAGCAAGATCTGGTGCTAGATGTACCTATTGCTACTGGGGTGT[CG]CTGCTTCTAGGTCCTCCTGGGAATCAGTGCAAGAAAATATAAACACACACACACACACAC	TTATAAAGCAAGATCTGGTGCTAGATGTACCTATTGCTACTGGGGTGTCG													-0.118529	0.748858	-3.65463	0.00120518	0.00595237	-1.65586
cg03375833	chr3	9859360	-	cg03375833	46756402		CAATAACTAACTCCRTAAATAAATCTATATCTCAATCTCCRAAATTTACC		II			NA	NA	NA	NA	NA	NA		OpenSea	CCCTGCCCTCTCAGTGGCTAACTCCGTAGGTGGGTCTATGTCTCAATCTCCGGAATTTGC[CG]TGGTTTGATGAGGTTGATGCCAACTCCTTCTTCCCACGCTGCTACTGCCTGGGGGCTGAG	CGGCAAATTCCGGAGATTGAGACATAGACCCACCTACGGAGTTAGCCACT		TRUE	TTLL3	NM_001025930	Body								0.109691	0.550059	3.65382	0.00120767	0.00595513	-1.65787
cg16427107	chr15	75912924	+	cg16427107	19739466		TTCCTAACAACTATACTAAACTCTATAATTTAAAAACTTACRAAAACCAC		II			rs77237991	0.000913	NA	NA	NA	NA		OpenSea	ATTCAGAGTGCAGAAGCCAAACACAAGCATCCCAGGAAATGTGGGGAGTGAAAGTCTGGG[CG]TGGCTTTCGCAAGTTCCTAAACCACAGAGCTCAGTACAGCTGCCAGGAAAAAAAGAAAAA	TCCTGGCAGCTGTACTGAGCTCTGTGGTTTAGGAACTTGCGAAAGCCACG			SNUPN;SNUPN;SNUPN	NM_005701;NM_001042581;NM_001042588	Body;Body;Body			TRUE		15:75912888-75913537	Gene_Associated_Cell_type_specific	TRUE	0.149937	0.347325	3.653	0.00121017	0.00595793	-1.65988
cg19969113	chr12	118810441	+	cg19969113	43677371	67615491	ACAACACCAAACCCAAAAATAATAACAACAAATCTAAAATAAAAACACCA	ACGACGCCGAACCCGAAAATAATAACAACAAATCTAAAATAAAAACACCG	I	A	Red	NA	NA	NA	NA	NA	NA	chr12:118809324-118811021	Island	ACTCCCCTCACTCTGCCTGGGGTCCCGCCGCCTCGGCTCCCACTGTCATGCCCCGCGCCC[CG]GTGCTCTCACCTCAGACCTGCTGTCACCACCCCCGGGCCCGGCGCCGCCGCCGCCGCTTC	GCGGCGCCGGGCCCGGGGGTGGTGACAGCAGGTCTGAGGTGAGAGCACCG			TAOK3	NM_016281	5'UTR				12:117294671-117295458				-0.100717	0.365328	-3.65161	0.00121441	0.00595985	-1.66327
cg15521790	chr11	95889454	+	cg15521790	14775412		CATAAAAAATCCAAATAACTAATTTCATAAACCTCTAATATATAAAAAAC		II			rs77920075	0.017367	NA	NA	NA	NA		OpenSea	TGCAAGGACTGGAGATGGCTCATGCTGGCCCTGTGCCCAGGCAGCCTCCTCCTCCTCCTC[CG]CCCCTCACACACCAGAGGTTCATGAAATTAGTCACTTGGACTTTCCATGGTTTCGCTGAA	CGCCCCTCACACACCAGAGGTTCATGAAATTAGTCACTTGGACTTTCCAT			MAML2	NM_032427	Body			TRUE		11:95889014-95889763	Unclassified	TRUE	0.15906	0.33254	3.6516	0.00121444	0.00595985	-1.66329
cg12167564	chr1	236047034	+	cg12167564	23672500		ACTACAAAAAAATCRAACTTAATTTACCAAATTCCCCATATAATACAAAC		II			NA	NA	NA	NA	NA	NA		OpenSea	CTCTGTGTCACCAGGAAGGCGAGTGGCCCTCTCTCCCTCTGGCTCTTTGGCAGGTGGCCA[CG]CTTGTATCACATGGGGAATTTGGCAAATCAAGTCCGATTCTTTTGCAGTGTAGCTGCAGC	CGCTTGTATCACATGGGGAATTTGGCAAATCAAGTCCGATTCTTTTGCAG		TRUE											0.137152	0.407921	3.65043	0.00121803	0.00596794	-1.66615
cg10065736	chr12	117440120	+	cg10065736	69670464		CAACCTAAACCRCTTTCATATTTAAATTTTAATTAAAATAACAAACCCAC		II			NA	NA	NA	NA	NA	NA		OpenSea	GCCTACCCAGCGCCTGGCGACGCTCAGCAACACCGTCCCATCCCTGAAATATCTTGGCCT[CG]TGGGCTTGTCACTCCAATTAAAACTTAAACATGAAAGCGGCTCAGGCTGCTTCTCCCTTT	CGTGGGCTTGTCACTCCAATTAAAACTTAAACATGAAAGCGGCTCAGGCT			FBXW8;FBXW8	NM_153348;NM_012174	Body;Body				12:115924453-115924504				-0.112895	0.71491	-3.64966	0.00122042	0.00597017	-1.66806
cg01204911	chr5	142187317	-	cg01204911	73735436		AACCTAAAAACAAAATATAAATACCTACCCTAATACTCATAAATATCAAC		II			NA	NA	NA	NA	NA	NA		OpenSea	CCTGGCTCCTAAGCCTGAGGACAGGATGTGAGTGCCTGCCCTGGTGCTCATGGGTATCAG[CG]GGACAGAGATTTGTGCTGAGCTGCGTGCTGCTGGCTTCCCCCTTGCCTGTCCTTGGGAAC	GCCTGAGGACAGGATGTGAGTGCCTGCCCTGGTGCTCATGGGTATCAGCG			ARHGAP26;ARHGAP26	NM_015071;NM_001135608	Body;Body			TRUE					0.145433	0.404296	3.64684	0.00122913	0.00600076	-1.67496
cg16395997	chr1	3562798	-	cg16395997	61721463		RACACCCTTATCTAACTCAATAACAACCCAAAACACRAACRATAAAACTC		II			NA	NA	NA	NA	NA	NA	chr1:3559952-3561009	S_Shore	CCTGTGTTCACGACACCCTTATCTGACTCAGTAGCAGCCCAAAGCACGGGCGGTGGGGCT[CG]CAATCTGGATACGCCAAAGAGAAGCCACAAAGTGCTTCCTTTAAATGACGAGCTGAAAGT	ACACCCTTATCTGACTCAGTAGCAGCCCAAAGCACGGGCGGTGGGGCTCG			WDR8	NM_017818	Body				1:3552514-3552672				-0.135579	0.537623	-3.64637	0.00123058	0.00600076	-1.6761
cg27062243	chr10	114833720	-	cg27062243	47613352		TAATAATACRTTATAACATTTCTCTACTCTATAAAAAAAACACCAAAATC		II			NA	NA	NA	NA	NA	NA		OpenSea	CACCCCAGGAATGATGATACGTTATAGCATTTCTCTGCTCTGTAAGAGAGGCACCAGGGT[CG]TGTGCTGGGTCTGGGGTTTGTCCATTCCACATCCGGTGCTGCTGTTGACTCTGGTGTCGG	CGACCCTGGTGCCTCTCTTACAGAGCAGAGAAATGCTATAACGTATCATC			TCF7L2;TCF7L2;TCF7L2;TCF7L2;TCF7L2;TCF7L2	NM_001146284;NM_001146285;NM_030756;NM_001146274;NM_001146286;NM_001146283	Body;Body;Body;Body;Body;Body			TRUE				TRUE	0.106009	0.700831	3.6453	0.00123392	0.00600755	-1.67873
cg21110092	chr7	30740619	-	cg21110092	74743440		AAATAATTAAAAATCCTAATATCAAATAACTAAACAATACTATTCTTAAC		II			rs255121	0.034081	NA	NA	NA	NA		OpenSea	TCCATTTCAGGAAATGGTTAGGGATCCTGATATCAGGTGGCTGAGCAGTGCTGTTCTTGG[CG]GGGACAGGTTCAACCTGGGGCTGGGTCAGGGCTCATGAGGTGAGGTCTGTTCTTCCAGAG	AATGGTTAGGGATCCTGATATCAGGTGGCTGAGCAGTGCTGTTCTTGGCG								TRUE					-0.106403	0.752105	-3.64395	0.00123812	0.00601849	-1.68203
cg03701795	chr1	158323482	-	cg03701795	59755365		ACTACTCCATCTTCTAACCAAACCACAAACTTTATTTTAAACCAAAACTC		II			NA	NA	NA	NA	NA	NA		OpenSea	CAAGGCCAAAAGCTACTCCATCTTCTAGCCAGACCACAGACTTTGTTTTAAGCCAGGACT[CG]TTTTCCAGCAGTTAGTGCAATTAGGGAGGTTGGGAGGATGTACACAAGAGCAGGGAGAAA	CGAGTCCTGGCTTAAAACAAAGTCTGTGGTCTGGCTAGAAGATGGAGTAG			CD1E;CD1E;CD1E;CD1E;CD1E;CD1E	NM_030893;NM_001042586;NM_001042587;NM_001042584;NM_001042585;NM_001042583	TSS200;TSS200;TSS200;TSS200;TSS200;TSS200								0.118112	0.319545	3.64187	0.00124464	0.00604062	-1.68712
cg26517584	chr19	1157683	-	cg26517584	70638358		CACCCAAAAAAAATATAACTTCCTTCTAAAATCAAATCTTCAAAAAAATC		II			NA	NA	NA	NA	NA	NA	chr19:1157315-1158900	Island	CAGCACGCTGACACCCAGAGGGGATGTGGCTTCCTTCTGAAATCAGGTCTTCAAGGGAGT[CG]TTGTAAAAGAGAACGATGAAGGTGCTGGTGGCCCAGACAGGACAACCACTGGGAAGGCAG	CGACTCCCTTGAAGACCTGATTTCAGAAGGAAGCCACATCCCCTCTGGGT			SBNO2	NM_014963	5'UTR				19:1107495-1110174				-0.134716	0.418515	-3.64075	0.00124815	0.00604813	-1.68986
cg09220326	chr3	45175421	+	cg09220326	22794452		TCATCCTTCAAACCACAATAAAACAAAAAATAAATTACTACCAAAATATC		II			NA	NA	NA	NA	NA	NA		OpenSea	GAGCATCTGCTCCTCCTCCATCTCCGATGTCCTCACCACCTCCGTCACTGCCTTTACTTC[CG]ATACTTTGGCAGCAATCCATCCTCTGCTTCACTGTGGTCTGAAGGATGACCACCAGCTGA	CATCCTTCAGACCACAGTGAAGCAGAGGATGGATTGCTGCCAAAGTATCG			CDCP1;CDCP1	NM_022842;NM_178181	Body;Body			TRUE				TRUE	0.165836	0.343645	3.63918	0.0012531	0.00605478	-1.6937
cg25156198	chr7	92250996	+	cg25156198	10652446		AAAACCTTCATATTACCCCTACTTCTAAATAACAAATTATTTAATCACTC		II			NA	NA	NA	NA	NA	NA		OpenSea	ATGATCACATGCACACAAAATATATTCAACAGTCATGGGGAAAAATAGATGGGAGTTCAT[CG]AGTGATTAAATAACTTGCCATTCAGAAGCAGGGGTAACATGAAGGCTTTGTGTTGAATTT	CGAGTGATTAAATAACTTGCCATTCAGAAGCAGGGGTAACATGAAGGCTT			CDK6;CDK6	NM_001259;NM_001145306	Body;Body			TRUE					0.103902	0.427324	3.63907	0.00125346	0.00605478	-1.69397
cg22693638	chr1	14698418	+	cg22693638	42708496		CCAATTTCCTTTAAACAATTAACTCCTTTCATACATTTAAAATCTAACTC		II			NA	NA	NA	NA	NA	NA		OpenSea	GTTAGTTTTCACAATGGCGGTGAGCCTGAAATGCGCACATAAATTAATGCTTTTGTAAAC[CG]AGTTAGATTTTAAATGCATGAAAGGAGCCAACTGTTTAAAGGAAACTGGCAGAGAATCTT	CAGTTTCCTTTAAACAGTTGGCTCCTTTCATGCATTTAAAATCTAACTCG								TRUE					0.125251	0.425667	3.63801	0.00125683	0.00606153	-1.69658
cg13696490	chr3	151488006	+	cg13696490	20667408		AATCAACACTTATTTTCTACAAATTCTATCAAATCCAACAACCTTATTAC		II			NA	NA	NA	NA	NA	NA		OpenSea	ATAAGGTATTCAGCTCTTAGTAATTGTGCATTAAATGTTTGTTTACTAACTGCCTAGCAA[CG]TAATAAGGCTGTTGGATTTGACAGAACTTGCAGAAAATAAGTGCTGATTGTTTCTCAGAG	ATCAGCACTTATTTTCTGCAAGTTCTGTCAAATCCAACAGCCTTATTACG			LOC201651	NR_026915	TSS1500			TRUE					0.123525	0.484835	3.63659	0.00126132	0.00607369	-1.70004
cg00101629	chr1	15068966	-	cg00101629	31608392		AACTCAAACACTAAATAAATACTTATTAAATTAACTAAATACATTCTTAC		II			NA	NA	NA	NA	NA	NA		OpenSea	ATGCCAGAGATGACTCAGGCACTGAATAAATACTTGTTGGATTAACTAAGTGCATTCTTG[CG]TACGTGCTTGAATGAATGAAGGAATGAGCGAATGAAAAAAAAACCAATGAGTCAGTTCAT	CGCAAGAATGCACTTAGTTAATCCAACAAGTATTTATTCAGTGCCTGAGT			KIAA1026;KIAA1026	NM_201628;NM_015209	Body;Body			TRUE		1:15068919-15069405	Unclassified_Cell_type_specific	TRUE	0.161062	0.667114	3.63163	0.00127722	0.00614065	-1.71219
cg09154959	chr6	109198550	+	cg09154959	12676312		ATAAATTCCRTATATATAACACTCTTCAAACTATATCAACAAACAAAATC		II			NA	NA	NA	NA	NA	NA		OpenSea	CATGTAGCATGCTTAAAACTTTTCCCCCAAGTGGCTGCTTGCCAGCTTGTTTAGCTGAAC[CG]ACCTTGTCTGCTGACACAGCCTGAAGAGTGTCACACATACGGAATTTATATTAAGCAATC	TAAATTCCGTATGTGTGACACTCTTCAGGCTGTGTCAGCAGACAAGGTCG			ARMC2	NM_032131	Body			TRUE					0.131456	0.773934	3.63065	0.00128037	0.00614619	-1.71458
cg01374735	chr3	9623992	-	cg01374735	32635464		TTCATAAAATCATAAACAAAACATCTTAATTTTACAAAATACAACCCACC		II			NA	NA	NA	NA	NA	NA		OpenSea	ATTTTTTTTGCTTCATGGAATCATAGACAAAGCATCTTAATTTTACAGGATACAGCCCAC[CG]GGGTGCTTGAGGAAACCAAATTAACATTTCCAACTCCAGCTGAGATGATGCACATACACC	TCATGGAATCATAGACAAAGCATCTTAATTTTACAGGATACAGCCCACCG								TRUE					0.109167	0.631993	3.62936	0.00128453	0.00615362	-1.71772
cg06468454	chr17	3591377	+	cg06468454	22808339	64612456	ACCTCCCCTAAACCCTATCTCCCTCAAATTTACCAAATATTACCAAAACA	ACCTCCCCTAAACCCTATCTCCCTCAAATTTACCAAATATTACCGAAACG	I	C	Grn	NA	NA	NA	NA	NA	NA		OpenSea	CCATCACGTCAAAGCGGATCCCGTAGGCTTTCATCAGGGTGCGGAACTCCACCCCGGCTG[CG]TCTCGGTAATATCTGGCAAATCTGAGGGAGACAGGGCCCAGGGGAGGCCTCAGCCTGCCT	GCCTCCCCTGGGCCCTGTCTCCCTCAGATTTGCCAGATATTACCGAGACG			P2RX5;P2RX5	NM_175080;NM_002561	Body;Body				17:3537663-3538127				0.144917	0.422158	3.62852	0.00128728	0.00615362	-1.71979
cg01579216	chr1	183560913	+	cg01579216	56786327		ATCCCCTCTAAACTTCATAAATATTCATAAAAATTATTTCRACTAAACAC		II			NA	NA	NA	NA	NA	NA		OpenSea	TCAGGTGATTCGGCCTCCTCGGCCTCCCCTCAAAGTGCTGGGATTACAGGAGTGAGCCAC[CG]TGCCCAGCCGAAATAACTTTTATGAACATTCATGAAGTTCAGAGGGGACCAATTTCCTGC	TCCCCTCTGAACTTCATGAATGTTCATAAAAGTTATTTCGGCTGGGCACG		TRUE	NCF2;NCF2	NM_001127651;NM_000433	TSS1500;TSS1500								0.110919	0.676058	3.62832	0.00128792	0.00615362	-1.72028
cg20138861	chr3	169775992	+	cg20138861	59727418		CAATAACCTAAAATACCCACCCAAACCTACTACACRAAAAAAATAAACTC		II			NA	NA	NA	NA	NA	NA		OpenSea	TAAGTCAAGTGGGCTAAAATGCTTTAAAAAGACCAAAAATGCAATGGATCAAATCCAGTA[CG]AGCTTACTTCTCTCGTGTAGCAGGCCTGGGTGGGTATTTCAGGCCACTGGGTGGCTGTAC	CGAGCTTACTTCTCTCGTGTAGCAGGCCTGGGTGGGTATTTCAGGCCACT			GPR160	NM_014373	5'UTR			TRUE					0.113645	0.720569	3.62728	0.00129128	0.00615713	-1.72281
cg09486093	chr5	118787966	+	cg09486093	61750434		ATATAAAAAAATAATTAACTCRACACCTTACRTTCATCTATTCACCTATC		II			NA	NA	NA	NA	NA	NA	chr5:118788125-118788428	N_Shore	ATGCTGTTTCTCTAGGTCAGCAACTAAACCCAGAAAACGTTTATTGAGTGAATGATGAAA[CG]ACAGGTGAATAGATGAACGCAAGGTGTCGAGTTAACTATTCTTCTACACAAGTCCTAGCA	CGACAGGTGAATAGATGAACGCAAGGTGTCGAGTTAACTATTCTTCTACA		TRUE	HSD17B4	NM_000414	TSS200					5:118787812-118788968	Promoter_Associated		0.101778	0.334855	3.62664	0.00129338	0.00615713	-1.72438
cg12681402	chr12	113229989	-	cg12681402	16744343		TCTTTCAAACACCTCCRCTAAACTTTTAAACCAAATCATTAAAACTTAAC		II			NA	NA	NA	NA	NA	NA		OpenSea	ATGAACAATTTTCTTTCAGGCACCTCCGCTGAGCTTTTAAACCAAGTCATTGGGACTTAG[CG]TCTTTCTACCCGGCAGGGAAGGGAGGAGTTGGCAAGAATTTGGCTCACCCATTCCCCCTG	CGCTAAGTCCCAATGACTTGGTTTAAAAGCTCAGCGGAGGTGCCTGAAAG		TRUE	RPH3A;RPH3A	NM_014954;NM_001143854	5'UTR;5'UTR			TRUE					0.119391	0.214282	3.62617	0.00129491	0.00615713	-1.72552
cg11906021	chr17	47467221	+	cg11906021	62633315		AATCATTATAACTATCAATTACTTTACAAAACATTAAACTTAAACCTACC		II			NA	NA	NA	NA	NA	NA		OpenSea	CAAAAAAAAAAAAAAAAAAGAAAAAAAAAAGCAACTGACAGTGACTCACTTGCTCCAGGC[CG]GCAGGCCTAAGTTTAATGTTCTGTAAAGTAATTGATAGTCATAATGACTGCCTGAGGCAC	GTCATTATGACTATCAATTACTTTACAGAACATTAAACTTAGGCCTGCCG								TRUE					0.158583	0.658851	3.62564	0.00129666	0.00615713	-1.72684
cg17883068	chr15	57277634	-	cg17883068	67673459		ATAAATCAAAAACCAAACTAATTTTAACTACTAAATTAATTACTTCCCTC		II			NA	NA	NA	NA	NA	NA		OpenSea	CTACTAAAATTGTGAGTCAGAAGCCAAACTAATTTTGGCTACTAAATTAGTTACTTCCCT[CG]GGCCTACCAATCTTCATATGTATACCATGGCTTATTTTGACTTAGCTGGTTAATTTATCC	TGAGTCAGAAGCCAAACTAATTTTGGCTACTAAATTAGTTACTTCCCTCG			TCF12;TCF12;TCF12;TCF12	NM_003205;NM_207037;NM_207036;NM_207038	Body;Body;Body;Body			TRUE					0.161415	0.552893	3.62333	0.00130422	0.00618348	-1.73247
cg12884009	chr2	219079038	+	cg12884009	22740334		TTTTATCCCAAAACCTTCCTTCCTCTTATTTCAATCTAAACTAACTACTC		II			NA	NA	NA	NA	NA	NA	chr2:219081653-219082032	N_Shelf	AACCACCCCAGAACAACAATGAAGGAAAATTCCAGAATGACAACTGTACAGCAAGTCTAG[CG]AGCAGCCAGTCCAGATTGAAATAAGAGGAAGGAAGGCTCTGGGACAAAAACTCCAAAGAA	TTTGTCCCAGAGCCTTCCTTCCTCTTATTTCAATCTGGACTGGCTGCTCG													0.15106	0.390419	3.62251	0.00130691	0.00618672	-1.73447
cg22677556	chr1	12238390	-	cg22677556	73664401		AAAATAATAAATAACAAAAACACRAATAACACTAAACTCTTTCCACTACC		II			NA	NA	NA	NA	NA	NA		OpenSea	TGGCTGTGTGTAGGGTGATGAGTAGCAGAAGCACGGGTGACACTGAGCTCTTTCCACTGC[CG]GGCACGGTGCCAAGCACGCCACGTATACTGACTTCATGAATCATAAAGCCCTGTGAAGGG	GGGTGATGAGTAGCAGAAGCACGGGTGACACTGAGCTCTTTCCACTGCCG			TNFRSF1B	NM_001066	Body			TRUE	1:12160977-12161169	1:12237379-12239525	Promoter_Associated_Cell_type_specific	TRUE	0.107985	0.553235	3.62107	0.00131166	0.00619177	-1.73799
cg27441486	chr1	201708522	+	cg27441486	17635491		AATTTCTAAAAATCRAAACATAAATCAATACATTACCTAAAACAAAATCC		II			NA	NA	NA	NA	NA	NA	chr1:201708787-201709429	N_Shore	GAGCCAACCTGTGGTAATATGCACCCCTATCGGACCTTCGTTTCCCACCACATCCCTCCA[CG]GACCTTGTTTTAGGCAATGCACTGACCCATGCTCCGATTTTTAGAAATTTCTAAAAGCCT	CGGACCTTGTTTTAGGCAATGCACTGACCCATGCTCCGATTTTTAGAAAT			NAV1;NAV1	NM_001167738;NM_020443	TSS1500;Body					1:201708499-201709938	Unclassified	TRUE	0.140058	0.540325	3.62097	0.001312	0.00619177	-1.73824
cg08632420	chr16	19117471	+	cg08632420	52649370		CCRCTTTACTAATATAACTAACAACAAAAATAAAATAATTCTAAAACTCC		II			NA	NA	NA	NA	NA	NA		OpenSea	GCCGCCGCCTCTGTCCCCACCAGGAAGCTGCCTGCAGAACCAGGGCCCCTGCTCCAGCTG[CG]GAGTTTCAGAACCACCCCACCTCTGCTGCCAGCCACACTAGCAAAGCGGGTGTCTCGGGT	CGCTTTGCTAGTGTGGCTGGCAGCAGAGGTGGGGTGGTTCTGAAACTCCG								TRUE					0.125267	0.540996	3.6198	0.00131587	0.00620051	-1.7411
cg14488962	chr11	131510278	+	cg14488962	20614353		TAACRAAAAAAATAAATCCTCCCTAAACTTTACTTTCCACAAATAAAAAC		II			rs2658853	0.216917	NA	NA	NA	NA		OpenSea	AAGGTTGAGATGCATATATCCTGAAAAAGATTATTCACAAAGGAAGACGCAGCCTTTGTT[CG]TTCTTACCTGTGGAAAGTAAAGCCCAGGGAGGACTCATTCCTCCCGTCAGAGGCTTCCTG	GACGGGAGGAATGAGTCCTCCCTGGGCTTTACTTTCCACAGGTAAGAACG			NTM	NM_001048209	Body			TRUE					0.100808	0.734189	3.61859	0.00131988	0.00620991	-1.74405
cg17784876	chr1	39464086	+	cg17784876	35772354		TTTCATAACTATATAATTTTAAAAATATCTATAAATATTAATACATCCCC		II			NA	NA	NA	NA	NA	NA		OpenSea	AAATGGTACTTATAATGATGAATCTAGAATTGGCCTCCTCTAATGTAATAGAATTGCTAA[CG]GGGATGTATTAATATTTACAGATATTTTTAAAACTATACAGTCATGAAATTGGAAGAAAC	CGGGGATGTATTAATATTTACAGATATTTTTAAAACTATACAGTCATGAA			AKIRIN1;AKIRIN1	NM_001136275;NM_024595	Body;Body			TRUE					-0.12205	0.813306	-3.61778	0.00132259	0.00621019	-1.74603
cg02488385	chr21	36042752	-	cg02488385	18706357	14614362	AAAAAAATCCAAAAAAACAACCCCCAAAAACACAAAAACAAACACTAACA	AAAAAAATCCGAAAAAACGACCCCCGAAAACGCAAAAACAAACGCTAACG	I	A	Red	rs61739915	0.014641	NA	NA	NA	NA	chr21:36041305-36043224	Island	GGTCCCGGGGGTAAAGGGGTCCGAAGAAGCGGCCCCCGGGGACGCAAGGGCAGACGCTGG[CG]AGGACAGGGTAGGGGATGGGCCACAGCAGGAGCCGGGGGAGGACGAAGAGAGACGAGAGC	CGCCAGCGTCTGCCCTTGCGTCCCCGGGGGCCGCTTCTTCGGACCCCTTT			CLIC6	NM_053277	1stExon		DMR	TRUE	21:34963183-34965119	21:36042452-36043030	Unclassified	TRUE	-0.106002	0.328239	-3.61634	0.00132741	0.00621019	-1.74956
cg06736444	chr16	2801793	+	cg06736444	27612368		CCTATTAATATTTCTAAACCCRTAATTCTAAACCTAATAATCAACCAACC		II			NA	NA	NA	NA	NA	NA	chr16:2801913-2803409	N_Shore	TGGGTCTAGATATGAACTTGTGCTTGAGCAGCCCAGCGTCTTACAACTCTGCTGTGAGGA[CG]GCTGGCTGATTATCAGGCCCAGAATCACGGGCTTAGAAACATTAACAGGAAGTACGGTAC	CGGCTGGCTGATTATCAGGCCCAGAATCACGGGCTTAGAAACATTAACAG		TRUE	LOC100128788;SRRM2	NR_027275;NM_016333	Body;TSS1500				16:2741669-2741824				-0.105763	0.736849	-3.6161	0.00132819	0.00621019	-1.75013
cg03608828	chr3	153964763	-	cg03608828	16687344		ACRTACAATAAATTATTAACTAATTAAATTATTTCTTAATCAACCTTAAC		II			NA	NA	NA	NA	NA	NA		OpenSea	AAGGTAGGGGTACGTGCAGTGAGTTGTTAGCTAGTTGAGTTGTTTCTTAATCAACCTTGG[CG]TGACTTCTTCCTCTGGCACCCTGTTGAGGCCTCTCCATCAGATTAACAGGCTTCCTAGTT	CGCCAAGGTTGATTAAGAAACAACTCAACTAGCTAACAACTCACTGCACG			SGEF	NM_015595	Body			TRUE		3:153964628-153964878	Unclassified_Cell_type_specific		-0.12715	0.676058	-3.61593	0.00132877	0.00621019	-1.75055
cg20332503	chr7	143081287	-	cg20332503	45620310		TAATCCAAACATCCAAAATCCACTAATAATATTAATATCTACCTACACTC		II			NA	NA	NA	NA	NA	NA	chr7:143077469-143079169	S_Shelf	TGATGGTCATCTAGTCCAAGCATCCAGAGTCCACTGATAGTGTTGATGTCTACCTACACT[CG]GACACAGCATAGGAAGAAATGCCAAGGGCCAGTGAGCTTTGCAGAATCCTGTGAGTCACA	AGTCCAAGCATCCAGAGTCCACTGATAGTGTTGATGTCTACCTACACTCG			ZYX;ZYX	NM_003461;NM_001010972	Body;Body					7:143081045-143081392	Gene_Associated_Cell_type_specific		0.131765	0.570638	3.615	0.00133188	0.00621019	-1.75282
cg11991516	chr17	75447785	+	cg11991516	11804403	17634313	TCTATTTTAAAACCAAAAATCTAATCCCCACATAAAAATCAAACTCCCCA	TCTATTTTAAAACCGAAAATCTAATCCCCGCGTAAAAATCGAACTCCCCG	I	C	Grn	NA	NA	NA	NA	NA	NA	chr17:75447477-75447821	Island	TGTCCCTGGGCCCCGGCCCGAGGCCGGCAGGACCGAGCGGGGTCCCCAGGAGAGGGGTGG[CG]GGGAGCTCGATCTCCACGCGGGGACCAGATTTTCGGCCTCAAAATAGAAGAATAGGGCTT	CGGGGAGCTCGATCTCCACGCGGGGACCAGATTTTCGGCCTCAAAATAGA			SEPT9;SEPT9;SEPT9;SEPT9;SEPT9;SEPT9	NM_001113492;NM_001113496;NM_001113493;NM_001113491;NM_006640;NM_001113494	Body;5'UTR;Body;Body;Body;Body				17:72959073-72959416	17:75447048-75449029	Unclassified		-0.132955	0.207501	-3.61495	0.00133205	0.00621019	-1.75294
cg09141413	chr16	19896246	+	cg09141413	16650463	18764467	AAAAATAAAACTCAAAAACCCAAAAACAAAACCAACCAAAAACAAAAACA	GAAAATAAAACTCGAAAACCCGAAAACGAAACCGACCGAAAACGAAAACG	I	A	Red	NA	NA	NA	NA	NA	NA	chr16:19894965-19897156	Island	TGCCGCGCGAGGCGCCCCCTGGCCCGGCCCGCGCTGCTGCAGCGGCCGCGGCCCCGCCCC[CG]CCCCCGCCCCCGGCCGGCCCCGCCCCCGGGCCTCCGAGCCCCACCCCCGGTCCCGCCGGC	CGCCCCCGCCCCCGGCCGGCCCCGCCCCCGGGCCTCCGAGCCCCACCCCC			GPRC5B	NM_016235	TSS200				16:19802467-19805055	16:19896045-19896324	Unclassified	TRUE	-0.101407	0.471959	-3.61422	0.00133451	0.00621223	-1.75473
cg23892568	chr12	10283049	-	cg23892568	28650391		TACTACCTTCATTACTCTCACAACTAAATCTAACATTAATTAATTTAACC		II			NA	NA	NA	NA	NA	NA		OpenSea	TTAATGTCTTATGCTGCCTTCATTACTCTCACAACTAAGTCTGACATTAATTAATTTAAC[CG]ATGCAAACTATTTCAGTTTTGGTGCTCCAAGTTTACCATAACTTTGTTCATGTATTTATT	CGGTTAAATTAATTAATGTCAGACTTAGTTGTGAGAGTAATGAAGGCAGC			CLEC7A;CLEC7A;CLEC7A;CLEC7A;CLEC7A;CLEC7A	NM_197948;NM_197949;NM_022570;NM_197947;NM_197954;NM_197950	TSS200;TSS200;TSS200;TSS200;TSS200;TSS200								0.116441	0.785807	3.6114	0.00134403	0.00624708	-1.76162
cg04554131	chr1	25291540	-	cg04554131	18707422		AATAAATAAATAAAACTTACCCTTAACAAAACCCAAACTCTAATAAATAC		II			NA	NA	NA	NA	NA	NA		OpenSea	GTGCCACGGGGAATGAATGAATGAGGCTTACCCTTGACAGAGCCCAGGCTCTGGTGGGTA[CG]AGGGCGGCCGGGGGTGGGGAGCACCAGGAGCCAACCAGCTCCCGCGCAGGGCCCTGGAGG	ATGAATGAATGAGGCTTACCCTTGACAGAGCCCAGGCTCTGGTGGGTACG			RUNX3	NM_001031680	TSS200				1:25163972-25164333	1:25291322-25292142	Unclassified		0.106927	0.293962	3.60911	0.0013518	0.00627372	-1.76721
cg05025332	chr2	65165160	-	cg05025332	41767371		TATAAAATTTTTCTCTTACAAAAACCAAACACATAAACTATCRTACACRC		II			NA	NA	NA	NA	NA	NA		OpenSea	GGTTGGAGAAGTGTGGGATTTTTCTCTTGCAGGAACCAAGCACATGGGCTGTCGTACACG[CG]AGGGGCCAGGGTTCAGAGCTAGATTTCTGGTTTCAGTTTCTCTGCAGGGCTGGGGCAGGC	CGCGTGTACGACAGCCCATGTGCTTGGTTCCTGCAAGAGAAAAATCCCAC								TRUE		2:65165078-65165364	Unclassified_Cell_type_specific		0.14218	0.593146	3.60439	0.00136795	0.00633335	-1.77872
cg26043955	chr8	123095289	-	cg26043955	23753383		TAATCTCTTTATATAAATATTCACCCTCAAATCTCACTTCCCCATTCATC		II			rs16896709	0.016766	NA	NA	NA	NA		OpenSea	ATGTCTTGGTTTGATCTCTTTATGTGGGTATTCACCCTCAGGTCTCACTTCCCCATTCAT[CG]TTCCACTCCTCTGCATTCTTAAAACATCTCTGCTCACCTCTTGTTCTACATAATTGAGAC	GATCTCTTTATGTGGGTATTCACCCTCAGGTCTCACTTCCCCATTCATCG								TRUE					0.115779	0.604308	3.60407	0.00136905	0.00633335	-1.77949
cg20109856	chr7	96643454	-	cg20109856	60671366		TTACCAACAAAATTAACTATTATTACTATCACTATTTAATAATAATTAAC		II			NA	NA	NA	NA	NA	NA	chr7:96645786-96646599	N_Shelf	CACCTCTTATATTGCCAGCAAAATTAGCTGTTATTACTGTCACTGTTTAGTGATGGTTAG[CG]TGGTACAAAAAAAAAAAAAAAAAAAAAAAAAACTGCTGTAATCAAGACCTGGCGCATCTT	CGCTAACCATCACTAAACAGTGACAGTAATAACAGCTAATTTTGCTGGCA			DLX6AS	NR_015448	TSS200								0.128507	0.443962	3.60356	0.00137082	0.00633335	-1.78075
cg02243061	chr5	112305407	-	cg02243061	16692361		CTATTTCTTATTTATATCATTACAATAAACRCTACTCTCATTTTTAACTC		II			NA	NA	NA	NA	NA	NA		OpenSea	GGGTACTTTCTCTGTTTCTTGTTTGTATCATTGCAGTAAACGCTACTCTCATTTTTGGCT[CG]TTGGTCTAATTGGCTACTCTGATACCTGTTAGCTCAGCTAGTGCTCTCTGTCTCTCTCCC	CGAGCCAAAAATGAGAGTAGCGTTTACTGCAATGATACAAACAAGAAACA								TRUE		5:112305188-112305528	Unclassified_Cell_type_specific		0.161855	0.599865	3.59869	0.00138772	0.00637398	-1.79263
cg03693486	chr1	20914322	-	cg03693486	44742442		TAACAATAACCCAATTTATATAAAATCACAAATAATATTCACATCATAAC		II			NA	NA	NA	NA	NA	NA		OpenSea	GAGTCACTTAATGACAATAACCCAGTTTGTGTGGAGTCACAAATGGTGTTCACATCATAA[CG]TCACCAGACTCTCCAGCCACACCCATTGTACACGCATTATCTCATTCAATCCTCATGACA	GACAATAACCCAGTTTGTGTGGAGTCACAAATGGTGTTCACATCATAACG			CDA	NM_001785	TSS1500								0.113531	0.501128	3.5982	0.00138943	0.00637398	-1.79382
cg14786790	chr4	89766654	+	cg14786790	39640356		AAAATTCTATTTCCTATATTACTTCCTCCTACTACRATATTCCTTCCCTC		II			NA	NA	NA	NA	NA	NA		OpenSea	CAGACAGAGCAGACAGCCCAGGAAGGAGACTTTGAGGACGCTGCATTTTGGACAGAAGGG[CG]AGGGAAGGAACATCGCAGCAGGAGGAAGCAATACAGGAAATAGAATTTTCAAGAATCTGT	AAATTCTATTTCCTGTATTGCTTCCTCCTGCTGCGATGTTCCTTCCCTCG			FAM13A	NM_014883	Body			TRUE					0.139307	0.40649	3.59778	0.00139091	0.00637398	-1.79485
cg00569896	chr4	204382	+	cg00569896	35784329		ATAAAACTCTCCCACATCTACTAAACAACTAACTTAAACTCAAAATCAAC		II			NA	NA	NA	NA	NA	NA	chr4:206377-206892	N_Shore	AGGACCAGGAAACCTGGCTGAGTAGTGTGGTCTATGGAGGTGCATGGGCTTCAGAGACAA[CG]TTGATCCTGAGTCCAAGCCAGCTGCTTAGTAGATGTGGGAGAGTTTTATACTTACCTGCA	TAAAACTCTCCCACATCTACTAAGCAGCTGGCTTGGACTCAGGATCAACG													0.124865	0.549348	3.59742	0.00139216	0.00637398	-1.79572
cg16815625	chr8	141229477	-	cg16815625	24634346	14676459	TTCCCCTAAAAACTCCATCAATAACCACTTAAACATTACAAAACATTACA	TTCCCCTAAAAACTCCGTCGATAACCGCTTAAACGTTACAAAACGTTACG	I	T	Red	NA	NA	NA	NA	NA	NA		OpenSea	CCAAGACCCTAGTTCCCCTAAGAGCTCCGTCGATAGCCGCTTGAACGTTACAAAACGTTA[CG]TTTTCCCTTTGAGATAGTCCTTCCGGTCCCGCATACCAGTGTAACTACCGACATCTGCTG	CGTAACGTTTTGTAACGTTCAAGCGGCTATCGACGGAGCTCTTAGGGGAA			TRAPPC9;TRAPPC9	NM_001160372;NM_031466	Body;Body				8:141298512-141298685				-0.116257	0.649828	-3.59719	0.00139298	0.00637398	-1.79629
cg03249011	chr11	65195995	-	cg03249011	28729506		AAAAAAATATCATCCTCTAACTTTATATAATACTCATTATAATACAATAC		II			NA	NA	NA	NA	NA	NA		OpenSea	TGAGACCTCTGGAGGAAGTGTCATCCTCTGGCTTTGTGTGGTACTCATTATGGTGCAGTG[CG]GGCATGAAATGAAGACACCCAAATAGGCTTACAGATACGATATGTTTTAAATGTTCGTAT	AGGAAGTGTCATCCTCTGGCTTTGTGTGGTACTCATTATGGTGCAGTGCG						low-CpG:64952070-64953288		TRUE					0.11896	0.421559	3.59704	0.00139351	0.00637398	-1.79666
cg10030791	chr11	57364888	+	cg10030791	22733430		AAAAAACTTAAATACAATTCTCAACTTTACACAACCAAAACTTCCCCCRC		II			NA	NA	NA	NA	NA	NA		OpenSea	CCTTTAAAAACTGCGGAGCACATTTTGTGTACATGCTGTTTTTATTGTTACTCATGAAGA[CG]CGGGGGAAGCTTTGGTTGTGTAAAGCTGAGAACTGCACCCAAGCTTCCCCGTTCACCCCA	CGCGGGGGAAGCTTTGGTTGTGTAAAGCTGAGAACTGCACCCAAGCTTCC			SERPING1;SERPING1	NM_001032295;NM_000062	TSS1500;TSS200							TRUE	0.114838	0.608511	3.59611	0.00139677	0.00637398	-1.79892
cg01017257	chr1	15059738	+	cg01017257	22653321		CTAAAACTTATCCTAACTTACTTTCATAATAACTCCAAACACAAACTACC		II			NA	NA	NA	NA	NA	NA		OpenSea	CCACTGCCCCAGGCTTGGTAATTAAGCAGTCTGAGTGATTGCAGAATTCTCGCATGTTCC[CG]GCAGCCTGTGCTTGGAGTTACCATGAAAGCAAGTCAGGACAAGTCCCAGAGAAACTTAGC	CGGCAGCCTGTGCTTGGAGTTACCATGAAAGCAAGTCAGGACAAGTCCCA			KIAA1026;KIAA1026	NM_201628;NM_015209	Body;Body			TRUE					0.142952	0.418996	3.5957	0.00139821	0.00637398	-1.79992
cg02840936	chr1	20492386	-	cg02840936	32765459		TAAAACTCTCAAATACAACTTCCTCTTTCCAAATAACTCCACCCTAATCC		II			NA	NA	NA	NA	NA	NA		OpenSea	GCATGTGTGTTTAGGGCTCTCAGGTACAGCTTCCTCTTTCCAGATAACTCCACCCTAGTC[CG]CTCTCAGGGTTGGCAGTGAGGAGGGGAGGCCACCAGACGCCCGGTTTATGACCTTGGGCA	AGGGCTCTCAGGTACAGCTTCCTCTTTCCAGATAACTCCACCCTAGTCCG			PLA2G2C	NM_001105572	Body				1:20364855-20364974	1:20492032-20492739	Unclassified_Cell_type_specific		0.114915	0.692329	3.59569	0.00139826	0.00637398	-1.79995
cg22872033	chr14	21725703	-	cg22872033	22768323		RTAATTCTTTTTTAACCACAAATAATTTTTTTCTAACTAAAATTCACTTC		II			rs17197037	0.432913	NA	NA	NA	NA		OpenSea	CATCCGTCTCCGTGGTTCTTTTTTAACCACAAATAATTTTTTTCTAACTGAAGTTCACTT[CG]GTTTTATAAGTCTTAGAAAAAAAAAAAAGATAGCTCACTTTTGTTTTTTTACTTTAAGAG	TGGTTCTTTTTTAACCACAAATAATTTTTTTCTAACTGAAGTTCACTTCG			HNRNPC;HNRNPC;HNRNPC;HNRNPC	NM_031314;NM_001077442;NM_001077443;NM_004500	5'UTR;5'UTR;5'UTR;5'UTR			TRUE					0.132334	0.371848	3.59507	0.00140045	0.00637453	-1.80147
cg12929678	chr18	67624393	-	cg12929678	31715347		ATAAAATTCTATCCCTCTTTTCCCCCAAAAAATCTATAATTTAAAAAAAC		II			NA	NA	NA	NA	NA	NA		OpenSea	TCCAAACTCAGATAAAGTTCTGTCCCTCTTTTCCCCCAAAGAATCTATAATTTGAAAGGA[CG]CACTTCTCCTTTGTTCTAGCTCTAAATAGAAACTACACTCCCCGCCGAAATCAGTTTGTT	TAAAGTTCTGTCCCTCTTTTCCCCCAAAGAATCTATAATTTGAAAGGACG			CD226	NM_006566	TSS200								0.106584	0.650944	3.59371	0.00140524	0.00638689	-1.80478
cg23642826	chr1	6645463	+	cg23642826	71808374		TCAAAAACCAAAAAAACCTTTAAATCAAACCTCAATACCTCTTAACTCAC		II			NA	NA	NA	NA	NA	NA		OpenSea	CTGCCTGCGCCTTGATAGGCCTCCCGGGCCCTTTCTCTGAATGGGGAAGCACTGGGGATA[CG]TGAGCCAAGAGGTACTGAGGTCTGACTTAAAGGTCCTTCTGGCTCCTGAACTGAAACCTG	CGTGAGCCAAGAGGTACTGAGGTCTGACTTAAAGGTCCTTCTGGCTCCTG			ZBTB48	NM_005341	Body					1:6645366-6645642	Unclassified_Cell_type_specific		-0.108817	0.513263	-3.59239	0.0014099	0.00639861	-1.80798
cg11036656	chr3	81887543	+	cg11036656	46624322		ATCTTTCCTTTTCCTTAAAAAATAACCCATCTTTTCATTTAAAAAACTAC		II			NA	NA	NA	NA	NA	NA		OpenSea	CAGTTCAAGTTAAAAAGAAGGTTTTGGGCCCCAACTTTACAGAAGCAGGAAGCAGGTTGA[CG]TAGTTTCTCAAATGAAAAGATGGGTCATTTTTTAAGGAAAAGGAAAGATATCTCAGAAGG	TCTTTCCTTTTCCTTAAAAAATGACCCATCTTTTCATTTGAGAAACTACG								TRUE					0.13142	0.433359	3.58924	0.00142112	0.00643855	-1.81567
cg05900530	chr3	167371353	+	cg05900530	35649457		ATTAAAAACTTTCATTTCCTACCTCAACTTAAACATTTTACCTCCTAATC		II			NA	NA	NA	NA	NA	NA		OpenSea	AAAAGAAACTCAACTTAGCAACAGAATTCCAAAATGAAAGTACAAACCTTTCAAGGCATA[CG]ATCAGGAGGCAAAATGTTCAAGCTGAGGTAGGAAATGAAAGCCCTCAACCCTCTCACTTA	CGATCAGGAGGCAAAATGTTCAAGCTGAGGTAGGAAATGAAAGCCCTCAA			WDR49	NM_178824	TSS200								0.153213	0.506498	3.58875	0.00142288	0.00643855	-1.81686
cg20836212	chr7	65419185	-	cg20836212	55721475		TAACCTACATTCTATACTTTATACTAAAAAAATTCTACATCATCTACATC		II			NA	NA	NA	NA	NA	NA		OpenSea	GTCCCTGTACCTGGCCTACATTCTGTACTTTGTGCTGAAGGAGTTCTGCATCATCTGCAT[CG]TCACGTACGTGCTGAACTTCCTTCTTCTCATTATCAACTACAAACGACTAGTTTACTTGA	GGCCTACATTCTGTACTTTGTGCTGAAGGAGTTCTGCATCATCTGCATCG			VKORC1L1	NM_173517	Body	low-CpG:65056557-65056879			7:65056620-65056728				-0.122607	0.647793	-3.58597	0.00143286	0.00647353	-1.82363
cg04958236	chr6	74276973	+	cg04958236	13775431		CACCACCTACCCCACAATATTTTCCAAATAATATATATAACAAACCAAAC		II			NA	NA	NA	NA	NA	NA		OpenSea	AATTGAGGTTGCGTAAGGGAGCGGGGTACAAAGTACATGTGCTGTGCTTCAGTTTGCATC[CG]CCTGGTCTGTTACACATATTATCTGGAAAATACTGTGGGGTAGGTGGTGTGAGGGCAAAT	CGCCTGGTCTGTTACACATATTATCTGGAAAATACTGTGGGGTAGGTGGT								TRUE					0.12202	0.393046	3.58543	0.00143482	0.00647353	-1.82496
cg18879177	chr6	105854768	+	cg18879177	65654305		AATATAAACAAATCTATAATACTATATATCCATCTTACTATATCTATCTC		II			NA	NA	NA	NA	NA	NA	chr6:105850481-105851257	S_Shelf	AAATGATTGGGTATAAAGTTAGAGAGGTAGGAGATTAGGAAGGAAAAGAAAGGGGGAAAG[CG]AGATAGACATAGCAAGATGGACACACAGCATCACAGATTTGCTCACACCAAGAAAAGTAA	GTGTGAGCAAATCTGTGATGCTGTGTGTCCATCTTGCTATGTCTATCTCG													-0.117007	0.833274	-3.58253	0.00144533	0.00651061	-1.83202
cg11554335	chr11	57336941	+	cg11554335	34617458		TCTCRCTAACTCATCATATTTCACAATACACTTAAATTTTTCTCTCTTCC		II			NA	NA	NA	NA	NA	NA	chr11:57334971-57335486	S_Shore	GTACTCTGGGAGTATGAGGAGGGTCACTTTATCCCTCTTCAGGGAGGGGCAGAGGTTTCC[CG]GAAGAGAGAAAAATCCAAGTGTATTGTGAAACATGATGAGTCAGCGAGAAGTAAGAGCGT	CTCGCTGACTCATCATGTTTCACAATACACTTGGATTTTTCTCTCTTCCG			UBE2L6	NM_198183	TSS1500					11:57335290-57337191	Promoter_Associated	TRUE	0.117971	0.302176	3.58199	0.00144727	0.00651061	-1.83333
cg25950728	chr2	152145110	+	cg25950728	67632451		TACCATAACAAATTACATAACTTTAATAACTTAAACACATAAAAACRCRC		II			NA	NA	NA	NA	NA	NA	chr2:152145869-152146319	N_Shore	AATCCTAAGATAGTAAATTGTGTATGTGAGTGTGTGTGTGTGTGTGTGTGTGCGCGCGCG[CG]CGCGTTCCTATGTGTTTAAGCCACTAAAGCCATGTAATTTGTTATGGCAGCGAATTAAAA	GCCATAACAAATTACATGGCTTTAGTGGCTTAAACACATAGGAACGCGCG			NMI	NM_004688	5'UTR					2:152144660-152145210	Promoter_Associated_Cell_type_specific		-0.103173	0.741638	-3.58085	0.00145144	0.00651077	-1.83611
cg10227331	chr1	8181647	+	cg10227331	54725363		ATTCCTCAACRTAAATAAAACTCTTTACCCTCCTTATAAAACTATAACAC		II			NA	NA	NA	NA	NA	NA		OpenSea	ACTCACACCAGATCTTTCCATGCCTCCTCTGCAAGGACTCAAGAGAGTCGAGAGCAAAAC[CG]TGCCATAGTTCCATAAGGAGGGCAAAGAGCTTTATCCACGCTGAGGAACAGGCGGATCAT	TTCCTCAGCGTGGATAAAGCTCTTTGCCCTCCTTATGGAACTATGGCACG								TRUE	1:8104133-8104235				0.125018	0.36411	3.58082	0.00145154	0.00651077	-1.83618
cg07832772	chr5	8461832	+	cg07832772	70798339		AAATTCATAACATAAACAATCAATAACTATCACTAATATCCAAAAAAATC		II			NA	NA	NA	NA	NA	NA	chr5:8457432-8458273	S_Shelf	AACTTTCTGTGTAGCTTCTTTCTTTAGTTGGTCTTTGCTTAGATTTCCCTGTGTCAGAGA[CG]ACTTCCCTGGATATCAGTGACAGTTATTGATTGCTCATGCTATGAACTCCTCCCATTTCT	AGTTCATAGCATGAGCAATCAATAACTGTCACTGATATCCAGGGAAGTCG													0.120966	0.501471	3.58015	0.00145401	0.00651237	-1.83783
cg24836946	chr1	31625532	+	cg24836946	15651338		CTATTACTTCTACTACCCAACATTACTTCACCCTTCTAATAACAAAACAC		II			rs74541921	0.042101	NA	NA	NA	NA	chr1:31628100-31628493	N_Shelf	GCCCTGAAGCTGATGGAGGTGTGGACTGAGTGGAGGAGGACAATTTCCCAGAGAAAAATT[CG]TGTCCTGTTACTAGAAGGGTGAAGTAATGCTGGGCAGCAGAAGTAACAGATGTTTATTTT	CGTGTCCTGTTACTAGAAGGGTGAAGTAATGCTGGGCAGCAGAAGTAACA												TRUE	0.118495	0.314752	3.57941	0.00145671	0.00651498	-1.83962
cg04972770	chr10	54223605	-	cg04972770	74600395		AAATAAAAACTCRTATTCTCTATCCCCTTAATTTCTCTATAAAAAACAAC		II			NA	NA	NA	NA	NA	NA		OpenSea	ATCAGAGGAGTAAGTGGAAGCTCGTGTTCTCTGTCCCCTTGATTTCTCTATAGAGAACAA[CG]TGAGTTGGGAAAGAAAAGAGTCAGAGGGAAACAGAACCTTCCAAAGAGCTACAGTACTTT	AGTGGAAGCTCGTGTTCTCTGTCCCCTTGATTTCTCTATAGAGAACAACG								TRUE					0.150708	0.557206	3.57689	0.00146596	0.00654045	-1.84575
cg25921357	chr19	55887905	+	cg25921357	14634306		AATCTAAAAAAACRTAAAAATCTAAAACRTATCTCCATATCACCCRAAAC		II			rs7256114	0.015554	NA	NA	NA	NA	chr19:55889005-55889476	N_Shore	ATCAGTTTCCTTAGGAAAGAAACTCCCTAGCAAAGCCTCCCAGTTCCCCACCCCTCAGGG[CG]CCCCGGGTGATATGGAGACACGCCCCAGACTCCCACGCCCTTCCAGACTTCTCTTTCCCA	CGCCCCGGGTGATATGGAGACACGCCCCAGACTCCCACGCCCTTCCAGAC			TMEM190	NM_139172	TSS1500							TRUE	0.132608	0.586172	3.5767	0.00146666	0.00654045	-1.84621
cg21057323	chr14	103412980	+	cg21057323	39798473		ATCATAAAAATAACRACCTCTCTCTTAAATACACCTTCTAAAACCAACTC		II			NA	NA	NA	NA	NA	NA		OpenSea	TCCTTCTAGAATCCCAACCCACTTCCTCTTTTCATTCTCATTTTCTGTCAGAATGAGCAG[CG]AGCTGGTCTTAGAAGGTGCACCTAAGAGAGAGGCCGTCACCTTCATGACAGGAAACAGAA	TCATGAAGGTGACGGCCTCTCTCTTAGGTGCACCTTCTAAGACCAGCTCG			CDC42BPB	NM_006035	Body				14:102482598-102482989	14:103412780-103413545	Unclassified		0.104488	0.621415	3.57458	0.00147449	0.00655758	-1.85137
cg02022181	chr7	1063891	+	cg02022181	45728479		RTCTCTAACAAAAACTCCTCTTAAACTAAAACTTCTAAACTCCTACAAAC		II			NA	NA	NA	NA	NA	NA	chr7:1062496-1062966	S_Shore	CCCACTTTCTTCCTAAAAACCCTGCAGCTTGGCTGACAGTGGGACCTGCCTCCCTACTCC[CG]CCTGCAGGAGCTCAGAAGCCTCAGCTCAAGAGGAGCCCTTGCCAGAGACGTGGGACCAGG	CGCCTGCAGGAGCTCAGAAGCCTCAGCTCAAGAGGAGCCCTTGCCAGAGA			C7orf50;C7orf50;MIR339;C7orf50	NM_001134395;NM_032350;NR_029898;NM_001134396	Body;Body;TSS1500;Body					7:1063843-1064769	Gene_Associated		-0.101684	0.511585	-3.57451	0.00147476	0.00655758	-1.85155
cg02688118	chr13	114918456	-	cg02688118	15796300		TACCAATAACAAATATCCAATCAAAAAATCACACRAACAACAACAATACC		II			rs2987457	0.017841	NA	NA	NA	NA	chr13:114914536-114914753	S_Shelf	GGGCTTCTTGCTGCCAGTGGCAAATGTCCAGTCAGGAAGTCACACGGGCAGCAGCAATGC[CG]GCAAGGGACGCTTGTAGCAGGAACGGGGCAGCCTCCCTTACTCAAACAAGACGCGGACTG	GCCAGTGGCAAATGTCCAGTCAGGAAGTCACACGGGCAGCAGCAATGCCG									13:113936432-113936818				0.127228	0.374978	3.5739	0.00147702	0.00655813	-1.85303
cg16768937	chr17	27299936	+	cg16768937	48652326		TAATAATACTTCTCTACCTTTACTTTCRTAATAATTTCCCTATAATAAAC		II			NA	NA	NA	NA	NA	NA		OpenSea	AGCAGGTGGGTCTCAGAGTGCCTTGAAGAGAGGAGCACTGGGAGAAGGAGGAAGGGAGGA[CG]CTCACTACAGGGAAATTACCACGAAAGCAAAGGCAGAGAAGTATTACTAGAAATTAATTT	CGCTCACTACAGGGAAATTACCACGAAAGCAAAGGCAGAGAAGTATTACT			SEZ6;SEZ6	NM_001098635;NM_178860	Body;Body			TRUE		17:27299722-27300504	Unclassified_Cell_type_specific		0.107204	0.600947	3.57213	0.0014836	0.00657634	-1.85733
cg18019451	chr1	151746047	+	cg18019451	49601402		TTTTCTAAATTACTAATATAATATCTATATATATACACACATATACACCC		II			rs1054479	0.155738	NA	NA	NA	NA		OpenSea	TTCAGCAAAAAAATCCTCCAAATGATTCAAACAGGACTGTATACTCTTCCTCTCTCTCCA[CG]GGTGTATATGTGTGTATACATATAGATATTATACTAGCAATTTAGAAAATTTCCTGAGCC	CGGGTGTATATGTGTGTATACATATAGATATTATACTAGCAATTTAGAAA			TDRKH;TDRKH;TDRKH;TDRKH	NM_001083964;NM_006862;NM_001083963;NM_001083965	3'UTR;3'UTR;3'UTR;3'UTR								-0.123182	0.753094	-3.57165	0.00148539	0.00657634	-1.8585
cg02857726	chr3	149088388	-	cg02857726	12754356		AACTACATAACAACAATCCCTAAAAAATACTTCTCTACCCTTCCCCAACC		II			NA	NA	NA	NA	NA	NA		OpenSea	GGCTAAAGGTAAGCTGCATGACAGCAATCCCTAGAGGATACTTCTCTGCCCTTCCCCAAC[CG]TACTGCTTGAAAGAAGCTCCATATTGAAGGTTTCCCATTCCCTTATTTTCTTGGAAATTT	CGGTTGGGGAAGGGCAGAGAAGTATCCTCTAGGGATTGCTGTCATGCAGC			TM4SF1	NM_014220	Body			TRUE					0.127956	0.583408	3.57044	0.00148993	0.00657776	-1.86145
cg22660904	chr8	41181793	+	cg22660904	41742418		CCCTCCCTACAACTATAAATTCCCCTACTACTAAACTCAACTAAAAACTC		II			NA	NA	NA	NA	NA	NA		OpenSea	TCCCTCCACACTTCCCAGGGAGCAGGAGAATATTAACCAGAAGTACAGTAGCATGGCCCC[CG]AGCTCCCAGCTGAGCCCAGCAGCAGGGGAACCTACAGTTGTAGGGAGGGTGCAACATTCC	CCTCCCTACAACTGTAGGTTCCCCTGCTGCTGGGCTCAGCTGGGAGCTCG								TRUE					0.115799	0.479279	3.57042	0.00148999	0.00657776	-1.86149
cg14040931	chr9	36249297	-	cg14040931	49713356	73691454	TCAATTTTAATACCAAACATAATCAAAACAAATTTAAAATAATCTACACA	TCGATTTTAATACCAAACATAATCGAAACAAATTTAAAATAATCTACACG	I	A	Red	NA	NA	NA	NA	NA	NA		OpenSea	AAGAACTCAGGTTCGGTTTTAATGCCAAACATGATCGGGGCAAGTTTAGAATAATCTGCA[CG]GTTACAAGTAGCAACACAAACCCGCAGCTTTCGGTTATTTCCATTCTTCTCCATGATTTG	TCGGTTTTAATGCCAAACATGATCGGGGCAAGTTTAGAATAATCTGCACG			GNE;GNE	NM_005476;NM_001128227	Body;Body								0.103015	0.706557	3.56866	0.0014966	0.00659418	-1.86578
cg13666041	chr14	69442697	+	cg13666041	20698483		TAACATTTCCATTAAATTTCCTCCTCTATAAATAAAACACATTTCTACCC		II			NA	NA	NA	NA	NA	NA	chr14:69444639-69446826	N_Shore	AGGAAGCACTTCTCAATGCATCATTTAACCTGATTCCCCAGAAGAGTCCTGAGGGCTCCA[CG]GGCAGAAATGTGTCCCATTTACAGAGGAGGAAACCTAATGGAAATGCCACAAGAACGGGA	CGGGCAGAAATGTGTCCCATTTACAGAGGAGGAAACCTAATGGAAATGCC			ACTN1;ACTN1;ACTN1	NM_001130004;NM_001102;NM_001130005	Body;Body;Body		RDMR					TRUE	0.107714	0.530085	3.56829	0.00149799	0.00659418	-1.86668
cg08797864	chr3	185531258	-	cg08797864	60675345		CTTAATTTACAAATTCAATATCCATAACTTAAAAACATCACTATCAACTC		II			NA	NA	NA	NA	NA	NA		OpenSea	GTTTTACAAGGCTTAGTTTACAAATTCAGTGTCCATGACTTGAAGACATCACTATCAGCT[CG]AAAAGAAAGGGGTAAACAGTAGTACAGCTGGATCCAGGAGACAGGCCAGATTATTTATGT	CGAGCTGATAGTGATGTCTTCAAGTCATGGACACTGAATTTGTAAACTAA			IGF2BP2;IGF2BP2	NM_001007225;NM_006548	Body;Body			TRUE					0.118303	0.538319	3.56576	0.00150756	0.00662679	-1.87284
cg18655633	chr19	48107418	+	cg18655633	52691404		TTTTTTTAATATCTAATATATCAAAAATCCTATAATAACCAACACCACCC		II			NA	NA	NA	NA	NA	NA	chr19:48111351-48113685	N_Shelf	AATAGATTGTGAGTTGTGTGGGAGGCAAATAGATTGTGAGTTGTGTGGGAGGCAGGAACC[CG]GGTGGTGTTGGTCACCACAGGATCCTTGACACACTAGATACTAAAAAAATATGAATGAAT	CGGGTGGTGTTGGTCACCACAGGATCCTTGACACACTAGATACTAAAAAA													0.147864	0.576402	3.56452	0.00151225	0.00663795	-1.87585
cg08454015	chr1	240078452	+	cg08454015	10677480		CATACCCTTTACTTACAAAACAAATATACACCCATCTATTTTTAAACTAC		II			NA	NA	NA	NA	NA	NA		OpenSea	GAAGCTCTCAGGGAAATGTCTGTGAATCATTTAAAGATGCTCTCTGGTGGATAGAGAAAC[CG]CAGTCCAAAAACAGATGGGTGTATATTTGCTTTGTAAGCAAAGGGCATGTATCATACTCG	CGCAGTCCAAAAACAGATGGGTGTATATTTGCTTTGTAAGCAAAGGGCAT								TRUE				TRUE	0.146541	0.692675	3.56317	0.00151739	0.00665099	-1.87913
cg13813247	chr22	41461852	-	cg13813247	70682347		AAAATTCTAATCTATTTCTCCTCTCTATCCCCAATAACAAATTACCACAC		II			rs4821995	0.000416	NA	NA	NA	NA	chr22:41460014-41460272	S_Shore	CACCAAATCTCAAGATTCTAATCTATTTCTCCTCTCTATCCCCAATGACAGGTTGCCACA[CG]CTATCTTACAATTTCACAATGACCCTCCAACCCTTACCATGTTTGCCTGCCCTACCGACT	AGATTCTAATCTATTTCTCCTCTCTATCCCCAATGACAGGTTGCCACACG										22:41461714-41461918	Unclassified_Cell_type_specific		-0.140299	0.764467	-3.56153	0.00152367	0.00665637	-1.88313
cg23484741	chr5	142936868	-	cg23484741	37672350		TCTTCATCCTATCTATTTAAAATAATCTCAAATTCCACAAACTACTCCAC		II			NA	NA	NA	NA	NA	NA		OpenSea	CGTATTTGTACTCTTCATCCTATCTATTTGGAGTGGTCTCAAATTCCACAGGCTACTCCA[CG]GTGTGGAGGTGGAGCAGGAAGAGGAAAATGAAGAAGGCAACTGCTGCTGGGTGTGTAACA	CTTCATCCTATCTATTTGGAGTGGTCTCAAATTCCACAGGCTACTCCACG								TRUE					0.121895	0.627138	3.56149	0.00152379	0.00665637	-1.88321
cg06756385	chr14	100610488	+	cg06756385	71603440		AAACACCRTAATACATAACAAACAATTTCAACACCATAAACRCTAAAAAC		II			NA	NA	NA	NA	NA	NA	chr14:100610406-100610691	Island	CGGTGACAGCCGGCCCAGCGTGGCGCCACCACACACCGCAGAGCTGTCCAGGCACAGCTC[CG]TCCCCAGCGCTCATGGTGTTGAAACTGTCTGTCATGCACCACGGTGTCTGTGTCCACACA	GACACCGTGGTGCATGACAGACAGTTTCAACACCATGAGCGCTGGGGACG			EVL	NM_016337	3'UTR				14:99680134-99680399				-0.10955	0.615892	-3.56115	0.0015251	0.00665637	-1.88404
cg14426167	chr17	27972099	+	cg14426167	13785476		AATTATTCAAATATAATTCTCATCTTCCTCCAAAACTACCCAAAAAACAC		II			NA	NA	NA	NA	NA	NA		OpenSea	GTCTGTGGGTGGCAGGAGGCAGTAGTGATGTCATGGAAGAGGAAATAAATGGCACATACA[CG]TGTCTTCTGGGTAGCCTTGGAGGAAGATGAGAATCATATCTGAATAACTCTCAACAATAC	CGTGTCTTCTGGGTAGCCTTGGAGGAAGATGAGAATCATATCTGAATAAC			SSH2	NM_033389	Body			TRUE					0.112614	0.375197	3.55989	0.00152995	0.00666805	-1.88711
cg15414745	chr6	74064047	+	cg15414745	72610507	14768412	ATAAACTCAAAATCCTAACCCAAACCAAAAACAAAACCTAACCAAAAACA	ATAAACTCAAAATCCTAACCCGAACCGAAAACGAAACCTAACCGAAAACG	I	A	Red	rs185614200	0.0664	NA	NA	NA	NA	chr6:74063519-74064471	Island	ACCAGGCCTAATCACGCCGGCCGAGGCTCAGGGGCGATAAAGCCTCGCACCTGGTGGCCC[CG]CCCCCGGCCAGGCCCCGCCCCCGGCCCGGGCCAGGACCCTGAGTCCATGCCCCGCCGCCC	CGCCCCCGGCCAGGCCCCGCCCCCGGCCCGGGCCAGGACCCTGAGTCCAT			DPPA5	NM_001025290	TSS200				6:74119872-74121192				-0.138008	0.636673	-3.55919	0.00153263	0.00666949	-1.8888
cg00523379	chr6	148726218	-	cg00523379	68605335		TACTCACAAAACRACTTAACTAAAAACTTACAAAACTTACTACTCAAACC		II			NA	NA	NA	NA	NA	NA		OpenSea	ATAGTTGATTCTGCTCACAGGGCGGCTTGACTGAAAGCTTGCAGAACTTACTGCTCAAAC[CG]GGGATACTCCTGCCTTCTGCCTCTTGCCTCTGCTTCCCTCTTCCTTTTCCTCTTCCTACT	GCTCACAGGGCGGCTTGACTGAAAGCTTGCAGAACTTACTGCTCAAACCG			SASH1	NM_015278	Body			TRUE					0.1154	0.508343	3.55848	0.00153536	0.00666949	-1.89052
cg20852226	chr11	76859010	+	cg20852226	47644443	43752508	AACAAAATAAACAAAACAAAACCTAAAAAAACCTAAACAAACACCAAACA	AACGAAATAAACGAAACGAAACCTAAAAAAACCTAAACGAACACCGAACG	I	A	Red	NA	NA	NA	NA	NA	NA	chr11:76858728-76859181	Island	GCATCTTGCGCAACCTGCTTATCCGCTACCGGGACCACCTCATCTACGTGAGTGCCGCCC[CG]CCCGGTGCCCGTCCAGGCCCCCTCAGGCCCCGCCCCGCCCACCTCGCCCCACCCCGCCCG	GGCGAGGTGGGCGGGGCGGGGCCTGAGGGGGCCTGGACGGGCACCGGGCG			MYO7A;MYO7A;MYO7A	NM_000260;NM_001127180;NM_001127179	Body;Body;Body				11:76536407-76536744	11:76858752-76859592	Unclassified_Cell_type_specific	TRUE	0.140253	0.180904	3.55812	0.00153678	0.00666949	-1.89142
cg13563074	chr11	7728814	+	cg13563074	41629330		TTAACCATCCTATAAATATTTCTCACACACTAACCATATACCCAAAACTC		II			NA	NA	NA	NA	NA	NA		OpenSea	GGTAGATGCTTGGGAGAGTAAAGTGGCTATGATTACCTGTACATTTTCCTCTTTCCTCAA[CG]AGTTTTGGGCACATGGTCAGTGTGTGAGAAATATTTATAGGATGGTCAATGCCATCTATG	CGAGTTTTGGGCACATGGTCAGTGTGTGAGAAATATTTATAGGATGGTCA			OVCH2	NM_198185	TSS1500								0.1096	0.522767	3.55738	0.00153962	0.0066717	-1.89321
cg22825261	chr20	44329922	+	cg22825261	47802382		AATAAACATTAACTCTTCACTTCCCTATTTCRTAATCCTCCCCTATAAAC		II			NA	NA	NA	NA	NA	NA		OpenSea	TCAAGCAAGGAGATTTAAATGACAGGTTCTGAGTCCTACATTGATAGAAAGAAAAGTAAA[CG]CCTATAGGGGAGGACTACGAAATAGGGAAGTGAAGAGTCAATGTTTATTGGTTTCAGTGA	CGCCTATAGGGGAGGACTACGAAATAGGGAAGTGAAGAGTCAATGTTTAT			WFDC10B;WFDC13;WFDC10B	NM_172131;NM_172005;NM_172006	Body;TSS1500;5'UTR								0.133397	0.607151	3.55686	0.00154162	0.0066717	-1.89447
cg13402217	chr1	151584375	+	cg13402217	68751330	12781422	CTAAACCTAAACCAAAATTATAAAACACAATTCAAAAACAAAACCTACCA	CTAAACCTAAACCGAAATTATAAAACGCAATTCGAAAACAAAACCTACCG	I	A	Red	NA	NA	NA	NA	NA	NA	chr1:151584374-151585205	Island	TACTCTCCCCACCCAGCAGATCAAACTCCTAACCCAGCATGAAAGATAAACTACAACTCC[CG]GCAGGCCTTGCTTCCGAACTGCGTCTTATAACCTCGGCTCAGGCCCAGGCCCAGACCGCT	CGGCAGGCCTTGCTTCCGAACTGCGTCTTATAACCTCGGCTCAGGCCCAG			SNX27	NM_030918	TSS1500				1:149850999-149852172	1:151583940-151585757	Promoter_Associated		-0.102321	0.409179	-3.55575	0.00154595	0.00668103	-1.89718
cg20216309	chr3	16024540	-	cg20216309	26753437		TAACTCAAAACAAAAATACTAACAAAAATCTCCRAACTAAATCACACAAC		II			NA	NA	NA	NA	NA	NA		OpenSea	TTGTGGTTGCGTGACTCAGGGCAGGGGTGCTGGCAAAAATCTCCGGACTAAATCACACAG[CG]CCTATGTCATGCAGCCAGCCTCCCAGTCATGTGCTACAGAAGGGCTTCCTTTGTGTCATG	GACTCAGGGCAGGGGTGCTGGCAAAAATCTCCGGACTAAATCACACAGCG								TRUE				TRUE	0.135499	0.740275	3.55425	0.00155178	0.00669683	-1.90082
cg07086380	chr5	118691033	-	cg07086380	59712405		AAATAACTACAACAATAAATACCCRAACTATACTTAAAATACCAATACTC		II			rs3813309	0.246361	NA	NA	NA	NA	chr5:118691401-118691759	N_Shore	AAGGCCCTTTGGAGTAACTGCAGCAATGAGTGCCCGGGCTGTGCTTGGAGTACCAGTGCT[CG]CCCGGGGCTATACTGAATGAGTAAGCAGCCCCGTCTGCTTTTGCTGTGCAAAGGTAAGGG	AGTAACTGCAGCAATGAGTGCCCGGGCTGTGCTTGGAGTACCAGTGCTCG		TRUE	TNFAIP8;TNFAIP8	NM_001077654;NM_014350	Body;TSS1500				5:118718932-118719026	5:118690889-118691710	Unclassified		0.103975	0.650903	3.55348	0.00155476	0.00670027	-1.90268
cg16202338	chr3	164050953	+	cg16202338	63648301		AAAAAATATTAATTCTATTCTCCTTCATAAAAATCTAACCRATCTAAACC		II			rs2366088	0.231963	NA	NA	NA	NA		OpenSea	GAGAAGAAAAAGCCTCTTGCTCTGTGCAAATGGTTTTTTTTAATCACTGTATCCCTCCCA[CG]GTTCAGACCGGCTAGACTTCCATGAAGGAGAACAGAACCAACATTCCTTTTACCCAAAAG	CGGTTCAGACCGGCTAGACTTCCATGAAGGAGAACAGAACCAACATTCCT								TRUE					0.128127	0.431905	3.55193	0.00156085	0.0067171	-1.90646
cg13441891	chr16	85648370	-	cg13441891	35626409		ACTAACCTTTATACAAAATACRTTTAAAACACACTAAACCCTTACTCCCC		II			NA	NA	NA	NA	NA	NA	chr16:85644947-85649027	Island	GGCTCTTACAAACTAGCCTTTGTACAAAGTGCGTTTAAAACACACTAAACCCTTGCTCCC[CG]CTGCGGTGCCTTATCTGGGGCCTGAGGGGTAGCGGCCACACAGGTTGGGGTTTGGAAACA	CGGGGAGCAAGGGTTTAGTGTGTTTTAAACGCACTTTGTACAAAGGCTAG			KIAA0182;KIAA0182	NM_001134473;NM_014615	5'UTR;Body				16:84201601-84206528				-0.110191	0.199285	-3.55018	0.00156772	0.00673211	-1.91071
cg23597162	chr7	28102341	-	cg23597162	74650316		CAATCTAAACCCAACCTTAAAAAATAACTTCCRAATATATCCTTCCTTAC		II			NA	NA	NA	NA	NA	NA		OpenSea	CCTCTCCAAAGCAGTCTGAACCCAGCCTTGGGGAGTGGCTTCCGAGTGTGTCCTTCCTTG[CG]TATTTTTCTTCAGCCTTAGGGCACTTATTGAGTTTTCTTTACATCTTTATAGTTACTCTC	CGCAAGGAAGGACACACTCGGAAGCCACTCCCCAAGGCTGGGTTCAGACT			JAZF1	NM_175061	Body			TRUE		7:28101805-28102531	Unclassified		0.124833	0.275635	3.54992	0.00156871	0.00673211	-1.91132
cg10951691	chr8	22853281	-	cg10951691	67755338		ACTCATAACTAATTCTAAACTTTACCCCAACTACAAAATAAAAACACCAC		II			NA	NA	NA	NA	NA	NA	chr8:22856800-22857728	N_Shelf	CCTCTGCTTTTGCTCATGGCTGGTTCTGAACTTTGCCCCAGCTGCAGGGTAGGAACACCA[CG]TGCCCCAGCCTGCACATGGCAGGGGATGGGGGGCGGAGCTCATGTCACAAGGCCCATGGG	CTCATGGCTGGTTCTGAACTTTGCCCCAGCTGCAGGGTAGGAACACCACG			RHOBTB2;RHOBTB2	NM_001160037;NM_001160036	TSS200;Body								0.142534	0.554651	3.54843	0.00157459	0.00674454	-1.91494
cg03550075	chr12	132278448	-	cg03550075	55611312	31774498	CCAACAAAACAAAACTAAACAAAAATCACCCATCCCTAAAAACCAAAACA	CCAACGAAACAAAACTAAACGAAAATCACCCGTCCCTAAAAACCAAAACG	I	A	Red	rs35198651	0.132877	NA	NA	NA	NA	chr12:132276571-132276783	S_Shore	GTGCTGATGCAACCAACGAGACAGGACTAGACGGGGGTCACCCGTCCCTAAAAACCAGGA[CG]GGCTCGGGGGAGAGTGGGCACGGGCCCAGCGGCTGCGCTCTCAGACACTGGATTGGGAAA	CCAACGAGACAGGACTAGACGGGGGTCACCCGTCCCTAAAAACCAGGACG			SFRS8	NM_004592	Body				12:130844357-130844483				-0.106684	0.747824	-3.54731	0.00157902	0.00674454	-1.91766
cg04485850	chr20	60372565	-	cg04485850	35764403		ATCAAAACAAAACAAAACCACACCACCTAATAAACTTAATAAAAACATCC		II			NA	NA	NA	NA	NA	NA	chr20:60373338-60373539	N_Shore	GCTGGGGTTGTATCAAAACAAAACAAAACCACACCACCTGGTGGGCTTGATAAAAACATC[CG]GCCTCTGGCAGTGGCTCATGTTGCAATGCCAGTGCTTTGGGAGGCAGGTGGATCACTTGA	TCAAAACAAAACAAAACCACACCACCTGGTGGGCTTGATAAAAACATCCG			CDH4	NM_001794	Body								-0.119467	0.408373	-3.54725	0.00157928	0.00674454	-1.91782
cg04777726	chr19	49340489	+	cg04777726	43808452	36780491	AAAAACAACAACCAATCAAAACACAAAAACATAATCTAAAAATACCACCA	AAAAACGACAACCAATCGAAACGCGAAAACGTAATCTAAAAATACCGCCG	I	A	Red	NA	NA	NA	NA	NA	NA	chr19:49340488-49340774	Island	CCCGGGCCCGCAATGGGGACCAGACCACGCCCCCTGATGCCCTGAGTGGTCCCAGATCTC[CG]GCGGTACCTCCAGACCACGTCCTCGCGCTCCGATTGGCTGCCGCTTTTGGGCGGATTAGA	CGGCGGTACCTCCAGACCACGTCCTCGCGCTCCGATTGGCTGCCGCTTTT			PLEKHA4;PLEKHA4;HSD17B14	NM_001161354;NM_020904;NM_016246	3'UTR;3'UTR;TSS1500					19:49340102-49340931	Unclassified		-0.108951	0.301148	-3.54656	0.00158203	0.00674454	-1.9195
cg20954219	chr2	29745303	+	cg20954219	20752347		ACTACTAACTAAAAACRAAACAAAACCTAACATCCCAAATAAAAATTCAC		II			rs10171104	0.06505	NA	NA	NA	NA		OpenSea	GTGATTCTTCCTCTTTCTCTTCCTCATTATCATACAAATTACGGGGAATGAAGGAAGGGA[CG]TGAATTCCTATCTGGGATGCCAGGTCCTGTCCCGTCCCCAGCCAGCAGCCTCATTCTCTC	CTGCTGGCTGGGGACGGGACAGGACCTGGCATCCCAGATAGGAATTCACG			ALK	NM_004304	Body			TRUE					0.129786	0.458253	3.54642	0.00158257	0.00674454	-1.91983
cg14527250	chr12	1753866	+	cg14527250	51717318		RACAACATACTAACRCACCATAACAACCAACCCTAACAACAAACCTAAAC		II			NA	NA	NA	NA	NA	NA	chr12:1754997-1755243	N_Shore	AATAGCCATGCATAAGAAAATGCTCTGCAGCCGGCTTGCGTTTTCATCCCGCCATCTGCA[CG]TCTAGGCCTGCTGCCAGGGTTGGTTGCCATGGTGCGTCAGCATGCTGCCGTTGAAAAGCA	GCAGCATGCTGACGCACCATGGCAACCAACCCTGGCAGCAGGCCTAGACG			WNT5B;WNT5B	NM_030775;NM_032642	Body;Body		CDMR	TRUE		12:1753293-1754080	Unclassified_Cell_type_specific	TRUE	-0.111297	0.478756	-3.54529	0.00158704	0.00675426	-1.92256
cg08614871	chr10	3824555	-	cg08614871	70664456		CATTACTACCCRATCACTACAAAAACAAAACCTTTTATAATTAAACATCC		II			NA	NA	NA	NA	NA	NA	chr10:3823789-3824017	S_Shore	AGGACAGATAACATTGCTGCCCGGTCACTACAGGGGCAAAACCTTTTGTAATTAAGCATC[CG]TGTCCTTACGGAAGTTAGAGGAAATCTGTTTCTAGAATGGTAAGAATTCAGAGGAAAAGT	CGGATGCTTAATTACAAAAGGTTTTGCCCCTGTAGTGACCGGGCAGCAAT			KLF6;KLF6;KLF6;KLF6	NR_027653;NM_001160124;NM_001160125;NM_001300	Body;Body;Body;Body		RDMR						0.146779	0.45178	3.54446	0.00159035	0.006759	-1.92457
cg08769634	chr16	71657362	+	cg08769634	66634369		CACATTACAATAACCACAATCCAAAAATTTAACATTAATATTATATTATC		II			NA	NA	NA	NA	NA	NA	chr16:71659829-71660747	N_Shelf	GGAGTACATATAAAGGACATTATTGGAATAATAGGGGAATTGGGTTATAGAGTATATATT[CG]ATAACATAATATCAATGCTAAATTTCTGGATTGTGGTCACTGTAATGTGGCTGTGTAGGA	CGATAACATAATATCAATGCTAAATTTCTGGATTGTGGTCACTGTAATGT													0.17009	0.749471	3.54387	0.00159274	0.00675979	-1.92602
cg16144314	chr10	1568759	-	cg16144314	64764461		ATATATTACAATAAAAACTAATTAATAAAAAAAACCTAACCCCTCCCACC		II			NA	NA	NA	NA	NA	NA		OpenSea	GTTCTTGCTCTGTGTGTTGCAGTGAGAGCTGATTGGTAGGAAGAGCCTGGCCCCTCCCAC[CG]CCTCTCCCACCACGTGATCTCTGCACAGGCCGCTCCCCTCCCCATCGGCCACGAGTGAAG	TGTGTTGCAGTGAGAGCTGATTGGTAGGAAGAGCCTGGCCCCTCCCACCG			ADARB2	NM_018702	Body								-0.105871	0.614596	-3.54216	0.00159956	0.00677941	-1.93016
cg16688582	chr7	28386631	+	cg16688582	47639408		ACAAATATTCACAAAACAATTAAATTCAAATATACAAATAATCTTAACCC		II			NA	NA	NA	NA	NA	NA		OpenSea	GCCTTGGTAGGAGAAGAGGCAAGGACAAAGGAGGAAGTGGAAAAGAAAGAATGGGAGGAA[CG]GGCCAAGACTATTTGCATACTTGAACCCAATTGCTCTGTGAATATCTGTGGGCATTTCTC	CGGGCCAAGACTATTTGCATACTTGAACCCAATTGCTCTGTGAATATCTG			CREB5	NM_182899	5'UTR			TRUE					0.109295	0.720028	3.53978	0.00160915	0.00680429	-1.93594
cg17114584	chr11	613792	-	cg17114584	55714450		AAATAAACRAAAACAAACTACCCCTTCCTAAAATACACTCACCTTACACC		II			rs59115876	0.282192	NA	NA	NA	NA	chr11:614760-616068	N_Shore	GTGAGTGACGGGGGTGGGCGGGGACAGGCTGCCCCTTCCTGGGATGCACTCACCTTGCAC[CG]CGGTGCAGGCGCTTGGGGAGGGTGACAGGTACGGCTCTGCCTGGTGCGGGGACTCTGGGG	GGTGGGCGGGGACAGGCTGCCCCTTCCTGGGATGCACTCACCTTGCACCG			IRF7;IRF7;IRF7	NM_004031;NM_001572;NM_004029	Body;Body;Body				11:603334-603874	11:613589-613844	Unclassified		0.106466	0.598532	3.53914	0.00161175	0.00680429	-1.9375
cg18771937	chr12	54385517	+	cg18771937	45603442		CCCAACAACATAAAACTACCTAAACCACAAATCAACTAAACRAACAAAAC		II			NA	NA	NA	NA	NA	NA	chr12:54387825-54388732	N_Shelf	ATTTCTTCCTTCCCCAACCCCCTTCCCTTCTCCTCCAGATAGATGCAAAGCTGAATCTCC[CG]CCCTGCTCGCTCAGCTGATCTGTGGCTTAGGTAGTTTCATGTTGTTGGGATTGAGTTTTG	CGCCCTGCTCGCTCAGCTGATCTGTGGCTTAGGTAGTTTCATGTTGTTGG			MIR196A2	NR_029617	TSS200								0.122649	0.361875	3.53903	0.00161217	0.00680429	-1.93775
cg26053291	chr2	89064631	-	cg26053291	18687306	60664323	AAAAACAACTAACAAAAACAACACAACCTATAAAACCCTTAAACACAACA	AAAAACAACTAACAAAAACGACGCAACCTATAAAACCCTTAAACGCGACG	I	A	Red	rs149055821	0.0137	NA	NA	NA	NA	chr2:89064493-89065513	Island	AGGGCAGGGGTCAAGAGCAGCTGGCAAGGGCGGCGCAGCCTGTGGGGCCCTTGGGCGCGG[CG]GGCCGCAGCTCCGGGAAGCCACGTCAGCCCACCGGCGCTGCAGCTGCAGCCGCCACCAGC	CGCCGCGCCCAAGGGCCCCACAGGCTGCGCCGCCCTTGCCAGCTGCTCTT			FLJ40330	NR_015424	TSS1500				2:88845443-88846649				-0.118245	0.621821	-3.53851	0.00161428	0.00680429	-1.93902
cg12320198	chr3	4557437	-	cg12320198	43648488		AATTTCCTAAAACTTAAAAACTTTTTCTAAAACTACCTCTAACTAACTAC		II			NA	NA	NA	NA	NA	NA		OpenSea	AGCTATGTAGAGATTTCCTGAGACTTAAGAGCTTTTTCTAAGACTGCCTCTAACTAGCTG[CG]TGTTCCTGGGCAGGGAACCTTATTATTCTTACCCAAATACTGAAGGATCTGGGCCAGGTA	CGCAGCTAGTTAGAGGCAGTCTTAGAAAAAGCTCTTAAGTCTCAGGAAAT			ITPR1;ITPR1;ITPR1	NM_002222;NM_001099952;NM_001168272	5'UTR;5'UTR;5'UTR			TRUE					-0.100456	0.749521	-3.53713	0.00161987	0.00681854	-1.94237
cg08354216	chr4	146951349	-	cg08354216	42703345		CACAAACACCCRATTCTAACTACTCCAACCCTAAACCATTAAATTTAATC		II			rs17020909	0.016295	NA	NA	NA	NA		OpenSea	CTGCTTGAAAACACAGACACCCGGTTCTAGCTGCTCCAGCCCTGAGCCATTAGATTTGGT[CG]TCAAGGAGCCCAGCAGGGCAAAGGTCAATTTCTCTTTGCTTTTTTCTTCCACTTCCTGTT	CGACCAAATCTAATGGCTCAGGGCTGGAGCAGCTAGAACCGGGTGTCTGT								TRUE		4:146950989-146951396	Unclassified_Cell_type_specific		0.105316	0.445122	3.53614	0.0016239	0.00682438	-1.94477
cg18462898	chr19	19282451	+	cg18462898	43641417		CTTCCTCTACACTTTTACAAATACTTTTCCCTCTTAAAAAAACCCTTCTC		II			NA	NA	NA	NA	NA	NA	chr19:19280998-19281560	S_Shore	TCCTTCCTCCTCGGCCTCCCAAGGTGCTGAGATTACAGGTGTGAGCCACTACACAAGACC[CG]AGAAGGGCTTTTTCAAGAGGGAAAAGCACTTGCAAAAGTGCAGAGGAAGAGCATAGAACA	TTCCTCTGCACTTTTGCAAGTGCTTTTCCCTCTTGAAAAAGCCCTTCTCG			LOC729991-MEF2B;LOC729991-MEF2B;MEF2B;LOC729991-MEF2B	NR_027308;NM_005919;NM_001145785;NR_027307	Body;5'UTR;TSS1500;Body			TRUE					-0.168277	0.383676	-3.5357	0.0016257	0.00682438	-1.94584
cg16345114	chr5	172306112	+	cg16345114	15656395		CTTAATTCTCCCCTATTCTTACAAACRAATCTCRAATCACTCTATAATTC		II			NA	NA	NA	NA	NA	NA		OpenSea	TCATTAAGCCTTGGAAACAGTGACATCACAAGTGCCTGCCCGGTAGCCGCCCACATATGG[CG]AACCACAGAGTGATCCGAGATTCGTCTGCAAGAACAGGGGAGAACTAAGGTCCCAAGCAG	TTAGTTCTCCCCTGTTCTTGCAGACGAATCTCGGATCACTCTGTGGTTCG			ERGIC1	NM_001031711	Body			TRUE	5:172238698-172238743				0.136505	0.82738	3.53504	0.0016284	0.00682515	-1.94744
cg01232267	chr3	47398209	+	cg01232267	17661380		ATAACTTAAAAAAAAATACCACAATAAAACATAATCCCATAAATCTACAC		II			NA	NA	NA	NA	NA	NA	chr3:47397811-47398210	Island	ATGGCAGGACTGCCCGAGCCCAGGACCCCGGCCGTCCAGGGAGGCCGGAGCCTGGAGGGC[CG]TGTAGACCCATGGGACCATGCCCCACTGTGGTATTTTCCCCTAAGTCATCCTCAAACCAT	TGACTTAGGGGAAAATACCACAGTGGGGCATGGTCCCATGGGTCTACACG									3:47372789-47373309				-0.109499	0.756474	-3.53457	0.00163032	0.00682515	-1.94858
cg00460983	chr10	91133941	+	cg00460983	35737375		AAAAAATAAAACTTAACCACTATCAACATTCCAAAACCAACTCTATATTC		II			NA	NA	NA	NA	NA	NA		OpenSea	TCTATACCTGATGAGGAAACTCAGTGTTTAAGTGAAATCAAGTTCACTCTGCTAGTTCGT[CG]AACACAGAGCTGGTTCTGGAATGTTGATAGTGGTTAAGTTTTATTTCTCCAATGCTTAAG	AGAAATAAAACTTAACCACTATCAACATTCCAGAACCAGCTCTGTGTTCG								TRUE				TRUE	0.110055	0.456117	3.53377	0.00163359	0.00682958	-1.95052
cg01072550	chr1	21505969	-	cg01072550	55749509		TTCCAAAAAAATTATTTAACTTCTCATTTACACTAAAATAATAACAAACC		II			rs9426656	0.367459	NA	NA	NA	NA	chr1:21503115-21503836	S_Shelf	ATCAAAACCTGTTCCAAGGAAATTATTTGACTTCTCATTTACACTAGGGTGATAACAGGC[CG]ATAATTGCCTAATTGTTATTCTTTTCTGAGCTAGCTTCATTTTCTAACTTAATAATAGCT	CGGCCTGTTATCACCCTAGTGTAAATGAGAAGTCAAATAATTTCCTTGGA													-0.121956	0.821762	-3.53151	0.00164287	0.00685903	-1.956
cg15165122	chr2	71206291	+	cg15165122	69789488	72656317	TCCTTACTAAAACTAAAATCAACACAAAACAAAATAAACAAAACAAAACA	TCCTTACTAAAACTAAAATCAACGCGAAACGAAATAAACGAAACAAAACG	I	A	Red	NA	NA	NA	NA	NA	NA	chr2:71205563-71206529	Island	CCCCTGCCCGACCTCGCAGACCACCTCAGTGCGCAGGCGACTGCCCTCGCCAGGCCGCGC[CG]CCCTGCCTCGCTCACCCCGCCCCGCGCTGACCCCAGCCCCAGCAAGGAGTCCGACCAGAC	TCCTTGCTGGGGCTGGGGTCAGCGCGGGGCGGGGTGAGCGAGGCAGGGCG			ANKRD53;ANKRD53	NM_024933;NM_001115116	Body;Body				2:71059028-71059935	2:71204917-71206407	Unclassified	TRUE	-0.154771	0.404511	-3.53087	0.0016455	0.0068607	-1.95754
cg01315067	chr10	51576232	+	cg01315067	36628508		AATTAAATTATTACTTCACAATATCAAAACTCCAAAATTCCRAAACATAC		II			NA	NA	NA	NA	NA	NA	chr10:51572198-51572620	S_Shelf	AGGACTTGCTTTAGGAATCTAGTAATACAGTCAGCACTGTATGTATTTGAGTTTGTCTCC[CG]TATGTTCCGGAATTCTGGAGTTTTGACATTGTGAAGCAACAATTTAATTTTATTGATTCA	ATTAAATTGTTGCTTCACAATGTCAAAACTCCAGAATTCCGGAACATACG			NCOA4;NCOA4;NCOA4;NCOA4;NCOA4	NM_001145262;NM_005437;NM_001145263;NM_001145261;NM_001145260	TSS200;5'UTR;5'UTR;Body;Body			TRUE					0.112842	0.584901	3.53008	0.00164876	0.006865	-1.95946
cg16362140	chr5	10708717	-	cg16362140	33751454		CTAATCTCCATCCACTCAACTAACTTCATAACCCACCAACRAACTATAAC		II			NA	NA	NA	NA	NA	NA		OpenSea	TCCCATCCCTGCTGATCTCCATCCACTCAACTGACTTCATGACCCACCAACGGGCTATAG[CG]TACAGTGTGAAAAGCACAGCGACTCTGAAACCATGTTATTAATGATAACAGTTTCCACAC	CGCTATAGCCCGTTGGTGGGTCATGAAGTCAGTTGAGTGGATGGAGATCA			DAP	NM_004394	Body			TRUE					-0.144234	0.757557	-3.52918	0.00165252	0.00686831	-1.96166
cg06779113	chr1	228273674	-	cg06779113	50719333		TAATATCTTTTTATACCCTAATAAATTAACCAATAATAAACAACCCCTAC		II			NA	NA	NA	NA	NA	NA	chr1:228269729-228271501	S_Shelf	CTCCGAAGTGATGATGTCTTTTTGTACCCTAATGAGTTGACCAGTGATGGGCAGCCCCTA[CG]AAACTTCAGGGTAGGGCTAGTCACAGGGCCAAGGCAGGATTAGAGGGTTTCAGCCCCACC	CGTAGGGGCTGCCCATCACTGGTCAACTCATTAGGGTACAAAAAGACATC			ARF1;ARF1;ARF1;ARF1	NM_001658;NM_001024228;NM_001024227;NM_001024226	5'UTR;5'UTR;5'UTR;5'UTR							TRUE	0.123364	0.482308	3.52881	0.00165402	0.00686831	-1.96254
cg08901339	chr10	98031261	+	cg08901339	16626444		AAAAATATTTACCAACAACCTACACTCTCAAAAATCAAACTTAAATAACC		II			NA	NA	NA	NA	NA	NA		OpenSea	CGTCAGCAGTTCCTGGCCCTCCTAGGGAGCAGCATGGTAAGCCTCTGGTCTCAAGGGTTC[CG]GCCACTCAAGTCTGATTTCTGAGAGTGCAGGCTGCTGGCAAACACCCCTGCTCTAGGGAG	CGGCCACTCAAGTCTGATTTCTGAGAGTGCAGGCTGCTGGCAAACACCCC			BLNK;BLNK;BLNK;BLNK	NM_001114094;NM_013314;NM_001114094;NM_013314	5'UTR;5'UTR;1stExon;1stExon					10:98031166-98031755	Unclassified_Cell_type_specific		0.135021	0.464307	3.52789	0.00165784	0.00687491	-1.96477
cg07496621	chr7	46390325	+	cg07496621	54778387		CATATAAACTATTTCCAATTTTAAATAAAATCCTTTTTACAACTATCCTC		II			NA	NA	NA	NA	NA	NA		OpenSea	TGGCTTTGTCTTAAAGAGACAGAGACACTCCCCTTTTCAGCACAGAGACTGGGGGGCTGC[CG]AGGACAGTTGCAAAAAGGACTCCACCCAAAACTGGAAACAGCCCATATGTCCCTCGACAA	ATATGGGCTGTTTCCAGTTTTGGGTGGAGTCCTTTTTGCAACTGTCCTCG								TRUE					0.104992	0.594997	3.52731	0.00166027	0.00687572	-1.96619
cg06583577	chr5	115897444	+	cg06583577	69727383		TTTTATTATATCAAAAACACAAAACCTATTAATATTACCCAAACACATCC		II			NA	NA	NA	NA	NA	NA		OpenSea	CTGGATGTAGCTGTTTTCTAGCAGCAAAGGCAATTACATTGTCCTTTTAATTCTTGGGAA[CG]GATGTGTTTGGGCAATATTAACAGGTTTTGTGTTTTTGACACAACAAAATATGAAAACGA	CGGATGTGTTTGGGCAATATTAACAGGTTTTGTGTTTTTGACACAACAAA			SEMA6A	NM_020796	5'UTR			TRUE					0.103424	0.558046	3.5254	0.00166824	0.00689742	-1.97081
cg08698943	chr10	3509758	+	cg08698943	23600491		CAACCCTATAATATAATTTATCCTACCCAAACACATAAACCACAAAATAC		II			NA	NA	NA	NA	NA	NA		OpenSea	TTCCAGCGGGAGCGGGAGGCGCTGTTGTTCAGGAAAGGAAGTTGTGTGTTTGTGAATGAG[CG]CACTTTGTGGTTCATGTGTTTGGGCAGGACAAACTACACCACAGGGTTGGGCGGGGCTGT	CGCACTTTGTGGTTCATGTGTTTGGGCAGGACAAACTACACCACAGGGTT							CDMR					TRUE	0.129847	0.341053	3.52498	0.00167	0.00689742	-1.97183
cg22177976	chr4	84258471	-	cg22177976	58634493		TCTAAATAATACATCCTTATAATCTACATATAAATTACTAATATAAAAAC		II			NA	NA	NA	NA	NA	NA	chr4:84255726-84256399	S_Shelf	ATTGCAAGTTTTCTAAATAGTGCATCCTTGTGGTCTACATGTGAGTTACTAATATGGAAA[CG]GGGGGCCGGGTGTGATGGCTCACACCTGTAATCCCAGCACTTTGGGAGGCCAAGGCGGGT	CTAAATAGTGCATCCTTGTGGTCTACATGTGAGTTACTAATATGGAAACG													-0.14801	0.725575	-3.52315	0.00167767	0.0069124	-1.97627
cg25009141	chr1	17751614	-	cg25009141	22709380		CAAACACRAAAACCATAACRACAAAAACRCAACATCCTATAACATAAAAC		II			NA	NA	NA	NA	NA	NA		OpenSea	TGGGCAGACCTCAGACACGAGGGCCATGGCGGCAGGGACGCAGCATCCTATGACATGAGG[CG]GGAGGTAGAAAAGCCAGTGGCATTTCAAGTGGCAGCAACAGAGGTCTCATGTCATATCGT	AGACACGAGGGCCATGGCGGCAGGGACGCAGCATCCTATGACATGAGGCG			RCC2;RCC2	NM_018715;NM_001136204	Body;Body				1:17624107-17624261				-0.103357	0.56652	-3.52237	0.00168096	0.0069124	-1.97816
cg03706086	chr8	71381216	-	cg03706086	35788470		TCAACATCAATTTAATCACCATTATCRAAACRTTTTAAATATATAACTAC		II			rs10096078	0.354603	NA	NA	NA	NA		OpenSea	CTGATGATGATTCAGCATCAGTTTGGTCACCATTATCGAAGCGTTTTGAATGTGTAGCTG[CG]ACCTAAATAACTTCCCAGAGGTAAATGCATCCTGTAGGTTTACAACAAGCAGTATTATTA	CGCAGCTACACATTCAAAACGCTTCGATAATGGTGACCAAACTGATGCTG								TRUE					0.147153	0.357467	3.52233	0.0016811	0.0069124	-1.97824
cg03113867	chr11	129920411	+	cg03113867	23720443		CTACCTACTCCCTCTACAACRCTACAATCATCTAAAATCTAACAAAACAC		II			NA	NA	NA	NA	NA	NA		OpenSea	AGAGGCCTCTGCTGTTTCTGTTCCCTCTTCCATTGGTGGAACTGGGAAACTGTAAGGAGA[CG]TGCCCTGCCAGATCTCAGATGACTGCAGCGCTGCAGAGGGAGCAGGCAGTCACTAGGGTA	CGTGCCCTGCCAGATCTCAGATGACTGCAGCGCTGCAGAGGGAGCAGGCA								TRUE					0.131451	0.339158	3.52161	0.00168415	0.0069124	-1.97999
cg17041511	chr17	61509620	-	cg17041511	73626303		TTTCTCTCAAACCTAAAACTAACRTCATATATCTAACTACTAAAAACTCC		II			NA	NA	NA	NA	NA	NA	chr17:61511653-61511886	N_Shelf	CGGATATTCAATTTCTCTCAGGCCTAGAGCTAACGTCATGTGTCTGGCTGCTAAAAGCTC[CG]GCTCCTTTTATTACCACAGTAAAGGAAGATAACAGGCGAGAGGTCTGCTGTAGACATTTA	TTCTCTCAGGCCTAGAGCTAACGTCATGTGTCTGGCTGCTAAAAGCTCCG										17:61509472-61510321	Unclassified		-0.116294	0.683279	-3.52144	0.00168485	0.0069124	-1.9804
cg13069441	chr6	31939322	-	cg13069441	50734492	61735356	TACTAACATTAAACATCCAAAAAAAAACAACCCAATTCCAAAAAACACCA	TACTAACGTTAAACATCCAAAAAAAAACAACCCAATTCCGAAAAACGCCG	I	A	Red	NA	NA	NA	NA	NA	NA	chr6:31939730-31940559	N_Shore	GCATCTCCATGGTACTGGCGTTGAGCATCCAGGGAGAAGCAGCCCAGTTCCGAAGGGCGC[CG]GTAGAAAGGAAAGGGCCCAGAGTAGAGGGCAGGGTCTGTGGGCAGAGAAGGTGCTGGACG	CGGCGCCCTTCGGAACTGGGCTGCTTCTCCCTGGATGCTCAACGCCAGTA			STK19;STK19;DOM3Z;STK19	NM_032454;NM_004197;NM_005510;NR_026717	TSS1500;TSS1500;Body;Body				6:32046826-32047302	6:31939216-31940908	Promoter_Associated		-0.109832	0.428631	-3.52043	0.00168912	0.00692067	-1.98284
cg21230547	chr12	866289	+	cg21230547	30613376		AAATCAACACCCAAAACAAAAACCTAAAATTTACCATAAATATAAAAACC		II			NA	NA	NA	NA	NA	NA	chr12:861442-863413	S_Shelf	ATTTCAAATGAAGCAATATTGTGTTGGTGTGGAAGTGGCTGTTGGATTTCTGGAGAAACC[CG]GTCCTTATACCCATGGCAAATTTCAGGCTTCTGTTTTGGGTGTTGATTTTTATCACTTCA	AATCAACACCCAAAACAGAAGCCTGAAATTTGCCATGGGTATAAGGACCG			WNK1	NM_018979	Body								0.109307	0.587256	3.5196	0.00169264	0.00692179	-1.98485
cg25625514	chr11	76535564	+	cg25625514	15701306		CCAAAAAACCTTATATTCCAACCCCTCCATTCACCACATAATACTAACTC		II			NA	NA	NA	NA	NA	NA		OpenSea	GAAAGACTTCTAGGAAAGGAAGGGCGTGTGAAGGGGCCAGCTTTGTTTGGAATGCTCTGG[CG]AGTCAGCATTATGTGGTGAATGGAGGGGCTGGAATACAAGGCCTTTTGGGTTTTCTTAGG	CAAAAGGCCTTGTATTCCAGCCCCTCCATTCACCACATAATGCTGACTCG								TRUE		11:76535480-76535630	Unclassified_Cell_type_specific		0.121625	0.391093	3.51922	0.00169425	0.00692179	-1.98577
cg15859496	chr12	118490276	+	cg15859496	34804364		AACAAAAAAATATATATTTAAAACATATTATCTCCTACCCCAAAAAAACC		II			NA	NA	NA	NA	NA	NA		OpenSea	ACAGCTGGACTTCCAATCAAACTGGTGGGGGCGCCCGGGCTTGAGTTCGGCCAGCAGCAG[CG]GTTCCTCTGGGGCAGGAGACAACATGCTTCAAACACACACCCCCTTGCTCCCTGACCACC	GCAAGGGGGTGTGTGTTTGAAGCATGTTGTCTCCTGCCCCAGAGGAACCG			WSB2	NM_018639	Body			TRUE				TRUE	0.158685	0.783685	3.51878	0.00169614	0.00692179	-1.98685
cg22472608	chr5	1891194	-	cg22472608	28623342		ACAATTACTCTTTACATATTACTATATATCRTAAAAACCTCAAAAATACC		II			rs4975758	0.00106	NA	NA	NA	NA	chr5:1881924-1887743	S_Shelf	GTATCTTAAATGCAATTACTCTTTGCATATTGCTATATGTCGTAGGAACCTCAAAAATAC[CG]AACTATAGATGTAGGAGAGGCCCTGAAACCTGGGAGCTAATGGGGTCTCCTGCCTGGAAT	CGGTATTTTTGAGGTTCCTACGACATATAGCAATATGCAAAGAGTAATTG										5:1891191-1891495	Unclassified_Cell_type_specific		-0.13472	0.713673	-3.51745	0.00170182	0.00693575	-1.99008
cg22622477	chr17	46685442	-	cg22622477	51685471		TTCTTTCTCCAACTCCAAAATCTAATAACRAATATAAATCTAACRACCTC		II			NA	NA	NA	NA	NA	NA	chr17:46685244-46685449	Island	TTGTAGTGAAATTCTTTCTCCAGCTCCAGGGTCTGGTAGCGGGTGTAGGTCTGGCGGCCT[CG]TTTGCGGTCAGTTCCTGCACACAGTATTCAGAGGAAAATCAGTGAGTAAAGAAAACGCCG	CGAGGCCGCCAGACCTACACCCGCTACCAGACCCTGGAGCTGGAGAAAGA			HOXB7	NM_004502	Body				17:44040291-44040448				0.117909	0.437509	3.51618	0.00170723	0.00694862	-1.99315
cg13473274	chr11	109460118	+	cg13473274	21690390		TAAAAATAATTCCTAAACTAACCCAAAATAATATCTTAATTACTACCACC		II			NA	NA	NA	NA	NA	NA		OpenSea	GAATGTTTTTAGTGGCTGTCTTATCCCACACATTGTAATAAGCCTCCAAAGGCTTCCCCA[CG]GTGGTAGCAATCAAGACATCATTCTGGGCCAGTCCAGGAACTATCCCCATGCCTTTAGTG	CGGTGGTAGCAATCAAGACATCATTCTGGGCCAGTCCAGGAACTATCCCC								TRUE					0.10315	0.616338	3.51377	0.00171754	0.00698134	-1.99897
cg16993682	chr1	158259268	+	cg16993682	57689317		CCATCTTTCTTATTTCCTCATTCTCACTAATTCTTTTATAAATTAAAAAC		II			NA	NA	NA	NA	NA	NA		OpenSea	GTAGAGTGGACTGTAGTTTATATAATTGTGCAGGGAAATCTTGGAAGATGTAAAAAGCAA[CG]TCTCCAATTTATAAAAGAATCAGTGAGAATGAGGAAATAAGAAAGATGGGTGAAAAGAGG	CGTCTCCAATTTATAAAAGAATCAGTGAGAATGAGGAAATAAGAAAGATG			CD1C	NM_001765	TSS1500								0.115838	0.659378	3.51147	0.00172748	0.00701	-2.00455
cg10574566	chr1	203377808	-	cg10574566	45810418		TCTAACTACTACTAACAAAAACTCAAAAAACCTATATAAATCACATCCAC		II			NA	NA	NA	NA	NA	NA		OpenSea	CCAGGCAGTCCTCTGGCTGCTGCTGGCAGGGGCTCAGAGAGCCTGTGTGAGTCACATCCA[CG]TGGCTGATGTGGGGAGGGAAGAAGGGATGGGGAGGGCTCATGCCCGCGCAGGGCCACGCT	CTGGCTGCTGCTGGCAGGGGCTCAGAGAGCCTGTGTGAGTCACATCCACG								TRUE				TRUE	0.108985	0.381124	3.51108	0.00172915	0.00701	-2.00548
cg18857467	chr1	32787489	+	cg18857467	66766428		AAATAAACACTAAAAAACTATATAAATAAAAACTTTAATCCCTAAACCCC		II			NA	NA	NA	NA	NA	NA		OpenSea	CAAACTCTGTGCAGGAGGAAGTGGCCAGAGAGGGAAATCAGTTGCCAATGGATAAACAGC[CG]GGGCCCAGGGACCAAAGTTCTTATTTACACAGCCTCCCAGTGTTTACCCAGGAAGTGAGG	CGGGGCCCAGGGACCAAAGTTCTTATTTACACAGCCTCCCAGTGTTTACC			HDAC1	NM_004964	Body					1:32787474-32787886	Gene_Associated_Cell_type_specific		0.119872	0.388876	3.51026	0.00173272	0.00701522	-2.00747
cg12453623	chr2	148394181	-	cg12453623	64643493		AACCCCCAACACCAACATCTTATAAACACAAACAAAAAACRCACATTACC		II			NA	NA	NA	NA	NA	NA		OpenSea	GGTGCTCTCAAAGCCCCCAGCACCAACATCTTATGAACACAAACAGAAGACGCACATTGC[CG]TCCCTGGCCTCCTGCAATAGATCACTGTCAGTTTTCTTTAGTAGGGAAAAACCAACAGAT	CGGCAATGTGCGTCTTCTGTTTGTGTTCATAAGATGTTGGTGCTGGGGGC								TRUE					0.107792	0.37019	3.50796	0.00174273	0.00704649	-2.01304
cg05450804	chr3	72976561	+	cg05450804	13609448		CATACAAATTTCAAAACATTAAAACCAATTACCRATCTCTTTAACAAACC		II			rs113073594	0.014181	NA	NA	NA	NA	chr3:72977999-72978325	N_Shore	AGATAAATCTTTATTTTATGTAGTGAAAGCAACAATGTATAATCTTCTCTTTTCTACTTA[CG]GCTTGTTAAAGAGACCGGTAACTGGTTCTAATGTTTTGAAATCTGCATGCTTACCAATGA	CGGCTTGTTAAAGAGACCGGTAACTGGTTCTAATGTTTTGAAATCTGCAT			GXYLT2	NM_001080393	Body								-0.104436	0.617994	-3.50453	0.00175773	0.00709783	-2.02132
cg10919111	chr10	74075783	+	cg10919111	25797406		ACAAAATAAAACTACAAATCTTAATCCCTAAAATACTAAAACATAAACAC		II			NA	NA	NA	NA	NA	NA	chr10:74079336-74079861	N_Shelf	TGTGGCTCCCAGGGACATGGAAGGCCTGTGTTCCTTTCCCAGGAAGCCCCCAGCAGCTAC[CG]TGCTCATGCCCCAGCATTTCAGGGACCAAGATCTGTAGCCCCATTTTGTGATCTTTAGTA	CAAAATGGGGCTACAGATCTTGGTCCCTGAAATGCTGGGGCATGAGCACG								TRUE					0.117304	0.270892	3.50306	0.00176423	0.00710071	-2.02488
cg18779296	chr4	41878119	-	cg18779296	19617443		AACAAATTCAAAAATATCAAATAAACCAACTAACTTATCAATAACAATCC		II			NA	NA	NA	NA	NA	NA	chr4:41880224-41880500	N_Shelf	CTATGAGAGGAAGCAGATTCAGAAATATCAAATAAGCCAACTAACTTATCAATGACAGTC[CG]ATTTCTAACCTAGTGTGTGTTTTACATCTTCCCTGTACTTTGTCCTCCATGATTTGGAAT	CGGACTGTCATTGATAAGTTAGTTGGCTTATTTGATATTTCTGAATCTGC										4:41877989-41878277	Unclassified_Cell_type_specific		0.135533	0.442935	3.50274	0.00176563	0.00710071	-2.02565
cg16719404	chr1	117296242	-	cg16719404	30705406		AAATCTATCATAATTATTTCTCTTTTTAAACATCTTTTCAAAACACACCC		II			NA	NA	NA	NA	NA	NA		OpenSea	ATGTGCTTTGGAAGTCTGTCATGGTTATTTCTCTTTTTAGGCATCTTTTCAGGGCACACC[CG]TCTCTGCATCACTGTCTGTTTCCTTGTGTCACAAATTTCTGTTCTTTTTTTCTCTCCCTG	CGGGTGTGCCCTGAAAAGATGCCTAAAAAGAGAAATAACCATGACAGACT		TRUE	CD2	NM_001767	TSS1500								0.130958	0.400217	3.50233	0.00176745	0.00710071	-2.02665
cg23620279	chr10	79793495	-	cg23620279	48791450		TAAATTAATCAATCTAAAATTCCAAAAATATAACCAAAAATCTATAAAAC		II			NA	NA	NA	NA	NA	NA	chr10:79793494-79793952	Island	TGTTCTGGTTCTGGATTGGTCAGTCTAGAGTTCCAGGGGTGTGGCCAAAAGTCTGTGAGG[CG]GGGCCGTAGGCAGCCTAAATCAGGCATCGGCGCGGTCAGCCTCGTGGCGCGCCCACGCCC	GGATTGGTCAGTCTAGAGTTCCAGGGGTGTGGCCAAAAGTCTGTGAGGCG			RPS24;RPS24;RPS24;RPS24;RPS24;RPS24	NM_001142285;NM_001142282;NM_001142284;NM_001026;NM_001142283;NM_033022	TSS200;TSS200;TSS200;TSS200;TSS200;TSS200				10:79463501-79464080	10:79793168-79794406	Promoter_Associated		0.104915	0.212989	3.50228	0.00176768	0.00710071	-2.02677
cg06103086	chr3	108581785	-	cg06103086	45770493		TAACCAACCCAATACCCAATCRATATTTAAAACTATCAACAACAATCCCC		II			NA	NA	NA	NA	NA	NA		OpenSea	TTCCAGTGTAATGGCCAACCCAGTGCCCAGTCGGTGTTTGGGGCTATCAACAACAGTCCC[CG]GTTTTGCATATGCACTTTCCCCACCCTCATTCAGCCACGTGTCTCACAGGAAATCGAGCC	CGGGGACTGTTGTTGATAGCCCCAAACACCGACTGGGCACTGGGTTGGCC								TRUE		3:108581647-108582068	Unclassified_Cell_type_specific		0.124419	0.641959	3.50173	0.00177012	0.00710124	-2.0281
cg26661623	chr17	7019262	+	cg26661623	24745318		ATATTTTCTTTCCCRAACTATTATTAACRCAAATATAAACAATCAACCAC		II			NA	NA	NA	NA	NA	NA		OpenSea	AAAGAAAAGAAAAGGTCTTCATGGTCCTACGAGGAAGACTGGCTTCCATGAAGCAAGGAA[CG]TGGCTGACTGTCTACACTTGCGCTAACAATAGCTCGGGAAAGAAAACACAGTTTTTGTGC	CGTGGCTGACTGTCTACACTTGCGCTAACAATAGCTCGGGAAAGAAAACA		TRUE	ASGR2;ASGR2;ASGR2	NM_001181;NM_080912;NM_080913	TSS1500;TSS1500;TSS1500								0.118059	0.359372	3.50007	0.00177747	0.00711568	-2.03211
cg14679255	chr12	54385526	+	cg14679255	28650444		AAACTCAATCCCAACAACATAAAACTACCTAAACCACAAATCAACTAAAC		II			NA	NA	NA	NA	NA	NA	chr12:54387825-54388732	N_Shelf	TTCCCCAACCCCCTTCCCTTCTCCTCCAGATAGATGCAAAGCTGAATCTCCCGCCCTGCT[CG]CTCAGCTGATCTGTGGCTTAGGTAGTTTCATGTTGTTGGGATTGAGTTTTGAACTCGGCA	CGCTCAGCTGATCTGTGGCTTAGGTAGTTTCATGTTGTTGGGATTGAGTT			MIR196A2	NR_029617	Body								0.116623	0.34153	3.49988	0.00177834	0.00711568	-2.03258
cg05991820	chr10	11785161	+	cg05991820	27704365		CRCCCAAATTCCAATTAACRTACAAACACATTTTTAAAAATTTTAAACCC		II			rs75639887	0.100594	NA	NA	NA	NA	chr10:11784407-11784937	S_Shore	GGGGCCAGGACAGTAAATAGGACAAAGTGCACAGCTTCCTGAGCGCTGCCCTTGTGGCTA[CG]GGCCCAAAACTCTTAAAAATGTGCTTGTACGCCAACTGGAATCTGGGCGATGGAGTCATG	CGGGCCCAAAACTCTTAAAAATGTGCTTGTACGCCAACTGGAATCTGGGC			ECHDC3	NM_024693	Body				10:11823980-11825312	10:11783840-11785182	Unclassified		-0.117403	0.448694	-3.49847	0.00178461	0.00713147	-2.03598
cg24772412	chr11	65201759	-	cg24772412	61631382		ATATATAAATATTTTCTCCTTACACAAAATTAAAAAATAACRACAACAAC		II			NA	NA	NA	NA	NA	NA		OpenSea	TTGTAGAAGTGATATGTGGGTGTTTTCTCCTTACACAGAGTTGAAAGGTGACGACAACAA[CG]TTGGCACTACCAATCCCCCACCCTCCAGAGGGGTAACCAGTGTTACCAGTTTGCTGTGTT	TATGTGGGTGTTTTCTCCTTACACAGAGTTGAAAGGTGACGACAACAACG						low-CpG:64958137-64958541							0.127597	0.506666	3.49429	0.00180337	0.00719711	-2.04608
cg04657325	chr4	185435601	+	cg04657325	46647365		TAAATCACAACTACTCTAAACTTCAAAAACAACTCAACCTAACCAACTAC		II			NA	NA	NA	NA	NA	NA		OpenSea	TACCACCCCACTAGAAGGAGGATGGACAGATTCGCTTGCTGAAATGGCGAAGCAAGTTCC[CG]CAGCTGGCCAGGCTGAGCTGTTTCTGAAGCTCAGAGCAGCTGTGACTCATCCCTCCTGCA	GAGTCACAGCTGCTCTGAGCTTCAGAAACAGCTCAGCCTGGCCAGCTGCG								TRUE		4:185435535-185436057	Unclassified	TRUE	0.101458	0.173121	3.48723	0.00183551	0.00730755	-2.06314
cg08981844	chr8	134333296	-	cg08981844	32695321		CTAAATTTAATCCTTACAAACCTTAACTATATTATCTAACCTCTTAAAAC		II			NA	NA	NA	NA	NA	NA		OpenSea	GACAAAGAGACCTGGGTTTAATCCTTGCAGACCTTAGCTATATTGTCTAACCTCTTGGGA[CG]TCAGTTTCCTCATCTTTGAAATGGGCATGCCAACATCCAACTTCTCATGAGGACTTATGG	CGTCCCAAGAGGTTAGACAATATAGCTAAGGTCTGCAAGGATTAAACCCA								TRUE				TRUE	0.146686	0.567412	3.48717	0.00183579	0.00730755	-2.06329
cg08959230	chr16	30409261	-	cg08959230	69662459		ACACTAATAAAAAACCCTACAAATATAACATATATAACAAAAACTTTAAC		II			rs34843513	0.026486	NA	NA	NA	NA	chr16:30406290-30407290	S_Shore	CCAGCGGACACACACTGGTGAGAAGCCCTACAAGTGTGGCATATGTGGCAAGGGCTTTGG[CG]ACAGTTCCGCCCGCATCAAGCACCAGCGGACACACCGGGGGGAGCAGCCCCCCCGACCAG	CGCCAAAGCCCTTGCCACATATGCCACACTTGTAGGGCTTCTCACCAGTG			ZNF48	NM_152652	Body				16:30316762-30317205				-0.105042	0.639932	-3.48616	0.00184042	0.00731652	-2.06572
cg14082886	chr11	35164485	+	cg14082886	12642444		ATAATAAAAATACATAAAAAAAATACCCTACCCTAATATCTTAACAAATC		II			NA	NA	NA	NA	NA	NA	chr11:35160375-35161000	S_Shelf	GGAACTCTAAGGATCATTTAGAAAATCTGAAAGAGAGGGACTAGTGACTTCCCCTCTCTG[CG]ACTTGTTAAGATATTAGGGCAGGGCATTTCTCTCATGTATCTCTATCATGAGGACTGTGG	TGATAGAGATACATGAGAGAAATGCCCTGCCCTAATATCTTAACAAGTCG			CD44;CD44;CD44;CD44;CD44	NM_001001389;NM_001001392;NM_000610;NM_001001390;NM_001001391	Body;Body;Body;Body;Body					11:35164416-35164730	Promoter_Associated_Cell_type_specific		0.148345	0.439846	3.48543	0.00184379	0.00732044	-2.06749
cg25932599	chr4	1005201	-	cg25932599	24787456	17630345	AACCAAAAACACAACAAAACTCAAATTAAAACAAAACAAAAACAAAAACA	AACCGAAAACGCGACGAAACTCGAATTAAAACGAAACGAAAACGAAAACG	I	A	Red	NA	NA	NA	NA	NA	NA	chr4:1003106-1005455	Island	GCGCGCGGGCGGGGCCGGGGGCGCGGCGAGGCTCGGGTTGGGGCGGGGCGGGGGCGGGGG[CG]GGGCCGGACCCGGGGAAGCCGCCCGCCCGCGGGGACGTCCGCACCGCGAGGGTTAAGGCC	CGCCCCCGCCCCCGCCCCGCCCCAACCCGAGCCTCGCCGCGCCCCCGGCC			FGFRL1;FGFRL1;FGFRL1	NM_001004358;NM_021923;NM_001004356	TSS1500;TSS1500;TSS1500				4:993057-996478	4:1005133-1005544	Promoter_Associated		-0.127166	0.602251	-3.48357	0.00185236	0.00734499	-2.07197
cg11057824	chr14	50471938	+	cg11057824	18732451		CATTAAAAACATCTTAAAAACCAAAATCCCCAACCCCAAATCACAAATAC		II			NA	NA	NA	NA	NA	NA	chr14:50470015-50470419	S_Shore	CAAACTCAGCACGTTATTCCAAATAATCTCTGCCCCTGCTCCCTCACATTTTGATCATGC[CG]TATCTGTGATCTGGGGCTGGGGACTCTGGCCCTCAAGATGCCTCCAATGCTCTCGGCCCC	ATTGGAGGCATCTTGAGGGCCAGAGTCCCCAGCCCCAGATCACAGATACG	TRUE		C14orf182	NM_001012706	Body								-0.122941	0.509623	-3.48196	0.00185982	0.00736509	-2.07585
cg23126166	chr10	90235224	-	cg23126166	29615457		AAAACCCTAAAATCTAATAACAATTTAAAAAACACTTTTTCATTTTCTTC		II			NA	NA	NA	NA	NA	NA		OpenSea	ATCTTAGCCTCAGAGCCCTGAAATCTAATAGCAATTTAAGGAACACTTTTTCATTTTCTT[CG]AGTACATTTTCAATGATCTTTTTAACCCTCAGTTGTCCTTTCTTTTCTTCTAACTTCTAT	GAGCCCTGAAATCTAATAGCAATTTAAGGAACACTTTTTCATTTTCTTCG			RNLS;RNLS	NM_001031709;NM_018363	Body;Body			TRUE					0.128559	0.587551	3.48136	0.00186262	0.00736668	-2.0773
cg13157980	chr8	141599141	-	cg13157980	40793481		ATAAACAACTAAATCACAAAAAACAAAAAATTTCAATATACACAACRAAC		II			NA	NA	NA	NA	NA	NA		OpenSea	CGGCTTCCTGTGTGAGCAACTGGGTCACAGGGAACAAAAAATTTCAGTATACACAGCGGA[CG]TCAGCAGAGGTGGGCGGCAGGCGAGCCTCCTGCAGGAGCAGGCGGTCCCCTGAAGAAACT	CGTCCGCTGTGTATACTGAAATTTTTTGTTCCCTGTGACCCAGTTGCTCA			EIF2C2;EIF2C2	NM_012154;NM_001164623	Body;Body				8:141668319-141668408	8:141598777-141599480	Promoter_Associated	TRUE	0.131001	0.430407	3.47555	0.00188988	0.00745038	-2.09132
cg20703997	chr1	4087676	-	cg20703997	13725419		AACTAAAAAATTAACATTAAAACAACAACTACAAATAAAACTATTTCRCC		II			NA	NA	NA	NA	NA	NA		OpenSea	GCCTTGGGAATAGCTGAAAAGTTAGCATTAAAACAACAGCTGCAGGTGAAGCTATTTCGC[CG]GCTGCATCACCGCAGCCACCCCCTCTTCTGTCGGGCACCGTGGGAGGGTGGGGGCGGGGA	CGGCGAAATAGCTTCACCTGCAGCTGTTGTTTTAATGCTAACTTTTCAGC								TRUE	1:3987533-3987577	1:4087474-4087803	Unclassified_Cell_type_specific		0.172002	0.387817	3.47531	0.00189101	0.00745038	-2.0919
cg26371501	chr3	153003079	-	cg26371501	29725486		CAAACTAATCTAATCATAATACCCAACACTCCTAAACACAATAACTAATC		II			NA	NA	NA	NA	NA	NA		OpenSea	GGTCCCTGTCTCAGGCTGGTCTAATCATAGTACCCAGCACTCCTGGACACAGTGACTGGT[CG]AGGTGTAGAACTATGACCCAATTCAGCTTGGAAAAATCCCTCCACAAGGTTTTTGTAGCT	CGACCAGTCACTGTGTCCAGGAGTGCTGGGTACTATGATTAGACCAGCCT								TRUE					0.150924	0.628111	3.4753	0.00189104	0.00745038	-2.09192
cg25827670	chr17	15255513	+	cg25827670	53622440		TAAAAAAACTCCAATAAAAATTATCTCATTACTTCTTAACAAATCRAATC		II			NA	NA	NA	NA	NA	NA		OpenSea	GTCATATAGAGAGTGACTGAGTCATCATATTTGATATTGCAAAACTCTGGCTGAGATTCA[CG]ACTCGATCTGCCAAGAAGCAATGAGATAACTCTCACTGGAGCCTTCTTACATTCTGAAGG	CGACTCGATCTGCCAAGAAGCAATGAGATAACTCTCACTGGAGCCTTCTT								TRUE				TRUE	0.162858	0.592104	3.47396	0.00189741	0.0074659	-2.09516
cg01881525	chr1	2191558	-	cg01881525	64737392		AACTTTTAAAAACTACCAAACTATCTTCCAAAATAACTACACCATTCCTC		II			NA	NA	NA	NA	NA	NA		OpenSea	TGCTTATGTTTAACTTTTAGAAACTGCCAGACTATCTTCCAAGGTGGCTGCACCATTCCT[CG]TCCTACCAGCAGTGAGTGAGAGTTCCTGCTGCTCCACGTCCTGGCCAGCGTGTGTGGTGG	ACTTTTAGAAACTGCCAGACTATCTTCCAAGGTGGCTGCACCATTCCTCG			SKI	NM_003036	Body				1:2181418-2181544				0.136791	0.594454	3.47278	0.00190298	0.00747166	-2.098
cg05091135	chr13	51103373	+	cg05091135	15742503		ATAATCCTCTTTAAACCTCTCCTCCTCCTATCATCTAATTACTAAATAAC		II			NA	NA	NA	NA	NA	NA		OpenSea	ACTCAGTAGGAGGGATCCAGTCCCAGACCTTCCGGCTCTCACCAGTACACCACAGGCTAA[CG]CCATCCAGCAATCAGATGACAGGAGGAGGAGAGGTTCAAAGAGGACTACTGTATTTCTCA	CGCCATCCAGCAATCAGATGACAGGAGGAGGAGAGGTTCAAAGAGGACTA								TRUE					0.119059	0.58525	3.47262	0.00190373	0.00747166	-2.09837
cg05084610	chr8	145845573	-	cg05084610	67650442		ATATCCCTAAAAACRTATACCCATATAAACTTATATATCCCTAAAAAAAC		II			NA	NA	NA	NA	NA	NA	chr8:145844625-145844855	S_Shore	TGTGAGCCTGTGTGTCCCTGAGAGCGTGTGCCCATGTGAGCTTGTGTGTCCCTGAGAGAG[CG]TGTGTGCCCGTGTGTGAGCCTGTGTCCCTGAGAAAGTGTGTGTGCCCGTGTCTGTTAGCC	CGCTCTCTCAGGGACACACAAGCTCACATGGGCACACGCTCTCAGGGACA									8:145815351-145816750				-0.114367	0.809422	-3.47173	0.00190801	0.0074789	-2.10054
cg20535085	chr1	160616604	+	cg20535085	51778462		TATTCATCTACCTAATAATTTAAATCCCATATTAACTACCAAAAATCAAC		II			NA	NA	NA	NA	NA	NA		OpenSea	TAAGGAAGAGTGACCAAACACAATACCCAGCCCTGCACCTTCTCTCCATCCACGAAGATA[CG]CTGATTCCTGGCAGCTAACATGGGACTCAAACCATCAGGCAGATGAACACTCACCTGTTC	CGCTGATTCCTGGCAGCTAACATGGGACTCAAACCATCAGGCAGATGAAC		TRUE	SLAMF1	NM_003037	Body								0.112768	0.706042	3.46577	0.00193658	0.00758125	-2.11489
cg08435683	chr20	4836338	+	cg08435683	59605314	73617376	AAAACTAAAACAAATAACACACAAAACCACCACATAAAACAATCTATCCA	AAAACTAAAACAAATAACACGCAAAACCGCCACGTAAAACGATCTATCCG	I	C	Grn	rs79045958	0.01477	NA	NA	NA	NA		OpenSea	CACAGGAAGTCTCCTTAAGCCAAGACTTGCAACAGAAGCCCGGCAAGCGGGACAGACCGG[CG]GACAGACCGTTCCACGTGGCGGCTCTGCGTGTTACCTGCCCCAGCTTCCCTTCTTCACAA	GAAGCTGGGGCAGGTAACACGCAGAGCCGCCACGTGGAACGGTCTGTCCG			SLC23A2;SLC23A2	NM_005116;NM_203327	3'UTR;3'UTR				20:4784257-4784368				-0.10356	0.520858	-3.46406	0.00194491	0.00760417	-2.11903
cg09005125	chr5	66296978	-	cg09005125	73663481		CCAATAATCTCAATTCCCTCTTTATTCTACAATTAAATTTTACTACAATC		II			NA	NA	NA	NA	NA	NA	chr5:66299768-66300083	N_Shelf	CTTAAGAATTTCCAGTAATCTCAGTTCCCTCTTTGTTCTGCAGTTGAGTTTTACTGCAGT[CG]CAACTATAGTTTCTGCCCATATAATTATTTTGTAGGAAAATGTCAGTAGTTTTGACAATT	CAGTAATCTCAGTTCCCTCTTTGTTCTGCAGTTGAGTTTTACTGCAGTCG			MAST4;MAST4	NM_015183;NM_001164664	Body;Body								0.111047	0.78496	3.46261	0.00195192	0.00762192	-2.1225
cg24605325	chr2	128168798	-	cg24605325	32807332		ATAATTATATAACAAACTACCTTTTTACCCTAACAACAATAACAACCCTC		II			NA	NA	NA	NA	NA	NA	chr2:128165848-128166198	S_Shelf	GCTTTGAAAATATGGTTGTATGGCAGGCTGCCTTTTTACCCTGGCAACAGTGACAGCCCT[CG]TGTAGGCACATGTCCAAAGGAGGCCATCTCCTTCCATTTCTGGAATGTGAAAAATCTCAT	CGAGGGCTGTCACTGTTGCCAGGGTAAAAAGGCAGCCTGCCATACAACCA							DMR			2:128168379-128169036	Unclassified_Cell_type_specific	TRUE	0.107128	0.566232	3.462	0.0019549	0.00762386	-2.12397
cg12386721	chr11	68265892	+	cg12386721	41783428		CCCAAATAAATTTCAACTTATAAAAATCTACTTATTATATATACTTTTCC		II			NA	NA	NA	NA	NA	NA		OpenSea	TTCCCACTTCTCTTCTATATTATTACTATTTAAAAACTCTATTGAATCACAATAGAAATA[CG]GAAAAGTACATACAATAAGCAGATTTTCATAAGCTGAAATCCACCTGGGCAAGCAGCCAT	CGGAAAAGTACATACAATAAGCAGATTTTCATAAGCTGAAATCCACCTGG			SAPS3;SAPS3;SAPS3;SAPS3;SAPS3;SAPS3	NM_001164161;NM_001164163;NM_001164160;NM_001164164;NM_001164162;NM_018312	5'UTR;5'UTR;5'UTR;5'UTR;5'UTR;5'UTR			TRUE					0.108866	0.708258	3.45858	0.00197167	0.00766208	-2.13221
cg14959260	chr4	9917839	+	cg14959260	10688375		TACATTACAAAATTCCTAATATATTCCTCTAACCACTTAATTAAAAAATC		II			NA	NA	NA	NA	NA	NA		OpenSea	ACAGGTCCTCGTCTACCCTAGAAGACCTCTTAGTCTAGCAAGGAAGGGAGGAGTACACAA[CG]ATTTCCCAACTAAGTGGTTAGAGGAACACACCAGGAACCCTGTAATGCATGGGTATCCCA	GCATTACAGGGTTCCTGGTGTGTTCCTCTAACCACTTAGTTGGGAAATCG	TRUE		SLC2A9;SLC2A9	NM_020041;NM_001001290	Body;Body								0.143612	0.503961	3.45856	0.00197177	0.00766208	-2.13226
cg26562691	chr16	23850404	+	cg26562691	24629418		ATAACTTTCCCATCCATCAATAACAACAAAACAAATAACATAAAAAATCC		II			NA	NA	NA	NA	NA	NA	chr16:23846941-23848102	S_Shelf	AATCAGTTTCAGTCTTTGTCTCTTGCTGAGATCGGGGGCGATTTTTAAACATTTTTACCA[CG]GATCTTCTATGCCACCTGCTCTGCTGTTATTGATGGATGGGAAAGTCACTTTGGAATGTG	CGGATCTTCTATGCCACCTGCTCTGCTGTTATTGATGGATGGGAAAGTCA			PRKCB;PRKCB	NM_002738;NM_212535	Body;Body		RDMR						0.12469	0.711618	3.45802	0.00197444	0.00766208	-2.13356
cg11969830	chr12	45271786	-	cg11969830	31735427		ACTATACATCTAAAATATTCAATTATAATAAATATCTACAAAAACTACAC		II			NA	NA	NA	NA	NA	NA	chr12:45269830-45270835	S_Shore	ACCTTTCTACAGCTGTGCATCTAAAATATTCAATTGTAATAAGTATCTACAGAAGCTACA[CG]AAATAAATTTTAAATAACGTAGCATTTAAAATGCTATCATTAGAGAAAAGAATAAAACAT	CGTGTAGCTTCTGTAGATACTTATTACAATTGAATATTTTAGATGCACAG			NELL2;NELL2	NM_001145110;NM_001145107	Body;TSS1500								-0.107557	0.453531	-3.45738	0.0019776	0.00766208	-2.13511
cg04215511	chr16	76310816	+	cg04215511	72702351		AAATACTTACTATTATTTTTCTCTATTTCTATAAAACTATACTCTTCAAC		II			NA	NA	NA	NA	NA	NA		OpenSea	TGCTAAGCAGGAATGTCTGTTCCCATGTGGGGAATTTCCATAATAAAATCCTGGCACCCT[CG]CTGAAGAGTACAGTTTTATAGAAACAGAGAAAAACAACAGCAAGTATTTTCCCTGAGGAC	CGCTGAAGAGTACAGTTTTATAGAAACAGAGAAAAACAACAGCAAGTATT			CNTNAP4	NM_033401	TSS1500			TRUE					-0.102383	0.682562	-3.45714	0.00197877	0.00766208	-2.13568
cg10045881	chr1	111770291	+	cg10045881	22747481		AACTTCTTCTAAAATACACATTCTCTAAATCTTTTATCCACTAAAATTTC		II			NA	NA	NA	NA	NA	NA		OpenSea	TCACAAGTCTGCCAGGGGAAGTCCCTGGACTTCTTGCTTCTTTCGTGTAGGACAGGCTGT[CG]AAACCTCAGTGGATAAAAGACCTAGAGAATGTGTATCCCAGAAGAAGCTGGCCAAGGATA	GCTTCTTCTGGGATACACATTCTCTAGGTCTTTTATCCACTGAGGTTTCG		TRUE	CHI3L2;CHI3L2;CHI3L2;CHI3L2	NM_001025197;NM_004000;NM_001025197;NM_004000	1stExon;5'UTR;5'UTR;1stExon								0.154448	0.440907	3.45659	0.00198148	0.00766208	-2.137
cg11234688	chr2	1609660	+	cg11234688	10759333		AAATTCCTTTCTCTTTTTCTTACTTATCRCTACRAAAAATATAAATTAAC		II			NA	NA	NA	NA	NA	NA		OpenSea	TGTCTCAGGATGAGGTAATATGGGGGCAGCCCTGGGGGAAAGTCCCCAGACAGCAGCCGA[CG]CCAATCCACATTTCCCGCAGCGACAAGCAAGAAAAAGAGAAAGGAATTCCTGTCTGGCCA	CGCCAATCCACATTTCCCGCAGCGACAAGCAAGAAAAAGAGAAAGGAATT							DMR	TRUE	2:1588441-1588847			TRUE	0.114225	0.466156	3.45637	0.00198255	0.00766208	-2.13752
cg08287903	chr4	115524813	+	cg08287903	65629378		AAAAATAAAACTAAATTATAAACTCAAAATCACAAAACTATTCRAAACTC		II			NA	NA	NA	NA	NA	NA	chr4:115519422-115520932	S_Shelf	GTGAGAAGGTCAGGTACTGAAATGAGGGGGTGTTAGACAGTCTCGGTTCCCACCCCCTCT[CG]AGCCCCGAATAGCTCTGTGACCTTGAGCTCACAATTTAGTTTCATTTCCTCATTTAGCAA	CGAGCCCCGAATAGCTCTGTGACCTTGAGCTCACAATTTAGTTTCATTTC			UGT8	NM_001128174	5'UTR					4:115524708-115524966	Unclassified_Cell_type_specific		0.109816	0.685352	3.45596	0.00198462	0.00766208	-2.13853
cg18927901	chr6	36238043	+	cg18927901	44665371		CTAAAACAACCACAAACTACTCAAAAAACTACCTCAACCTATTAAACTCC		II			rs116554614	0.017361	NA	NA	NA	NA		OpenSea	GGGGGAGCCTTCTGCATCTCATTCTGGGGCCCCTTTCCAACCTTTGGAGTTGCCTCCTGG[CG]GAGCTTAACAGGCTGAGGCAGCTTCCTGAGCAGCCTGTGGTTGCTCCAGCCGGGTAGAGA	TGGAGCAACCACAGGCTGCTCAGGAAGCTGCCTCAGCCTGTTAAGCTCCG			PNPLA1;PNPLA1;PNPLA1	NM_173676;NM_001145716;NM_001145717	5'UTR;5'UTR;TSS200								-0.108418	0.660298	-3.4548	0.00199035	0.00767456	-2.14131
cg06224893	chr2	25526639	-	cg06224893	26650354	66728389	CTCTTCTACCAACTCTTCCACAATAAAATCTTAAAACAAAACAAAAAACA	CTCTTCTACCAACTCTTCCGCGATAAAATCTTAAAACAAAACGAAAAACG	I	A	Red	rs34635462	0.302273	NA	NA	NA	NA		OpenSea	GAAAAGCATGTTCTCTTCTGCCAACTCTTCCGCGATGGAGTCTTAGGGCAAAGCGGGAAG[CG]ATGCTTCTGCTCTGGGCCTGCCTGAGGTTCCCTCTGCGGAGGGAGGGGGCTAACACGCCA	CGCTTCCCGCTTTGCCCTAAGACTCCATCGCGGAAGAGTTGGCAGAAGAG			DNMT3A;DNMT3A;DNMT3A	NM_022552;NM_175630;NM_175629	Body;Body;Body				2:25380136-25380257				0.148426	0.7718	3.45294	0.00199963	0.00769357	-2.1458
cg21981096	chr15	96423622	-	cg21981096	29799303		CCTTACATATTAACAAACTCTTCTTATATCCATCACTTAAATTTCCTATC		II			NA	NA	NA	NA	NA	NA		OpenSea	AACTTCCAGGTCCTTGCATATTGACAAACTCTTCTTGTATCCATCACTTGGGTTTCCTAT[CG]AGTTGTCTTCTTGGGCCAATTATGTACATTTCCCATGTGTTTTTCTTGGCATACAGAGAA	CTTGCATATTGACAAACTCTTCTTGTATCCATCACTTGGGTTTCCTATCG								TRUE					0.148861	0.588145	3.45281	0.00200028	0.00769357	-2.14611
cg16257533	chr11	131934835	+	cg16257533	12611483		TAACATACACACACATCCTTATCAATATAACAATAAATCCATAATATTAC		II			NA	NA	NA	NA	NA	NA		OpenSea	TGGTTTTCCAGAACATGATTCATTTTACCCGTGTTTCCTCATTTCTGTTTAAAAATCCAG[CG]CAATATTATGGATTTATTGTCACACTGACAAGGATGTGTGTGTATGTTAAGATTCAAAGA	AACATACACACACATCCTTGTCAGTGTGACAATAAATCCATAATATTGCG			NTM;NTM;NTM;NTM	NM_001144059;NM_001048209;NM_001144058;NM_016522	Body;Body;Body;Body			TRUE				TRUE	0.104709	0.759075	3.45222	0.00200323	0.00769437	-2.14753
cg00619207	chr1	111743368	+	cg00619207	40621307		CCTTTCCRACTACTTTCAACCAAAAATATTTACTCATAACCTTTTCTCTC		II			NA	NA	NA	NA	NA	NA	chr1:111746337-111747303	N_Shelf	AGTCAGCATCCTGGCACTGCAGCGCAGATCTCAGCTCCTCCCAAGAGCCCCAGGGTGTGG[CG]AGAGAAAAGGTCATGAGCAAACACCTCTGGCTGAAAGTAGCCGGAAAGGCCTGGCTACTT	CTTTCCGGCTACTTTCAGCCAGAGGTGTTTGCTCATGACCTTTTCTCTCG		TRUE	DENND2D	NM_024901	TSS200					1:111742893-111743586	Unclassified		0.126342	0.365008	3.45166	0.00200602	0.00769437	-2.14887
cg02750792	chr3	39543967	-	cg02750792	15668325		TAAATAAAAAAACAAAACCTTCCTACCTATTTCCAACTCCTACCAACRTC		II			NA	NA	NA	NA	NA	NA	chr3:39543771-39544223	Island	AGACTGGAAGGTGGGTGGGGGAGCAGGGCCTTCCTACCTGTTTCCAGCTCCTGCCAGCGT[CG]CTTAAGCAGCAGAGGAGAGCCCTGGCTCCCGCCTCCAGCTTCTTTTGGCCCTCTCAGAAC	GGGTGGGGGAGCAGGGCCTTCCTACCTGTTTCCAGCTCCTGCCAGCGTCG			MOBP;MOBP	NM_182935;NR_003090	Body;Body				3:39518688-39519261				0.1393	0.304552	3.45102	0.0020092	0.00769437	-2.1504
cg15185244	chr10	22725204	-	cg15185244	33671491		CRCTCCTATTAAAATATAAAATTATCCCACCACTACCCCAAAATTCCCCC		II			rs7918879	0.112984	NA	NA	NA	NA	chr10:22725491-22726764	N_Shore	CATGTTGCCGCCGCTCCTATTAAGATATGAAATTGTCCCACCACTGCCCCAAAGTTCCCC[CG]CTCCTGTGCATTCCATTCTGTCCTGTTCCACTCCTTTCCCAGGCAACTGCTTTGCATCGC	CGGGGGAACTTTGGGGCAGTGGTGGGACAATTTCATATCTTAATAGGAGC									10:22765210-22765373				-0.131946	0.739382	-3.45076	0.00201049	0.00769437	-2.15102
cg09169117	chr2	153302353	-	cg09169117	26717483		TATTTAATTAATATACTAACTCACACAAATAAAATTACCATCAACCAATC		II			NA	NA	NA	NA	NA	NA		OpenSea	CTTTGTTCTAGTATTTAATTAATATGCTAACTCACACAGATAGAATTGCCATCAGCCAGT[CG]TCAGGGTTCCGGGTCAGCTGGTTGACAAGCAGCCTAGTACCTCCCCTCCTTTCCCATCCC	CGACTGGCTGATGGCAATTCTATCTGTGTGAGTTAGCATATTAATTAAAT			FMNL2	NM_052905	Body			TRUE					0.147165	0.716461	3.44947	0.00201701	0.007696	-2.15414
cg23732629	chr6	32409386	+	cg23732629	27652365		CTTCCCAACATCCAAACCCACACRATAATTACCTCTATAAAAAAATTCTC		II			rs116529593	0.011295	NA	NA	NA	NA		OpenSea	TAACAGTCCCAATTTAAGGAGCATTAAGATAAAAGGTGGAATTGCCAAGGTCAATCCAGA[CG]AGAACCTTCTCATAGAGGTAACCACCGTGTGGGTTTGGATGCTGGGAAGCAGGGGGACTA	TTCCCAGCATCCAAACCCACACGGTGGTTACCTCTATGAGAAGGTTCTCG			HLA-DRA	NM_019111	Body								0.164597	0.521892	3.44937	0.00201748	0.007696	-2.15437
cg20602843	chr10	95351603	+	cg20602843	33759371		TTTCTAAAACTTAAAATTCCAAACTCTAATTCATTAAACTATAATCACCC		II			NA	NA	NA	NA	NA	NA		OpenSea	CCCCACCCATCCGTCTGCAGCACAGACATAAACACAAATGAAAACTAAAATCACAGGACA[CG]GGTGACTATAGTTTAATGAATCAGAGTCTGGAATCTTAAGCCCCAGAAACTTTCAGGAAA	CGGGTGACTATAGTTTAATGAATCAGAGTCTGGAATCTTAAGCCCCAGAA			RBP4	NM_006744	3'UTR			TRUE					0.173944	0.69987	3.44919	0.00201842	0.007696	-2.15482
cg02375585	chr6	33091111	-	cg02375585	21773415		AAAATATCCTCCCTACTATTTTCTCTCCTTAATTCCTAAATCCTAACAAC		II			NA	NA	NA	NA	NA	NA		OpenSea	AGAAGACAGTGGAAGTGTCCTCCCTACTGTTTTCTCTCCTTGGTTCCTGGGTCCTGGCAA[CG]TGTTAAATGTACCACCCATGGTTGTAGGCGTGGTCCTCCAAGCCGTGGAACTGGATAAAC	AAGTGTCCTCCCTACTGTTTTCTCTCCTTGGTTCCTGGGTCCTGGCAACG			HLA-DPB2	NR_001435	Body								0.108272	0.753014	3.44819	0.00202346	0.00770569	-2.15722
cg12937151	chr15	87758226	+	cg12937151	13688333		TAATTTATCAAAATTATCAACACATACTTTCTATTATACCCTAAAAATTC		II			rs11632900	0.155556	NA	NA	NA	NA		OpenSea	TAAACACGTTTCTCTCTAAAAGAGAAGTAAAAGAAACAAAGAGCTGTGGGAGAAAGAAAT[CG]AATTTTCAGGGCACAACAGAAAGCATGTGTTGACAATTTTGATAAACTATCCCCAGGATG	AGTTTATCAAAATTGTCAACACATGCTTTCTGTTGTGCCCTGAAAATTCG								TRUE					0.139925	0.439897	3.44278	0.00205093	0.00780062	-2.17022
cg07030373	chr20	34699419	-	cg07030373	51798480		TACTTTAAATAAATTACACCAAAACAAAATATAAATACTAAAAAAACCCC		II			NA	NA	NA	NA	NA	NA		OpenSea	AAGTACTTACATACTTTGAGTGAATTACACCAGAACAGGATGTGAATGCTAAAAAGACCC[CG]AGGGAGGCCGGGCATGGTGGCTCATGCCTGTAATCCTAGCACTTTGGGAGGCCGAGGTGG	CGGGGTCTTTTTAGCATTCACATCCTGTTCTGGTGTAATTCACTCAAAGT			EPB41L1	NM_177996	TSS1500								0.133366	0.536589	3.44047	0.00206276	0.00783596	-2.17577
cg03783907	chr6	26446387	-	cg03783907	41780415		TCAAAACAAAAACCTAAAAACTACTCACTACTTTAAAAAAACTTCCCCAC		II			NA	NA	NA	NA	NA	NA		OpenSea	GCATGTAAGGCTCAAAGCAGGGACCTGAAGGCTACTCACTGCTTTAGGGGAGCTTCCCCA[CG]CCACAAAGCTGTTCATGCCACAAACATTTACTGATCACTTCCTGTCTGACAGAAACAGAA	CAAAGCAGGGACCTGAAGGCTACTCACTGCTTTAGGGGAGCTTCCCCACG			BTN3A3;BTN3A3	NM_197974;NM_006994	Body;Body					6:26446272-26446482	Gene_Associated_Cell_type_specific		0.112562	0.351622	3.43904	0.00207015	0.00784562	-2.17922
cg21882356	chr14	21153451	-	cg21882356	72714307		TACCAACAACCTCTTCTCTAAACCTTCCTACTAAAAAATTAAAATCCTCC		II			NA	NA	NA	NA	NA	NA	chr14:21152483-21152740	S_Shore	TTAGAGACACTTGCCAACAGCCTCTTCTCTAAGCCTTCCTACTGGAAGGTTGGGATCCTC[CG]TTTTCTCGCTCTGAGACAGCACGTCAAATGCTAATAGCAGCACATGAGTAAAGCGCAACA	CGGAGGATCCCAACCTTCCAGTAGGAAGGCTTAGAGAAGAGGCTGTTGGC			ANG;RNASE4	NM_001145;NM_002937	5'UTR;5'UTR								0.106966	0.195477	3.43899	0.00207041	0.00784562	-2.17934
cg01873305	chr1	36931324	-	cg01873305	65768301		TTTAATTTTATTTCCCCAACAAAAATTAATTTTTCCAAAATCTCTTCACC		II			NA	NA	NA	NA	NA	NA	chr1:36929414-36930131	S_Shore	GGGATTTTGTCTTTAATTTTATTTCCCCAACAGGGGTTAGTTTTTCCAAAGTCTCTTCAC[CG]TGTCCCACCGCACTGTCACTCCCCCCGTGTAACCCATGCCACTGTGCCCTAAGGATCAGT	CGGTGAAGAGACTTTGGAAAAACTAACCCCTGTTGGGGAAATAAAATTAA			MRPS15	NM_031280	TSS1500								-0.116149	0.750396	-3.43825	0.00207421	0.00785035	-2.18111
cg21500092	chr17	4245206	-	cg21500092	23741370		AACTTAAAAACCACAACATTCTAATTTACCTCCTCTAACACCTCACTAAC		II			NA	NA	NA	NA	NA	NA		OpenSea	TTTCTTCACTTGGCTTAAAGGCCACAGCATTCTGGTTTGCCTCCTCTGACACCTCACTGA[CG]CCGCTCACACTCCTTCACTAGCTTCTGGTTACTTATCTGGCTTCTTAATGCCAGTGTGTC	GCTTAAAGGCCACAGCATTCTGGTTTGCCTCCTCTGACACCTCACTGACG	TRUE		UBE2G1	NM_003342	Body			TRUE					-0.114353	0.716943	-3.43739	0.00207866	0.00785109	-2.18318
cg03259984	chr5	138737585	-	cg03259984	19632360		AAAAAATAAACAAACTAACAAACAAATACATCCCCCAAACCCCACACCCC		II			NA	NA	NA	NA	NA	NA	chr5:138739492-138739912	N_Shore	AAGATAAGATGGGAGGGTGGGCAGGCTAGCAAGCAGATGCATCCCCCAAACCCCACACCC[CG]TACTGAGGCCCACTCACGCTTTTTCAAAGGCCAGCTTCTCTTTCTCCAGCTGCTTGGATA	CGGGGTGTGGGGTTTGGGGGATGCATCTGCTTGCTAGCCTGCCCACCCTC			SPATA24	NM_194296	Body								-0.107051	0.68175	-3.43723	0.00207951	0.00785109	-2.18357
cg05149097	chr11	59325534	-	cg05149097	60619397		AAAAACAATCAATAAAAAAATTAATTCCTTTCATATAAAAAAACTTTCCC		II			NA	NA	NA	NA	NA	NA	chr11:59328137-59328507	N_Shelf	CCTGAGGTTTTAAGAGCAATCAGTAAGAAAATTAATTCCTTTCATGTGAGGAAACTTTCC[CG]TTCTGCCTTTTCCCAGGCCACATTGTGTTGTCTTCCTCATGCTTTCTCTCTTCCCAGGGC	CGGGAAAGTTTCCTCACATGAAAGGAATTAATTTTCTTACTGATTGCTCT							RDMR			11:59325478-59325595	Unclassified_Cell_type_specific		0.105405	0.390735	3.43612	0.00208527	0.00786321	-2.18624
cg05738924	chr2	144995448	+	cg05738924	40661329		CAAAATACCTTATATACCTTTCCCTAAAATAACTTAAATATCCTCACAAC		II			NA	NA	NA	NA	NA	NA		OpenSea	ATTACAGCTTCTTCCTTACTCTCTTGGATCTTCCTGGGGGAAGCCAGCTGCCAGCTGCCA[CG]TTGTGAGGACACTCAAGCCATCCTAGGGAAAGGTACACAAGGCATCTTGCCAAATAGCCA	AAGATGCCTTGTGTACCTTTCCCTAGGATGGCTTGAGTGTCCTCACAACG			GTDC1;GTDC1;GTDC1	NM_001164629;NM_001006636;NM_024659	5'UTR;5'UTR;TSS1500								0.137972	0.46785	3.43385	0.00209707	0.00789801	-2.19168
cg08930413	chr7	151548036	+	cg08930413	18729483		AATCTCACCACCCATTTACRAATTAAAAAACAAAAATACCCCTATAAACC		II			rs55648650	0.026532	NA	NA	NA	NA		OpenSea	AGAAGTCCTCGATGAGCCGCCGCAATGTGACCTTAGGCCAGTCACTTGAGCTCCAAGGCA[CG]GCCCACAGGGGTACCCCTGCTCCCCAACCCGCAAATGGGTGGTGAGACCTGAGGGACTCT	CGGCCCACAGGGGTACCCCTGCTCCCCAACCCGCAAATGGGTGGTGAGAC			PRKAG2	NM_016203	Body				7:151178888-151179086				0.117579	0.395779	3.43152	0.00210928	0.0079343	-2.19727
cg18146074	chr2	232242955	-	cg18146074	23633390		CAAAACAATATACATCCCTAAAATAACAAAACCAAAAATATAACATACAC		II			NA	NA	NA	NA	NA	NA		OpenSea	GTTAGAGGAAGCAAGGCAGTGTGCATCCCTGAAATAGCAAAGCCAAGGGTGTGGCATGCA[CG]ATGGAGAGGTAGCGGCTGACTCTGCCCAAATCTCTTTCTACAGGTCCTCAGGGATCGCAC	CGTGCATGCCACACCCTTGGCTTTGCTATTTCAGGGATGCACACTGCCTT								TRUE					0.109999	0.259247	3.43013	0.0021166	0.0079521	-2.20061
cg07264682	chr10	60082823	-	cg07264682	62764327		AAAAAAAAATTAAAAACACATATTATATCCCTAAAATAAACCCAACCACC		II			NA	NA	NA	NA	NA	NA		OpenSea	GAAAGGCATACAGGAAGGAATTAGGAACACATATTGTATCCCTAGGGTGAGCCCAACCAC[CG]AACTTCCTGTGTCAGTAAAGTGTAAATATCTTTCTGCCTTTTCACAAGATTATATTATAC	CGGTGGTTGGGCTCACCCTAGGGATACAATATGTGTTCCTAATTCCTTCC							DMR						0.11756	0.518568	3.42879	0.00212366	0.00796891	-2.20382
cg22434923	chr21	46289921	+	cg22434923	11750509		AACTCAAACTAACCRATAATCCAAAAATCTAAATCTAACTCAAACTAACC		II			rs2282115	0.186535	NA	NA	NA	NA	chr21:46292709-46294744	N_Shelf	AAGAACTGAGCTCCAAAACACACACCGTCAACTCCATCTATCCCCAGACCTCTGGATTAC[CG]GTCAGTCTGAGTCAGACCCAGACCTCTGGATTACCGGTCAGTCTGAGTCAGCGGAGAGGC	CGGTCAGTCTGAGTCAGACCCAGACCTCTGGATTACCGGTCAGTCTGAGT			PTTG1IP	NM_004339	Body							TRUE	0.172213	0.69363	3.42803	0.00212769	0.00797373	-2.20565
cg17373759	chr11	76265321	+	cg17373759	39785313		AATCATCAAATCTTACTTACTTAAAACTTACRAACCTACAAACAAAAACC		II			NA	NA	NA	NA	NA	NA		OpenSea	GAAAAAAAAGCACTGTATAAGCAAGACCTTTCCCAGAAAGGATATTGAAAACAAAGTCTG[CG]GCCTCTGCTTGCAGGTTCGTAAGCTTTAAGTAAGCAAGACTTGATGACCTATATATTGAA	CGGCCTCTGCTTGCAGGTTCGTAAGCTTTAAGTAAGCAAGACTTGATGAC								TRUE					0.107647	0.52149	3.42757	0.00213013	0.00797373	-2.20675
cg24554987	chr7	155943952	-	cg24554987	57718370		CTTAAAATACTCRCCATAATAACTTAATAACTTAACTACAAATAACTAAC		II			NA	NA	NA	NA	NA	NA	chr7:155946843-155948654	N_Shelf	TCCTCCTCCTGCTTGGAGTGCTCGCCATGGTGACTTAATGACTTAGCTGCAGGTGACTGA[CG]TGCTCTACCCCCTGCCGTGTTTCCTGTATGTGCACCGCCTCCTCCTTCAAGATTTTAAGT	TTGGAGTGCTCGCCATGGTGACTTAATGACTTAGCTGCAGGTGACTGACG													0.1101	0.507732	3.42637	0.00213648	0.0079878	-2.20962
cg01901579	chr14	95615731	-	cg01901579	42774433		ACTACATCATCATAACTTCTACRCAACATCTCATATTATCTACCTTTCCC		II			NA	NA	NA	NA	NA	NA		OpenSea	GAGTGTGACGCACTACATCATCATAGCTTCTGCGCAACATCTCATGTTATCTGCCTTTCC[CG]TAACACCAAAACAAGTGTGTACCAACAGAGTTCGCCACCTCTCACGAACCCCACCCCACA	CGGGAAAGGCAGATAACATGAGATGTTGCGCAGAAGCTATGATGATGTAG			DICER1	NM_177438	5'UTR			TRUE					-0.116311	0.754947	-3.42243	0.00215756	0.00805679	-2.21908
cg11276093	chr10	95123774	+	cg11276093	44649465		CTAAAACAAATACAAATCACACRAAATTCACTAATAAAATCTATCAAAAC		II			NA	NA	NA	NA	NA	NA		OpenSea	TCACCGCATCCGTGTAGGTGTCCTCGGCCGGCTTCCAGTCGCCCCCGGGGTAGCGGCTCT[CG]TTCTGATAGACTTCATCAGTGAACTCCGTGTGACCTGCATCTGCCTCAGTCAGCAAGCTG	TGAGGCAGATGCAGGTCACACGGAGTTCACTGATGAAGTCTATCAGAACG			MYOF;MYOF	NM_133337;NM_013451	Body;Body				10:95113708-95113793				0.121237	0.263996	3.42158	0.00216212	0.00806106	-2.22112
cg01331772	chr2	131094827	+	cg01331772	45809326		AAAAACAACAAAAACTCAATACTACRCAATAATAATTAAAAAACRCTAAC		II			NA	NA	NA	NA	NA	NA		OpenSea	ATGGGAACTGCTGAAAGGTGACGCCACCGTGTCTGTATACGTGACATGCGTCAGCTTCAC[CG]CCAGCGCCTCCCAACTACCACTGCGCAGCACTGAGCTCCTGCTGTCCCTGTAGAAACTCG	CGCCAGCGCCTCCCAACTACCACTGCGCAGCACTGAGCTCCTGCTGTCCC									2:130811187-130811323				0.153944	0.704535	3.42125	0.00216394	0.00806106	-2.22193
cg23217386	chr11	5653254	+	cg23217386	10614384		TTCATTACTCAACCTAAAATTACCATCCTATTACTATTTACATAACTTTC		II			NA	NA	NA	NA	NA	NA		OpenSea	TTGTCTTAGCAGCCCTTCTGATGAAGGGACATGTAAGGAGAAAGTTGAAAAAAGTATAAA[CG]AAAGTCATGCAAATAGCAACAGGATGGTAATTCTAGGCTGAGTAATGAACAAGTGCAAAA	CGAAAGTCATGCAAATAGCAACAGGATGGTAATTCTAGGCTGAGTAATGA			TRIM34;TRIM34;TRIM34;TRIM6-TRIM34;TRIM34	NM_130389;NM_021616;NM_130390;NM_001003819;NM_001003827	5'UTR;5'UTR;TSS1500;Body;5'UTR								0.182885	0.682257	3.41972	0.00217214	0.00808185	-2.22558
cg06881914	chr11	59951663	+	cg06881914	70781343		AAAACTTAAAACAAACCAATTACATTTCATAATATCTATATCATTCAAAC		II			NA	NA	NA	NA	NA	NA		OpenSea	ACTCTCCTGTTGAAGAAAGGAGTTAAGAAGCACCATTTAGAAGGCTGGATTAGTTCTCAG[CG]TCTGAATGACACAGACATTATGAAATGTAATTGGCTTGTCTTAAGTTCTAACAATAAATC	GAACTTAAGACAAGCCAATTACATTTCATAATGTCTGTGTCATTCAGACG			MS4A6A;MS4A6A;MS4A6A	NM_152851;NM_152852;NM_022349	TSS1500;TSS1500;TSS1500								0.114116	0.295402	3.41873	0.00217755	0.00809219	-2.22797
cg14134658	chr4	4271375	-	cg14134658	18759333		AACTAAATAAAAAACCTAAACTTCCRCCCCCACCTAACAACAACAAAACC		II			NA	NA	NA	NA	NA	NA		OpenSea	GTGTGGATGGAGGCTGAGTAGAGAGCCTGGACTTCCGCCCCCACCTGACAGCAACAAGGC[CG]TGCCCCTCCACAACCACCAAAGTCATGTGAGAGAAAGCCAGTTAAAACAGAAAGCGTAAA	CGGCCTTGTTGCTGTCAGGTGGGGGCGGAAGTCCAGGCTCTCTACTCAGC			LYAR;LYAR	NM_001145725;NM_017816	Body;Body					4:4271365-4271514	Promoter_Associated_Cell_type_specific		0.117355	0.600227	3.41702	0.00218682	0.00811684	-2.23207
cg12910806	chr1	246728677	-	cg12910806	37609454		CAAACTACTACAAAAATACTTTATAATATCATTAACRATACAAACTCTAC		II			NA	NA	NA	NA	NA	NA	chr1:246729207-246730276	N_Shore	TGTGTAAAGTGCAAGCTGCTACAGAAATACTTTGTGGTGTCATTAACGATACAGACTCTA[CG]CTTATGTAGTGGGCAATCTCTCCAACTAAGGAGCTTCAAACAAAGACCCGTATCTGGACG	AAGCTGCTACAGAAATACTTTGTGGTGTCATTAACGATACAGACTCTACG			CNST;TFB2M;CNST	NM_152609;NM_022366;NM_001139459	TSS1500;Body;TSS1500					1:246728400-246728712	Promoter_Associated_Cell_type_specific		-0.134107	0.618127	-3.41619	0.00219135	0.00812334	-2.23406
cg13702370	chr11	45844932	+	cg13702370	35703475		ACTACTATTAAATTATAATTAATTTCATTAATTCCTTCTTCATACTAAAC		II			NA	NA	NA	NA	NA	NA		OpenSea	AAAAAAAAAAAAAAATTAGTTGCCAGATGAAAAACTGAGGCCCCAAAGGGTCAAAGGACT[CG]CCCAGCATGAAGAAGGAATTAATGAAATCAACTATAACCTAATAGTAGTAGTAACAGAAA	CGCCCAGCATGAAGAAGGAATTAATGAAATCAACTATAACCTAATAGTAG								TRUE					-0.121337	0.643817	-3.41573	0.00219386	0.00812334	-2.23516
cg25581222	chr15	64539239	-	cg25581222	66742452		TCATATAATCAACTATAAAATCATTCTCATACTATCACTCTTCCTAATAC		II			NA	NA	NA	NA	NA	NA		OpenSea	CCACGCTGTTGTCATGTGGTCAGCTATGGAGTCATTCTCATACTGTCACTCTTCCTAATA[CG]GATCTGTTTCGGCCACAGACTCTTTCATATCTCTGCCCCAAACCTCTCATCCACCAAATC	CATGTGGTCAGCTATGGAGTCATTCTCATACTGTCACTCTTCCTAATACG			CSNK1G1	NM_022048	Body			TRUE		15:64539015-64539361	Unclassified_Cell_type_specific		0.117182	0.400956	3.41432	0.00220158	0.00814214	-2.23854
cg24721647	chr4	185726836	+	cg24721647	34798496		TCAAATATAAATTTTATCTACTAATTACCTTTAACCCAATAAACAACAAC		II			NA	NA	NA	NA	NA	NA	chr4:185724434-185724647	S_Shelf	CAGCTGCGCTCCCCCAGCCTACCAAGGTCTCTCAGGGCACAAGTCACATGCCGAGCCCCA[CG]CTGCTGCCCACTGGGCTAAAGGTAACTAGCAGACAAAATCCACACTTGACTTCTCAGGAG	CGCTGCTGCCCACTGGGCTAAAGGTAACTAGCAGACAAAATCCACACTTG			ACSL1	NM_001995	5'UTR	low-CpG:185963551-185963873							0.166266	0.659604	3.41364	0.0022053	0.00814613	-2.24017
cg00911326	chr17	45723587	-	cg00911326	27662477		CACCATACCCRACTTTTTCAAAATTATATAAATTAAACRTAATAACTCAC		II			NA	NA	NA	NA	NA	NA	chr17:45726673-45728222	N_Shelf	GAAGTACATGCCACCATGCCCGGCTTTTTCAAAATTGTATGGGTTGGGCGTGGTGGCTCA[CG]CCTGTAATCCCAGCACTTTGGGAGGCCGAGGTGGGCGGATAACTTGTGGTCAGGAGTTTG	ACCATGCCCGGCTTTTTCAAAATTGTATGGGTTGGGCGTGGTGGCTCACG													0.107948	0.565276	3.41231	0.00221261	0.00816331	-2.24336
cg19615684	chr12	6310744	+	cg19615684	43606418		TATAACTATAAAAACAAAAACACAAAAATTTCCTATTCCTTACTTCTATC		II			NA	NA	NA	NA	NA	NA	chr12:6309152-6310392	S_Shore	GGAGCTCCAGAGACACCTGCTGCAGGCCACTCAGCCTCTACAAATGGGAAGGCTGAGAGG[CG]ACAGAAGCAAGGAATAGGAAACCCTTGTGTCCTTGTTTCTATAGCCACATTCCCTGCACA	GTGGCTATAGAAACAAGGACACAAGGGTTTCCTATTCCTTGCTTCTGTCG			CD9	NM_001769	Body			TRUE		12:6309269-6310880	Unclassified_Cell_type_specific	TRUE	0.104423	0.61813	3.4073	0.00224036	0.00825578	-2.25536
cg17861277	chr5	150385659	-	cg17861277	45794499		ATAATCAAATCTAAATTAAAAACTTTTAAAACACATTAACTCACTATATC		II			NA	NA	NA	NA	NA	NA		OpenSea	ATTCCCTTAAAGTGGTCAAGTCTGGGTTAAGGGCTTTTAGGGCACATTAACTCACTATGT[CG]TCTTGAGCAACTCTGCAAGGGGTGGGAGCAGAGGGGGCCCCCTTTGGCCCAGCTCTCTAC	TGGTCAAGTCTGGGTTAAGGGCTTTTAGGGCACATTAACTCACTATGTCG								TRUE					0.143203	0.700845	3.40618	0.00224657	0.00826879	-2.25803
cg26508164	chr2	182650931	+	cg26508164	36666438		CCCCAATATACAATTACTAACCTTATTTAAAAACTCCTTACCTCAATCTC		II			NA	NA	NA	NA	NA	NA		OpenSea	AGATTAGTCACACAGTATAAGAAAGAAGCATTAAAAATGGCCAGAAAAATTCCCAAGTCA[CG]AGATTGAGGCAAGGAGTTTCTAAATAAGGTCAGTAACTGCATACTGGGGAAGTGGGATAA	CCCAGTATGCAGTTACTGACCTTATTTAGAAACTCCTTGCCTCAATCTCG								TRUE					0.112148	0.768466	3.40385	0.00225963	0.00829588	-2.26361
cg02830023	chr6	15575773	+	cg02830023	45681454		CACAACTCTAATAACTACTTCTTCTTTTCCAAAAATCACTTTTCAACAAC		II			rs79192871	0.039931	NA	NA	NA	NA		OpenSea	GACATTTTGTCTCACAAAGGAACAAATTAATGGAATCAGCAAAAGTTGCAGGGAAAATGT[CG]CTGCTGAAAAGTGACCCCTGGAAAAGAAGAAGTAGCTACCAGAGCTGTGGGACCTGGAGG	CGCTGCTGAAAAGTGACCCCTGGAAAAGAAGAAGTAGCTACCAGAGCTGT			DTNBP1;DTNBP1;DTNBP1	NM_183041;NM_183040;NM_032122	Body;Body;Body			TRUE					0.138139	0.476149	3.40383	0.00225975	0.00829588	-2.26366
cg14500300	chr9	211689	+	cg14500300	46601433		TATCTTAAAATAACTCCATCTACTTACCTCTCTCTAAACTTTAAAAATAC		II			rs13299832	0.024635	NA	NA	NA	NA	chr9:214586-215431	N_Shelf	GGCAGACCTTGGTAGGTGATTAGATCTGAAGGACACAGGAGGAAAAAAAGTTAGAGCTGA[CG]TATTTCTAAAGTTCAGAGAGAGGCAAGCAGATGGAGTCATTCCAAGATACAGGCCTCTGT	ATCTTGGAATGACTCCATCTGCTTGCCTCTCTCTGAACTTTAGAAATACG													0.150169	0.370489	3.40342	0.00226202	0.00829588	-2.26463
cg11629830	chr5	75701460	+	cg11629830	70658439		AAATAACCCTCTTCTACATAAATAAATAATATTAAATAATACCTATTAAC		II			NA	NA	NA	NA	NA	NA	chr5:75698759-75700160	S_Shore	TTTATGAATGGTGTATTTTCAGTGTATTCAGAACATGATATCTAGCAGAATAGATTTTGG[CG]TTAATAGGCATTACCTAACATTACCTATTCATGCAGAAGAGGGCTATTTGGTGTGTTAGT	AATAGCCCTCTTCTGCATGAATAGGTAATGTTAGGTAATGCCTATTAACG			IQGAP2	NM_006633	Body		RDMR						-0.119679	0.497228	-3.40204	0.0022698	0.00831448	-2.26794
cg19953646	chr14	86000942	-	cg19953646	53615428	71809438	AAAATAAAACATATTAACTATTAATAATATAAATTTACCACAACTATCCA	AAAATAAAACGTATTAACTATTAATAATATAAATTTACCACGACTATCCG	I	T	Red	NA	NA	NA	NA	NA	NA	chr14:85999532-86000478	S_Shore	ATTTTCAGGGGTGAGGTGAAACGTGTTAGCTATTGGTGATGTGAATTTGCCACGACTGTC[CG]TATGTGTGTCTGTGTGTGTGCGTGTGTTTGGGGGAGGGGGTTAGTGGTGTTGCAGAGAGG	CGGACAGTCGTGGCAAATTCACATCACCAATAGCTAACACGTTTCACCTC			FLRT2	NM_013231	5'UTR				14:85070687-85070941	14:86000550-86001121	Unclassified_Cell_type_specific		0.117066	0.211577	3.39997	0.00228152	0.00834648	-2.2729
cg12954755	chr5	1950375	+	cg12954755	30736430		AAACTAATCAACAACTACTAACTACACTCTCAAAACCAACTAAACTAACC		II			NA	NA	NA	NA	NA	NA	chr5:1950624-1950922	N_Shore	CACAGAGTCCCGGGGAGCTGATCGGCCACCAGGGCCTCTCGGTGTGGAGGGAAGAGGGAC[CG]GCCAGCCCAGCTGGTCCTGAGAGTGCAGCTAGCAGCTGCTGACCAGCCCCCAGGGGGCTC	CGGCCAGCCCAGCTGGTCCTGAGAGTGCAGCTAGCAGCTGCTGACCAGCC									5:2003182-2003376				-0.116893	0.718143	-3.39935	0.00228504	0.00834648	-2.27438
cg08773180	chr11	57157607	-	cg08773180	29627499		CCAAAAAAACTCATACCAAACCCAACTCCTAATACTCCAAAATCCAAAAC		II			NA	NA	NA	NA	NA	NA		OpenSea	ATCAGGATGGGCCAGAAAAGCTCATGCCAAGCCCAGCTCCTGATGCTCCAGGATCCAGGA[CG]CAAGGACCTCTTTCTAAACAGAACGCAGCAAACCCTGAGGGGTGGCTGAGGCTGGCTTTC	CAGAAAAGCTCATGCCAAGCCCAGCTCCTGATGCTCCAGGATCCAGGACG			PRG2	NM_002728	5'UTR								-0.119653	0.749321	-3.39906	0.00228667	0.00834648	-2.27507
cg04445512	chr8	70947044	-	cg04445512	36615449	70751351	CCTCAACCTCTACCAAAATACAAAAAATAAATACTACAAACAAAAAAACA	CCTCGACCTCTACCGAAATACGAAAAATAAATACTACGAACAAAAAAACG	I	A	Red	rs74737772	0.188041	NA	NA	NA	NA	chr8:70946890-70947299	Island	GACTGGCGGGACCCTCGGCCTCTGCCGGGGTGCGGAAGGTGGATGCTACGGGCAAAGGGG[CG]GGGCTTGCGGTTCCCAGATCCAGAGGCGGGTTGGGGACGTGAGCCGGCGTCCATGTGTTC	CCTCGGCCTCTGCCGGGGTGCGGAAGGTGGATGCTACGGGCAAAGGGGCG									8:71109414-71109730				-0.102405	0.303046	-3.39812	0.00229205	0.00835327	-2.27733
cg12461469	chr3	149530341	-	cg12461469	29753322	17741472	CCAAAAATAACACATATCAAACCCAAAATACTAATACCAACATAAATCCA	CCGAAAATAACGCGTATCAAACCCAAAATACTAATACCAACGTAAATCCG	I	A	Red	NA	NA	NA	NA	NA	NA	chr3:149530293-149531234	Island	TTTTGCTAAGCCCCGGGGATGGCGCGTGTCAGGCCCAGAGTGCTGATGCCAGCGTGGATC[CG]AGCCAGGCCTCAGGGGACTGGCGTTCAGACCTCGGGCCGCTCGCATCTCTAACAATTTGA	CGGATCCACGCTGGCATCAGCACTCTGGGCCTGACACGCGCCATCCCCGG			RNF13;RNF13	NM_183381;NM_007282	TSS200;TSS200				3:151012993-151014049	3:149530173-149532097	Promoter_Associated	TRUE	0.125743	0.454619	3.39778	0.00229396	0.00835327	-2.27813
cg10416784	chr2	58797233	-	cg10416784	67709398		TAAAAAATCAACRACAAAAAAACCCTTAAATCCACAATCACACTTTTCCC		II			NA	NA	NA	NA	NA	NA		OpenSea	TGAGTCATGGATGAAAAATCAACGACAGAAGAGCCCTTGGGTCCACAGTCACACTTTTCC[CG]GGGACTGTAGGAGCTGCCTGGGACACCCTCTCCTTTCAGAAGATGTGTCCCTAACTTGGA	GAAAAATCAACGACAGAAGAGCCCTTGGGTCCACAGTCACACTTTTCCCG								TRUE					0.108793	0.622222	3.39593	0.00230454	0.00837757	-2.28256
cg23634928	chr7	157474856	+	cg23634928	49775454		ACACCTTCTCTAAAAACACCACAAACACCCCTAAAAATAAACTAAAAACC		II			NA	NA	NA	NA	NA	NA	chr7:157476886-157486719	N_Shelf	ACTCTGTGGTTTTTTAAAAATGCCCGACTTGGTCTGAACTTGCCTTCCTCGCATCCTCCC[CG]GTTTCCAGCTCATTTCCAGGGGTGTCTGTGGTGCCTCTAGAGAAGGTGTCCCTCATGGGG	CACCTTCTCTAGAGGCACCACAGACACCCCTGGAAATGAGCTGGAAACCG			PTPRN2;PTPRN2;PTPRN2	NM_002847;NM_130842;NM_130843	Body;Body;Body			TRUE	7:157167606-157167727				0.153661	0.479555	3.39508	0.0023094	0.00837757	-2.28459
cg27296413	chr1	159037843	+	cg27296413	51738479		ACCCAAACTCTAAATCACATCAAAAATCCAATTCAAAAACTCTAACACTC		II			NA	NA	NA	NA	NA	NA		OpenSea	TTTTAAAAAAGCAATTTGCTGTCAAGAACCAAGCAGAAAACAAACAGAGGCATGCCAGAC[CG]AGTGTCAGAGTCTCTGAATTGGATCTCTGATGTGACCCAGAGCCTGGGCCTGTACAAACC	CCCAGGCTCTGGGTCACATCAGAGATCCAATTCAGAGACTCTGACACTCG			AIM2	NM_004833	Body					1:159037742-159038314	Promoter_Associated		0.160775	0.484757	3.39488	0.00231058	0.00837757	-2.28508
cg25978327	chr1	8065039	+	cg25978327	33780490		TCTTAACTAAACAAAAACCAATTAACAATTCCTACAATTAAATAAATCAC		II			NA	NA	NA	NA	NA	NA		OpenSea	TGAGCCGCTGTGGGTGCCTGGAGTTGCCTCTGCAGCCCGGAGCGGATGAGCGGAGGCTCC[CG]TGACTCACCCAACTGCAGGAACTGTCAACTGGCTTCTGCCCAGCCAAGAACTTTTATCAA	CTTGGCTGGGCAGAAGCCAGTTGACAGTTCCTGCAGTTGGGTGAGTCACG								TRUE				TRUE	0.138027	0.627986	3.39471	0.00231152	0.00837757	-2.28548
cg25814096	chr17	73782472	+	cg25814096	42600491		CTCAATAACAACACAACACAAAAACACAAATTACTAAAACCAAAACTCTC		II			NA	NA	NA	NA	NA	NA	chr17:73780846-73781308	S_Shore	CTTTATAATCTCTGGTTGCTCAGATCACTGTTTTTAGCAAAATAAACACATTTTGAGTCA[CG]AGAGTCTTGGCTTCAGCAACTTGTGTTTCTGTGTTGTGTTGTCATTGAGCATACTATGGA	CGAGAGTCTTGGCTTCAGCAACTTGTGTTTCTGTGTTGTGTTGTCATTGA			UNK	NM_001080419	Body		RDMR			17:73782461-73782498	Promoter_Associated_Cell_type_specific		0.101351	0.57294	3.39335	0.00231934	0.00839602	-2.28873
cg13585930	chr10	72027357	-	cg13585930	13738467		ATCTATAAATTAAAACCAAACTTTAATATATATTTCCCCAAACTTACTTC		II			NA	NA	NA	NA	NA	NA		OpenSea	CTGCTCTGTGTGTCTGTGAATTAGGACCAGGCTTTGGTGTGTGTTTCCCCAGGCTTGCTT[CG]AAGGGAAGGCTCAGTGTCCAACCACAGCTCTTCTGGGAAGTCATTAGTTGGGGTGACTCA	TCTGTGAATTAGGACCAGGCTTTGGTGTGTGTTTCCCCAGGCTTGCTTCG			NPFFR1	NM_022146	TSS1500							TRUE	0.126725	0.249206	3.38832	0.00234853	0.00847902	-2.30077
cg04512965	chr19	6038846	-	cg04512965	12759456		TATTAAAATAACCAAAACCAAAAACACCAACAACATCAAATACTACTAAC		II			NA	NA	NA	NA	NA	NA	chr19:6039990-6040228	N_Shore	CACCACACATCTATTAGAATGGCCAAAACCAAGAGCACCAGCAGCATCAAATGCTGCTGA[CG]GAGAGGAGCAAGAGGAACTCTTGTATGTTGCTGGTGGGAATGCAAAATGGTGCAACCACT	ATTAGAATGGCCAAAACCAAGAGCACCAGCAGCATCAAATGCTGCTGACG			RFX2;RFX2	NM_000635;NM_134433	Body;Body					19:6038831-6038879	Unclassified_Cell_type_specific		-0.102843	0.547054	-3.38724	0.00235485	0.00847902	-2.30335
cg24644097	chr4	2466703	-	cg24644097	40758508		AATTAACAAATAACAAAATCTTCCCCTACCCCCTCCTAAACTAAACAACC		II			NA	NA	NA	NA	NA	NA	chr4:2464006-2464735	S_Shore	GCAACACTGTTGGTTGGCAGGTAACAAGGTCTTCCCCTGCCCCCTCCTGGACTGAGCAGC[CG]CTTAGAGCTAGCTTGAGAGCACGTGGGGCCTCTCCTCATACAAACCTAGGTGGGAGCAGG	CGGCTGCTCAGTCCAGGAGGGGGCAGGGGAAGACCTTGTTACCTGCCAAC													-0.10443	0.713984	-3.3872	0.00235508	0.00847902	-2.30345
cg02506984	chr7	151213164	-	cg02506984	56627489		CRTAACACTACCATTTTAAATTAAATTACTTCCTATCRCRAAACTACTCC		II			NA	NA	NA	NA	NA	NA	chr7:151216068-151217901	N_Shelf	AAGACAGTTTACGTAACACTACCATTTTAAGTTGAGTTACTTCCTATCGCGGGACTACTC[CG]TTGTGGTAGAAATAACGGAATGTCAGGGAGCTGGTACTTTTGGCCATCACGGCAACAGTT	CGGAGTAGTCCCGCGATAGGAAGTAACTCAACTTAAAATGGTAGTGTTAC			RHEB	NM_005614	Body								0.117468	0.232132	3.38712	0.00235554	0.00847902	-2.30363
cg19189864	chr10	105372137	+	cg19189864	23768421		TAAATACTATATACAAAACTACCCTATAAAATAACAATCTATAAAAAAAC		II			NA	NA	NA	NA	NA	NA		OpenSea	CTTAGGTTTCCAGTAACGAGTGGAAAGTCATAGGGAAGGAGCTGCTAAGGCCCAGAAAGA[CG]TTTCTCTACAGACTGTCACTCCATAGGGCAGCCCTGCATATAGCACCCACATTCAACAGC	GGGTGCTATATGCAGGGCTGCCCTATGGAGTGACAGTCTGTAGAGAAACG			SH3PXD2A	NM_014631	Body			TRUE				TRUE	0.100514	0.738343	3.38697	0.00235641	0.00847902	-2.30399
cg04941127	chr11	8892760	-	cg04941127	57641451	32612317	AAAAAAATAAACTACTAAAACCCAACAAAAAAAAACACTCAAAAACACCA	AAAAAAATAAACTACTAAAACCCGACGAAAAAAAACGCTCGAAAACGCCG	I	A	Red	NA	NA	NA	NA	NA	NA	chr11:8892072-8892794	Island	CCACCCAAGACAGAGAGGGTGGGCTGCTGGAGCCCGGCGGAGGGGAGCGCTCGGAGGCGC[CG]GAGGCAGCGAGAAAGCCGCGCCGAGAGTGTGCGAGGGAGGGTGGGGGACAGGGGTGAGGG	CGGCGCCTCCGAGCGCTCCCCTCCGCCGGGCTCCAGCAGCCCACCCTCTC			ST5	NM_005418	5'UTR	high-CpG:8849216-8849501			11:8848625-8849658				-0.106106	0.352922	-3.38656	0.00235881	0.00847902	-2.30497
cg06062279	chr16	88920653	-	cg06062279	50703351		AACCATCCCATATCATACCAAAAACCRAATAACCTATTACAAATTCAAAC		II			NA	NA	NA	NA	NA	NA	chr16:88922671-88923976	N_Shelf	GTGGGTCATCAAGCCATCCCATGTCATGCCAGAGGCCGAATGACCTGTTGCAGGTTCAGA[CG]CCAGCGCCCTGGCAGAAACAACCGGTCTGCAGTGCAGGAAGAGGTGTGGACAGGGCTGCG	GCCATCCCATGTCATGCCAGAGGCCGAATGACCTGTTGCAGGTTCAGACG			GALNS	NM_000512	Body								-0.129035	0.541956	-3.38463	0.00237013	0.0085098	-2.30958
cg02313986	chr15	40672041	-	cg02313986	69663381		CTTCCTTCTTCCTTACTCCTAAATATCCTTTCCCTCTATTCTACTAACTC		II			NA	NA	NA	NA	NA	NA	chr15:40675019-40675628	N_Shelf	CTGGATCCCATCTTCCTTCTTCCTTGCTCCTGAGTATCCTTTCCCTCTGTTCTGCTGGCT[CG]TTCCTATCAGCACACATATCCACAGCTTTAAGGAAAGCTTCCTTTGACCCCCATAACCCA	CGAGCCAGCAGAACAGAGGGAAAGGATACTCAGGAGCAAGGAAGAAGGAA												TRUE	0.131266	0.426389	3.38297	0.00237994	0.00852573	-2.31355
cg15918732	chr11	57364939	-	cg15918732	13801331		CRAAAAAAACTTTAATTATATAAAACTAAAAACTACACCCAAACTTCCCC		II			NA	NA	NA	NA	NA	NA		OpenSea	TCATGAAGACGCGGGGGAAGCTTTGGTTGTGTAAAGCTGAGAACTGCACCCAAGCTTCCC[CG]TTCACCCCACCTACCAGGGGATTTGGGCTAAATTCCTGGCCTGGCCCACAAAGAAGACCA	CGGGGAAGCTTGGGTGCAGTTCTCAGCTTTACACAACCAAAGCTTCCCCC			SERPING1;SERPING1	NM_001032295;NM_000062	TSS1500;TSS200							TRUE	0.105902	0.500551	3.38294	0.00238011	0.00852573	-2.31362
cg14781778	chr22	45608692	-	cg14781778	66604473		AACCCACAAACTTTAATAAAAAAAATCTAAATTTCCATTCCAACRCTACC		II			NA	NA	NA	NA	NA	NA		OpenSea	AAAAGAGAAAAAGCCCACAGGCTTTGGTAGGGAAGATCTGGGTTTCCATTCCAGCGCTGC[CG]CTGGTGATGGGACAATGGGCGGGGGCTCTGAGCCACAGGTTCCTCGGGGCACATGCAGAC	CGGCAGCGCTGGAATGGAAACCCAGATCTTCCCTACCAAAGCCTGTGGGC			C22orf9;C22orf9	NM_001009880;NM_015264	Body;TSS1500			TRUE				TRUE	0.110543	0.720353	3.38026	0.00239599	0.00855777	-2.32002
cg08288818	chr15	55920079	+	cg08288818	25732382		RTAAACTCRCAAAATCACATACCCCACCCCAAACTTAATAAATCAAAATC		II			rs28657920	0.021958	NA	NA	NA	NA		OpenSea	AAAGCAGGGCTTCTCAAACTTTCATGTGCCTGTGAGTCACTAGGGATTATGTGGAAATGC[CG]ACTCTGACTCACTAAGTCTGGGGTGGGGCATGTGATTCTGCGAGTCTACGGAGCTCTCAG	TAGACTCGCAGAATCACATGCCCCACCCCAGACTTAGTGAGTCAGAGTCG			PRTG	NM_173814	Body		CDMR	TRUE		15:55919836-55920529	Unclassified_Cell_type_specific	TRUE	0.118475	0.599397	3.38006	0.00239719	0.00855777	-2.3205
cg24916358	chr10	126315761	+	cg24916358	45618319		CTACATAAAAATTACTCACRAAAAATAAAACTCTAAACAAAACACACACC		II			NA	NA	NA	NA	NA	NA		OpenSea	TTTGCCCCAGCTGGTGGCGAGCCCCACCTGTCAGGAAGGAATGTGACTGCCACAATGGGG[CG]GTGTGTGTTCTGCCCAGAGCCCCATCCCTCGTGAGCAACCCCCATGCAGACACCCAGGGT	TGCATGGGGGTTGCTCACGAGGGATGGGGCTCTGGGCAGAACACACACCG			FAM53B	NM_014661	Body			TRUE		10:126315259-126316148	Promoter_Associated	TRUE	0.106095	0.302636	3.38002	0.0023974	0.00855777	-2.32059
cg05201300	chr5	172443740	+	cg05201300	26614396		AAAAAACAACACAAACRAACACACTAAAAAACTCTATAACTACAATTAAC		II			NA	NA	NA	NA	NA	NA		OpenSea	GATTGGGGAAGTCCTTGGTTAGTTTGGAATTTTCCATGACTCTTAGCTCTGCACCATTAG[CG]TCAACTGCAGTCACAGAGCTTTTCAGTGTGTCCGCCTGTGCTGTTCTCTTCCTTTTTTTA	GAGAACAGCACAGGCGGACACACTGAAAAGCTCTGTGACTGCAGTTGACG			ATP6V0E1	NM_003945	Body			TRUE					0.127101	0.478246	3.37737	0.00241321	0.00858882	-2.32691
cg19769520	chr2	1659591	-	cg19769520	55658469		CACCTACACAACACATTAAACACAAACACACRCCACACATAAAACATAAC		II			NA	NA	NA	NA	NA	NA		OpenSea	CTGACACATGCCACCTACACAGCACATTAAACACAGACACACGCCACACATAGGACATGA[CG]CACACACCACACACACACAGATTATATATGCAGATACACACAAAAATCACACATCCATCA	ACCTACACAGCACATTAAACACAGACACACGCCACACATAGGACATGACG			PXDN	NM_012293	Body			TRUE					-0.105437	0.756798	-3.37685	0.00241633	0.00858882	-2.32815
cg26549084	chr3	171759895	+	cg26549084	56775415		CCTCCTATTTCATAATAAAATCCTACAATTTTAACATCTTTTAAATAAAC		II			NA	NA	NA	NA	NA	NA	chr3:171757493-171758724	S_Shore	CTTTTAAAGTGTTGTGGTTTAAATTACTTTAAGATAAAAAAAATTCATCTGTAAGGATAG[CG]TTCATTTAAAAGATGCTAAAACTGCAGGATCTCATCATGAAATAGGAGGTTGTAGCTTCT	CTCCTATTTCATGATGAGATCCTGCAGTTTTAGCATCTTTTAAATGAACG			FNDC3B;FNDC3B	NM_022763;NM_001135095	5'UTR;5'UTR		RDMR						-0.111545	0.621577	-3.37682	0.00241656	0.00858882	-2.32825
cg10298741	chr16	73019173	-	cg10298741	17779373		ACACCAAAAATAAACTATCCAATAAAACTAATATCATCTCAAACRCCACC		II			NA	NA	NA	NA	NA	NA		OpenSea	AAACATGAACCACACCAGAGATGGGCTATCCAGTGAGGCTGATATCATCTCAGGCGCCAC[CG]ACATCTCTCTCCAGCATTCTGTCATCTTATGATCAACTATGTAACTCCAGACATCCAGGG	CGGTGGCGCCTGAGATGATATCAGCCTCACTGGATAGCCCATCTCTGGTG			ZFHX3;ZFHX3	NM_006885;NM_001164766	5'UTR;5'UTR			TRUE					-0.115627	0.739026	-3.3767	0.00241726	0.00858882	-2.32853
cg06068801	chr17	37784711	+	cg06068801	66651384		AAAAATAAAAAATTACCCTCCTTACTACRTAAACCAAACAACAACTAACC		II			NA	NA	NA	NA	NA	NA	chr17:37783314-37783919	S_Shore	GACCTAATTAACTGACAGTTGGTCTGATTGCCAAGCTGAGGGGCGGGGCGGGGAGGGGGG[CG]GTCAGTTGCTGCTTGGCTCACGTAGCAAGGAGGGCAACTTTTCATTTCTCACAAGGACTG	GAAATGAAAAGTTGCCCTCCTTGCTACGTGAGCCAAGCAGCAACTGACCG			PPP1R1B;PPP1R1B	NM_181505;NM_032192	TSS200;Body			TRUE					-0.124103	0.548802	-3.37479	0.00242876	0.00860629	-2.33309
cg02459042	chr17	821621	+	cg02459042	71803342	73661400	AAATAAAAATCACAACCTCCCTAAACCCAATTCACAAAAAAAATAAAACA	AAATAAAAATCACGACCTCCCTAAACCCAATTCACGAAAAAAATAAAACG	I	C	Grn	NA	NA	NA	NA	NA	NA		OpenSea	GGCGGGAGGGTCGGAAGGAAATGGGAGGAGCGCACGATCCATCAGCGAGTTTCATCGCAG[CG]TTTCATCTCCTTCGTGAACTGGGCTCAGGGAGGCCGTGACTCCCATTTCCATTTGGCTCC	AAATGGGAGTCACGGCCTCCCTGAGCCCAGTTCACGAAGGAGATGAAACG			NXN	NM_022463	Body				17:768292-768386				0.446504	0.617246	3.37464	0.00242962	0.00860629	-2.33343
cg13932501	chr9	94060853	+	cg13932501	35715486		TTCCAACTCCCATTCATAATATTAAAACTCCTCACTAAATAACAACTCAC		II			NA	NA	NA	NA	NA	NA		OpenSea	AAGAAAGACATCTGCTCAAACAAGAAAGAAACTGTCCAAGTAGTTGCTGTGGCATTGGCC[CG]TGAGCTGTCATTTAGTGAGGAGCCCTAACATTATGAATGGGAGCTGGAAAACAATCAGGC	TCCAGCTCCCATTCATAATGTTAGGGCTCCTCACTAAATGACAGCTCACG			AUH	NM_001698	Body			TRUE					0.116697	0.264798	3.37449	0.00243057	0.00860629	-2.33381
cg03257417	chr1	111189871	+	cg03257417	19757378		CCTATATTTAAACTATACTAAATTTACCCATTTATATCTCTATAAATCCC		II			NA	NA	NA	NA	NA	NA		OpenSea	AGTAGATTCCGTAAGAATGAGAGAATGTGTGTATGTTTTTGAACTGGAAGACATTCTGAC[CG]GGATCTACAGAGATATAAATGGGCAAATCCAGTACAGTTTAAACACAGGAGTTCTTATCT	CGGGATCTACAGAGATATAAATGGGCAAATCCAGTACAGTTTAAACACAG								TRUE					0.106312	0.357572	3.37276	0.00244099	0.00862152	-2.33792
cg17291166	chr6	37051189	+	cg17291166	57642389		CTAACTTACAACACATCRAATAAAATACCAAACCTAAATCCCTACATACC		II			NA	NA	NA	NA	NA	NA		OpenSea	GGAAGGATGTCTCCTGGCCCCACTGCCTCCAGGACGGCTGCTGAAAACATACCAGCCAGG[CG]GCATGCAGGGACCCAGGCCTGGCATCCTACCCGATGTGCTGCAAGTCAGAACTTGCACCC	TGACTTGCAGCACATCGGGTAGGATGCCAGGCCTGGGTCCCTGCATGCCG								TRUE					0.113041	0.249528	3.37214	0.00244474	0.00862152	-2.3394
cg07745671	chr3	177272848	+	cg07745671	40810502		ACATTAAATCACTAACCAACCACTAAATATAAAATTCTAACAACAATAAC		II			rs9810932	0.01086	NA	NA	NA	NA		OpenSea	AAGCCATTGCAGAGAGGGCAAGGAGCTGGTGGGTGGGGAGTGGGAAGTCTCAGAGTTAAG[CG]CTACTGCTGCCAGAATTCCACACCCAGTGGCTGGTTAGTGACTCAATGTTGAGGGCAATT	CGCTACTGCTGCCAGAATTCCACACCCAGTGGCTGGTTAGTGACTCAATG								TRUE				TRUE	0.176015	0.62601	3.37203	0.00244544	0.00862152	-2.33968
cg03422895	chr17	2598389	+	cg03422895	73606367	22779360	AAAACTAAAAACCCTCATAACTCAAATCCAACCTACCTCACAAAAAATCA	AAAACTAAAAACCCTCATAACTCGAATCCAACCTACCTCGCAAAAAATCG	I	A	Red	NA	NA	NA	NA	NA	NA	chr17:2598251-2598800	Island	GGTAGGAGCTCAGGAAGCAGTTCAGGAAGTGGCTGATGGCGGCTGAGAGGCCGGAGAGCT[CG]ACTCCCTGCGAGGCAGGTTGGATCCGAGTCATGAGGGCCCTCAGCCCCACCTCAGGCTCT	GGGGCTGAGGGCCCTCATGACTCGGATCCAACCTGCCTCGCAGGGAGTCG			KIAA0664	NM_015229	Body				17:2544230-2545538				-0.101773	0.639068	-3.37176	0.00244703	0.00862152	-2.3403
cg17720466	chr5	41907195	+	cg17720466	22724300		AAAACTAAATACTTCTAATAAATCCTCTAATCACAATTCACCCTCCCTCC		II			NA	NA	NA	NA	NA	NA	chr5:41904032-41904629	S_Shelf	GAAGCAACAAAGGGATTATGACATTAGAGAAAGGGAAAAAAAATCAGGAGATGGTGAAGG[CG]GAGGGAGGGTGAATTGTGATTAGAGGACTTATTAGAAGTATTTAGTTCCTTTTCTTCCAG	GAACTAAATACTTCTAATAAGTCCTCTAATCACAATTCACCCTCCCTCCG			C5orf51	NM_175921	Body								0.121228	0.617212	3.37146	0.00244888	0.00862152	-2.34103
cg23075558	chr6	30009745	+	cg23075558	20794495		ACTCTTTATCACACATTCTCCCTTAATCCAAAACTAAAAATTACRTCATC		II			rs9261215	0.020353	NA	NA	NA	NA		OpenSea	TCAGAGTCCTCACTAATTCCTAAGAGCATGCAGAGATCTGAAACCAAAACGTTTGAGAAA[CG]ATGACGTAACTCCTAGCTCTGGATTAAGGGAGAATGTGTGACAAAGAGCATTTGGTATAG	CGATGACGTAACTCCTAGCTCTGGATTAAGGGAGAATGTGTGACAAAGAG			NCRNA00171	NR_026751	Body								0.126376	0.737694	3.37063	0.00245391	0.00862933	-2.343
cg10692140	chr6	30496072	-	cg10692140	24663433		CAACCACRTAAAAAATTAAATAAACCCATAACATTTATAACCAACAACTC		II			NA	NA	NA	NA	NA	NA		OpenSea	CCAGGGAGAAACAACCACGTGGAAAATTAAATAAACCCATGACATTTGTAGCCAGCAGCT[CG]GGTGTTTTGTAGGGTTTTCCCTGAGAAGTGGGGACTAATCGCATGAATCACTTTTTTTTT	AACCACGTGGAAAATTAAATAAACCCATGACATTTGTAGCCAGCAGCTCG								TRUE				TRUE	0.105878	0.322493	3.36989	0.00245843	0.00863538	-2.34477
[truncated: 1,802 more rows]

## Sheet: DMP mixed COPD
	chr	pos	strand	Name	AddressA	AddressB	ProbeSeqA	ProbeSeqB	Type	NextBase	Color	Probe_rs	Probe_maf	CpG_rs	CpG_maf	SBE_rs	SBE_maf	Islands_Name	Relation_to_Island	Forward_Sequence	SourceSeq	Random_Loci	Methyl27_Loci	UCSC_RefGene_Name	UCSC_RefGene_Accession	UCSC_RefGene_Group	Phantom	DMR	Enhancer	HMM_Island	Regulatory_Feature_Name	Regulatory_Feature_Group	DHS	delta.beta	ave.beta	t	P.Value	adj.P.Val	B
[truncated: 7,300 more rows]

[truncated: 4 more sheets: DMP QP deconv asthma AM, DMP QP deconv asthma NG, DMP QP deconv COPD AM, DMP QP deconv COPD NG]
