# Supplementary material for: Exploration of the sputum methylome and omics deconvolution by quadratic programming in molecular profiling of asthma and COPD: the road to sputum omics 2.0
Source: Respir Res. 2020 Oct 19;21:274. doi: 10.1186/s12931-020-01544-4 (PMC7574293; doi:10.1186/s12931-020-01544-4)
Supplement: Supplementary file 4 — Additional file 4. Results of the differential methylation analyses on the gene region level. [file 12931_2020_1544_MOESM4_ESM.xlsx]

## Sheet: DMR mixed asthma
	seqnames	start	end	width	strand	no.cpgs	min_smoothed_fdr	Stouffer	HMFDR	Fisher	maxdiff	meandiff	overlapping.genes
1	chr6	31935801	31940115	4315	*	81	9.47518e-38	4.23683e-07	0.0819014	2.04666e-07	-0.109832	-0.0248915	SNORA38, SKIV2L, STK19, DXO, SNORA20
2	chr7	16505094	16506521	1428	*	9	4.73503e-22	6.87839e-07	0.0194888	3.59867e-06	0.149129	0.090604	SOSTDC1
3	chr1	24645184	24646392	1209	*	16	9.88905e-22	2.35642e-07	0.0376502	3.93844e-06	0.180351	0.0286989	snoU13, Y_RNA, SCARNA16, SCARNA21, U1, GRHL3, SCARNA17, SCARNA18, SNORD112, SNORA62, SNORA63, SNORD46, SNORA2, SNORD81, U3, SNORA51, SCARNA20, SNORA67, U6, SNORA70, SNORA77, SNORA26, U8, SCARNA11, RP11-10N16.3, SNORA31, SNORA42, SNORA40, ACA64, snoU109, SNORD60
4	chr3	21792248	21793557	1310	*	9	5.91469e-18	3.12754e-07	0.0305006	7.26225e-06	0.172496	0.0812577	U7, SNORA81, ZNF385D, SNORD38
5	chr6	31690725	31692808	2084	*	40	1.07406e-22	6.98429e-07	0.0687265	1.6662e-05	-0.11564	-0.0405416	SNORA38, C6orf25, LY6G6C, SNORA20
6	chr6	31542740	31543686	947	*	13	2.48211e-17	4.51667e-07	0.0558197	2.21169e-05	0.102683	0.0523693	TNF, SNORA20
7	chr8	37605359	37606579	1221	*	8	4.67075e-18	2.90558e-05	0.0252359	2.94497e-05	0.106267	0.0706715	ERLIN2, SNORA7, RP11-863K10.4
8	chr11	65194933	65196227	1295	*	8	9.31285e-13	3.93828e-06	0.0310418	3.73014e-05	0.11896	0.0792948	NEAT1, SNORD43
9	chr11	59323070	59325534	2465	*	16	4.97961e-11	9.19529e-07	0.076797	3.91431e-05	0.105405	0.0409326	RNU7-58P, SNORD43
10	chr1	145437802	145439281	1480	*	18	8.64064e-20	1.70407e-05	0.0513421	6.64769e-05	0.129026	0.0250629	snoU13, Y_RNA, SCARNA16, SNORD112, SNORA63, SNORA2, U3, SNORA51, SNORA25, TXNIP, SNORA58, CKS1B, SCARNA20, SNORA67, U6, SNORA70, SNORA77, SNORA26, SNORA72, U8, SNORA31, SNORA42, SNORA40, SCARNA4, SNORD64, ACA64, SNORD78, snoU109, SNORD60, SNORD116
11	chr6	28641622	28642394	773	*	15	4.41328e-17	1.57384e-05	0.0515286	8.09823e-05	0.115701	0.0353299	SNORA20
12	chr3	46718369	46719834	1466	*	6	1.04298e-15	1.2304e-05	0.0195827	8.97411e-05	0.153181	0.0420519	U7, SNORD77, SNORA33, SNORA81, SNORD5, ALS2CL, SNORD38, SNORD63, Metazoa_SRP, SNORA18
13	chr1	111742515	111744309	1795	*	10	6.86196e-12	3.21264e-06	0.0573695	9.35997e-05	0.159483	0.109877	snoU13, Y_RNA, SCARNA16, U1, SNORD112, SNORA63, SNORD46, SNORA2, SNORD81, U3, SNORA51, SNORA25, CHI3L2, SNORA58, CKS1B, SCARNA20, SNORA67, U6, SNORA70, SNORA77, SNORA26, SNORA72, U8, SCARNA11, SNORA31, DENND2D, SNORA42, SNORA40, SNORD64, ACA64, SNORD78, snoU109, SNORD60, SNORD116
14	chr2	44995908	44996068	161	*	2	6.6038e-18	4.33356e-05	0.00254173	9.58105e-05	0.139049	0.130868	NA
15	chr10	134119061	134120029	969	*	9	2.89285e-20	9.93016e-05	0.0167211	0.000108278	-0.119332	-0.0369626	STK32C
16	chr2	74611500	74612812	1313	*	8	1.59354e-11	5.77087e-05	0.0328663	0.00012509	-0.128538	-0.0699502	SNORA73, SNORA64, SNORD75, SNORA12, SNORA74, DCTN1-AS1, SNORA19, snR65, 5S_rRNA, SNORA4, SNORD11, SNORA41, SCARNA6, SNORD39, SNORD18, SNORA75, ACA59, DCTN1, SNORA48, SNORD56, SNORA43, SNORA1, Vault
17	chr1	3561934	3564031	2098	*	13	1.14999e-10	3.08014e-06	0.0734636	0.000128956	-0.135579	-0.0402093	snoU13, Y_RNA, U3, SNORA51, SNORA70, WRAP73, snoU109, SNORD60
18	chr6	32407289	32409413	2125	*	12	3.15035e-11	6.25242e-06	0.061638	0.000147006	0.164597	0.064137	SNORA38, HLA-DRA, SNORA20
19	chr6	33279563	33285075	5513	*	112	2.1239e-26	0.000991501	0.118136	0.000170746	-0.119524	0.00350484	SNORA38, TAPBP, ZBTB22, SNORA20
20	chr2	170218594	170220388	1795	*	11	2.88622e-26	6.5447e-05	0.012233	0.000171698	0.117242	0.0306779	SNORA4, SNORD11, SNORD51, SNORA41, SCARNA6, SNORD39, SNORA75, ACA59, SNORA48, LRP2, SNORA43, SNORA1, Vault
21	chr12	6745057	6745871	815	*	7	1.42498e-11	1.24573e-05	0.0430168	0.000177502	0.112936	0.0808405	LPAR5
22	chr1	150669681	150670422	742	*	6	6.56282e-13	3.92604e-05	0.0195619	0.000199882	0.133951	0.0519763	snoU13, Y_RNA, SCARNA16, SNORD112, SNORA63, U3, SNORA51, SNORA25, SNORA58, CKS1B, SCARNA20, SNORA67, U6, SNORA70, SNORA77, SNORA26, SNORA72, U8, SNORA31, SNORA42, SNORA40, GOLPH3L, SCARNA4, SNORD64, ACA64, SNORD78, snoU109, SNORD60, SNORD116
23	chr11	65545808	65547948	2141	*	11	1.65969e-14	0.000939674	0.0381949	0.000219279	-0.116182	-0.051881	AP5B1, AP001266.1, SNORD43
24	chr15	75614953	75615005	53	*	3	5.47828e-16	0.000117566	0.00404394	0.000234616	0.103964	0.042453	NA
25	chr6	32168681	32170494	1814	*	15	1.10515e-14	0.000407732	0.0389248	0.000245501	-0.101931	-0.0324833	SNORA38, NOTCH4, SNORA20
26	chr6	24583477	24583848	372	*	5	1.48689e-11	4.33139e-05	0.0264732	0.000281718	0.177603	0.108404	KIAA0319, SNORA20
27	chr1	3805958	3808169	2212	*	8	9.46719e-13	0.00125621	0.0149706	0.000292792	-0.129624	-0.0463743	snoU13, Y_RNA, U3, SNORA51, SNORA70, C1orf174, snoU109, SNORD60
28	chr7	1025760	1026363	604	*	5	2.26042e-12	6.56744e-05	0.0211135	0.000342057	-0.105924	-0.0699835	CYP2W1
29	chr1	3195414	3196862	1449	*	6	2.43861e-09	5.19238e-05	0.0371537	0.000394261	-0.121382	-0.0458963	PRDM16, snoU13, Y_RNA, SNORA51, SNORA70, snoU109, SNORD60
30	chr6	26032585	26034442	1858	*	11	3.10735e-14	0.000139765	0.0526607	0.000401412	0.147435	0.0254901	HIST1H3B, HIST1H2AB, SNORA20
31	chr7	27186554	27188020	1467	*	15	4.56242e-14	3.31569e-05	0.0623574	0.000506445	-0.107676	-0.0409296	HOXA-AS3, SNORA15, HOXA3, RP1-170O19.22, HOXA6, RP1-170O19.23
32	chr22	45608345	45608713	369	*	10	9.70649e-11	2.77534e-05	0.0783281	0.000539122	0.129042	0.0983146	KIAA0930
33	chr15	35529169	35529521	353	*	3	7.43526e-17	0.00241428	0.00437224	0.000623405	0.13885	0.0632321	ANP32AP1, DPH6
34	chr19	35940174	35940862	689	*	6	1.29478e-12	0.000324872	0.0268437	0.000647904	0.137097	0.063782	FFAR2
35	chr6	33286540	33292029	5490	*	105	1.46852e-18	0.000337505	0.0990272	0.000810283	0.105685	0.0023598	SNORA38, ZBTB22, DAXX, SNORA20
36	chr6	31430641	31431969	1329	*	17	6.85043e-13	0.000434052	0.0814527	0.000887509	0.115667	0.0378294	HCP5, XXbac-BPG181B23.6, SNORA20
37	chr2	232393064	232393256	193	*	3	2.81666e-09	0.000298695	0.0204214	0.000954527	-0.10585	-0.0672658	NA
38	chr12	132278430	132278510	81	*	3	3.86725e-09	0.000290661	0.0222373	0.000960759	-0.138325	-0.12057	NA
39	chr13	114193746	114195030	1285	*	6	1.764e-11	0.00242625	0.0295485	0.00100242	-0.114738	-0.0515709	SNORD36, TMCO3
40	chr5	35229788	35231272	1485	*	10	9.59603e-13	0.0042479	0.0395696	0.00102441	0.140944	0.0380528	SNORA27, SNORA68, RPS23P5, PRLR, SNORA57, SNORA76, 7SK, SNORD45
41	chr3	39543515	39544326	812	*	6	4.53151e-09	0.000118248	0.0598748	0.00104923	0.192796	0.141356	U7, MOBP, SNORD77, SNORA33, SNORA81, SNORD5, SNORD38, SNORD63, Metazoa_SRP, SNORA18
42	chr17	73631460	73632612	1153	*	5	1.43077e-07	0.00145935	0.0321798	0.00105705	-0.107546	-0.0648927	SNORA69, SMIM5, RECQL5
43	chr7	137760128	137761289	1162	*	5	2.99614e-07	0.000206115	0.0449183	0.0011366	0.156294	0.0550757	AKR1D1
44	chr5	501863	502920	1058	*	7	1.26917e-08	0.000160555	0.0474325	0.00115114	-0.1239	-0.0871513	SLC9A3
45	chr12	54385275	54385625	351	*	5	9.00314e-09	0.000184286	0.0512978	0.00122586	0.122649	0.103051	RP11-834C11.12, HOXC6, MIR196A2, snoMe28S-Am2634
46	chr19	40440416	40440963	548	*	3	1.75207e-09	0.000389696	0.0238859	0.00124948	0.105795	0.0064049	FCGBP
47	chr12	1753866	1755322	1457	*	8	5.39815e-10	0.0003053	0.0508104	0.0012772	-0.129451	-0.04811	WNT5B
48	chr19	41724653	41725332	680	*	6	5.96497e-11	0.000586304	0.0369937	0.00137732	0.112184	0.0462354	AXL
49	chr6	30123868	30124942	1075	*	12	1.94042e-10	0.000108918	0.0882448	0.00139919	0.137478	0.0626869	TRIM10, SNORA20
50	chr1	159046391	159047163	773	*	7	1.93511e-08	0.000125118	0.0745907	0.00142246	0.146413	0.108284	snoU13, Y_RNA, SCARNA16, SNORD112, SNORA63, U3, SNORA51, SNORA25, SNORD59, SCARNA20, SNORA67, U6, SNORA70, SNORA77, SNORA26, SNORA72, U8, SNORA31, SNORA40, AIM2, SNORD64, ACA64, SNORD78, snoU109, SNORD60, SNORD116
51	chr17	80740808	80741558	751	*	5	1.21193e-07	0.000227046	0.0565087	0.00152525	-0.122725	-0.0615996	SNORA69, TBCD
52	chr16	30409261	30410051	791	*	5	3.5382e-08	0.000294725	0.0492812	0.00154573	-0.105042	-0.0687114	ZNF48
53	chr10	134926810	134926877	68	*	2	2.05555e-09	0.000792593	0.0124381	0.00157413	-0.125724	-0.0871093	NA
54	chr14	51171931	51172404	474	*	3	7.37041e-15	0.00869455	0.00660848	0.00158917	0.139049	0.0567005	SNORA79, ZFP64P1
55	chr10	94179809	94180913	1105	*	8	2.25572e-08	0.000232615	0.0723447	0.00168168	0.144241	0.0353999	MARK2P9, SNORA17
56	chr10	6183455	6183575	121	*	3	9.00835e-08	0.000542631	0.0281774	0.00171801	0.102435	0.0934427	NA
57	chr19	1423273	1423967	695	*	4	4.65503e-08	0.000454582	0.0348666	0.00174933	-0.12121	-0.0732235	DAZAP1
58	chr10	3824387	3825398	1012	*	6	9.53479e-10	0.000624289	0.0466787	0.00175946	0.160511	0.103697	KLF6
59	chr20	36032645	36033352	708	*	4	2.17319e-09	0.000640381	0.0200878	0.00176119	-0.162619	-0.0508736	SRC
60	chr14	100610071	100610667	597	*	6	6.50082e-08	0.000222637	0.0683955	0.00185705	-0.12294	-0.10435	EVL
61	chr11	2210860	2212225	1366	*	7	1.17885e-07	0.000659724	0.0402195	0.0018685	0.138168	0.0324746	LSP1
62	chr11	57364841	57365725	885	*	9	6.99657e-11	0.000400948	0.0629069	0.00196453	0.114838	0.0604647	SERPING1, SNORD43
63	chr10	45374379	45374906	528	*	4	1.39672e-07	0.000510563	0.0428522	0.0021273	0.134047	0.0820361	SNORA71, TMEM72-AS1
64	chr8	28961315	28961356	42	*	3	5.60972e-08	0.00083249	0.0229955	0.00226767	0.197953	0.117941	NA
65	chr6	30036994	30039801	2808	*	43	5.84806e-12	5.29266e-05	0.138817	0.00238372	0.118218	0.0381669	PPP1R11, RNF39, SNORA20
66	chr5	118690955	118691425	471	*	7	1.55418e-09	0.000406063	0.066675	0.0023932	0.103975	0.0478166	TNFAIP8, snoZ6, SNORA27, SNORA68, SNORA57, 7SK, SNORD45, SNORD95
67	chr16	85648263	85649026	764	*	4	3.74308e-08	0.000816893	0.0362476	0.00243359	-0.110191	-0.0701799	GSE1
68	chr19	41834029	41834514	486	*	2	1.53536e-07	0.00125657	0.0158139	0.00243904	0.102252	0.0793985	TGFB1
69	chr12	7167313	7168545	1233	*	8	9.45183e-11	0.000630713	0.045711	0.0024879	0.118143	0.0655528	C1S
70	chr7	1052735	1054120	1386	*	6	4.07603e-09	0.00062302	0.0485887	0.00256639	-0.144545	-0.0534308	C7orf50
71	chr12	7940546	7941120	575	*	4	9.71558e-08	0.000692506	0.0424625	0.0025959	0.172781	0.140725	NANOG, snoMe28S-Am2634
72	chr2	71205520	71206811	1292	*	7	3.91017e-10	0.00616269	0.0366773	0.00265049	-0.154771	-0.030372	SNORA73, SNORA64, SNORD75, SNORA12, SNORA74, ANKRD53, SNORA19, snR65, 5S_rRNA, SNORA4, SNORD11, SNORA41, SCARNA6, SNORD39, SNORD18, SNORA36, SNORA75, ACA59, AC007040.11, SNORA48, SNORD56, SNORA43, SNORA1, Vault
73	chr12	123632825	123634159	1335	*	5	4.2087e-07	0.000643358	0.0471082	0.00288769	-0.105581	-0.0423442	SNORA9, PITPNM2
74	chr14	81686133	81687124	992	*	7	1.36643e-11	0.00269345	0.041397	0.00297137	0.110999	0.0144934	GTF2A1
75	chr1	17750646	17752023	1378	*	11	3.33909e-09	0.00112214	0.0724434	0.00307249	-0.103357	-0.0515619	snoU13, Y_RNA, SCARNA16, SCARNA21, U1, SNORD112, SNORA62, SNORA63, SNORA2, U3, SNORA51, SCARNA20, SNORA67, U6, SNORA70, SNORA77, SNORA26, U8, SCARNA11, RCC2, SNORA31, SNORA42, SNORA40, ACA64, snoU109, SNORD60
76	chr19	37825307	37826008	702	*	8	1.4416e-07	0.000289361	0.0998542	0.00347169	0.158289	0.100799	HKR1
77	chr10	79793353	79794011	659	*	11	1.64988e-11	0.00209779	0.0531905	0.00361044	0.104915	0.0252804	RPS24, SNORA71, SNORA17
78	chr1	114521157	114522185	1029	*	6	1.63905e-09	0.00136972	0.0441698	0.00361374	0.112846	0.0332342	snoU13, Y_RNA, SCARNA16, U1, SNORD112, SNORA63, SNORD46, SNORA2, SNORD81, U3, SNORA51, SNORA25, OLFML3, SNORA58, CKS1B, SCARNA20, SNORA67, U6, SNORA70, SNORA77, SNORA26, SNORA72, U8, SCARNA11, SNORA31, SNORA42, SNORA40, SNORD64, ACA64, SNORD78, snoU109, SNORD60, SNORD116
79	chr7	65419185	65419288	104	*	7	3.37768e-08	0.000712103	0.0753682	0.00364738	-0.122607	-0.0807327	NA
80	chr10	135171337	135172096	760	*	11	1.33197e-15	0.018723	0.0359204	0.00372856	-0.107717	-0.0201114	FUOM
81	chr6	6614072	6614798	727	*	4	7.42345e-07	0.000937827	0.055152	0.00387511	0.104914	0.0410596	LY86, LY86-AS1, SNORA20
82	chr9	132584750	132584943	194	*	2	9.45999e-07	0.00207691	0.0212382	0.00395621	-0.103516	-0.0758462	NA
83	chr1	43996050	43997516	1467	*	7	3.49724e-09	0.0954887	0.0272114	0.0039933	-0.113343	-0.02521	snoU13, Y_RNA, SCARNA16, U1, SCARNA17, SCARNA18, SCARNA24, SNORD112, SNORA62, SNORA63, PTPRF, SNORD46, SNORA2, SNORD81, U3, SNORA51, SNORA25, SCARNA20, SNORA67, U6, SNORA70, SNORA77, SNORA26, U8, SCARNA11, SNORA31, SNORA42, SNORA40, SNORD64, ACA64, snoU109, SNORD60, SNORD116
84	chr11	96076205	96076794	590	*	10	1.13997e-09	0.00222541	0.08053	0.00408337	0.109563	0.0188858	MAML2
85	chr8	22853281	22853394	114	*	3	6.28587e-07	0.00140966	0.0395667	0.00408601	0.142534	0.0418176	NA
86	chr1	230849801	230850299	499	*	3	3.72604e-07	0.0015984	0.033866	0.00413535	0.144647	0.106909	snoU13, Y_RNA, SNORD112, SNORA25, U8, AGT, RP11-99J16__A.2
87	chr5	175954583	175955925	1343	*	8	5.74836e-12	0.0156194	0.026442	0.0043227	0.103681	-0.00550673	RNF44, SNORD95
88	chr17	46685292	46685448	157	*	5	7.62897e-07	0.000794014	0.0711054	0.00436547	0.117909	0.0782302	NA
89	chr5	156691755	156692507	753	*	3	5.55755e-07	0.00154956	0.0399784	0.00440239	-0.101044	-0.0894718	CYFIP2, SNORA68, SNORA57, SNORD45, CTC-248O19.1, SNORD95
90	chr19	15560731	15561037	307	*	3	1.77685e-08	0.00159953	0.0409951	0.00458342	0.121121	0.0583244	WIZ
91	chr11	59951557	59952153	597	*	4	3.7482e-07	0.0013459	0.0531321	0.00466955	0.114116	0.0793224	MS4A6A, SNORD43
92	chr7	102553045	102553457	413	*	6	2.45206e-08	0.00331145	0.049679	0.00479638	0.105611	0.0610623	LRRC17, FBXL13
93	chr17	57915665	57915773	109	*	4	1.28204e-06	0.00117931	0.0616521	0.00486615	0.150708	0.125133	NA
94	chr12	54763081	54763433	353	*	4	1.29003e-09	0.00706928	0.0252103	0.00495338	-0.117486	-0.0866181	RP11-753H16.3, RP11-753H16.5, ZNF385A, snoMe28S-Am2634
95	chr1	207038460	207039008	549	*	5	9.07263e-08	0.00144375	0.0479208	0.00514769	0.118495	0.0322022	snoU13, Y_RNA, SNORD112, U3, SNORA51, SNORA25, SNORA70, IL20, SNORA26, SNORA72, U8, SNORD116
96	chr1	150207822	150209464	1643	*	13	6.07963e-16	0.00380227	0.0321711	0.00527863	0.121999	0.0197629	snoU13, Y_RNA, SCARNA16, SNORD112, SNORA63, U3, SNORA51, SNORA25, RNU2-17P, SNORA58, CKS1B, SCARNA20, SNORA67, U6, SNORA70, SNORA77, SNORA26, SNORA72, U8, SNORA31, SNORA42, SNORA40, ANP32E, SCARNA4, SNORD64, ACA64, SNORD78, snoU109, SNORD60, SNORD116
97	chr3	112359488	112359935	448	*	7	1.74633e-07	0.000765097	0.0955346	0.00547487	0.132313	0.0961834	SNORA33, SNORA81, SNORD66, SNORD2, SNORD5, SNORD63, SNORD61, CCDC80, SNORA24, Metazoa_SRP, SNORA18, U4
98	chr16	89118603	89119135	533	*	4	2.94456e-07	0.00452889	0.0396075	0.00568521	-0.116155	-0.0589039	CTD-2555A7.2
99	chr7	1061666	1063891	2226	*	15	1.0343e-08	0.00337444	0.0939021	0.0057361	-0.101684	-0.0307749	C7orf50, MIR339
100	chr2	88316472	88316557	86	*	2	1.74868e-06	0.0034214	0.019583	0.00577125	-0.158049	-0.0952595	NA
101	chr2	242801896	242802192	297	*	6	1.68377e-08	0.00141591	0.0390883	0.00578599	0.637606	0.163584	PDCD1
102	chr7	157451243	157451906	664	*	6	7.75563e-12	0.0215251	0.0149789	0.0057932	0.114944	0.0128981	PTPRN2
103	chr6	28092048	28092420	373	*	9	7.78068e-08	0.000890971	0.0948152	0.00582052	0.124391	0.0241238	ZSCAN16, ZSCAN16-AS1, SNORA20
104	chr8	142251291	142251375	85	*	3	7.30819e-07	0.00295268	0.0309971	0.00593133	-0.111416	-0.0584303	NA
105	chr7	155592263	155592645	383	*	3	5.87812e-07	0.00293372	0.0309766	0.00596023	0.107301	0.0701987	NA
106	chr13	111294573	111295728	1156	*	7	1.14099e-07	0.0155895	0.036539	0.0061229	-0.117507	-0.0318065	SNORD36, CARS2
107	chr17	41465966	41467066	1101	*	13	2.15252e-11	0.00577306	0.0556863	0.00628717	0.101044	0.0188968	SNORA69, LINC00910
108	chr12	12223661	12224457	797	*	5	8.39955e-08	0.00397915	0.0530844	0.0063382	0.140177	0.0684807	BCL2L14, snoMe28S-Am2634
109	chr16	66412840	66413098	259	*	2	1.13239e-09	0.00874921	0.00566772	0.00641854	0.117574	0.0529884	CDH5, SNORD111, SNORD33
110	chr11	618909	619080	172	*	6	2.25254e-08	0.00366741	0.04878	0.00659829	-0.166608	-0.0589693	NA
111	chr6	32784255	32784825	571	*	4	3.07272e-07	0.00234481	0.0471128	0.00677427	0.204199	0.0748755	SNORA38, HLA-DOB, TAP2, SNORA20
112	chr10	14215314	14216100	787	*	5	2.59543e-10	0.00595078	0.0195991	0.00683883	0.121397	0.037036	FRMD4A
113	chr20	19915716	19916087	372	*	6	5.43776e-07	0.00167702	0.0670857	0.00687212	0.134945	0.084011	RIN2
114	chr3	183749212	183749227	16	*	2	6.16846e-06	0.0037362	0.0292558	0.00690893	0.11374	0.105351	NA
115	chr4	190597409	190597946	538	*	4	9.2494e-09	0.00381406	0.0243518	0.00710908	0.109903	0.0177198	NA
116	chr7	89747682	89749020	1339	*	6	7.13863e-14	0.0104802	0.0111068	0.00721677	-0.103174	-0.0286205	DPY19L2P4, STEAP2-AS1, RP5-1121E10.2
117	chr7	28218933	28220047	1115	*	4	6.31374e-19	0.0158979	0.0058827	0.00726788	-0.112098	-0.0158873	JAZF1-AS1, SNORA15, JAZF1
118	chr12	125197501	125197730	230	*	3	3.08238e-06	0.00288042	0.0444854	0.00734546	0.165244	0.103948	NA
119	chr8	42623718	42623946	229	*	5	4.02784e-09	0.0230037	0.0264135	0.00736507	0.118631	0.0491923	SNORA7, CHRNA6
120	chr11	57157508	57157632	125	*	3	2.14459e-06	0.00275669	0.050856	0.00750514	-0.119653	-0.107028	NA
121	chr17	80605670	80606235	566	*	2	2.10196e-15	0.0203492	0.00401475	0.00785824	-0.173646	-0.0938476	SNORA69, WDR45B
122	chr1	21112556	21113758	1203	*	10	4.21259e-11	0.0461661	0.0411085	0.00821961	-0.137569	-0.0201074	snoU13, Y_RNA, SCARNA16, SCARNA21, U1, SCARNA17, SCARNA18, SNORD112, SNORA62, SNORA63, SNORA2, SNORD81, U3, SNORA51, SCARNA20, SNORA67, U6, SNORA70, SNORA77, SNORA26, U8, SCARNA11, HP1BP3, SNORA31, SNORA42, SNORA40, ACA64, snoU109, SNORD60
123	chr17	71257980	71258589	610	*	5	2.35598e-07	0.00311481	0.0599383	0.00833106	-0.110171	-0.0741058	SNORA69, CPSF4L
124	chr4	183729073	183729461	389	*	4	2.87108e-07	0.00264363	0.0544047	0.00847979	-0.166208	-0.123209	NA
125	chr9	139690610	139690955	346	*	2	8.13193e-07	0.00611026	0.0171175	0.00849123	0.10223	0.0741059	RP11-216L13.17, CCDC183
126	chr1	2163437	2163529	93	*	3	6.86726e-07	0.00365438	0.0397161	0.00855195	0.14354	0.109172	NA
127	chr3	196065106	196065569	464	*	11	1.10137e-07	0.000922114	0.130346	0.00860448	0.151321	0.0927219	TM4SF19, U4
128	chr1	207277018	207277581	564	*	8	3.20095e-08	0.00463766	0.0635899	0.00880441	0.110851	0.0261973	snoU13, Y_RNA, SNORD112, U3, SNORA51, SNORA25, SNORA70, C4BPA, SNORA26, SNORA72, U8, SNORD116
129	chr19	5074616	5074758	143	*	3	3.56613e-06	0.00354888	0.0480597	0.00882462	-0.108779	-0.0779882	NA
130	chr10	8088904	8089733	830	*	4	2.86959e-07	0.00523154	0.0487084	0.00886327	0.118373	0.0727259	NA
131	chr17	76975944	76976357	414	*	8	6.40602e-07	0.00149372	0.107775	0.00914564	0.121606	0.0645383	SNORA69, LGALS3BP
132	chr6	30009745	30010005	261	*	3	2.4093e-06	0.00337584	0.0569074	0.00918219	0.14801	0.120488	ZNRD1-AS1, SNORA20
133	chr17	57917974	57918682	709	*	6	6.60732e-07	0.00192022	0.0966664	0.00952489	0.173851	0.146785	SNORA69, VMP1, MIR21
134	chr12	113229245	113230065	821	*	15	3.7079e-09	0.00255153	0.126268	0.0100402	0.126867	0.0453773	RPH3A, SNORA9
135	chr6	31025933	31026287	355	*	6	8.13291e-08	0.00381514	0.05369	0.0101024	0.11877	0.0500248	HCG22, SNORA20
136	chr5	172306099	172306136	38	*	3	5.9844e-06	0.0039782	0.0550713	0.0101631	0.138076	0.121628	NA
137	chr11	1853915	1854368	454	*	5	2.99116e-07	0.00601896	0.0548051	0.010236	0.113295	0.0468926	SYT8
138	chr2	25526639	25527366	728	*	7	1.49664e-06	0.00435567	0.0770594	0.0104997	0.148426	0.0787253	SNORA73, SNORA64, SNORA74, snR65, SCARNA6, SNORD39, SNORD18, DNMT3A, SNORA75, SNORA48, SNORD56, SNORA43, SNORA1
139	chr17	39317055	39317349	295	*	2	6.38954e-11	0.0217626	0.00607112	0.0105368	0.139066	0.0837525	SNORA69, KRTAP4-4
140	chr16	126397	127952	1556	*	9	1.01315e-07	0.0193209	0.0289267	0.0105441	-0.100887	-0.0132922	MPG, RHBDF1
141	chr6	74063522	74064064	543	*	4	4.22758e-07	0.00386758	0.0645425	0.0105823	-0.138008	-0.0757234	SNORA38, SNORA8, SCARNA15, SNORD28, DPPA5, SNORA20
142	chr4	186143551	186143656	106	*	2	9.34722e-10	0.0385851	0.0044398	0.0106925	0.106437	0.0602075	NA
143	chr1	87596820	87597710	891	*	9	4.50448e-08	0.0181059	0.0684081	0.0110909	-0.105345	-0.0383633	snoU13, Y_RNA, SCARNA16, U1, SNORD112, SNORA63, SNORD46, SNORA2, SNORD81, HS2ST1, RP5-1052I5.2, LINC01140, U3, SNORA51, SNORA25, SNORA58, CKS1B, SCARNA20, SNORA67, U6, SNORA70, SNORA77, SNORA26, U8, SCARNA11, SNORA31, SNORA42, SNORA40, SNORD64, ACA64, SNORD78, snoU109, SNORD60, SNORD116
144	chr1	16175872	16176425	554	*	7	9.89599e-10	0.0176714	0.0286326	0.0111727	0.10612	0.0284058	snoU13, Y_RNA, SCARNA16, SCARNA21, SPEN, SNORD112, SNORA62, SNORA63, SNORA2, U3, SNORA51, SCARNA20, SNORA67, U6, SNORA70, SNORA77, SNORA26, U8, SCARNA11, RP11-169K16.9, SNORA31, SNORA42, SNORA40, ACA64, snoU109, SNORD60
145	chr11	8892087	8892893	807	*	5	8.12085e-09	0.0360946	0.0266798	0.0114484	-0.106106	-0.030574	LSP1, ST5
146	chr13	114830702	114831404	703	*	4	3.87513e-07	0.0046761	0.0601404	0.0117136	0.10221	0.0340492	SNORD36, RASA3
147	chr7	135662345	135662562	218	*	2	4.29965e-06	0.00695699	0.0349743	0.0118727	0.187055	0.121901	MTPN
148	chr6	36164655	36164803	149	*	2	4.78483e-07	0.00950511	0.0185059	0.0118781	-0.144263	-0.0841181	NA
149	chr6	168533375	168533689	315	*	4	2.31276e-06	0.0032398	0.0845158	0.0119531	0.189885	0.135678	NA
150	chr15	90727560	90728004	445	*	6	7.8238e-07	0.00350583	0.086118	0.0120232	0.118737	0.0535522	SEMA4B
151	chr10	29923736	29923920	185	*	2	3.18932e-06	0.00804839	0.0275269	0.0122777	0.118279	0.0962336	NA
152	chr4	110736273	110737452	1180	*	13	4.13921e-10	0.042745	0.0606977	0.0125711	-0.163243	-0.00205484	SNORD50, GAR1, SNORA11, RP11-602N24.3, snoU2_19, SNORD65
153	chr4	71705056	71705278	223	*	4	2.02269e-06	0.0112569	0.0349299	0.012612	-0.149099	-0.049777	SNORD74, SNORA3, snoR442, SNORA11, GRSF1, SNORD42, snoU2_19, SNORD65
154	chr12	133411885	133412002	118	*	2	3.21808e-07	0.0146854	0.0117936	0.0126195	-0.123748	-0.0718356	NA
155	chr20	36932385	36932553	169	*	4	1.41732e-07	0.0100635	0.0287343	0.012946	0.190589	0.0628993	NA
156	chr2	238535538	238536413	876	*	10	1.10359e-09	0.0589828	0.0543607	0.0134959	-0.113041	-0.0296804	LRRFIP1, SNORD39
157	chr11	67417958	67418405	448	*	13	3.04309e-07	0.000809133	0.158873	0.0135767	0.122093	0.0817429	ACY3, SNORD43
158	chr1	201708500	201708932	433	*	8	2.98762e-09	0.0189328	0.0633395	0.0140185	0.140058	0.0557651	snoU13, Y_RNA, SNORD112, U3, SNORA51, SNORA25, SCARNA20, U6, NAV1, SNORA70, SNORA77, SNORA26, SNORA72, U8, IPO9-AS1, SNORD60, SNORD116
159	chr1	845810	846637	828	*	5	3.05055e-09	0.0991271	0.0349816	0.0141115	-0.10257	-0.0501391	RP11-54O7.16, RP11-54O7.1, Y_RNA
160	chr14	36277474	36278047	574	*	3	3.92746e-08	0.0182353	0.0208902	0.0147799	-0.104095	-0.0240815	SNORA79, RALGAPA1
161	chr1	25291385	25291905	521	*	6	7.60197e-08	0.0100772	0.07794	0.016034	0.148985	0.0826397	snoU13, Y_RNA, SCARNA16, SCARNA21, U1, SCARNA17, SCARNA18, SNORD112, SNORA62, SNORA63, SNORD46, SNORA2, SNORD81, U3, SNORA51, SCARNA20, SNORA67, U6, SNORA70, SNORA77, SNORA26, U8, SCARNA11, RUNX3, SNORA31, SNORA42, SNORA40, SNORD64, ACA64, snoU109, SNORD60
162	chr1	2035780	2036643	864	*	5	6.81404e-07	0.00695981	0.063705	0.0161647	-0.13183	-0.0945185	PRKCZ, snoU13, Y_RNA
163	chr3	156848003	156848544	542	*	5	3.00177e-06	0.00381044	0.104841	0.0164037	0.10925	0.0524774	SNORA81, SNORD66, SNORD2, SNORA18, U4
164	chr6	32764865	32765402	538	*	18	1.43846e-12	0.00574142	0.0416195	0.0166281	0.121329	0.0164166	SNORA38, SNORA20
165	chr2	196933266	196934154	889	*	11	5.18743e-08	0.00539419	0.100547	0.0167037	0.185265	0.0251555	SNORA4, SNORD11, SNORD51, SNORA41, SCARNA6, SNORD39, SNORA75, SNORA48, DNAH7, SNORA1, Vault
166	chr2	97651503	97652440	938	*	6	3.92496e-09	0.0192103	0.0391079	0.0168678	-0.102081	-0.0356142	SNORA73, SNORA64, SNORA12, SNORA74, SNORA19, snR65, 5S_rRNA, SNORA4, SNORD11, SNORA41, SCARNA6, SNORD39, SNORA75, ACA59, FAM178B, SNORA48, SNORD56, SNORA43, SNORA1, Vault
167	chr6	64289969	64290253	285	*	2	4.7841e-07	0.0254237	0.0120211	0.0170943	0.172521	0.0896769	SNORA38, SNORA8, SCARNA15, PTP4A1, SNORD28, SNORA20
168	chr9	90113593	90114156	564	*	5	2.18852e-09	0.0492613	0.0191339	0.0171102	-0.113862	-0.0311357	DAPK1
169	chr16	15596369	15596423	55	*	2	3.74481e-06	0.00978658	0.0494001	0.017121	0.105744	0.0876926	NA
170	chr1	91306963	91307077	115	*	2	3.96507e-08	0.0631281	0.00720104	0.0176703	0.102301	0.0562271	NA
171	chr14	105218528	105219300	773	*	6	6.4489e-12	0.0157268	0.0161108	0.0179249	-0.203185	-0.0195819	SIVA1
172	chr17	78549324	78549371	48	*	3	4.79795e-07	0.0186294	0.0155877	0.018041	0.121914	0.0486595	NA
173	chr6	49681742	49681774	33	*	2	1.07713e-06	0.0105028	0.0511332	0.0182713	0.148686	0.14502	NA
174	chr6	29981250	29981695	446	*	7	3.61466e-06	0.00730189	0.0995594	0.018278	0.10406	0.0207402	ZNRD1-AS1, SNORA20
175	chr5	10353763	10353986	224	*	3	1.98563e-06	0.0111413	0.0371035	0.0185637	-0.13034	-0.0685606	MARCH6, CTD-2256P15.2
176	chr8	141599141	141599436	296	*	5	6.06154e-06	0.0110306	0.0714221	0.018982	0.131001	0.0843624	AGO2
177	chr5	76923943	76924190	248	*	3	3.34774e-07	0.150213	0.0220681	0.0194757	-0.10975	-0.0273422	snoZ6, SNORA27, SNORA68, RPS23P5, SNORA57, 7SK, SNORD45
178	chr15	40697419	40698044	626	*	8	9.44801e-08	0.0352489	0.0640909	0.0197511	0.103052	0.0202974	IVD
179	chr10	98031125	98031750	626	*	5	6.15568e-07	0.00934032	0.0858072	0.0202293	0.135021	0.0689863	SNORA17, BLNK
180	chr7	128502373	128503425	1053	*	13	7.13455e-11	0.113955	0.0514143	0.0205317	0.144066	0.023572	ATP6V1F, RP11-309L24.2, KCP
181	chr5	140098250	140098576	327	*	5	8.4935e-13	0.207984	0.0072379	0.0210352	0.144627	0.0415568	VTRNA1-2, SNORA68, SNORA57, 7SK, SNORD45, SNORD95
182	chr20	42142005	42143502	1498	*	29	9.68976e-15	0.126663	0.0876996	0.0211193	0.10428	0.0189337	L3MBTL1
183	chr10	93558305	93559124	820	*	5	3.52342e-10	0.0438884	0.0328176	0.0211813	0.103206	0.00466254	TNKS2, SNORA17, TNKS2-AS1
184	chr4	89618667	89619573	907	*	16	4.1529e-08	0.00347236	0.132628	0.0222361	-0.140209	-0.0339316	SNORD74, SNORD50, HERC3, SNORA11, NAP1L5, snoU2_19, SNORD65
185	chr7	1120637	1121190	554	*	4	5.9929e-07	0.0436628	0.0578492	0.0227723	-0.244157	-0.0824885	AC091729.8, GPER1, C7orf50
186	chr4	147866863	147867360	498	*	7	4.14739e-06	0.0124463	0.0778478	0.0235118	-0.114362	-0.0155312	TTC29, SNORD65
187	chr4	901785	903032	1248	*	5	2.7759e-07	0.0831634	0.0460859	0.0243689	-0.106316	-0.0468302	GAK
188	chr9	135905981	135906520	540	*	5	8.67057e-10	0.0224548	0.0161644	0.0245453	0.110669	0.0239587	GTF3C5
189	chr1	75198582	75199496	915	*	10	7.16894e-07	0.00330255	0.155882	0.025778	0.112424	0.073919	snoU13, Y_RNA, SCARNA16, U1, SCARNA18, SNORD112, SNORA63, SNORD46, TYW3, SNORA2, SNORD81, U3, SNORA51, SNORA25, SNORA58, CKS1B, SCARNA20, SNORA67, U6, SNORA70, SNORA77, SNORA26, U8, SCARNA11, SNORA31, CRYZ, SNORA42, SNORA40, SNORD64, ACA64, SNORD78, snoU109, SNORD60, SNORD116
190	chr1	38019808	38021830	2023	*	16	2.85456e-09	0.0253831	0.0880703	0.0268049	-0.106275	-0.0102259	snoU13, Y_RNA, SCARNA16, SCARNA21, U1, SCARNA17, SCARNA18, SCARNA24, SNORD112, SNORA62, RP3-423B22.5, DNALI1, SNORA63, SNORD46, SNORA2, SNORD81, U3, SNORA51, SNORA25, SCARNA20, SNORA67, U6, SNORA70, SNORA77, SNORA26, U8, SCARNA11, SNIP1, SNORA31, SNORA42, SNORA40, SNORD64, ACA64, snoU109, SNORD60
191	chr19	14141534	14142585	1052	*	7	2.7984e-09	0.218212	0.0460991	0.0271265	-0.103202	-0.0285691	RLN3, IL27RA, CTB-55O6.4
192	chr2	86332688	86333508	821	*	18	1.6538e-10	0.0141209	0.0877719	0.0271447	0.194711	0.0134368	SNORA73, SNORA64, SNORA12, SNORA74, PTCD3, SNORA19, snR65, 5S_rRNA, SNORA4, SNORD11, SNORA41, SCARNA6, SNORD39, SNORD18, SNORA75, ACA59, POLR1A, SNORA48, SNORD56, SNORA43, SNORA1, Vault
193	chr12	14720805	14721288	484	*	9	1.84858e-06	0.0259295	0.115839	0.0278206	0.112122	0.0441028	RP11-695J4.2, PLBD1, snoMe28S-Am2634
194	chr1	39174410	39174939	530	*	3	3.83495e-10	0.0904044	0.0080092	0.0281062	0.10073	0.0329066	snoU13, Y_RNA, SCARNA16, SCARNA21, U1, SCARNA17, SCARNA18, SCARNA24, SNORD112, SNORA62, SNORA63, RP11-334L9.1, SNORD46, SNORA2, SNORD81, U3, SNORA51, SNORA25, SCARNA20, SNORA67, U6, SNORA70, SNORA77, SNORA26, U8, SCARNA11, SNORA31, SNORA42, SNORA40, SNORD64, ACA64, snoU109, SNORD60
195	chr1	231155449	231156359	911	*	13	7.52815e-07	0.023713	0.119743	0.0290431	0.101069	0.000430451	snoU13, Y_RNA, SNORD112, SNORA25, RP11-423F24.3, U8, FAM89A, MIR1182
196	chr4	190861788	190861959	172	*	4	4.60563e-06	0.0158248	0.053611	0.0290694	-0.105252	-0.0455143	NA
197	chr2	1609508	1609660	153	*	2	3.99248e-06	0.0190946	0.0599971	0.0302077	0.114225	0.0349543	NA
198	chr10	93976087	93976249	163	*	2	1.09376e-06	0.198376	0.0107612	0.0311381	0.101248	0.0528324	NA
199	chr11	44586959	44587523	565	*	10	4.72125e-08	0.0551164	0.0562784	0.0324243	-0.100229	-0.010607	CD82, SNORD43
200	chr9	132199267	132199563	297	*	2	2.59361e-08	0.20816	0.0121214	0.0344688	0.167328	0.0809311	RP11-65J3.2, RP11-65J3.3
201	chr2	159313876	159314016	141	*	2	1.55679e-06	0.0691004	0.0186852	0.0350479	-0.106541	-0.0547328	NA
202	chr1	181056912	181057597	686	*	7	7.42564e-07	0.0238338	0.108813	0.0350831	0.102778	0.0390484	snoU13, Y_RNA, SCARNA16, SNORD112, SNORA63, U3, SNORA51, SNORA25, SNORD59, SCARNA20, U6, IER5, SNORA70, SNORA77, SNORA26, SNORA72, U8, SNORA31, snoU109, SNORD60, SNORD116
203	chr1	193074664	193076307	1644	*	12	3.99165e-11	0.0272907	0.0453743	0.0358451	0.103306	0.00267362	snoU13, Y_RNA, SCARNA16, SNORD112, U3, SNORA51, SNORA25, SNORD59, SCARNA20, U6, SNORA70, SNORA77, SNORA26, SNORA72, U8, GLRX2, SNORD60, SNORD116
204	chr2	218989983	218990043	61	*	2	1.38755e-07	0.123493	0.0146766	0.035861	0.112893	0.0595234	NA
205	chr1	205602113	205602206	94	*	2	3.02266e-06	0.0765999	0.0182358	0.0358803	-0.100127	-0.0632066	NA
206	chr11	16627534	16628944	1411	*	14	2.35862e-11	0.0206526	0.0485565	0.0360003	-0.11753	-0.00574695	LSP1, snoMBII-202, SOX6
207	chr7	157632890	157633252	363	*	2	4.78228e-07	0.0717717	0.0204453	0.0377099	-0.134704	-0.0699627	PTPRN2
208	chr7	8302094	8302731	638	*	8	1.97504e-06	0.0101364	0.149186	0.037942	0.109747	-0.00153552	AC007009.1, AC007128.1, ICA1
209	chr7	5229232	5230458	1227	*	12	3.32129e-11	0.148402	0.0357595	0.0379504	-0.159478	-0.0280432	WIPI2
210	chr3	46448084	46448963	880	*	10	1.46571e-07	0.0900194	0.104499	0.0383728	0.126971	0.0345853	U7, CCRL2, SNORD77, SNORA33, SNORA81, SNORD5, RP11-24F11.2, SNORD38, SNORD63, Metazoa_SRP, SNORA18
211	chr19	19006439	19006582	144	*	3	1.22144e-06	0.0552353	0.019746	0.0384653	-0.107084	-0.0438595	NA
212	chr17	17741425	17741631	207	*	2	2.22971e-06	0.100612	0.0176176	0.0385132	-0.109322	-0.0631404	SNORA69, SREBF1
213	chr11	94883242	94883919	678	*	6	4.87922e-09	0.0548525	0.0229202	0.0393012	-0.101625	-0.0371249	RP11-712B9.2
214	chr6	27839548	27841865	2318	*	23	8.65293e-09	0.174476	0.0696977	0.0402565	-0.11689	0.00425345	HIST1H3I, HIST1H4L, SNORA20
215	chr14	21755798	21756040	243	*	3	1.59815e-07	0.113146	0.012251	0.0406203	0.10761	0.0290101	RPGRIP1, SNORA79, SNORD41
216	chr16	2801668	2801952	285	*	5	1.62773e-07	0.0429312	0.0755685	0.0406919	-0.105763	-0.0429909	SRRM2, SRRM2-AS1
217	chr2	64246689	64247030	342	*	3	2.32246e-06	0.0391273	0.0617045	0.0408677	0.112926	0.0588507	SNORA73, SNORA64, SNORD75, SNORA12, SNORA74, SNORA19, snR65, 5S_rRNA, SNORA4, SNORD11, SNORA41, SCARNA6, SNORD39, SNORD18, SNORA36, SNORA75, ACA59, VPS54, SNORA48, SNORD56, SNORA43, SNORA1, Vault
218	chr1	2517236	2518505	1270	*	16	4.12345e-12	0.152986	0.0367108	0.0409616	-0.150166	-0.0158156	FAM213B, snoU13, Y_RNA, SNORD60
219	chr11	66102352	66102686	335	*	2	3.48562e-06	0.1954	0.0155627	0.0414861	-0.102436	-0.0622462	RP11-867G23.12, RIN1, SNORD43
220	chr10	74114613	74115288	676	*	8	4.81243e-08	0.188018	0.0470757	0.04149	0.103492	0.0230274	SNORA71, SNORA17, DNAJB12
221	chr15	26108391	26109614	1224	*	29	4.58911e-20	0.383946	0.0414639	0.0447686	0.101741	-0.00781884	RP11-2C7.1, ATP10A
222	chr8	22298119	22298586	468	*	9	1.36709e-06	0.046693	0.088174	0.0458648	-0.100567	-0.0191949	PPP3CC, SNORA7
223	chr6	2245327	2246152	826	*	7	8.77079e-08	0.206681	0.0522571	0.045992	-0.143203	-0.0214438	GMDS-AS1, GMDS
224	chr14	69864717	69865653	937	*	16	9.49829e-09	0.076558	0.094144	0.047199	0.147159	0.018459	SLC39A9, SNORA46, SNORA79, ERH
225	chr10	26504259	26505503	1245	*	11	6.00388e-09	0.0545329	0.0367466	0.0502881	-0.132297	-0.011485	GAD2, SNORD115
226	chr16	22824489	22825282	794	*	6	4.71014e-09	0.23982	0.0335604	0.0508314	0.129984	0.0286747	HS3ST2
227	chr12	50450889	50451678	790	*	8	7.29643e-10	0.0920693	0.0249009	0.0555338	0.117913	0.0208868	ASIC1, snoMe28S-Am2634
228	chr1	3055958	3056152	195	*	2	3.22241e-06	0.126807	0.0281626	0.0573953	-0.107787	-0.0489156	NA
229	chr19	1438017	1438795	779	*	14	4.09431e-08	0.0534967	0.0793232	0.0586838	-0.104127	0.0015743	RPS15
230	chr21	46340905	46341304	400	*	5	3.62267e-06	0.143208	0.0438232	0.0645437	0.116451	0.0464779	ITGB2-AS1, ITGB2
231	chr12	133363249	133363341	93	*	3	4.74175e-06	0.0952783	0.0304321	0.0656639	-0.106376	-0.0436004	NA
232	chr12	91348697	91349725	1029	*	10	1.62071e-06	0.0448265	0.0979951	0.0662732	-0.100765	-0.0260231	SNORA9, CCER1, snoMe28S-Am2634
233	chr6	31618987	31621418	2432	*	60	6.81006e-14	0.0726479	0.125821	0.0682886	0.104523	0.015727	SNORA38, APOM, BAG6, SNORA20
234	chr5	170763642	170764152	511	*	9	9.37254e-07	0.0643198	0.0674427	0.0707864	0.107232	0.0422655	SNORA57, SNORD95
235	chr3	173113856	173113910	55	*	2	3.13199e-06	0.0966423	0.0475881	0.0722525	0.128502	0.0660203	NA
236	chr6	33358411	33360547	2137	*	44	1.45567e-18	0.308838	0.080676	0.0732317	-0.147886	-0.00594296	SNORA38, KIFC1, RPL35AP4, SNORA20
237	chr6	32115979	32117088	1110	*	28	1.14843e-08	0.0111217	0.208008	0.0760046	0.135032	0.0459198	SNORA38, PRRT1, SNORA20
238	chr16	66436664	66437078	415	*	4	1.15905e-06	0.283479	0.0439414	0.0813157	0.567535	0.133825	CDH5, SNORD111, SNORD33
239	chr2	48009698	48010117	420	*	9	1.93331e-06	0.120796	0.109856	0.0853059	-0.112422	-0.013041	SNORA73, SNORA64, SNORD75, MSH6, SNORA74, snR65, 5S_rRNA, SNORD11, SNORA41, SCARNA6, SNORD39, SNORD18, SNORA36, SNORA75, SNORA48, SNORD56, SNORA43, SNORA1, Vault
240	chr19	13875111	13875950	840	*	11	7.865e-08	0.0994451	0.0639482	0.0888414	0.123965	0.0104848	MRI1
241	chr1	110752952	110753232	281	*	3	4.63504e-07	0.353404	0.0188888	0.0901274	-0.102659	-0.0326242	snoU13, Y_RNA, SCARNA16, U1, SNORD112, SNORA63, SNORD46, SNORA2, SNORD81, U3, SNORA51, KCNC4, SNORA25, SNORA58, CKS1B, SCARNA20, SNORA67, U6, SNORA70, SNORA77, SNORA26, SNORA72, U8, SCARNA11, SNORA31, KCNC4-AS1, SNORA42, SNORA40, SNORD64, ACA64, SNORD78, snoU109, SNORD60, SNORD116
242	chr13	20701668	20702426	759	*	4	1.10942e-12	0.683912	0.00647671	0.0962445	-0.112286	-0.0272811	SNORA16, SNORD37
243	chr3	53289728	53290343	616	*	11	1.21439e-08	0.449383	0.0525399	0.105233	0.164871	0.024967	U7, SNORD77, SNORA33, SNORA81, SNORD66, SNORD5, TKT, SNORD38, SNORD63, Metazoa_SRP, SNORA18
244	chr12	123380447	123380891	445	*	7	2.00012e-08	0.230047	0.0307324	0.110057	-0.121228	-0.0537143	SNORA9, VPS37B
245	chr17	46703122	46704410	1289	*	10	9.12411e-09	0.329118	0.026544	0.110508	-0.105976	-0.0115717	SNORA69, HOXB7, HOXB9
246	chr12	130502199	130502586	388	*	7	1.43125e-06	0.14364	0.0717759	0.111476	0.10955	0.0479808	NA
247	chr5	59995354	59996455	1102	*	14	1.69713e-13	0.236884	0.0194922	0.117621	0.10961	0.0101471	SNORA50, snoZ6, SNORA27, SNORA68, RPS23P5, SNORA57, DEPDC1B, SNORA76, 7SK, SNORD45
248	chr8	75896025	75897310	1286	*	10	5.65705e-12	0.341522	0.014538	0.118202	-0.122384	-0.0011478	CRISPLD1, SNORA32
249	chr13	28023563	28025119	1557	*	19	7.59381e-13	0.290122	0.0393565	0.119582	-0.113931	-0.00746961	SNORD36, MTIF3, SNORA16, SNORD37
250	chr12	111126844	111127346	503	*	6	1.30473e-06	0.287035	0.0382216	0.126068	-0.108584	-0.0234952	SNORA9, HVCN1
251	chr7	77166091	77167470	1380	*	19	1.29971e-09	0.360979	0.0654643	0.131271	-0.129515	-0.00739256	PTPN12
252	chr7	6312054	6312525	472	*	5	4.16194e-07	0.454011	0.0257618	0.131628	-0.103592	-0.0223618	CYTH3
253	chr19	11924860	11925679	820	*	11	2.59499e-09	0.297776	0.0412914	0.135573	-0.105921	-0.00592957	ZNF440
254	chr2	171785479	171786316	838	*	7	2.93661e-08	0.511115	0.0289085	0.153555	-0.228277	-0.0297405	GORASP2, SNORA4, SNORD11, SNORD51, SNORA41, SCARNA6, SNORD39, SNORA75, ACA59, SNORA48, SNORA43, SNORA1, Vault
255	chr4	1005033	1005405	373	*	10	3.7855e-07	0.386594	0.0531472	0.165452	-0.127166	-0.0192819	FGFRL1
256	chr6	30584245	30585421	1177	*	24	1.15595e-07	0.222899	0.181692	0.174075	0.107938	0.0111641	MRPS18B, PPP1R10, AL662800.1, SNORA20
257	chr8	22224534	22225395	862	*	8	1.96233e-08	0.630447	0.0242083	0.205138	-0.107558	-0.0101126	SLC39A14, SNORA7
258	chr10	70231239	70232583	1345	*	11	4.14991e-13	0.410499	0.0160393	0.205265	-0.111694	-0.00474572	SNORA71, DNA2
259	chr1	40420299	40421272	974	*	15	6.60918e-09	0.594815	0.0378901	0.229626	-0.119649	-0.00411556	snoU13, Y_RNA, SCARNA16, SCARNA21, U1, SCARNA17, SCARNA18, SCARNA24, SNORD112, SNORA62, SNORA63, MFSD2A, SNORD46, SNORA2, SNORD81, U3, SNORA51, SNORA25, SCARNA20, SNORA67, U6, SNORA70, SNORA77, SNORA26, U8, SCARNA11, SNORA31, SNORA42, SNORA40, SNORD64, ACA64, snoU109, SNORD60
260	chr6	31865268	31866508	1241	*	29	1.19848e-08	0.22014	0.157813	0.240543	0.120505	0.0117881	SNORA38, C2, EHMT2, SNORA20
261	chr2	71126275	71126982	708	*	12	6.30275e-08	0.364203	0.065187	0.240621	0.15648	0.0178317	SNORA73, SNORA64, SNORD75, SNORA12, SNORA74, VAX2, SNORA19, snR65, 5S_rRNA, SNORA4, SNORD11, SNORA41, SCARNA6, SNORD39, SNORD18, SNORA36, SNORA75, ACA59, SNORA48, SNORD56, SNORA43, SNORA1, Vault
262	chr1	231004157	231004649	493	*	13	6.7955e-08	0.790654	0.0483731	0.30818	-0.111932	-0.0131526	snoU13, Y_RNA, SNORD112, SNORA25, U8, C1orf198
263	chr6	28602667	28603230	564	*	23	1.69242e-06	0.866486	0.0768074	0.533427	-0.126323	-0.00158542	RP11-373N24.2, SNORA20

## Sheet: DMR mixed COPD
	seqnames	start	end	width	strand	no.cpgs	min_smoothed_fdr	Stouffer	HMFDR	Fisher	maxdiff	meandiff	overlapping.genes
1	chr22	45608345	45609421	1077	*	13	1.03424e-48	4.09941e-11	0.0162063	1.53022e-09	0.210095	0.12955	KIAA0930
2	chr3	196065106	196065569	464	*	11	1.62604e-42	1.031e-11	0.0157458	2.00356e-09	0.288609	0.183013	TM4SF19, U4
3	chr11	94277826	94279068	1243	*	11	1.62604e-42	6.41036e-10	0.0151974	7.33218e-09	-0.111975	-0.0766684	PIWIL4, FUT4, RP11-867G2.8
4	chr8	22422657	22423994	1338	*	10	8.29298e-36	1.05555e-10	0.0160571	1.10282e-08	-0.300074	-0.194793	SORBS3, SNORA7, RP11-582J16.3
5	chr17	57915665	57918682	3018	*	12	1.06884e-21	9.3431e-11	0.0272159	2.18122e-08	0.295824	0.214167	SNORA69, VMP1, MIR21
6	chr17	46666926	46670029	3104	*	17	1.59033e-21	4.12554e-10	0.0364494	5.81111e-08	-0.273311	-0.088249	SNORA69, HOXB-AS3, HOXB3, HOXB5
7	chr7	2772710	2776006	3297	*	16	1.8354e-25	4.43496e-10	0.0355124	7.85332e-08	-0.188185	-0.0972692	AMZ1, GNA12
8	chr11	67051977	67053929	1953	*	7	1.74186e-23	1.90333e-09	0.0123226	8.10602e-08	-0.198024	-0.131166	ADRBK1, SNORD43
9	chr17	73641809	73643683	1875	*	12	7.8505e-31	3.42158e-09	0.0207852	9.53818e-08	-0.129757	-0.0841564	SNORA69, SMIM6, RECQL5
10	chr22	46480891	46482023	1133	*	12	2.82517e-28	5.76185e-10	0.0326697	1.06344e-07	0.21135	0.168315	FLJ27365
11	chr12	6745057	6745871	815	*	7	1.82587e-29	3.3257e-09	0.0133949	1.34346e-07	0.211705	0.128561	LPAR5
12	chr12	125002007	125003558	1552	*	11	1.33537e-24	4.77569e-09	0.0239814	2.29415e-07	-0.215714	-0.106819	NCOR2
13	chr2	157183013	157185891	2879	*	14	1.61491e-24	1.88278e-09	0.0413248	3.34288e-07	-0.15973	-0.110166	5S_rRNA, SNORA4, SNORD11, SNORD51, SNORA41, SCARNA6, SNORD39, SNORA75, ACA59, SNORA48, NR4A2, SNORA43, SNORA1, Vault
14	chr9	139424152	139428384	4233	*	9	9.04136e-14	8.63734e-09	0.0189393	3.60233e-07	-0.20778	-0.133426	NOTCH1
15	chr14	24640947	24642317	1371	*	14	9.93348e-30	3.08903e-08	0.0328907	7.68947e-07	-0.18988	-0.0778311	REC8, SNORA79
16	chr10	530635	532409	1775	*	16	4.15837e-29	2.42938e-08	0.0428301	9.51631e-07	0.144988	0.0831267	DIP2C
17	chr20	57581903	57583709	1807	*	27	1.10626e-40	2.72596e-05	0.0475912	1.60899e-06	0.220119	0.0114371	CTSZ
18	chr17	1548881	1549896	1016	*	8	3.20089e-23	7.85926e-08	0.021876	1.85001e-06	-0.184234	-0.106589	SCARF1, RILP
19	chr16	28995271	28996533	1263	*	14	3.03268e-26	3.19664e-08	0.0429191	2.00324e-06	-0.200829	-0.0876592	SPNS1, RP11-264B17.3, LAT
20	chr11	67176914	67177296	383	*	6	2.60449e-24	1.30676e-07	0.0154427	2.38567e-06	-0.226831	-0.17269	TBC1D10C, PPP1CA, SNORD43
21	chr11	67204799	67206434	1636	*	12	2.03364e-25	1.8279e-06	0.0296291	2.61164e-06	-0.167071	-0.0427449	PTPRCAP, CORO1B, SNORD43
22	chr16	57701317	57702239	923	*	6	1.71765e-23	1.44904e-07	0.0160274	2.67321e-06	-0.139474	-0.0911219	GPR97, SNORD111, SNORD33
23	chr7	1882776	1884392	1617	*	10	4.17565e-30	1.45267e-06	0.0182656	2.94208e-06	-0.237421	-0.135378	AC110781.3, MAD1L1, MIR4655
24	chr14	23586582	23589419	2838	*	11	3.756e-16	2.96774e-07	0.0290433	3.27449e-06	-0.225346	-0.104721	SNORA79, CEBPE
25	chr11	60738971	60739183	213	*	7	3.99041e-22	1.53318e-07	0.0236928	3.95517e-06	-0.201368	-0.162981	CD6, SNORD43
26	chr11	47399213	47400330	1118	*	10	5.48693e-23	2.97952e-07	0.0298573	4.78939e-06	-0.127365	-0.0553025	SPI1, SNORD43
27	chr1	243645911	243647204	1294	*	8	3.2281e-20	5.61883e-07	0.0292668	9.44713e-06	-0.24543	-0.122446	Y_RNA, SNORD112, SNORA25, SDCCAG8
28	chr1	25290947	25292412	1466	*	17	2.66799e-28	2.91415e-06	0.047546	9.57878e-06	0.223683	0.0802698	snoU13, Y_RNA, SCARNA16, SCARNA21, U1, SCARNA17, SCARNA18, SNORD112, SNORA62, SNORA63, SNORD46, SNORA2, SNORD81, U3, SNORA51, SCARNA20, SNORA67, U6, SNORA70, SNORA77, SNORA26, U8, SCARNA11, RUNX3, SNORA31, SNORA42, SNORA40, SNORD64, ACA64, snoU109, SNORD60
29	chr2	242801252	242802192	941	*	7	7.03444e-30	9.61949e-06	0.0139103	1.17919e-05	0.214663	0.145611	PDCD1
30	chr11	69259247	69261044	1798	*	9	8.13902e-16	4.06062e-07	0.0392581	1.45207e-05	-0.187262	-0.0921805	AP000439.2, SNORD43
31	chr19	46317840	46319398	1559	*	10	1.46132e-23	2.99019e-06	0.0304228	1.65912e-05	-0.11626	-0.0471968	RSPH6A, SYMPK
32	chr16	28549923	28550637	715	*	6	3.2973e-18	1.21777e-06	0.0240823	1.84564e-05	0.206008	0.135522	NUPR1
33	chr20	23066944	23067771	828	*	11	1.41865e-18	4.36442e-07	0.0533415	2.04384e-05	-0.141632	-0.0210907	CD93
34	chr2	128458240	128458845	606	*	8	1.87191e-23	5.68476e-06	0.024297	2.11368e-05	0.23532	0.168412	SNORA12, SNORA74, snosnR60_Z15, SFT2D3, snR65, 5S_rRNA, SNORA4, SNORD11, SNORD51, SNORA41, SCARNA6, SNORD39, SNORA75, ACA59, WDR33, SNORA48, SNORD56, SNORA43, SNORA1, Vault
35	chr5	148807759	148810203	2445	*	13	5.44561e-15	6.87571e-06	0.03949	2.2251e-05	-0.143757	-0.0664101	MIR143HG, MIR143, MIR145, SNORA68, SNORA57, SNORD45, SNORD95
36	chr10	104535020	104536695	1676	*	13	2.4698e-28	0.000185231	0.032664	2.28546e-05	-0.110212	-0.0581332	WBP1L, SNORA17
37	chr17	43324322	43325791	1470	*	11	2.84818e-20	1.26173e-06	0.0411357	2.35301e-05	-0.192866	-0.092616	SNORA69, FMNL1, MAP3K14-AS1, CTD-2020K17.4
38	chr1	159046391	159047163	773	*	7	9.1852e-21	4.56451e-06	0.0222189	2.4199e-05	0.295056	0.167693	snoU13, Y_RNA, SCARNA16, SNORD112, SNORA63, U3, SNORA51, SNORA25, SNORD59, SCARNA20, SNORA67, U6, SNORA70, SNORA77, SNORA26, SNORA72, U8, SNORA31, SNORA40, AIM2, SNORD64, ACA64, SNORD78, snoU109, SNORD60, SNORD116
39	chr10	8101307	8103673	2367	*	8	5.44764e-11	7.8332e-07	0.0425477	2.4361e-05	-0.159709	-0.109763	GATA3
40	chr17	40463806	40465546	1741	*	6	6.25211e-14	1.60154e-06	0.0275625	2.5337e-05	-0.237616	-0.128332	SNORA69, STAT3
41	chr2	43397515	43398339	825	*	6	3.69785e-17	1.85557e-06	0.02557	2.71801e-05	-0.23672	-0.116306	SNORA73, SNORA64, SNORD75, SNORA74, snR65, 5S_rRNA, SCARNA6, SNORD39, SNORD18, SNORA36, THADA, SNORA75, SNORA48, SNORD56, SNORA43, SNORA1, Vault
42	chr17	62083407	62085532	2126	*	9	7.56875e-19	3.80663e-05	0.0304274	3.24383e-05	-0.163571	-0.0519738	SNORA69, ICAM2
43	chr17	80297128	80297325	198	*	5	4.3666e-17	3.40101e-06	0.0203254	3.42631e-05	0.172998	0.118498	NA
44	chr6	31759728	31761076	1349	*	22	1.26998e-33	8.03867e-05	0.046712	3.65589e-05	-0.121817	-0.0423499	SNORA38, VARS, SNORA20
45	chr4	40517938	40518806	869	*	7	5.67879e-19	6.08764e-06	0.0277828	3.71609e-05	0.273197	0.164569	SNORD74, SNORA3, snoR442, SNORA11, RBM47, SNORD42, snoU2_19, SNORD65
46	chr12	124950669	124950990	322	*	5	3.9173e-16	3.53756e-06	0.0220574	3.7185e-05	-0.168703	-0.143754	NCOR2
47	chr1	2161886	2163529	1644	*	8	2.73516e-16	2.9013e-06	0.0311652	3.84852e-05	0.202239	0.128139	SKI, snoU13, Y_RNA
48	chr5	172305889	172306136	248	*	6	9.68573e-19	4.18621e-06	0.0223249	4.03296e-05	0.227737	0.121436	ERGIC1, SNORD95
49	chr3	188664632	188666022	1391	*	11	1.18414e-18	8.70726e-06	0.0459086	4.1895e-05	0.239273	0.120234	TPRG1, TPRG1-AS1, U4
50	chr10	98031125	98031964	840	*	7	5.98969e-18	4.82508e-05	0.0237582	4.42075e-05	0.168118	0.109116	SNORA17, BLNK
51	chr6	30296689	30297941	1253	*	14	5.87216e-23	8.27952e-06	0.0508417	4.69552e-05	-0.195709	-0.0728019	TRIM39, TRIM39-RPP21, SNORA20
52	chr17	76975944	76976357	414	*	8	3.79994e-17	2.23318e-06	0.0407846	4.88715e-05	0.242388	0.094858	SNORA69, LGALS3BP
53	chr10	6183455	6183575	121	*	3	3.2281e-20	1.49937e-05	0.00758437	6.04531e-05	0.16166	0.144256	NA
54	chr20	865780	866087	308	*	5	3.60667e-17	7.86254e-06	0.018993	6.55054e-05	-0.238754	-0.159068	ANGPT4
55	chr1	2230601	2230923	323	*	4	2.93619e-17	1.0336e-05	0.0159451	6.64124e-05	0.18751	0.165847	SKI, snoU13, Y_RNA, SNORD60
56	chr1	2081984	2082522	539	*	4	1.43979e-23	2.69609e-05	0.00921886	7.21081e-05	-0.217224	-0.130427	PRKCZ, snoU13, Y_RNA
57	chr7	2756996	2759063	2068	*	9	2.86609e-16	5.5946e-06	0.0386909	8.08591e-05	-0.185165	-0.0746054	AMZ1
58	chr12	7167313	7168545	1233	*	8	6.84147e-18	5.30163e-05	0.0356587	8.37696e-05	0.174089	0.0932969	C1S
59	chr10	126703576	126704259	684	*	4	3.22941e-15	1.39787e-05	0.0173347	8.80693e-05	-0.174974	-0.142687	CTBP2
60	chr6	31690157	31692808	2652	*	42	1.44003e-35	1.73963e-06	0.104363	9.61197e-05	-0.14573	-0.044718	SNORA38, C6orf25, LY6G6C, SNORA20
61	chr8	142183179	142184629	1451	*	6	4.82952e-21	2.8354e-05	0.0186723	9.62801e-05	-0.263137	-0.135422	DENND3
62	chr20	19915716	19916087	372	*	6	2.67165e-16	1.50469e-05	0.0272101	0.000103704	0.238261	0.135394	RIN2
63	chr1	26097918	26098310	393	*	4	6.9549e-15	1.74239e-05	0.0184211	0.000107421	-0.151644	-0.127327	snoU13, Y_RNA, SCARNA16, SCARNA21, U1, MAN1C1, SCARNA17, SCARNA18, SNORD112, SNORA62, SNORA63, SNORD46, SNORA2, SNORD81, U3, SNORA51, SCARNA20, SNORA67, U6, SNORA70, SNORA77, SNORA26, U8, SCARNA11, SNORA31, SNORA42, SNORA40, SNORD64, ACA64, snoU109, SNORD60
64	chr1	22962506	22964156	1651	*	6	5.99716e-12	8.96791e-06	0.0367834	0.000114476	0.22013	0.151505	snoU13, Y_RNA, SCARNA16, SCARNA21, U1, C1QA, SCARNA17, SCARNA18, SNORD112, SNORA62, SNORA63, SNORA2, SNORD81, U3, SNORA51, SCARNA20, SNORA67, U6, SNORA70, SNORA77, SNORA26, U8, SCARNA11, SNORA31, SNORA42, SNORA40, ACA64, snoU109, SNORD60
65	chr7	75956931	75957902	972	*	9	1.04562e-17	1.31007e-05	0.0421194	0.000115069	-0.258918	-0.132146	YWHAG
66	chr1	248902767	248903933	1167	*	6	1.01314e-13	1.00682e-05	0.034636	0.000117786	-0.161133	-0.114385	LYPD8
67	chr20	824641	826424	1784	*	13	1.15284e-20	2.6638e-05	0.0530783	0.000121182	-0.144502	-0.0571793	FAM110A
68	chr1	54821853	54822503	651	*	7	6.6578e-17	5.01028e-05	0.0298035	0.000121846	-0.112923	-0.0632281	snoU13, Y_RNA, SCARNA16, U1, SCARNA18, SCARNA24, SNORD112, SNORA62, SNORA63, SNORD46, SNORA2, SNORD81, U3, SNORA51, SNORA25, SNORA58, SCARNA20, SNORA67, U6, SNORA70, SNORA77, SNORA26, U8, SCARNA11, SSBP3, SNORA31, SNORA42, SNORA40, SNORD64, ACA64, snoU109, SNORD60, SNORD116
69	chr12	14720100	14721288	1189	*	13	8.88215e-21	0.000898403	0.0366567	0.000121977	0.21681	0.0714119	RP11-695J4.2, PLBD1, snoMe28S-Am2634
70	chr6	30123868	30124942	1075	*	12	6.21408e-21	7.1522e-05	0.046554	0.000122235	0.130583	0.0728228	TRIM10, SNORA20
71	chr1	22978556	22979739	1184	*	6	6.31563e-15	6.60363e-05	0.0260659	0.000124156	0.274763	0.181218	snoU13, Y_RNA, SCARNA16, SCARNA21, U1, C1QB, SCARNA17, SCARNA18, SNORD112, SNORA62, SNORA63, SNORA2, SNORD81, U3, SNORA51, SCARNA20, SNORA67, U6, SNORA70, SNORA77, SNORA26, U8, SCARNA11, SNORA31, SNORA42, SNORA40, ACA64, snoU109, SNORD60
72	chr2	97171137	97171449	313	*	5	7.0641e-29	0.000508397	0.00782379	0.000125425	0.153005	0.0901773	SNORA73, SNORA64, SNORA12, SNORA74, SNORA19, snR65, 5S_rRNA, SNORA4, SNORD11, SNORA41, SCARNA6, SNORD39, SNORA75, ACA59, NEURL3, SNORA48, SNORD56, SNORA43, SNORA1, Vault
73	chr5	176757670	176759170	1501	*	6	1.284e-12	1.31309e-05	0.0311738	0.000128244	-0.152422	-0.0962978	LMAN2, SNORD95
74	chr17	40489513	40489785	273	*	5	7.60069e-14	1.55643e-05	0.0284069	0.000134654	0.246808	0.186503	SNORA69, STAT3
75	chr8	141599141	141599436	296	*	5	2.72145e-15	1.89435e-05	0.0251017	0.000135081	0.211259	0.141116	AGO2
76	chr19	5074224	5074758	535	*	4	3.10502e-14	2.33728e-05	0.0193242	0.000138864	-0.142486	-0.105082	KDM4B
77	chr17	76127829	76130496	2668	*	19	1.04562e-17	0.000407823	0.0462962	0.000145728	-0.148368	-0.0573308	SNORA69, TMC8, TMC6
78	chr16	85648263	85649026	764	*	4	1.01082e-13	2.43677e-05	0.0203401	0.000146895	-0.129074	-0.0899471	GSE1
79	chr15	76632813	76634887	2075	*	11	1.6017e-19	1.69253e-05	0.0412794	0.000160614	-0.114726	-0.0438458	ISL2, RP11-685G9.4, RP11-685G9.2
80	chr8	19539991	19540734	744	*	8	2.47978e-15	1.06846e-05	0.0479291	0.000175811	-0.178859	-0.138403	RP11-1105O14.1, SNORA7, CSGALNACT1
81	chr10	114574152	114575681	1530	*	5	2.1025e-13	2.32286e-05	0.0269065	0.000176805	-0.21125	-0.137325	VTI1A, SNORA17
82	chr2	25499619	25500416	798	*	5	8.61127e-17	3.46531e-05	0.0209111	0.000194595	-0.248055	-0.102902	SNORA73, SNORA64, SNORA74, snR65, SCARNA6, SNORD39, SNORD18, DNMT3A, SNORA75, SNORA48, SNORD56, SNORA43, SNORA1
83	chr11	3175007	3175636	630	*	3	1.82878e-18	6.08276e-05	0.00926409	0.000196148	-0.241667	-0.169781	LSP1, OSBPL5
84	chr19	52390810	52391789	980	*	14	7.12202e-20	1.19895e-05	0.0540635	0.000197122	0.164894	0.0713812	CTC-429C10.2, ZNF577
85	chr17	72619556	72620274	719	*	5	1.37499e-14	9.10464e-05	0.0209949	0.000204824	0.250955	0.168121	SNORA69, CD300E
86	chr10	105238606	105239205	600	*	8	4.19695e-23	0.00438796	0.0224497	0.000214322	0.176473	0.0780925	SNORA17, CALHM3
87	chr16	30721139	30721715	577	*	4	6.66406e-13	4.04805e-05	0.0219831	0.000225024	-0.181491	-0.125277	SRCAP
88	chr7	630473	630914	442	*	5	1.38522e-15	3.48427e-05	0.0250781	0.000228851	-0.108661	-0.0798562	PRKAR1B
89	chr7	100463206	100464553	1348	*	8	3.33107e-16	3.19156e-05	0.043681	0.000236049	-0.15093	-0.0981285	SLC12A9, TRIP6
90	chr11	914329	916170	1842	*	9	8.15554e-18	0.000401427	0.0401093	0.000237499	0.187815	0.112078	CHID1
91	chr9	125795935	125797284	1350	*	4	8.27375e-11	4.11491e-05	0.0237304	0.000237764	-0.239762	-0.200423	RABGAP1, GPR21
92	chr3	149530133	149530987	855	*	9	6.79581e-24	0.0124002	0.0223	0.000259899	0.229109	0.0887868	RNF13, SNORA81, SNORD66, SNORD2, ANKUB1, Metazoa_SRP, SNORA18, U4
93	chr17	41002433	41003399	967	*	6	1.74613e-12	2.77228e-05	0.0383271	0.000260622	0.184387	0.123286	SNORA69, AOC2, AOC3
94	chr12	125038763	125039343	581	*	4	1.34991e-13	5.13514e-05	0.022068	0.000266933	-0.153512	-0.108575	NCOR2
95	chr8	6794872	6796618	1747	*	5	6.24842e-13	4.1272e-05	0.0230594	0.000268411	-0.193937	-0.133408	SNORA7, DEFA4
96	chr10	82362642	82363434	793	*	7	3.52877e-18	0.00136844	0.0241252	0.000286876	-0.146333	-0.0397498	SH2D4B, SNORA17
97	chr6	161796785	161796854	70	*	3	3.81057e-13	7.89603e-05	0.014516	0.000291233	0.285805	0.26136	NA
98	chr10	3823758	3825031	1274	*	9	3.35684e-18	0.000385772	0.0396302	0.000291896	0.182347	0.110077	KLF6
99	chr7	151493629	151493820	192	*	3	2.04844e-13	8.31851e-05	0.0139778	0.000299704	0.209084	0.1667	NA
100	chr8	38831148	38832728	1581	*	10	3.09721e-13	3.88185e-05	0.0432645	0.000301547	-0.140197	-0.0646855	PLEKHA2, HTRA4, SNORA7, CTD-2544N14.3
101	chr7	27201523	27202344	822	*	3	3.32829e-13	8.23459e-05	0.0146502	0.000302319	-0.104196	-0.061488	SNORA15, HOXA9
102	chr7	137760128	137761047	920	*	4	5.01892e-17	0.000125106	0.0154242	0.00030719	0.212425	0.114709	AKR1D1
103	chr6	33395936	33400543	4608	*	35	5.58666e-15	0.000559595	0.0837496	0.000311807	-0.207559	-0.0466157	SNORA38, SYNGAP1, SNORA20
104	chr6	167535171	167536521	1351	*	8	3.69608e-16	5.08403e-05	0.0417475	0.000319594	0.202683	0.0861809	RP11-517H2.6, CCR6
105	chr5	1494980	1495356	377	*	4	1.97256e-12	6.22279e-05	0.024132	0.000327554	-0.110053	-0.0945834	LPCAT1
106	chr10	73497514	73498766	1253	*	7	2.43261e-10	0.000641205	0.0319754	0.000327863	-0.173867	-0.0696658	CDH23, SNORA71, SNORA17, C10orf105
107	chr10	102820768	102822508	1741	*	14	4.67977e-29	0.0131368	0.0358986	0.000330823	-0.173392	-0.0566335	KAZALD1, SNORA17, RP11-108L7.15
108	chr6	29590966	29593913	2948	*	14	4.85706e-16	0.000302105	0.0487044	0.000344818	-0.132405	-0.0582901	GABBR1, SNORA20
109	chr12	1753440	1754750	1311	*	4	2.14425e-22	0.00167078	0.0111446	0.000346187	-0.187441	-0.134447	WNT5B
110	chr1	36574629	36574854	226	*	3	8.88527e-13	9.73063e-05	0.0149589	0.00034905	-0.218761	-0.171526	snoU13, Y_RNA, SCARNA16, SCARNA21, U1, SCARNA17, SCARNA18, SCARNA24, SNORD112, SNORA62, SNORA63, SNORD46, SNORA2, SNORD81, U3, SNORA51, SNORA25, SCARNA20, SNORA67, U6, SNORA70, SNORA77, SNORA26, U8, SCARNA11, COL8A2, SNORA31, SNORA42, SNORA40, SNORD64, ACA64, snoU109, SNORD60
111	chr12	6233657	6234313	657	*	4	3.45754e-13	6.99872e-05	0.0227401	0.000351657	-0.158333	-0.130775	VWF
112	chr17	263096	264062	967	*	3	2.66812e-11	9.80565e-05	0.0153402	0.000353934	-0.279429	-0.228004	C17orf97, AC108004.3
113	chr7	27137922	27138974	1053	*	7	3.69888e-13	2.64494e-05	0.0537435	0.000356886	-0.179173	-0.130227	HOTAIRM1, SNORA15
114	chr14	102676957	102677294	338	*	3	1.53774e-12	0.000104728	0.0161341	0.000379428	-0.252949	-0.214836	WDR20
115	chr19	35939561	35940862	1302	*	7	3.67806e-21	0.00247782	0.0186045	0.000382083	0.197788	0.0719065	FFAR2
116	chr14	69675413	69676460	1048	*	8	1.14952e-12	2.65749e-05	0.0612819	0.000393709	0.172739	0.096726	EXD2, SNORA46, SNORA79, RP11-363J20.1
117	chr13	99135543	99136580	1038	*	7	1.1325e-11	5.89899e-05	0.0400199	0.000395241	0.125735	0.0756832	SNORD36, STK24
118	chr16	87735689	87737549	1861	*	9	1.23272e-15	0.000113252	0.0421566	0.000403668	-0.188174	-0.0966907	KLHDC4, FLJ00104
119	chr5	139040546	139041014	469	*	5	4.22913e-13	6.91594e-05	0.0307245	0.000403847	-0.175143	-0.106531	CXXC5, SNORA27, SNORA68, SNORA57, 7SK, SNORD45, SNORD95
120	chr1	149903180	149903315	136	*	3	4.32986e-12	0.000115545	0.0163497	0.000412908	0.283234	0.259509	NA
121	chr20	19866743	19867145	403	*	8	2.29573e-15	0.000146384	0.0439915	0.000413811	0.192737	0.0989954	RIN2
122	chr1	110166563	110168049	1487	*	9	2.94667e-13	0.00132088	0.0345292	0.000415696	-0.19928	-0.0874042	snoU13, Y_RNA, SCARNA16, U1, SNORD112, SNORA63, SNORD46, SNORA2, SNORD81, U3, SNORA51, AMPD2, SNORA25, SNORA58, CKS1B, SCARNA20, SNORA67, U6, SNORA70, SNORA77, SNORA26, SNORA72, U8, SCARNA11, SNORA31, SNORA42, SNORA40, SNORD64, ACA64, SNORD78, snoU109, SNORD60, SNORD116
123	chr10	45958759	45958885	127	*	3	4.46135e-12	0.000130885	0.0164372	0.000456732	-0.22399	-0.193164	NA
124	chr15	42693448	42694733	1286	*	5	2.78282e-09	6.09051e-05	0.038852	0.000459344	-0.13901	-0.0625118	CAPN3, RP11-164J13.1
125	chr2	240230587	240230892	306	*	4	4.18105e-11	8.94467e-05	0.0294594	0.000481492	0.119624	0.0879595	HDAC4
126	chr12	50496350	50498016	1667	*	7	3.40802e-09	8.03433e-05	0.0449759	0.000485477	0.246476	0.122242	GPD1, snoMe28S-Am2634
127	chr6	29648161	29649084	924	*	22	1.5192e-20	1.62028e-06	0.147196	0.000485881	0.281666	0.206745	ZFP57, SNORA20
128	chr3	150661892	150663357	1466	*	3	2.7486e-09	0.000147849	0.0150466	0.000492877	-0.120618	-0.0147112	CLRN1-AS1, RP11-166N6.2, SNORA81, SNORD66, SNORD2, CLRN1, Metazoa_SRP, SNORA18, U4
129	chr8	142219329	142220329	1001	*	4	5.00177e-20	0.000331613	0.011819	0.000499499	-0.114856	-0.0765276	SLC45A4
130	chr11	70211301	70211531	231	*	3	1.2412e-11	0.000145214	0.0173518	0.00050714	-0.235059	-0.199309	PPFIA1, SNORD43
131	chr21	46890849	46890997	149	*	3	7.61526e-13	0.000156193	0.0157917	0.000520867	0.106081	0.0711683	NA
132	chr12	124702221	124702334	114	*	2	2.76645e-15	0.000249774	0.00670311	0.000520888	0.202969	0.174424	NA
133	chr2	233283819	233285289	1471	*	6	1.14281e-17	0.000318604	0.0255238	0.000522455	-0.150068	-0.0875193	SCARNA6, SNORD39, AC068134.5
134	chr16	85577800	85578516	717	*	3	3.13823e-14	0.000181434	0.0132084	0.000524349	-0.172523	-0.11875	NA
135	chr12	121890163	121891131	969	*	7	6.99738e-15	0.000180909	0.0339969	0.000527448	0.182789	0.0738787	SNORA9, KDM2B
136	chr3	194875295	194877369	2075	*	7	1.23357e-08	0.000185379	0.0387008	0.000554417	-0.207486	-0.0789895	XXYLT1, U4
137	chr2	25526639	25527366	728	*	7	8.14903e-22	0.0013412	0.0203198	0.000558525	0.269433	0.121534	SNORA73, SNORA64, SNORA74, snR65, SCARNA6, SNORD39, SNORD18, DNMT3A, SNORA75, SNORA48, SNORD56, SNORA43, SNORA1
138	chr6	111887243	111888840	1598	*	8	1.19523e-11	8.97918e-05	0.0573515	0.000561845	-0.207187	-0.138821	SNORA38, SNORA8, TRAF3IP2-AS1, SNORD28, TRAF3IP2, SNORA20
139	chr17	78735268	78735596	329	*	5	1.24607e-11	8.15124e-05	0.039074	0.000564729	-0.214243	-0.129074	SNORA69, RPTOR
140	chr10	29923736	29924694	959	*	4	2.85209e-11	0.000184553	0.0203593	0.000571649	0.178465	0.0979895	SVIL
141	chr17	75445905	75448089	2185	*	12	7.65341e-16	0.0030274	0.0423292	0.00058719	-0.187842	0.0100462	SNORA69, SEPT9
142	chr5	34042976	34043509	534	*	7	2.35219e-17	0.000192959	0.0262267	0.000589722	-0.12562	-0.0633407	SNORA27, SNORA68, RPS23P5, RP11-1084J3.4, C1QTNF3, SNORA57, 7SK, SNORD45
143	chr16	89469541	89469845	305	*	3	1.6255e-11	0.000173321	0.0189383	0.000602066	-0.125046	-0.121018	ANKRD11, RP1-168P16.2
144	chr19	3398706	3399015	310	*	4	2.05174e-13	0.000167519	0.0214114	0.000606634	-0.193356	-0.124571	NFIC
145	chr7	38356729	38357684	956	*	5	2.432e-10	8.73288e-05	0.0415027	0.000608721	-0.178497	-0.116214	SNORA15, TRGV9
146	chr2	37545307	37545668	362	*	4	1.72688e-13	0.00016834	0.0203064	0.00060943	0.189367	0.0894858	SNORA73, SNORA64, SNORA74, snR65, 5S_rRNA, SCARNA6, SNORD39, SNORD18, SNORA36, PRKD3, SNORA75, SNORA48, SNORD56, SNORA43, SNORA1, Vault
147	chr19	16830613	16830859	247	*	5	1.58785e-14	0.000823366	0.0236155	0.000616064	-0.148166	-0.103557	NWD1
148	chr6	158066609	158066900	292	*	3	1.76689e-11	0.000185257	0.0175881	0.000616503	-0.162613	-0.113721	ZDHHC14, SNORA20
149	chr12	54688344	54689916	1573	*	4	2.47342e-12	0.000319012	0.0148053	0.000620133	-0.168688	-0.113807	RP11-968A15.8, NFE2, snoMe28S-Am2634
150	chr11	129817418	129818518	1101	*	6	2.39816e-11	0.000379082	0.0333689	0.000631578	-0.101563	-0.0624925	PRDM10
151	chr11	1911511	1912287	777	*	3	3.35192e-09	0.000184146	0.0191693	0.000634991	-0.179047	-0.172352	LSP1, C11orf89
152	chr15	39871808	39872829	1022	*	12	2.22551e-20	0.000449444	0.0548649	0.000669199	0.166765	0.0716346	THBS1
153	chr18	74113813	74114728	916	*	4	3.01987e-16	0.00188042	0.0150587	0.000670689	-0.206882	-0.139025	ZNF516
154	chr1	111742515	111744309	1795	*	10	5.74173e-12	0.000115623	0.0612005	0.000675477	0.260174	0.124559	snoU13, Y_RNA, SCARNA16, U1, SNORD112, SNORA63, SNORD46, SNORA2, SNORD81, U3, SNORA51, SNORA25, CHI3L2, SNORA58, CKS1B, SCARNA20, SNORA67, U6, SNORA70, SNORA77, SNORA26, SNORA72, U8, SCARNA11, SNORA31, DENND2D, SNORA42, SNORA40, SNORD64, ACA64, SNORD78, snoU109, SNORD60, SNORD116
155	chr3	10334717	10335375	659	*	6	3.88388e-12	0.000103869	0.0401628	0.000692506	-0.139929	-0.0696848	GHRLOS, GHRL, SEC13, SNORD38
156	chr2	240035107	240035894	788	*	2	1.97759e-12	0.000346376	0.00819198	0.000716494	-0.20797	-0.190241	HDAC4
157	chr13	114270609	114271629	1021	*	5	5.15266e-10	0.000174096	0.034106	0.000717033	-0.111229	-0.0701227	SNORD36, TFDP1
158	chr19	48833062	48833729	668	*	5	4.42803e-16	0.000564186	0.0209145	0.000718115	-0.276347	-0.112093	EMP3
159	chr1	167598521	167599371	851	*	6	3.22476e-18	0.00148592	0.0253926	0.000738026	-0.164912	-0.0687442	snoU13, Y_RNA, SCARNA16, SNORD112, SNORA63, U3, SNORA51, SNORA25, SNORD59, RCSD1, SCARNA20, SNORA67, U6, SNORA70, SNORA77, SNORA26, SNORA72, U8, SNORA31, RP3-455J7.4, SNORD78, snoU109, SNORD60, SNORD116
160	chr19	13053719	13054718	1000	*	5	1.7592e-11	0.000137135	0.0372763	0.000748714	-0.183533	-0.111343	CALR
161	chr11	57364100	57365725	1626	*	10	5.88355e-18	0.000385361	0.0485075	0.000754947	0.177333	0.0741379	SERPING1, SNORD43
162	chr1	3269252	3269478	227	*	3	3.6464e-12	0.000252291	0.0155479	0.000765887	-0.129574	-0.111143	PRDM16, snoU13, Y_RNA, SNORA51, SNORA70, snoU109, SNORD60
163	chr5	59559062	59559218	157	*	3	2.3571e-10	0.000227804	0.0209005	0.000774921	-0.242879	-0.190584	NA
164	chr7	2058865	2060179	1315	*	9	2.01622e-14	0.000672118	0.0458673	0.00078153	-0.128769	-0.054831	MAD1L1
165	chr1	54520114	54520450	337	*	3	1.06021e-14	0.000244398	0.0179285	0.000782236	-0.135338	-0.0688274	snoU13, Y_RNA, SCARNA16, U1, SCARNA18, SCARNA24, SNORD112, SNORA62, SNORA63, SNORD46, TCEANC2, SNORA2, SNORD81, U3, SNORA51, SNORA25, SNORA58, SCARNA20, SNORA67, U6, SNORA70, SNORA77, SNORA26, U8, SCARNA11, TMEM59, SNORA31, SNORA42, SNORA40, SNORD64, ACA64, snoU109, SNORD60, SNORD116
166	chr3	194979346	194980766	1421	*	5	6.60936e-13	0.00302429	0.0254789	0.000812564	-0.228041	-0.108601	XXYLT1, U4
167	chr17	76850052	76850277	226	*	5	4.74836e-13	0.000234924	0.0286271	0.000839236	-0.261118	-0.180759	SNORA69, RP11-323N12.5, TIMP2
168	chr19	41782099	41782183	85	*	3	3.78887e-10	0.000247514	0.0217055	0.000839673	-0.220785	-0.160692	NA
169	chr17	79421644	79422586	943	*	3	7.43573e-09	0.000253301	0.0207669	0.00084071	-0.137608	-0.124072	SNORA69, RP11-1055B8.7
170	chr11	58980157	58981095	939	*	6	3.81374e-13	0.00112851	0.0329469	0.000866234	0.210848	0.111663	MPEG1, SNORD43
171	chr16	85116332	85116513	182	*	4	2.66376e-11	0.000202204	0.0275705	0.000891014	-0.195023	-0.138941	NA
172	chr1	154492947	154492952	6	*	2	2.92973e-12	0.000437893	0.00909358	0.000893291	0.114554	0.0906243	NA
173	chr2	25473529	25474675	1147	*	5	1.45413e-13	0.000361776	0.0292796	0.000897809	-0.154004	-0.0830573	SNORA73, SNORA64, SNORA74, snR65, SCARNA6, SNORD39, SNORD18, DNMT3A, SNORA75, SNORA48, SNORD56, SNORA43, SNORA1
174	chr15	60688010	60689285	1276	*	4	3.80574e-10	0.000182305	0.0345293	0.000899328	0.229891	0.130227	ANXA2
175	chr12	54778312	54779367	1056	*	5	4.27404e-11	0.000161206	0.0389018	0.000936361	0.176117	0.108009	RP11-753H16.3, RP11-753H16.5, ZNF385A, snoMe28S-Am2634
176	chr20	62317640	62318588	949	*	6	2.87219e-13	0.000492607	0.0385534	0.000941997	-0.106773	-0.0253691	RTEL1, RTEL1-TNFRSF6B
177	chr7	1960676	1962389	1714	*	6	9.59297e-13	0.00220133	0.0269141	0.000943258	-0.153542	-0.0274647	MAD1L1
178	chr7	155556590	155556729	140	*	3	2.41186e-10	0.000289175	0.0212053	0.000944291	-0.176872	-0.162125	NA
179	chr2	235901907	235902219	313	*	3	7.36315e-10	0.000282528	0.023002	0.00095218	0.213024	0.203984	SH3BP4, SNORD39
180	chr11	60869601	60870121	521	*	7	3.6698e-15	0.00295256	0.0311145	0.000956362	-0.211452	-0.103691	CD5, SNORD43
181	chr11	67207498	67207599	102	*	3	4.25695e-12	0.000322536	0.0188464	0.000963256	-0.130347	-0.0906186	NA
182	chr11	33744043	33745399	1357	*	6	9.29495e-12	0.000191305	0.0382594	0.000970438	0.24236	0.0936333	CD59
183	chr6	32409386	32411144	1759	*	13	4.4169e-16	0.000130556	0.0735032	0.000974896	0.188738	0.076122	SNORA38, HLA-DRA, SNORA20
184	chr12	7940546	7941120	575	*	4	2.92476e-11	0.000338326	0.0253458	0.000989958	0.243566	0.175653	NANOG, snoMe28S-Am2634
185	chr17	1373605	1374597	993	*	4	7.82309e-12	0.000243132	0.0292429	0.000994853	-0.251273	-0.113127	MYO1C
186	chr7	23286319	23286539	221	*	3	1.78597e-11	0.000296843	0.0233944	0.000996052	0.259259	0.234079	GPNMB, SNORA15
187	chr10	94451351	94452554	1204	*	8	2.20451e-17	0.000700394	0.0371988	0.000998417	-0.189758	-0.0755804	HHEX, SNORA17
188	chr7	48129444	48130197	754	*	7	1.47362e-13	0.00076649	0.0466858	0.00101077	0.20556	0.143676	UPP1, SNORA22, SNORA15
189	chr17	19290353	19291120	768	*	8	5.19779e-13	0.000435614	0.0509169	0.00103527	-0.155844	-0.0796005	SNORA69, MFAP4
190	chr11	822397	822402	6	*	2	3.06691e-13	0.00051542	0.00989141	0.00104351	-0.137515	-0.107749	NA
191	chr11	134125564	134126504	941	*	6	7.48879e-13	0.000341947	0.0374693	0.00105983	-0.217574	-0.123709	ACAD8
192	chr11	65546988	65547172	185	*	4	2.87219e-13	0.000397429	0.0255537	0.00106004	-0.11342	-0.0962391	NA
193	chr19	7766717	7767584	868	*	7	2.8489e-15	0.00160065	0.0333539	0.00107549	0.16346	0.0764129	FCER2
194	chr5	14492774	14492945	172	*	3	8.07224e-10	0.000331625	0.0237663	0.00109315	0.276927	0.240863	NA
195	chr10	102760724	102760970	247	*	3	4.41603e-10	0.000337779	0.0234262	0.0011055	-0.172335	-0.136241	LZTS2, SNORA17
196	chr7	5270512	5270928	417	*	4	3.19387e-16	0.0115894	0.0164504	0.00111501	0.196987	0.127577	WIPI2
197	chr2	98377791	98377939	149	*	3	5.11765e-10	0.00035918	0.0219628	0.00114006	-0.108772	-0.103239	NA
198	chr19	2332485	2332499	15	*	2	3.38139e-11	0.000574101	0.0102902	0.0011525	-0.213082	-0.179149	NA
199	chr17	17741098	17741631	534	*	3	2.32279e-14	0.000458111	0.015015	0.00116058	-0.130508	-0.0861873	SNORA69, SREBF1
200	chr7	5527669	5528266	598	*	5	6.44448e-11	0.000277061	0.0408021	0.00118268	-0.190293	-0.125987	FBXL18
201	chr6	30001912	30002763	852	*	3	3.55413e-10	0.000399519	0.0209112	0.0011852	-0.222371	-0.133676	ZNRD1-AS1, SNORA20
202	chr16	11275874	11276504	631	*	4	1.60725e-11	0.000424618	0.0264284	0.00119488	0.240733	0.157877	NA
203	chr15	78384520	78385733	1214	*	7	3.38712e-11	0.000887076	0.0461888	0.00123991	-0.150139	-0.0532818	SH2D7
204	chr7	2115808	2117171	1364	*	4	3.61146e-15	0.000847573	0.0177061	0.00125336	-0.166823	-0.0806338	MAD1L1
205	chr16	31161005	31162282	1278	*	3	1.24774e-07	0.000384479	0.0250481	0.00125446	0.133414	0.0952015	PRSS36
206	chr7	1894025	1895060	1036	*	6	5.16061e-13	0.000215645	0.04093	0.001258	-0.189836	-0.0812623	MAD1L1
207	chr17	27396961	27397800	840	*	4	1.87318e-13	0.000726267	0.0193237	0.00126131	0.112847	0.0765266	SNORA69
208	chr19	54599285	54599455	171	*	2	2.09869e-12	0.000645745	0.0107659	0.00128472	-0.377464	-0.371067	NA
209	chr1	45189743	45191110	1368	*	7	2.49272e-11	0.000709364	0.0382942	0.00129448	-0.123555	-0.0495679	snoU13, Y_RNA, SCARNA16, U1, SCARNA17, SCARNA18, SCARNA24, SNORD112, SNORA62, SNORA63, C1orf228, SNORD46, SNORA2, SNORD81, U3, SNORA51, SNORA25, SCARNA20, SNORA67, U6, SNORA70, SNORA77, SNORA26, U8, SCARNA11, SNORA31, SNORA42, SNORA40, SNORD64, ACA64, snoU109, SNORD60, SNORD116
210	chr9	139926740	139927646	907	*	3	5.6994e-09	0.000413991	0.024412	0.00131823	-0.104857	-0.0781415	C9orf139, FUT7
211	chr7	155592263	155592645	383	*	3	3.0763e-11	0.00052686	0.0183772	0.00134163	0.113832	0.0883207	NA
212	chr8	37755160	37755555	396	*	3	1.19065e-09	0.000430736	0.0254758	0.00137879	0.182285	0.167027	SNORA7, RAB11FIP1
213	chr22	38071001	38071677	677	*	11	1.36476e-18	0.000671599	0.0446923	0.00138494	0.124874	0.0490952	LGALS1
214	chr1	181001877	181003203	1327	*	6	5.98885e-10	0.000237852	0.0493377	0.00140491	0.249899	0.0853472	snoU13, Y_RNA, SCARNA16, SNORD112, SNORA63, U3, SNORA51, SNORA25, SNORD59, SCARNA20, U6, MR1, SNORA70, SNORA77, SNORA26, SNORA72, U8, SNORA31, snoU109, SNORD60, SNORD116
215	chr5	1107098	1109031	1934	*	12	1.60259e-13	0.00144818	0.0527761	0.00141683	-0.165931	-0.0561524	SLC12A7
216	chr17	75470567	75472168	1602	*	9	8.28063e-20	0.0206883	0.0330906	0.00144309	-0.183049	-0.0845213	SNORA69, SEPT9
217	chr11	59823993	59824541	549	*	6	5.64759e-12	0.000651184	0.0371676	0.00148538	-0.142323	-0.0591226	MS4A3, SNORD43
218	chr7	5536937	5537036	100	*	3	1.19253e-10	0.000472754	0.0256642	0.00149272	-0.163112	-0.142551	NA
219	chr20	30195969	30196714	746	*	6	4.06748e-11	0.000335887	0.0536955	0.00149743	-0.14763	-0.0563205	NA
220	chr20	36156919	36157764	846	*	12	1.10762e-26	0.00415284	0.0438718	0.00150483	0.137334	0.0629714	PPIAP3, BLCAP
221	chr2	85637116	85638053	938	*	6	3.36645e-10	0.000205913	0.0581434	0.00150838	0.129467	0.0683359	SNORA73, SNORA64, SNORA12, SNORA74, SNORA19, snR65, 5S_rRNA, SNORA4, SNORD11, SNORA41, SCARNA6, SNORD39, SNORD18, SNORA75, ACA59, CAPG, SNORA48, SNORD56, SNORA43, SNORA1, Vault
222	chr1	2203589	2203648	60	*	2	1.06338e-11	0.000755985	0.0123892	0.00151152	0.251344	0.24969	NA
223	chr11	5653254	5653922	669	*	4	1.49212e-13	0.00722946	0.0199885	0.00151158	0.2821	0.182471	LSP1, TRIM6-TRIM34, TRIM34, HBG2
224	chr10	5593926	5593949	24	*	2	1.25669e-10	0.000773235	0.0121918	0.00153516	0.185856	0.15741	NA
225	chr6	31764656	31766239	1584	*	9	2.90453e-23	0.0185825	0.0251521	0.00153654	-0.247628	-0.0895436	SNORA38, VARS, LSM2, SNORA20
226	chr17	79798629	79799549	921	*	6	1.36697e-11	0.000359032	0.0442603	0.00154508	-0.15725	-0.106794	SNORA69
227	chr11	130026698	130026798	101	*	2	5.35059e-10	0.000780467	0.01262	0.00155872	0.221181	0.207472	NA
228	chr16	89826330	89826417	88	*	2	5.87507e-10	0.000783949	0.0126107	0.00156432	0.173542	0.158348	NA
229	chr13	114263342	114263406	65	*	2	6.9763e-11	0.000785787	0.0126222	0.00156771	-0.14054	-0.118783	NA
230	chr16	89037481	89038263	783	*	2	3.90977e-09	0.000785509	0.012695	0.00156917	0.154235	0.102468	CBFA2T3
231	chr5	118690955	118691794	840	*	10	7.44464e-20	0.00631538	0.0332527	0.00158216	0.131019	0.0550425	TNFAIP8, snoZ6, SNORA27, SNORA68, SNORA57, 7SK, SNORD45, SNORD95
232	chr10	125805493	125806214	722	*	5	3.63793e-14	0.00212801	0.0286723	0.00165309	0.259995	0.137727	CHST15
233	chr6	74289464	74290516	1053	*	4	1.92202e-11	0.000760128	0.0237994	0.00165448	0.173327	0.0850844	SNORA38, SNORA8, SCARNA15, SNORD28, SNORA20
234	chr19	6721016	6721027	12	*	2	2.17259e-11	0.000851173	0.0126614	0.00167752	0.126918	0.113965	NA
235	chr7	101571203	101571219	17	*	2	9.0801e-10	0.000865995	0.012755	0.00170467	-0.107187	-0.0949569	NA
236	chr22	38710725	38711891	1167	*	4	1.18841e-09	0.000534498	0.0331373	0.00170601	-0.147295	-0.0833848	CSNK1E
237	chr11	613478	614787	1310	*	5	1.1472e-13	0.00576352	0.0226773	0.00171613	0.176971	0.0823535	IRF7
238	chr20	37054159	37055221	1063	*	4	2.25252e-13	0.00258309	0.0182437	0.00172705	0.168374	0.0692994	SNHG17, SNORA71B
239	chr5	6775909	6775922	14	*	2	1.46918e-09	0.000907093	0.0133647	0.00179034	-0.108712	-0.104644	NA
240	chr19	41306150	41306455	306	*	2	3.62218e-12	0.000903539	0.0136275	0.00179205	0.185577	0.14485	RAB4B-EGLN2, EGLN2, CTC-490E21.12
241	chr6	41010111	41010728	618	*	6	5.88396e-13	0.000970114	0.0314267	0.00179553	-0.132602	-0.0458723	SNORA38, TSPO2, SNORA8, OARD1, SNORA20
242	chr4	681086	683772	2687	*	11	3.6016e-10	0.00146915	0.0733353	0.00179922	0.141571	0.0164073	MFSD7
243	chr12	57873176	57873732	557	*	3	1.0055e-09	0.000568015	0.029884	0.00181843	-0.106892	-0.0869521	MARS, ARHGAP9, snoMe28S-Am2634
244	chr13	99223336	99223562	227	*	2	4.23483e-10	0.000926002	0.0138546	0.00183589	0.227948	0.216872	SNORD36, STK24
245	chr9	136339349	136340262	914	*	2	2.42973e-07	0.000955651	0.013768	0.0018824	-0.231963	-0.191254	SLC2A6
246	chr16	85935556	85937496	1941	*	7	9.83538e-09	0.00113541	0.0473686	0.0018902	0.185421	0.0802286	IRF8
247	chr17	78796363	78797061	699	*	4	2.18609e-13	0.00176771	0.0241927	0.00189391	-0.150931	-0.0891614	SNORA69, RPTOR
248	chr15	59903968	59904009	42	*	2	2.69275e-09	0.000969652	0.0138459	0.00190779	0.116058	0.105605	NA
249	chr18	46473573	46474644	1072	*	3	4.02931e-10	0.000779745	0.0217542	0.00192644	0.199347	0.140818	SNORD23, SMAD7
250	chr16	85607562	85608659	1098	*	7	3.05181e-13	0.000741629	0.0443933	0.00193192	-0.162397	-0.00157906	NA
251	chr8	1896437	1897075	639	*	5	2.04814e-10	0.000470422	0.0411538	0.00194543	-0.209664	-0.0856417	ARHGEF10
252	chr2	242139599	242139924	326	*	3	3.73514e-10	0.00062873	0.0288631	0.0019487	-0.146068	-0.0971625	ANO7
253	chr7	1986245	1986640	396	*	5	1.34478e-12	0.00111998	0.0305506	0.00196738	-0.186213	-0.100501	MAD1L1
254	chr4	6754822	6755077	256	*	3	1.43049e-08	0.000625782	0.0307456	0.00198299	0.166921	0.127699	SNORA3
255	chr17	30821755	30822561	807	*	5	1.80351e-12	0.00359772	0.031823	0.00201487	0.116055	0.0771064	SNORA69, RP11-466A19.1, MYO1D
256	chr2	33359198	33359688	491	*	6	2.47519e-11	0.00119136	0.0456407	0.00201645	-0.255073	-0.126668	SNORA73, SNORA64, LTBP1, SNORA74, snR65, SCARNA6, SNORD39, SNORD18, SNORA36, SNORA75, SNORA48, SNORD56, SNORA43, SNORA1, Vault
257	chr5	176816679	176816828	150	*	2	4.21245e-09	0.00102484	0.0144846	0.00201808	0.198789	0.168008	NA
258	chr4	42657689	42657903	215	*	2	3.12271e-11	0.00107168	0.0123838	0.00201973	-0.154806	-0.114331	SNORD74, SNORA3, snoR442, SNORA11, ATP8A1, SNORD42, snoU2_19, SNORD65
259	chr7	2645542	2647927	2386	*	12	5.52838e-15	0.00247815	0.0540791	0.00203581	-0.175257	-0.0724855	IQCE
260	chr5	75701065	75701460	396	*	2	4.75779e-09	0.0010455	0.0144962	0.00205236	-0.17773	-0.135745	IQGAP2, snoZ6, SNORA27, SNORA68, RPS23P5, SNORA57, 7SK, SNORD45
261	chr5	149887008	149887787	780	*	5	2.35619e-11	0.000795984	0.0363689	0.00206802	-0.108287	-0.0538706	NDST1, SNORA68, SNORA57, SNORD45, SNORD95
262	chr6	34984836	34984953	118	*	4	6.73739e-10	0.000739838	0.0313878	0.00208571	-0.161769	-0.11532	NA
263	chr13	113437214	113438010	797	*	3	1.4059e-10	0.000761648	0.0220506	0.0020858	-0.156051	-0.0811906	SNORD36, ATP11A
264	chr19	46627896	46628367	472	*	4	8.45014e-10	0.000625409	0.0351846	0.00209755	0.209838	0.086386	AC007193.6, IGFL3
265	chr2	11885266	11885560	295	*	2	4.56828e-13	0.00115509	0.0113572	0.00210076	-0.166787	-0.143222	SNORA73, LPIN1, SNORA64, snR65, AC012456.4, SNORA75, SNORA48, SNORD56, SNORA43
266	chr19	4950746	4950888	143	*	3	3.57801e-15	0.00412918	0.00932648	0.00211478	-0.13988	-0.0811016	NA
267	chr6	41253757	41254997	1241	*	6	3.66669e-10	0.00115326	0.0498292	0.00212442	0.175792	0.0571687	SNORA38, SNORA8, TREM1, SNORA20
268	chr3	5025570	5025885	316	*	2	1.99488e-11	0.00110358	0.0152174	0.00217033	0.221364	0.188652	BHLHE40, SNORD38
269	chr18	51882163	51882189	27	*	2	3.37342e-10	0.00111481	0.0147574	0.0021738	-0.211024	-0.187546	NA
270	chr21	46963527	46963587	61	*	2	8.20316e-12	0.00114429	0.0145713	0.00221505	-0.117041	-0.107848	NA
271	chr21	44016194	44016328	135	*	2	1.0828e-09	0.00119903	0.0126361	0.00222471	0.122769	0.107719	NA
272	chr22	47069558	47070251	694	*	4	1.17882e-08	0.000520222	0.0451075	0.00225915	-0.113289	-0.0816163	GRAMD4
273	chr6	6614072	6614798	727	*	4	9.53081e-12	0.00224691	0.0239582	0.00226665	0.146435	0.069098	LY86, LY86-AS1, SNORA20
274	chr10	101297245	101297642	398	*	4	6.78084e-10	0.000671289	0.0364515	0.00227876	-0.220376	-0.120104	SNORA17
275	chr1	161676266	161677452	1187	*	4	1.10175e-09	0.00657786	0.0224654	0.00228715	0.149175	0.0618598	snoU13, Y_RNA, SCARNA16, SNORD112, SNORA63, U3, SNORA51, SNORA25, SNORD59, FCRLA, SCARNA20, SNORA67, U6, SNORA70, SNORA77, SNORA26, SNORA72, U8, SNORA31, SNORA40, SNORD78, snoU109, SNORD60, SNORD116
276	chr7	2653651	2654420	770	*	7	6.82863e-15	0.0012513	0.0351273	0.00230165	0.187917	0.0646809	IQCE
277	chr3	187453520	187454482	963	*	7	3.89528e-11	0.000545265	0.0624851	0.00230554	0.167193	0.0931022	BCL6, U4
278	chr7	5523636	5523691	56	*	2	3.76188e-09	0.00119192	0.0153567	0.00231886	-0.12823	-0.124599	NA
279	chr10	30720010	30720817	808	*	4	4.20142e-11	0.00209777	0.027939	0.002384	0.252993	0.141928	NA
280	chr15	34628731	34629473	743	*	5	9.24823e-13	0.00144951	0.0347542	0.0023918	0.208747	0.136396	SLC12A6
281	chr17	38716802	38717275	474	*	4	4.11379e-10	0.00117104	0.0314276	0.00240484	0.112948	0.0851743	SNORA69, CCR7
282	chr2	85810744	85812023	1280	*	8	1.92202e-11	0.000870308	0.0610341	0.00241257	-0.160758	-0.0696057	SNORA73, SNORA64, SNORA12, SNORA74, VAMP5, SNORA19, snR65, 5S_rRNA, SNORA4, SNORD11, SNORA41, SCARNA6, SNORD39, SNORD18, SNORA75, ACA59, SNORA48, SNORD56, SNORA43, SNORA1, Vault
283	chr2	128168798	128168987	190	*	2	5.57548e-09	0.00123785	0.0161268	0.00241947	0.188741	0.16846	NA
284	chr2	129104025	129104576	552	*	4	5.29767e-17	0.00227437	0.0153151	0.00242037	-0.121774	-0.067612	SNORA12, SNORA74, snosnR60_Z15, snR65, 5S_rRNA, SNORA4, SNORD11, SNORD51, SNORA41, SCARNA6, SNORD39, SNORA75, ACA59, SNORA48, SNORD56, SNORA43, SNORA1, Vault
285	chr4	7033394	7033895	502	*	4	2.52879e-11	0.0057777	0.0252702	0.00243284	-0.125517	-0.0835093	TBC1D14, SNORA3, RP11-367J11.2
286	chr19	54761090	54761827	738	*	4	4.91573e-10	0.00112561	0.0325006	0.0024665	0.116227	0.084669	LILRB5
287	chr11	1769522	1772721	3200	*	11	9.98145e-10	0.00584339	0.0482681	0.00247526	0.101673	-0.0105313	IFITM10, RP11-295K3.1
288	chr12	52305328	52306101	774	*	5	1.50448e-08	0.000452428	0.0577747	0.00249289	0.207766	0.106706	ACVRL1, snoMe28S-Am2634
289	chr11	3071167	3071269	103	*	2	1.5277e-08	0.0012866	0.0161654	0.0024998	0.126713	0.105512	NA
290	chr19	18385244	18385930	687	*	6	6.16743e-12	0.000973067	0.0396023	0.00252068	0.234021	0.103785	KIAA1683
291	chr11	64563983	64564322	340	*	4	2.83485e-11	0.00158453	0.0255216	0.00252923	-0.138203	-0.0764559	MAP4K2, SNORD43
292	chr17	79801347	79801920	574	*	7	1.59712e-10	0.00182598	0.0637489	0.00255286	-0.127641	-0.0678094	SNORA69, RP11-498C9.2, P4HB
293	chr15	43594466	43594820	355	*	5	2.08934e-10	0.00116078	0.0394169	0.00256321	0.120027	0.0959904	RP11-402F9.3, TGM7
294	chr16	88843923	88845204	1282	*	8	1.92939e-15	0.00226986	0.0385608	0.00259358	-0.203344	-0.0717191	PIEZO1
295	chr16	23850106	23850404	299	*	2	5.52067e-10	0.00144177	0.0132787	0.00261567	0.205569	0.120864	PRKCB
296	chr10	106088702	106089203	502	*	5	3.75635e-10	0.000820869	0.0433945	0.00265991	-0.229238	-0.125849	SNORA17, ITPRIP
297	chr14	103538032	103538143	112	*	2	1.0668e-08	0.0014115	0.0154287	0.00266923	0.203357	0.191421	NA
298	chr16	85096666	85097151	486	*	2	4.99626e-08	0.00137541	0.0169994	0.00267262	0.229412	0.186038	KIAA0513
299	chr1	159769263	159770209	947	*	3	1.60434e-09	0.00189365	0.0168064	0.00269021	-0.212191	-0.105261	snoU13, Y_RNA, SCARNA16, SNORD112, SNORA63, U3, SNORA51, SNORA25, SNORD59, FCRL6, SCARNA20, SNORA67, U6, SNORA70, SNORA77, SNORA26, SNORA72, U8, SNORA31, SNORA40, SNORD64, ACA64, SNORD78, snoU109, SNORD60, SNORD116
300	chr12	10282621	10283049	429	*	2	4.29199e-09	0.00140938	0.0165439	0.00271024	0.264608	0.212577	CLEC7A, snoMe28S-Am2634
301	chr16	88907184	88907370	187	*	2	1.08793e-08	0.00140299	0.0172928	0.00272762	-0.211567	-0.207732	NA
302	chr4	737313	738199	887	*	7	2.58001e-13	0.000890897	0.0477988	0.00275513	-0.180584	-0.0576223	PCGF3
303	chr12	7070317	7071383	1067	*	5	5.62859e-10	0.000679603	0.0492687	0.00275666	0.116691	0.0412804	EMG1, U47924.27
304	chr17	80402432	80402891	460	*	5	1.92993e-12	0.00198015	0.0305031	0.00275792	-0.107125	-0.0746985	SNORA69, C17orf62
305	chr3	136676672	136676846	175	*	2	5.95297e-09	0.00143188	0.0174709	0.00278063	0.170976	0.143045	NA
306	chr7	27197879	27199956	2078	*	12	1.16773e-10	0.000574559	0.0802228	0.00278765	-0.108335	-0.0511325	RP1-170O19.21, SNORA15, HOXA7
307	chr1	92952261	92953907	1647	*	16	4.01518e-24	0.00272205	0.0588412	0.00285006	-0.251993	-0.0791481	snoU13, Y_RNA, SCARNA16, U1, SNORD112, SNORA63, SNORD46, SNORA2, SNORD81, U3, SNORA51, SNORA25, SNORA58, CKS1B, SCARNA20, SNORA67, U6, SNORA70, SNORA77, SNORA26, U8, SCARNA11, SNORA31, GFI1, SNORA42, SNORA40, SNORD64, ACA64, SNORD78, snoU109, SNORD60, SNORD116
308	chr19	14671371	14671512	142	*	3	3.29019e-08	0.000991813	0.0313818	0.00285569	-0.144698	-0.110417	NA
309	chr17	17695459	17696392	934	*	3	1.45891e-07	0.000930903	0.0356829	0.00285731	-0.111881	-0.0897814	SNORA69, RAI1
310	chr17	180856	181288	433	*	2	1.56357e-08	0.00147978	0.0177985	0.00286972	0.200203	0.119275	RP11-1260E13.4, RPH3AL
311	chr11	34641925	34642885	961	*	4	5.01271e-08	0.00125384	0.0360266	0.00287523	0.158043	0.102777	EHF
312	chr19	932759	932813	55	*	2	2.58317e-09	0.00158499	0.0149652	0.00291166	-0.327847	-0.259363	NA
313	chr1	3282449	3282870	422	*	3	1.65951e-09	0.0010874	0.028718	0.00292522	-0.10134	-0.0792172	PRDM16, snoU13, Y_RNA, SNORA51, SNORA70, snoU109, SNORD60
314	chr21	40145361	40145404	44	*	2	2.2748e-09	0.00151254	0.0180009	0.00292986	0.256823	0.187372	NA
315	chr14	94855034	94855990	957	*	6	3.44766e-10	0.00060899	0.061662	0.00293468	0.143337	0.0828181	SERPINA1
316	chr15	101777761	101777800	40	*	2	5.65388e-08	0.00151855	0.0179515	0.00293767	-0.13615	-0.112374	NA
317	chr6	6588737	6589075	339	*	4	1.86338e-09	0.00112258	0.0342122	0.00294399	0.284638	0.191959	LY86, LY86-AS1, SNORA20
318	chr19	36247523	36248077	555	*	6	2.09869e-12	0.000990891	0.0467649	0.00294841	-0.125222	-0.043362	C19orf55, HSPB6
319	chr2	232258012	232259623	1612	*	6	2.20487e-09	0.000762564	0.0529989	0.00298812	-0.218343	-0.106058	AC017104.6, B3GNT7, SCARNA6, SNORD39, SNORA75
320	chr8	144638852	144639591	740	*	4	1.36484e-11	0.00124009	0.0318348	0.00299321	-0.176708	-0.0960423	GSDMD
321	chr20	45319350	45319455	106	*	2	9.07213e-10	0.0015687	0.0176497	0.00300583	-0.189792	-0.139154	NA
322	chr10	6185502	6186015	514	*	3	8.15008e-11	0.00145362	0.0226752	0.00300955	-0.128339	-0.0938978	PFKFB3
323	chr16	85560739	85561302	564	*	2	1.28976e-08	0.00162223	0.0158931	0.00301232	-0.174864	-0.132306	NA
324	chr8	110098844	110099750	907	*	6	2.21191e-12	0.00921126	0.0388692	0.00304213	0.167245	-0.0230321	TRHR, SNORA32
325	chr6	166876490	166877038	549	*	7	2.72523e-11	0.000490304	0.063363	0.00304525	-0.120468	-0.0735272	RPS6KA2, RPS6KA2-IT1
326	chr10	121171859	121172898	1040	*	5	3.47709e-10	0.000964719	0.0374952	0.00306141	-0.113486	-0.0648763	GRK5
327	chr8	67975874	67976441	568	*	3	3.15955e-15	0.00299199	0.0152562	0.00307775	-0.11347	-0.0692182	SNORA7, CSPP1, SNORA32, COPS5
328	chr19	6276660	6276831	172	*	2	4.77399e-08	0.00161369	0.0180105	0.00309136	-0.171601	-0.10237	NA
329	chr7	1067302	1067459	158	*	3	2.42908e-10	0.00128946	0.0265791	0.00310205	-0.102966	-0.0687178	NA
330	chr4	8207058	8207325	268	*	4	1.6089e-10	0.0118702	0.0253494	0.00310435	-0.157885	-0.0909268	SH3TC1, SNORA3
331	chr6	157912969	157913024	56	*	2	7.05996e-08	0.00161242	0.0184398	0.00310634	-0.186539	-0.160239	NA
332	chr7	5524963	5525075	113	*	2	2.32793e-08	0.00160858	0.0186126	0.0031069	-0.114612	-0.0943394	NA
333	chr2	70188512	70189603	1092	*	7	1.20122e-12	0.00313963	0.0501006	0.00313834	-0.249034	-0.0881547	SNORA73, SNORA64, SNORD75, SNORA12, SNORA74, SNORA19, snR65, 5S_rRNA, SNORA4, SNORD11, SNORA41, SCARNA6, SNORD39, SNORD18, SNORA36, SNORA75, ACA59, ASPRV1, PCBP1-AS1, SNORA48, SNORD56, SNORA43, SNORA1, Vault
334	chr1	85085313	85086451	1139	*	4	3.83481e-08	0.0109874	0.0207214	0.003139	0.175041	0.0694176	snoU13, Y_RNA, SCARNA16, U1, SNORD112, SNORA63, SNORD46, SNORA2, SNORD81, U3, SNORA51, SNORA25, SNORA58, CKS1B, SCARNA20, SNORA67, U6, SNORA70, SNORA77, SNORA26, U8, SCARNA11, SNORA31, SNORA42, SNORA40, SNORD64, ACA64, SNORD78, snoU109, SNORD60, SNORD116
335	chr16	646395	646579	185	*	2	5.24809e-08	0.00163881	0.0182528	0.00314082	-0.176638	-0.158919	NA
336	chr1	54869007	54869371	365	*	2	1.74827e-08	0.00163813	0.0182994	0.00314161	-0.128843	-0.113471	snoU13, Y_RNA, SCARNA16, U1, SCARNA18, SCARNA24, SNORD112, SNORA62, SNORA63, SNORD46, SNORA2, SNORD81, U3, SNORA51, SNORA25, SNORA58, SCARNA20, SNORA67, U6, SNORA70, SNORA77, SNORA26, U8, SCARNA11, SSBP3, SNORA31, SNORA42, SNORA40, SNORD64, ACA64, snoU109, SNORD60, SNORD116
337	chr11	12306515	12307496	982	*	2	6.89959e-06	0.00163268	0.0185441	0.00314269	-0.239142	-0.186605	LSP1, MICALCL
338	chr1	200983238	200983313	76	*	2	9.35326e-08	0.00163011	0.0187166	0.00314532	-0.191743	-0.177437	NA
339	chr6	24489770	24489887	118	*	3	1.38977e-08	0.001261	0.0285834	0.00317786	-0.111311	-0.0678955	NA
340	chr5	147691248	147691991	744	*	3	9.66363e-08	0.00120167	0.0306505	0.00318576	0.202414	0.126908	SPINK7, SNORA68, SNORA57, SNORD45, RP11-373N22.3, SNORD95
341	chr12	15038440	15039432	993	*	4	8.67809e-08	0.000759931	0.0513074	0.00319844	-0.1165	-0.0730278	C12orf60, MGP, snoMe28S-Am2634
342	chr19	13211225	13211261	37	*	2	1.90463e-08	0.00167226	0.0187824	0.00321502	-0.238463	-0.219296	NA
343	chr1	112057879	112058750	872	*	6	2.59934e-10	0.00109574	0.0472642	0.00322715	-0.106886	-0.045686	snoU13, Y_RNA, SCARNA16, U1, SNORD112, SNORA63, SNORD46, SNORA2, SNORD81, U3, SNORA51, SNORA25, SNORA58, CKS1B, SCARNA20, SNORA67, U6, SNORA70, SNORA77, SNORA26, SNORA72, U8, SCARNA11, SNORA31, ADORA3, SNORA42, SNORA40, SNORD64, ACA64, SNORD78, snoU109, SNORD60, SNORD116
344	chr7	98626398	98626996	599	*	2	3.41885e-08	0.00168891	0.0184474	0.00322779	0.196283	0.0744577	AC004893.11, SMURF1
345	chr15	91447195	91447749	555	*	4	1.84404e-10	0.00105299	0.0363373	0.00322784	-0.146198	-0.0781357	MAN2A2
346	chr17	79047681	79047872	192	*	4	1.27236e-09	0.00107584	0.035914	0.00326162	-0.252845	-0.138408	NA
347	chr12	109234959	109235071	113	*	3	5.28252e-08	0.00115062	0.0326106	0.00326936	-0.230979	-0.168784	NA
348	chr5	139050159	139050415	257	*	2	5.12913e-08	0.0017213	0.0182423	0.00326996	-0.240606	-0.169035	CXXC5, SNORA27, SNORA68, SNORA57, 7SK, SNORD45, SNORD95
349	chr11	62310752	62311573	822	*	2	8.93496e-08	0.00175942	0.017483	0.00329509	0.106729	0.0700598	AHNAK, SNORD43
350	chr7	2152625	2154045	1421	*	7	1.25708e-08	0.00201639	0.049053	0.00330681	-0.179952	-0.0721245	MAD1L1
351	chr14	102394274	102394986	713	*	6	2.39792e-10	0.00213029	0.0574966	0.00331899	0.21147	0.132226	NA
352	chr6	169689773	169689939	167	*	3	3.71649e-09	0.00174169	0.023318	0.00332592	0.159277	0.105959	NA
353	chr15	58430391	58430682	292	*	3	4.93827e-10	0.00163481	0.0234168	0.00333425	0.178144	0.0832747	AQP9, ALDH1A2
354	chr20	44329922	44330841	920	*	3	1.13706e-06	0.00115157	0.0353574	0.00333566	0.16843	0.151425	WFDC13, WFDC10B
355	chr7	158664058	158664247	190	*	3	1.78136e-08	0.00141113	0.0278126	0.00334982	-0.147544	-0.104455	NA
356	chr16	21664231	21665238	1008	*	4	1.05112e-07	0.00110486	0.0431619	0.00337629	0.175608	0.122971	METTL9, IGSF6
357	chr19	50848114	50848461	348	*	2	1.8471e-07	0.00179433	0.0197111	0.00344612	0.228811	0.212088	NR1H2, NAPSB
358	chr8	11350853	11351135	283	*	2	6.03427e-09	0.00180813	0.0193554	0.00345318	0.231475	0.19613	BLK, SNORA7
359	chr8	141609380	141609470	91	*	2	2.90682e-09	0.00181716	0.0191136	0.00345707	-0.192688	-0.168304	NA
360	chr16	88679600	88679919	320	*	4	4.19323e-09	0.00102842	0.0393793	0.00346212	-0.152367	-0.0656732	ZC3H18
361	chr8	27941405	27941552	148	*	2	4.99626e-08	0.00184145	0.0196452	0.00351781	0.240138	0.17769	NA
362	chr14	81425912	81426577	666	*	5	2.01476e-10	0.00147422	0.042561	0.00352755	0.186484	0.0923083	TSHR, SNORA79, CEP128
363	chr12	1921115	1922067	953	*	3	1.16076e-05	0.00122141	0.0364114	0.00354469	0.207954	0.0375215	CACNA2D4
364	chr7	45019965	45020086	122	*	2	1.11995e-08	0.0018689	0.0194944	0.00355439	0.222598	0.209634	NA
365	chr7	47693630	47694857	1228	*	7	1.59317e-09	0.00197583	0.0609346	0.00357292	0.139927	0.0364372	C7orf65, SNORA22, SNORA15
366	chr12	104853100	104853274	175	*	2	4.22268e-09	0.00188119	0.0201651	0.0036023	-0.137982	-0.11386	NA
367	chr2	113542091	113542117	27	*	2	1.11818e-07	0.00189073	0.0200085	0.00361071	0.181954	0.174761	NA
368	chr13	111328783	111329221	439	*	2	2.30761e-07	0.00188634	0.0202026	0.00361201	0.217822	0.21232	SNORD36, CARS2
369	chr22	24549738	24550642	905	*	2	4.31385e-06	0.00190281	0.0196747	0.00361523	-0.205627	-0.172588	CABIN1
370	chr5	16737972	16738125	154	*	4	8.04406e-09	0.00102299	0.0416163	0.00362974	-0.120715	-0.0780446	NA
371	chr1	151825188	151826533	1346	*	6	4.12911e-11	0.0128233	0.0351395	0.0036395	0.108154	0.0311776	snoU13, Y_RNA, SCARNA16, SNORD112, SNORA63, U3, SNORA51, SNORA25, SNORA58, CKS1B, SCARNA20, SNORA67, U6, SNORA70, SNORA77, SNORA26, SNORA72, U8, SNORA31, SNORA42, SNORA40, THEM5, SCARNA4, SNORD64, ACA64, SNORD78, snoU109, SNORD60, SNORD116
372	chr13	92001440	92002454	1015	*	7	1.94876e-14	0.00830302	0.0376465	0.00368151	-0.24152	-0.0849347	SNORD36, MIR17HG
373	chr7	99954284	99954400	117	*	2	1.13016e-07	0.00194882	0.0204634	0.00372148	-0.205914	-0.163101	NA
374	chr22	39634386	39635187	802	*	3	2.73133e-08	0.00148406	0.0311818	0.00374929	-0.127982	-0.0951157	PDGFB
375	chr17	80740537	80741558	1022	*	6	4.67106e-16	0.0176816	0.0243811	0.00375944	-0.212692	-0.0752936	SNORA69, TBCD
376	chr5	150161299	150162068	770	*	2	3.90308e-07	0.00202578	0.01879	0.00376253	-0.164459	-0.157923	SMIM3, AC010441.1, SNORA68, SNORA57, SNORD45, SNORD95
377	chr17	32682770	32683481	712	*	5	9.0112e-11	0.00218865	0.0383108	0.00377215	0.198873	0.111336	SNORA69, CCL13
378	chr22	19879176	19880135	960	*	5	6.81158e-09	0.00113037	0.0582489	0.00379167	-0.200477	-0.121834	TXNRD2
379	chr3	52812033	52814643	2611	*	13	8.6304e-14	0.0053803	0.0440488	0.00380349	0.136429	0.02067	U7, SNORD77, ITIH1, SNORA33, SNORA81, SNORD66, SNORD5, SNORD38, SNORD63, Metazoa_SRP, SNORA18
380	chr12	132381683	132381984	302	*	3	4.2947e-09	0.00145159	0.0306824	0.00381134	-0.218926	-0.125844	ULK1
381	chr16	1521617	1521676	60	*	3	2.31697e-07	0.00129323	0.0403288	0.00386331	-0.153633	-0.125849	NA
382	chr13	114916698	114917640	943	*	7	2.46045e-10	0.00056436	0.0785542	0.00388666	0.162908	0.0737371	SNORD36
383	chr6	134757763	134758490	728	*	2	1.4362e-06	0.00205482	0.0205993	0.00389315	0.266997	0.242583	LINC01010, SNORD28, RP11-557H15.3, SNORA20
384	chr12	125197501	125198295	795	*	4	5.32461e-10	0.00289026	0.0319268	0.00394086	0.241593	0.104485	NA
385	chr6	11778902	11779941	1040	*	5	4.18963e-09	0.00370942	0.0346471	0.0039576	0.215036	0.130828	ADTRP, SNORA20
386	chr20	47874072	47874155	84	*	3	1.84041e-07	0.00139678	0.0381415	0.0039959	-0.103509	-0.0857799	NA
387	chr18	2916738	2917509	772	*	2	4.17636e-06	0.00210686	0.0212827	0.00400503	-0.171209	-0.140141	LPIN2
388	chr2	74612020	74612812	793	*	7	1.0399e-10	0.000718648	0.0610398	0.00400745	-0.118719	-0.07469	SNORA73, SNORA64, SNORD75, SNORA12, SNORA74, DCTN1-AS1, SNORA19, snR65, 5S_rRNA, SNORA4, SNORD11, SNORA41, SCARNA6, SNORD39, SNORD18, SNORA75, ACA59, DCTN1, SNORA48, SNORD56, SNORA43, SNORA1, Vault
389	chr19	707791	708469	679	*	2	9.32883e-13	0.00244266	0.0140973	0.00403138	-0.142966	-0.111872	PALM
390	chr7	632926	633202	277	*	3	7.96647e-10	0.00227883	0.0243686	0.00404088	-0.106518	-0.0724867	PRKAR1B
391	chr19	45417587	45418417	831	*	3	3.47917e-09	0.00235083	0.0238802	0.00405028	0.124721	0.0833323	APOC1
392	chr16	1415500	1416417	918	*	5	2.39412e-10	0.00221619	0.0443054	0.00409012	-0.151486	-0.0656721	UNKL
393	chr2	240225062	240225142	81	*	2	2.8087e-08	0.00218703	0.0204728	0.00409063	0.209908	0.159637	NA
394	chr15	101715276	101715819	544	*	3	2.49394e-07	0.00140233	0.0404361	0.00410839	-0.170729	-0.0832626	NA
395	chr5	150018914	150020338	1425	*	7	1.16285e-10	0.00526703	0.0473421	0.00410921	0.115741	-0.0107684	SYNPO, SNORA68, SNORA57, SNORD45, SNORD95
396	chr21	46348306	46349059	754	*	4	9.20467e-10	0.00166394	0.0340374	0.00412649	0.174704	0.102874	ITGB2-AS1, ITGB2
397	chr7	2769253	2770410	1158	*	4	6.77129e-11	0.00242394	0.0349007	0.0041535	-0.174006	-0.0967551	AMZ1, GNA12
398	chr8	134306801	134307728	928	*	4	1.0564e-09	0.00222031	0.0307495	0.00415579	-0.288784	-0.153579	NDRG1
399	chr2	16153454	16154325	872	*	5	5.52705e-08	0.000737178	0.0720551	0.00415852	0.124317	0.104526	SNORA73, SNORA64, SNORA74, snR65, SNORD18, AC010145.4, SNORA75, SNORA48, SNORD56, SNORA43
400	chr3	195946851	195947062	212	*	3	2.44552e-09	0.00288254	0.021273	0.00416772	-0.161807	-0.113311	SLC51A, PCYT1A, U4
401	chr19	48205483	48206119	637	*	3	1.53677e-11	0.00246604	0.0179954	0.004182	-0.152998	-0.0970596	CTD-2571L23.8, GLTSCR1
402	chr7	98602908	98603561	654	*	3	1.07893e-09	0.00209438	0.0272733	0.00420242	0.224315	0.129989	TRRAP
403	chr10	73471634	73472344	711	*	4	1.74682e-10	0.00205548	0.0345984	0.00422517	-0.22514	-0.113102	CDH23, SNORA71, SNORA17, C10orf105
404	chr22	50223573	50223663	91	*	2	3.57251e-07	0.0022486	0.0215781	0.00423858	0.205932	0.134143	NA
405	chr9	137301309	137302231	923	*	2	9.17651e-07	0.0023063	0.0200673	0.0042496	-0.197443	-0.122172	RXRA
406	chr19	2446487	2446633	147	*	2	2.18501e-07	0.00230619	0.0207238	0.00428403	-0.100575	-0.0919577	NA
407	chr11	104972078	104972474	397	*	2	3.48815e-07	0.00226528	0.0220038	0.00428452	0.169962	0.119622	CASP1, CARD16, CARD17
408	chr16	85600235	85600639	405	*	3	5.91183e-08	0.00165974	0.0340021	0.00431237	-0.164131	-0.120306	NA
409	chr1	153515502	153515539	38	*	2	1.46922e-08	0.00229339	0.0217192	0.00431432	0.246383	0.22152	NA
410	chr3	167370529	167371353	825	*	2	1.08262e-05	0.00232664	0.0226541	0.00441018	0.217256	0.197826	SNORA81, SNORD66, SNORD2, WDR49, SNORA18, U4
411	chr5	483459	483546	88	*	2	7.22117e-08	0.00236745	0.0225712	0.00446951	-0.107904	-0.0885873	NA
412	chr5	177740069	177740217	149	*	3	2.23977e-10	0.00775682	0.0167622	0.00448354	0.173156	0.105054	NA
413	chr10	22603999	22604242	244	*	2	1.87742e-10	0.00265048	0.0168554	0.00452793	-0.122121	-0.0939251	COMMD3, COMMD3-BMI1
414	chr20	4664695	4665569	875	*	2	2.91272e-06	0.00242524	0.0220949	0.00453467	-0.221808	-0.162822	NA
415	chr2	29343915	29344035	121	*	2	5.90852e-07	0.00240624	0.0229151	0.00454596	0.251111	0.22541	NA
416	chr7	101465705	101465759	55	*	2	2.34079e-07	0.00244296	0.0220171	0.00455765	-0.15099	-0.141282	NA
417	chr19	42703228	42703852	625	*	4	6.48958e-10	0.00235011	0.0326812	0.00458011	-0.125051	-0.045323	DEDD2
418	chr1	54358446	54359138	693	*	4	4.35027e-08	0.00141598	0.0476744	0.00458558	0.202131	0.103329	snoU13, Y_RNA, SCARNA16, U1, SCARNA18, SCARNA24, SNORD112, SNORA62, SNORA63, SNORD46, DIO1, SNORA2, SNORD81, U3, SNORA51, SNORA25, SNORA58, SCARNA20, SNORA67, U6, SNORA70, SNORA77, SNORA26, U8, SCARNA11, SNORA31, SNORA42, SNORA40, SNORD64, ACA64, snoU109, SNORD60, SNORD116
419	chr16	89003641	89004858	1218	*	3	2.13698e-10	0.00479724	0.0194767	0.00460619	-0.136368	-0.0729371	CBFA2T3, RP11-830F9.7
420	chr1	113500329	113500384	56	*	2	2.54357e-07	0.00247775	0.0221308	0.00461629	0.123108	0.093232	NA
421	chr11	33562503	33563377	875	*	4	6.13907e-08	0.00127558	0.0517611	0.00462194	-0.197465	-0.170314	KIAA1549L
422	chr7	44085357	44085568	212	*	2	1.69316e-08	0.00245963	0.0231531	0.00463992	0.17804	0.113122	DBNL, SNORA22, SNORA15
423	chr7	2119076	2120044	969	*	6	4.09608e-10	0.00102144	0.0720628	0.00464012	-0.10664	-0.061051	MAD1L1
424	chr16	85981310	85981947	638	*	6	7.92627e-10	0.00111433	0.0566256	0.00464104	0.161406	0.0650092	NA
425	chr17	80981575	80982625	1051	*	5	1.27309e-08	0.00290486	0.050347	0.00468439	-0.133877	-0.0803795	SNORA69, B3GNTL1
426	chr3	183749212	183749227	16	*	2	2.6064e-07	0.00249978	0.0228125	0.00468469	0.13606	0.118404	NA
427	chr17	76117687	76117767	81	*	2	6.25745e-07	0.00249907	0.0228498	0.00468548	-0.156733	-0.126619	NA
428	chr3	194826411	194826983	573	*	4	1.88101e-10	0.0199714	0.0325282	0.00469105	-0.201908	-0.130015	XXYLT1, U4
429	chr3	120401058	120401095	38	*	2	1.26828e-07	0.00254889	0.0220891	0.00472139	-0.10496	-0.0882825	NA
430	chr13	97794052	97794113	62	*	2	1.00766e-07	0.00270904	0.0184916	0.00472897	0.111677	0.0917496	NA
431	chr7	1051703	1052392	690	*	3	6.73104e-08	0.00167063	0.0417232	0.00476222	-0.177229	-0.150852	C7orf50
432	chr16	57180107	57180175	69	*	2	4.99626e-08	0.0026964	0.0194204	0.00477561	-0.18217	-0.135106	NA
433	chr14	64228599	64228624	26	*	2	4.73229e-07	0.00258566	0.0223199	0.00478907	-0.234473	-0.164461	NA
434	chr18	52625365	52625444	80	*	3	1.37483e-08	0.00249153	0.0280562	0.00479117	0.107481	0.0730778	NA
435	chr1	153332972	153333350	379	*	2	4.78251e-07	0.0025944	0.0225557	0.00481489	-0.177468	-0.0304027	snoU13, Y_RNA, SCARNA16, SNORD112, SNORA63, U3, SNORA51, SNORA25, S100A9, SNORA58, CKS1B, SCARNA20, SNORA67, U6, SNORA70, SNORA77, SNORA26, SNORA72, U8, SNORA31, SNORA42, SNORA40, SCARNA4, SNORD64, ACA64, SNORD78, snoU109, SNORD60, SNORD116
436	chr6	31525861	31525894	34	*	2	7.72802e-07	0.00255565	0.0237419	0.0048168	-0.113345	-0.0844963	NA
437	chr17	4081325	4082271	947	*	5	2.20413e-07	0.000910471	0.0729189	0.00486255	-0.227536	-0.119093	CYB5D2, ANKFY1
438	chr1	114524590	114525428	839	*	2	2.19067e-05	0.00258403	0.0239876	0.00487267	0.121793	0.0420394	snoU13, Y_RNA, SCARNA16, U1, SNORD112, SNORA63, SNORD46, SNORA2, SNORD81, U3, SNORA51, SNORA25, OLFML3, SNORA58, CKS1B, SCARNA20, SNORA67, U6, SNORA70, SNORA77, SNORA26, SNORA72, U8, SCARNA11, SNORA31, SNORA42, SNORA40, SNORD64, ACA64, SNORD78, snoU109, SNORD60, SNORD116
439	chr1	184944153	184944785	633	*	3	2.41784e-07	0.00169914	0.0432658	0.00490037	0.149563	0.0787093	snoU13, Y_RNA, SCARNA16, SNORD112, SNORA63, U3, SNORA51, SNORA25, SNORD59, SCARNA20, U6, SNORA70, SNORA77, SNORA26, SNORA72, U8, SNORA31, FAM129A, snoU109, SNORD60, SNORD116
440	chr9	130329156	130329588	433	*	2	7.75394e-07	0.00261794	0.0241709	0.00493401	0.124585	0.107807	FAM129B
441	chr19	3537694	3538338	645	*	2	6.3751e-08	0.00283058	0.019089	0.00493927	-0.128799	-0.0497898	FZR1, C19orf71
442	chr16	27237122	27237719	598	*	3	1.25034e-09	0.00338008	0.0242376	0.00494913	-0.113957	-0.0642358	NSMCE1
443	chr7	41742630	41743001	372	*	4	2.14274e-08	0.0012608	0.0588121	0.00495838	0.190196	0.113664	INHBA-AS1, SNORA22, SNORA15, AC005027.3, INHBA
444	chr21	34185927	34186122	196	*	3	9.19534e-08	0.00203353	0.0344095	0.00501375	-0.147904	-0.0902173	NA
445	chr21	43989966	43990356	391	*	3	2.50708e-07	0.00181695	0.040881	0.00506148	0.256991	0.156739	SLC37A1
446	chr11	65194933	65195039	107	*	4	7.4272e-09	0.00134337	0.0541768	0.00507892	0.108121	0.0799024	NA
447	chr18	615471	615936	466	*	3	8.91581e-08	0.00183153	0.0410201	0.00508639	0.126668	0.121594	CLUL1
448	chr1	27729801	27730185	385	*	4	1.68352e-08	0.0014678	0.055155	0.00509872	-0.112732	-0.0810601	snoU13, Y_RNA, SCARNA16, SCARNA21, U1, SCARNA17, SCARNA18, SNORD112, SNORA62, SNORA63, SNORD46, SNORA2, SNORD81, U3, SNORA51, SCARNA20, SNORA67, U6, SNORA70, SNORA77, SNORA26, U8, SCARNA11, SNORA31, SNORA42, SNORA40, SNORD64, ACA64, snoU109, SNORD60
449	chr9	38622360	38622748	389	*	4	7.84865e-14	0.00553102	0.0166629	0.00511198	-0.119686	-0.0484056	SNORA30, FAM201A
450	chr4	3387281	3387765	485	*	6	3.02828e-12	0.00434607	0.036755	0.00516779	0.203726	0.0791743	RGS12, SNORA3
451	chr7	2124092	2125029	938	*	5	8.86904e-16	0.0535693	0.0218424	0.00523754	-0.211263	-0.0984232	MAD1L1
452	chr8	129060815	129061665	851	*	6	6.51057e-09	0.000879262	0.0773617	0.00528173	0.143395	0.0866071	PVT1, MIR1207
453	chr12	133348116	133348293	178	*	2	1.30519e-07	0.00287965	0.0240038	0.0053225	-0.150473	-0.139415	NA
454	chr16	30976186	30976273	88	*	2	8.09932e-07	0.00290103	0.0235508	0.00532852	-0.163552	-0.100287	NA
455	chr1	27687074	27688462	1389	*	6	5.92172e-12	0.0105666	0.0323358	0.00537592	-0.117377	-0.0645443	snoU13, Y_RNA, SCARNA16, SCARNA21, U1, SCARNA17, SCARNA18, SNORD112, SNORA62, SNORA63, SNORD46, SNORA2, SNORD81, U3, SNORA51, SCARNA20, SNORA67, U6, SNORA70, SNORA77, SNORA26, U8, SCARNA11, MAP3K6, SNORA31, SNORA42, SNORA40, SNORD64, ACA64, snoU109, SNORD60
456	chr10	95123718	95123774	57	*	3	3.83481e-08	0.00358568	0.0259668	0.00538441	0.190348	0.138994	NA
457	chr16	30485383	30485966	584	*	6	3.77318e-09	0.00189526	0.0695338	0.00540158	0.152045	0.0560544	ITGAL
458	chr17	78747934	78748494	561	*	5	1.41345e-08	0.00173597	0.0544141	0.00542046	-0.173192	-0.11095	SNORA69, RPTOR
459	chr5	1474995	1476090	1096	*	4	3.20625e-07	0.00219649	0.0381302	0.00543049	-0.180862	-0.0733147	LPCAT1
460	chr3	48573748	48573819	72	*	2	1.39186e-06	0.00290041	0.0255407	0.00543723	-0.125033	-0.0817642	NA
461	chr13	114817820	114817960	141	*	2	7.85637e-07	0.00295195	0.0244776	0.00545737	-0.105976	-0.10106	NA
462	chr9	140703588	140704065	478	*	3	8.19622e-10	0.00547643	0.0218473	0.00546229	0.171991	0.108198	EHMT1
463	chr3	129032826	129032864	39	*	2	3.52043e-07	0.00294257	0.0249056	0.00546712	-0.110777	-0.101309	NA
464	chr4	41983611	41983716	106	*	2	1.17957e-07	0.00298695	0.0242533	0.00549676	-0.161987	-0.160481	NA
465	chr4	54928819	54928822	4	*	2	8.44598e-07	0.00294923	0.0254529	0.00550694	-0.19165	-0.188133	NA
466	chr2	64863442	64863651	210	*	3	5.57625e-09	0.00390232	0.0222633	0.00550864	-0.129252	-0.0860173	SNORA73, SNORA64, SNORD75, SNORA12, SNORA74, SNORA19, snR65, 5S_rRNA, SNORA4, SNORD11, SNORA41, SCARNA6, SNORD39, SNORD18, SNORA36, SNORA75, ACA59, SERTAD2, SNORA48, SNORD56, SNORA43, SNORA1, Vault
467	chr12	93966978	93967711	734	*	5	2.88454e-08	0.00159895	0.0616416	0.00551409	-0.166748	-0.0650657	SOCS2, SNORA9, snoMe28S-Am2634
468	chr20	4990320	4990973	654	*	2	4.93481e-06	0.00295647	0.0254904	0.00551996	0.208065	0.161684	SLC23A2
469	chr6	32784255	32784825	571	*	4	2.5684e-10	0.0047609	0.0320845	0.005527	0.227604	0.0856019	SNORA38, HLA-DOB, TAP2, SNORA20
470	chr14	24867164	24867954	791	*	4	1.87653e-10	0.00329436	0.0400833	0.0055321	-0.152564	-0.103858	NYNRIN, SNORA79
471	chr10	28570835	28571322	488	*	3	7.19777e-11	0.0142965	0.0167227	0.00555122	-0.158927	-0.0772422	SNORD115, MPP7
472	chr18	67624071	67625063	993	*	6	7.47034e-15	0.00546621	0.0279953	0.0055679	0.146519	0.0480327	CD226
473	chr12	57387039	57387318	280	*	2	3.44739e-07	0.00298241	0.0259273	0.00558279	-0.219645	-0.167337	GPR182, snoMe28S-Am2634
474	chr12	122235169	122235560	392	*	4	8.54406e-08	0.00161409	0.0534527	0.00558712	0.143298	0.0907498	RP11-347I19.8, SNORA9, RHOF, AC084018.1
475	chr12	96590115	96590670	556	*	2	1.38093e-06	0.0030068	0.0260071	0.0056242	-0.151258	-0.147614	ELK3, SNORA9, snoMe28S-Am2634
476	chr17	9967417	9967499	83	*	3	5.53562e-07	0.00204833	0.0431999	0.00563041	0.175972	0.123588	NA
477	chr8	131308633	131309621	989	*	4	7.30668e-12	0.00802305	0.0222754	0.0056471	-0.208841	-0.0768558	ASAP1
478	chr7	20233217	20233775	559	*	2	3.981e-06	0.00303506	0.0261028	0.00567235	0.189744	0.132536	SNORA15, MACC1
479	chr11	970389	970664	276	*	2	3.88621e-07	0.00305318	0.0262408	0.00570734	-0.169289	-0.163865	AP2A2
480	chr12	124911924	124912182	259	*	4	5.43893e-09	0.00729378	0.0370055	0.00577656	0.16427	0.115186	NCOR2
481	chr15	26044050	26044289	240	*	3	2.16249e-07	0.00211558	0.0447064	0.00584297	-0.176808	-0.127704	ATP10A
482	chr20	36147042	36150061	3020	*	49	9.45546e-23	9.06105e-05	0.128607	0.00587361	-0.117944	-0.0495206	NNAT, BLCAP
483	chr16	85989730	85990190	461	*	5	1.67618e-11	0.0223892	0.0300928	0.00589804	0.146579	0.0602424	NA
484	chr12	110252616	110252831	216	*	3	1.27724e-07	0.00223577	0.0411523	0.0059305	-0.156298	-0.0948591	SNORA9, TRPV4
485	chr7	98871769	98872169	401	*	2	2.8559e-09	0.00400699	0.0147341	0.00593492	-0.111582	-0.0163007	MYH16
486	chr3	124873768	124873848	81	*	2	2.11207e-06	0.00319995	0.026891	0.00596562	0.235905	0.221835	NA
487	chr16	88904469	88905749	1281	*	6	5.65594e-13	0.00348258	0.0299114	0.00596828	-0.120971	-0.0739567	GALNS
488	chr8	145651369	145651799	431	*	3	1.74685e-08	0.00339872	0.0286612	0.00597023	-0.218175	-0.121484	VPS28
489	chr16	85684821	85684853	33	*	2	3.12781e-07	0.00325301	0.0257848	0.00598178	-0.108285	-0.0803859	NA
490	chr17	7452926	7453377	452	*	2	1.32257e-08	0.00328572	0.0252261	0.00599623	0.241423	0.204114	TNFSF12, TNFSF12-TNFSF13
491	chr19	4542866	4543498	633	*	3	5.63577e-07	0.00222512	0.0444005	0.00602424	-0.130596	-0.0902261	SEMA6B
492	chr2	7171869	7172724	856	*	7	1.66668e-11	0.00717407	0.0480482	0.00602951	-0.118936	-0.0582733	SNORA73, RNF144A, SNORA64, snR65, SNORA48, SNORD56, SNORA43
493	chr1	159772162	159772194	33	*	2	4.05409e-06	0.0032385	0.0270545	0.00603306	0.187881	0.183594	NA
494	chr5	180256781	180256930	150	*	2	1.7385e-07	0.00347565	0.0222575	0.00606198	0.158477	0.124716	NA
495	chr22	43166139	43166347	209	*	3	3.49289e-07	0.00259679	0.0382261	0.00610943	0.121773	0.0895395	NA
496	chr17	4648566	4649076	511	*	5	9.14426e-11	0.00288587	0.0390899	0.00611063	-0.243117	-0.139431	ZMYND15
497	chr1	153507498	153507779	282	*	2	1.2258e-09	0.00335696	0.0271153	0.0062149	0.125868	0.125061	snoU13, Y_RNA, SCARNA16, SNORD112, SNORA63, U3, SNORA51, SNORA25, SNORA58, CKS1B, SCARNA20, SNORA67, U6, SNORA70, SNORA77, SNORA26, SNORA72, U8, SNORA31, SNORA42, SNORA40, S100A6, SCARNA4, SNORD64, ACA64, SNORD78, snoU109, SNORD60, SNORD116
498	chr7	1921523	1921576	54	*	2	1.48308e-06	0.00344123	0.0259332	0.00626825	-0.115123	-0.0794579	NA
499	chr6	32299649	32299676	28	*	2	8.64003e-07	0.00337966	0.0277116	0.00628327	0.226297	0.191079	NA
500	chr19	1154276	1155738	1463	*	7	2.40762e-10	0.00322453	0.0440421	0.00629683	0.100613	-0.0314009	SBNO2
501	chr1	226296868	226297528	661	*	5	3.45764e-09	0.00261388	0.0540485	0.00631069	0.178443	0.0501797	snoU13, Y_RNA, SNORD112, SNORA51, SNORA25, U8
502	chr8	142236917	142237359	443	*	4	9.71321e-09	0.00292154	0.0462716	0.00631646	-0.12858	-0.0818643	SLC45A4
503	chr5	75919188	75919850	663	*	5	1.34692e-09	0.00796694	0.0477135	0.00631963	-0.234533	-0.118512	IQGAP2, snoZ6, SNORA27, SNORA68, RPS23P5, SNORA57, 7SK, F2RL2, SNORD45
504	chr21	43098901	43099460	560	*	5	4.20192e-10	0.00245681	0.0444219	0.00633527	0.159201	0.0981957	LINC00111
505	chr21	45662813	45663171	359	*	2	1.87819e-07	0.00341745	0.0279011	0.00635106	-0.113055	-0.0694224	NA
506	chr10	114911615	114911652	38	*	2	1.00658e-07	0.00349413	0.0262588	0.00636624	0.178177	0.16098	NA
507	chr19	42592983	42593016	34	*	2	2.60743e-06	0.00346856	0.0277948	0.00642174	0.107068	0.0780233	NA
508	chr8	37743949	37744077	129	*	2	2.70446e-06	0.00351051	0.027988	0.0064959	0.237019	0.196159	NA
509	chr17	47592333	47592680	348	*	2	1.44731e-06	0.00358471	0.0266191	0.0065216	0.14021	0.111647	SNORA69, RP5-1029K10.2
510	chr10	118652838	118652981	144	*	2	2.11533e-06	0.00355587	0.027832	0.00655435	-0.139161	-0.0861255	NA
511	chr12	13256869	13257892	1024	*	4	1.34979e-08	0.00179201	0.0604351	0.00655547	0.163356	0.0902842	KIAA1467, GSG1, snoMe28S-Am2634
512	chr12	123350361	123351126	766	*	4	7.85528e-09	0.00182319	0.0595491	0.00656833	-0.11284	-0.0621923	RP11-463O12.3, SNORA9, VPS37B
513	chr4	86699705	86699962	258	*	2	2.30733e-06	0.00358408	0.02748	0.00657479	0.230932	0.16168	SNORD74, SNORD50, ARHGAP24, SNORA11, snoU2_19, SNORD65
514	chr1	150781434	150782303	870	*	3	1.82322e-07	0.00763068	0.0230499	0.00660785	0.229743	0.0883917	snoU13, Y_RNA, SCARNA16, SNORD112, SNORA63, U3, SNORA51, SNORA25, SNORA58, CKS1B, SCARNA20, SNORA67, U6, SNORA70, SNORA77, SNORA26, SNORA72, U8, SNORA31, SNORA42, SNORA40, CTSK, SCARNA4, SNORD64, ACA64, SNORD78, snoU109, SNORD60, SNORD116
515	chr2	29149895	29149902	8	*	2	1.90687e-06	0.00356639	0.0285074	0.00661015	-0.190298	-0.183071	NA
516	chr12	322214	323801	1588	*	16	1.80578e-14	0.00141761	0.0850157	0.0066134	0.136729	0.0638059	SLC6A12
517	chr7	1886277	1886597	321	*	3	8.65098e-08	0.00234584	0.0500226	0.00662894	-0.201941	-0.152203	AC110781.3, MAD1L1
518	chr4	185726782	185726836	55	*	2	1.68138e-07	0.0042536	0.0189328	0.00674653	0.257134	0.213506	NA
519	chr8	602097	602158	62	*	2	1.51075e-06	0.0037635	0.0264114	0.00676665	0.220945	0.188298	NA
520	chr19	2227429	2227699	271	*	2	1.3127e-08	0.00438336	0.0181312	0.00680374	0.163407	0.113831	DOT1L
521	chr19	46095477	46095562	86	*	2	2.53434e-07	0.0036876	0.0289211	0.00681621	-0.118022	-0.0857286	NA
522	chr2	235949554	235950763	1210	*	5	2.3409e-08	0.0070846	0.0416798	0.00685859	-0.20299	-0.0619676	SH3BP4, SNORD39
523	chr19	55172736	55174624	1889	*	11	2.2252e-12	0.0242728	0.0596846	0.0069254	0.171081	0.057141	LILRB4
524	chr13	114182159	114182218	60	*	2	6.20988e-09	0.0053625	0.0128185	0.0069359	-0.133349	-0.127838	NA
525	chr1	6035549	6036550	1002	*	4	4.25448e-08	0.0042512	0.0353524	0.00699243	-0.177915	-0.0917966	snoU13, Y_RNA, SNORD112, SNORA62, U3, SNORA51, SNORA70, SNORA26, U8, NPHP4, SNORA31, snoU109, SNORD60
526	chr6	166856056	166856094	39	*	2	3.99209e-06	0.00379709	0.0294054	0.0070089	-0.143621	-0.138164	NA
527	chr17	1617102	1617465	364	*	5	3.34886e-08	0.00135194	0.0849149	0.00705348	-0.10818	-0.0681927	MIR22HG
528	chr9	134612644	134613015	372	*	2	5.21767e-06	0.00384739	0.0297401	0.00710429	0.135046	0.134748	RAPGEF1
529	chr7	157646656	157648006	1351	*	6	5.3299e-09	0.00266991	0.0498362	0.00712201	0.250669	0.0467225	AC011899.9, PTPRN2
530	chr19	3369478	3370244	767	*	6	4.21319e-09	0.00171244	0.0666475	0.00712434	-0.167807	-0.0694078	NFIC
531	chr13	113348391	113348722	332	*	2	3.45295e-06	0.003892	0.0290892	0.00713002	0.144954	0.0953293	SNORD36, ATP11A
532	chr1	242162802	242163517	716	*	4	4.05349e-09	0.00433355	0.0390607	0.00715399	0.250801	0.133409	Y_RNA, SNORD112, SNORA25, MAP1LC3C
533	chr7	965485	965534	50	*	2	5.48304e-07	0.00388954	0.0299197	0.00717811	-0.149768	-0.14711	NA
534	chr10	129794994	129795003	10	*	2	2.94707e-06	0.00391523	0.0298859	0.00721428	-0.124001	-0.11501	NA
535	chr2	219125693	219126018	326	*	3	4.3884e-08	0.0057639	0.0267411	0.00722294	0.12528	0.0978435	GPBAR1, SCARNA6, SNORD39, SNORA75, SNORA48
536	chr15	45027253	45028595	1343	*	6	3.92974e-08	0.0130803	0.0557994	0.00725209	0.14477	0.0761979	TRIM69
537	chr13	113375848	113376010	163	*	2	2.95612e-06	0.00402767	0.0281849	0.00726822	0.118936	0.0909147	NA
538	chr14	35871715	35872393	679	*	3	3.77388e-09	0.00381775	0.0333381	0.00727818	0.184752	0.126284	SNORA79, NFKBIA
539	chr2	219124263	219124271	9	*	2	3.0184e-06	0.00399557	0.0295495	0.00731198	0.223146	0.198653	NA
540	chr2	99439533	99439997	465	*	4	1.0665e-08	0.00616494	0.0384648	0.00734681	-0.104403	-0.0492848	SNORA73, SNORA64, SNORA12, SNORA74, SNORA19, snR65, 5S_rRNA, SNORA4, SNORD11, SNORA41, SCARNA6, SNORD39, SNORA75, ACA59, KIAA1211L, SNORA48, SNORD56, SNORA43, SNORA1, Vault
541	chr14	93532563	93532632	70	*	2	1.07562e-06	0.00398943	0.0303293	0.00735209	-0.122268	-0.0877925	NA
542	chr1	7021611	7022284	674	*	5	8.35993e-09	0.00576427	0.0604007	0.00736525	-0.110547	-0.0402397	snoU13, CAMTA1, Y_RNA, SNORD112, SNORA62, U3, SNORA51, SNORA70, SNORA26, U8, SCARNA11, SNORA31, SNORA42, snoU109, SNORD60
543	chr5	172195602	172196746	1145	*	4	1.93888e-06	0.00546657	0.0378883	0.00737292	0.170637	0.077334	RP11-779O18.3, DUSP1, SNORD95
544	chr10	3509710	3509758	49	*	2	4.35544e-06	0.00400337	0.0303535	0.00737432	0.146123	0.142197	NA
545	chr11	33308269	33308345	77	*	2	3.81739e-06	0.00405591	0.0292475	0.00738076	-0.236491	-0.226513	NA
546	chr16	1545088	1545779	692	*	4	1.02313e-07	0.00238788	0.0588726	0.00739198	-0.100806	-0.0667078	TELO2
547	chr1	40024971	40025415	445	*	4	1.67817e-07	0.00197562	0.0683182	0.00744509	0.112154	0.0915647	snoU13, Y_RNA, SCARNA16, SCARNA21, U1, SCARNA17, SCARNA18, SCARNA24, SNORD112, SNORA62, SNORA63, SNORD46, SNORA2, SNORD81, U3, SNORA51, SNORA25, SCARNA20, SNORA67, U6, SNORA70, SNORA77, SNORA26, U8, SCARNA11, PPIEL, SNORA31, SNORA42, SNORA40, SNORD64, ACA64, snoU109, SNORD60
548	chr19	3191211	3191412	202	*	2	1.00591e-06	0.00408885	0.0296249	0.00745379	-0.131341	-0.0858858	NCLN
549	chr11	59822727	59822765	39	*	2	1.05927e-06	0.00409587	0.0303144	0.00750885	-0.16508	-0.127988	NA
550	chr1	14029875	14032034	2160	*	6	2.03542e-06	0.00566504	0.0770558	0.00753603	-0.227306	-0.0709393	snoU13, Y_RNA, SCARNA16, PRDM2, SCARNA21, SNORD112, SNORA62, SNORA2, U3, SNORA51, SCARNA20, SNORA67, U6, SNORA70, SNORA77, SNORA26, U8, SCARNA11, SNORA31, SNORA42, SNORA40, ACA64, snoU109, SNORD60
551	chr4	85604328	85604949	622	*	2	4.24573e-06	0.00411708	0.0303009	0.00753926	0.233071	0.207946	SNORD74, SNORD50, SNORA11, WDFY3, snoU2_19, SNORD65
552	chr1	3098864	3100143	1280	*	5	7.65218e-08	0.00270095	0.0509513	0.00758192	-0.112439	-0.0595641	PRDM16, snoU13, Y_RNA, SNORA51, SNORA70, snoU109, SNORD60
553	chr6	2768054	2768616	563	*	2	1.56323e-06	0.00441773	0.0258764	0.00763728	-0.116599	-0.0970647	WRNIP1
554	chr8	1872335	1872355	21	*	2	4.89421e-06	0.0041626	0.0309926	0.00765078	-0.117793	-0.112651	NA
555	chr8	145578911	145579317	407	*	3	8.08253e-10	0.00899819	0.0249731	0.00767738	-0.157202	-0.106427	SLC52A2, TMEM249, GS1-393G12.13, FBXL6
556	chr17	3906858	3908241	1384	*	7	1.71949e-11	0.0110375	0.054012	0.00772369	-0.142058	-0.0589439	ZZEF1
557	chr19	3688036	3688477	442	*	3	2.03689e-07	0.00341794	0.0420701	0.0077572	-0.155113	-0.11003	PIP5K1C
558	chr1	23697258	23698143	886	*	5	1.6748e-07	0.00195092	0.0682227	0.00779935	0.170828	0.102247	snoU13, Y_RNA, SCARNA16, SCARNA21, U1, C1orf213, SCARNA17, SCARNA18, SNORD112, SNORA62, SNORA63, SNORA2, SNORD81, U3, SNORA51, SCARNA20, SNORA67, U6, SNORA70, SNORA77, SNORA26, U8, SCARNA11, SNORA31, SNORA42, SNORA40, ACA64, snoU109, SNORD60
559	chr7	100028402	100029046	645	*	3	2.92442e-08	0.00376309	0.0300108	0.00789499	-0.212437	-0.109906	MEPCE
560	chr11	67764105	67765204	1100	*	7	4.75675e-10	0.00404793	0.0633549	0.00794052	0.148762	0.0539506	UNC93B1, SNORD43
561	chr11	1807232	1807333	102	*	2	6.11591e-06	0.00436559	0.0313744	0.00797482	0.168909	0.165791	NA
562	chr6	31894990	31895598	609	*	8	5.18659e-10	0.00963937	0.0704554	0.00797767	0.142957	0.0650585	SNORA38, C2, CFB, SNORA20
563	chr1	120255941	120255992	52	*	2	5.23571e-08	0.00497911	0.0221908	0.00799408	-0.166092	-0.123752	NA
564	chr9	139643351	139644102	752	*	2	5.63105e-08	0.00542533	0.0184769	0.00801421	-0.152474	-0.107406	LCN6
565	chr17	81047183	81047941	759	*	4	1.1953e-10	0.0121643	0.0283668	0.00801909	0.17591	0.0938506	SNORA69, METRNL
566	chr13	113528166	113528751	586	*	3	6.97877e-08	0.0040847	0.0371697	0.00802538	-0.183562	-0.121076	SNORD36, ATP11A
567	chr2	240040089	240040290	202	*	3	4.83507e-07	0.00294565	0.0532218	0.0080581	0.154806	0.122162	HDAC4
568	chr17	1552970	1554059	1090	*	11	1.17136e-13	0.00459623	0.0715919	0.00806261	0.14931	0.047549	RILP
569	chr1	201437101	201437298	198	*	2	5.03623e-07	0.00447851	0.0303649	0.00806956	0.158864	0.153749	NA
570	chr8	41522721	41523480	760	*	6	7.43573e-09	0.00669674	0.056358	0.00809781	0.170605	0.0760496	RP11-930P14.1, SNORA7, ANK1
571	chr22	20019674	20019887	214	*	3	6.07699e-07	0.00313111	0.0477534	0.00813754	-0.164135	-0.125497	TANGO2, MIR185
572	chr7	2874522	2874595	74	*	3	1.59536e-06	0.00320193	0.0492829	0.00819799	-0.152897	-0.125897	NA
573	chr7	77423414	77423512	99	*	2	7.36772e-06	0.00451968	0.0323364	0.00826497	0.216951	0.201807	NA
574	chr8	17017479	17018331	853	*	3	2.87157e-07	0.00330386	0.0452468	0.00829008	-0.142367	-0.0872604	ZDHHC2, SNORA7
575	chr19	4374239	4374567	329	*	2	3.99486e-06	0.00459959	0.0311415	0.00829901	-0.211448	-0.165235	SH3GL1
576	chr8	145008110	145008957	848	*	5	3.76188e-09	0.00235203	0.0565565	0.00832116	0.291582	0.168909	PLEC
577	chr1	17951184	17951330	147	*	2	2.46754e-06	0.00465145	0.0310677	0.00836825	0.205888	0.16571	NA
578	chr8	26308815	26309176	362	*	2	6.13399e-06	0.00460797	0.0321597	0.00838224	0.141683	0.123243	BNIP3L, SNORA7
579	chr16	89367859	89368367	509	*	2	6.62885e-06	0.00461496	0.0321228	0.00838989	-0.143256	-0.093435	ANKRD11
580	chr10	105213309	105213818	510	*	2	1.07215e-07	0.00464013	0.031994	0.00841759	-0.142885	-0.0911613	RP11-225H22.4, SNORA17, CALHM2, CALHM1
581	chr8	134249790	134250016	227	*	3	3.55414e-08	0.0058749	0.0318285	0.00842636	0.17973	0.119728	NDRG1
582	chr16	75286915	75287019	105	*	2	2.03196e-06	0.00462406	0.0326312	0.00843787	0.117499	0.11493	NA
583	chr4	2944050	2944692	643	*	5	3.84988e-09	0.008138	0.0556992	0.00844371	0.209068	0.094287	NOP14-AS1, SNORA3, NOP14
584	chr14	104195666	104196038	373	*	3	1.65597e-08	0.00416556	0.0327842	0.00849292	-0.134852	-0.0977114	ZFYVE21
585	chr10	13748985	13749625	641	*	9	6.17687e-11	0.00376176	0.082118	0.00849717	-0.195359	-0.0745863	FRMD4A
586	chr2	220074208	220074531	324	*	2	8.05485e-06	0.00466896	0.0327332	0.00851048	-0.169429	-0.148531	SCARNA6, SNORD39, SNORA75, SNORA48
587	chr17	61042718	61043343	626	*	5	1.44037e-08	0.00665353	0.0628416	0.00856787	0.19463	0.109029	SNORA69, RP11-180P8.1
588	chr10	90641389	90642003	615	*	2	4.83782e-06	0.00484737	0.0301302	0.00857501	-0.163662	-0.122887	STAMBPL1, SNORA17
589	chr11	60049447	60050143	697	*	3	6.88906e-06	0.00317756	0.0537758	0.00858017	0.201741	0.179532	MS4A4A, SNORD43
590	chr18	45458698	45459276	579	*	2	5.58641e-09	0.00578146	0.0204281	0.00869353	0.107397	0.0317798	SNORD23, SMAD2
591	chr16	374924	375541	618	*	4	6.78293e-08	0.00263541	0.0597829	0.00870806	-0.1408	-0.0908172	AXIN1
592	chr5	138723394	138723816	423	*	2	1.07959e-05	0.00477616	0.0333847	0.00871175	-0.128091	-0.102872	SNORA27, SNORA68, SNORA57, 7SK, MZB1, SNORD45, SNORD95
593	chr12	52403511	52404422	912	*	6	2.52623e-09	0.0089505	0.0615087	0.00879113	-0.151877	-0.0892728	GRASP, snoMe28S-Am2634
594	chr16	27438618	27438621	4	*	2	2.40812e-07	0.00501301	0.0310276	0.00887754	0.144982	0.134529	NA
595	chr10	112260509	112260867	359	*	2	6.47496e-07	0.00536204	0.0259452	0.00888057	0.239224	0.14143	DUSP5, SNORA17
596	chr3	127473609	127473755	147	*	2	1.28192e-05	0.00491205	0.0339415	0.0089487	0.224018	0.174263	NA
597	chr17	143233	143285	53	*	2	9.99429e-06	0.00496695	0.0341429	0.00904283	-0.155057	-0.123465	NA
598	chr1	17944356	17944660	305	*	3	5.37554e-07	0.00428439	0.0395894	0.00920267	0.228047	0.11522	snoU13, Y_RNA, SCARNA16, SCARNA21, U1, ARHGEF10L, SNORD112, SNORA62, SNORA63, SNORA2, U3, SNORA51, SCARNA20, SNORA67, U6, SNORA70, SNORA77, SNORA26, U8, SCARNA11, SNORA31, SNORA42, SNORA40, ACA64, snoU109, SNORD60
599	chr7	55638230	55638724	495	*	2	2.3831e-06	0.00513378	0.0331002	0.00920799	0.143415	0.0952202	SNORA22, SNORA15, VOPP1
600	chr13	113841719	113841799	81	*	2	1.05942e-05	0.00508624	0.0344552	0.00923848	0.112171	0.10721	NA
601	chr6	33246895	33247509	615	*	11	1.44076e-16	0.0382521	0.0525598	0.00924723	0.161958	0.0458309	SNORA38, B3GALT4, WDR46, SNORA20
602	chr13	48478546	48478591	46	*	2	6.97981e-06	0.00524005	0.0316906	0.00924768	0.178757	0.139669	NA
603	chr19	50464713	50464887	175	*	3	2.5786e-06	0.00356182	0.0535223	0.00926973	0.193051	0.138587	NA
604	chr15	40642998	40643142	145	*	2	4.4133e-06	0.00521712	0.0324212	0.00927389	-0.139908	-0.130918	NA
605	chr11	59951557	59952153	597	*	4	1.30231e-10	0.0169426	0.0315417	0.00928595	0.114567	0.0688376	MS4A6A, SNORD43
606	chr1	153581750	153581793	44	*	2	2.00567e-05	0.00517973	0.0333838	0.0092949	0.116807	0.0830779	NA
607	chr21	35883588	35884508	921	*	5	3.23842e-08	0.00268449	0.0586043	0.0093208	0.229833	0.0949131	KCNE1
608	chr2	240866924	240867059	136	*	2	5.77231e-06	0.00513433	0.0347051	0.00932612	0.188095	0.15185	NA
609	chr12	124876433	124876650	218	*	2	2.57061e-06	0.00552579	0.0292291	0.00941972	-0.124983	-0.0942286	NCOR2
610	chr15	72690640	72690734	95	*	2	3.51759e-06	0.00530764	0.0327261	0.00942527	0.150115	0.121623	NA
611	chr6	31607340	31607648	309	*	5	3.94751e-08	0.00461699	0.0676718	0.00943821	-0.162599	-0.0626486	SNORA38, BAG6, SNORA20
612	chr11	2677341	2677768	428	*	2	7.6065e-06	0.0052416	0.0346318	0.00947619	-0.184433	-0.184105	LSP1, KCNQ1, KCNQ1OT1
613	chr1	158259268	158259926	659	*	3	2.0627e-07	0.00534703	0.0335233	0.00949759	0.158098	0.089792	snoU13, Y_RNA, SCARNA16, SNORD112, SNORA63, U3, SNORA51, SNORA25, SNORD59, CD1C, SCARNA20, SNORA67, U6, SNORA70, SNORA77, SNORA26, SNORA72, U8, SNORA31, SNORA40, SNORD64, ACA64, SNORD78, snoU109, SNORD60, SNORD116
614	chr4	15779392	15780306	915	*	8	3.45671e-13	0.0249513	0.0482685	0.00951052	-0.219069	-0.0544775	CD38, SNORA3
615	chr20	37854269	37854477	209	*	2	1.54222e-06	0.00548013	0.0311588	0.00953372	0.136804	0.0879725	RP4-705O1.1
616	chr19	35819775	35820181	407	*	6	1.2149e-08	0.0049984	0.066254	0.00957113	-0.187124	-0.0700679	CD22
617	chr17	79024087	79024718	632	*	3	7.86874e-09	0.00520262	0.0282939	0.00959582	0.209507	0.0813712	SNORA69, BAIAP2
618	chr15	55665153	55665236	84	*	2	4.03473e-06	0.00558478	0.0303203	0.00960005	-0.146164	-0.140476	NA
619	chr19	17190259	17190397	139	*	2	4.61739e-06	0.00570674	0.0288944	0.0096247	0.237942	0.157593	NA
620	chr17	79428036	79428404	369	*	3	9.96268e-08	0.00650803	0.0342099	0.00968153	-0.106214	-0.0747928	SNORA69, RP11-1055B8.7, RP11-1055B8.8
621	chr3	38991907	38992200	294	*	2	1.24769e-05	0.00535009	0.0352983	0.00968155	0.227752	0.162893	U7, SNORD77, SNORA33, SNORA81, SNORD5, SCN11A, SNORD38, SNORD63, Metazoa_SRP, SNORA18
622	chr1	152118345	152118444	100	*	2	5.87185e-06	0.0056659	0.0301554	0.00969294	0.215798	0.145633	NA
623	chr8	21914287	21915184	898	*	5	3.58429e-08	0.00459177	0.0568795	0.00974284	-0.137527	-0.06602	DMTN, SNORA7
624	chr16	57391655	57392198	544	*	4	2.73977e-07	0.00298392	0.0620573	0.00978779	0.194947	0.109343	CCL22, SNORD111, SNORD33
625	chr17	38221639	38222062	424	*	2	8.54563e-06	0.00548761	0.0342297	0.00979751	-0.164026	-0.152479	SNORA69, THRA
626	chr8	8820844	8821258	415	*	4	4.4585e-07	0.00274418	0.0731776	0.00981805	-0.17956	-0.124868	RP11-62H7.2, SNORA7
627	chr1	19652788	19653075	288	*	2	1.04726e-05	0.00550239	0.034558	0.00984401	-0.108333	-0.0829839	snoU13, Y_RNA, SCARNA16, SCARNA21, U1, PQLC2, SNORD112, SNORA62, SNORA63, SNORA2, SNORD81, U3, SNORA51, SCARNA20, SNORA67, U6, SNORA70, SNORA77, SNORA26, U8, SCARNA11, SNORA31, SNORA42, SNORA40, ACA64, snoU109, SNORD60
628	chr7	5458719	5458901	183	*	2	1.91452e-06	0.00557932	0.0333598	0.00985667	-0.192775	-0.123776	NA
629	chr12	121615078	121615201	124	*	2	7.58263e-06	0.00567107	0.0320012	0.0098677	0.233838	0.193144	NA
630	chr14	105936300	105936409	110	*	2	5.23134e-06	0.00572375	0.0312481	0.00987156	-0.139378	-0.0860298	NA
631	chr12	122230490	122230972	483	*	2	1.75974e-06	0.00561119	0.0334204	0.00990606	-0.197463	-0.138521	SNORA9, RHOF
632	chr1	223407010	223407095	86	*	2	1.83077e-09	0.00931151	0.0126099	0.00991923	0.10375	0.078694	NA
633	chr16	31075618	31075842	225	*	2	7.59659e-06	0.00581439	0.0314736	0.0100141	-0.195282	-0.118499	ZNF668, AC135050.5
634	chr9	132598774	132598917	144	*	3	6.39297e-07	0.0049688	0.0434046	0.0100244	-0.130825	-0.0675212	NA
635	chr8	129160931	129161288	358	*	2	3.41942e-06	0.00563119	0.0345507	0.0100257	0.188683	0.134516	MIR1208
636	chr11	94882829	94883919	1091	*	7	3.9767e-11	0.0117059	0.0635412	0.0100334	-0.12432	-0.050902	RP11-712B9.2
637	chr18	21596915	21597505	591	*	3	1.35845e-08	0.012493	0.0251871	0.0100785	-0.141964	-0.0779739	TTC39C, SNORD23
638	chr11	1871101	1871244	144	*	2	5.26177e-06	0.0060579	0.029481	0.0101389	0.133503	0.112742	NA
639	chr12	65671664	65672743	1080	*	9	3.96216e-21	0.0169573	0.0279212	0.0101878	-0.167039	-0.0313313	MSRB3, snoMe28S-Am2634
640	chr10	45473712	45474372	661	*	3	1.02122e-07	0.00500654	0.0417742	0.0102047	-0.157152	-0.122586	RASSF4, SNORA71, C10orf10
641	chr15	90727560	90728569	1010	*	11	1.00616e-13	0.006239	0.0751266	0.0102991	0.11809	0.0455122	SEMA4B
642	chr4	3432342	3432546	205	*	3	1.76477e-07	0.00390257	0.0575652	0.0103075	-0.108911	-0.101578	RGS12, SNORA3
643	chr17	32645748	32646156	409	*	5	5.35425e-08	0.00440999	0.0624591	0.0104351	0.16831	0.109363	SNORA69, CCL8
644	chr4	160188727	160188736	10	*	2	9.20895e-06	0.00597742	0.0342967	0.0104874	0.195427	0.185871	NA
645	chr17	78753273	78754090	818	*	6	2.32351e-10	0.00417544	0.0539591	0.0105385	-0.137068	-0.0692531	SNORA69, RPTOR
646	chr1	152009711	152010183	473	*	4	1.24814e-09	0.0586962	0.0381561	0.0105516	0.169369	0.0993569	snoU13, Y_RNA, SCARNA16, SNORD112, SNORA63, U3, SNORA51, SNORA25, NBPF18P, SNORA58, CKS1B, SCARNA20, SNORA67, U6, SNORA70, SNORA77, SNORA26, SNORA72, U8, SNORA31, SNORA42, SNORA40, S100A11, SCARNA4, SNORD64, ACA64, SNORD78, snoU109, SNORD60, SNORD116
647	chr1	46766431	46766957	527	*	2	3.89373e-06	0.00604604	0.0346545	0.0106129	-0.192825	-0.123172	snoU13, Y_RNA, SCARNA16, U1, SCARNA17, SCARNA18, SCARNA24, SNORD112, SNORA62, SNORA63, SNORD46, SNORA2, SNORD81, U3, SNORA51, SNORA25, SCARNA20, SNORA67, U6, SNORA70, SNORA77, SNORA26, U8, SCARNA11, LRRC41, SNORA31, SNORA42, SNORA40, SNORD64, ACA64, snoU109, SNORD60, SNORD116
648	chr19	11406819	11406993	175	*	3	3.86144e-08	0.00455813	0.0458399	0.0106162	-0.165043	-0.0998832	NA
649	chr8	101912017	101912325	309	*	3	7.35861e-08	0.0406594	0.0244995	0.0107314	0.208213	0.0633897	SNORA32
650	chr3	197272311	197272328	18	*	2	4.75211e-06	0.00674141	0.0281474	0.0108411	-0.172954	-0.141397	NA
651	chr17	908690	909300	611	*	3	1.18575e-11	0.0231149	0.0222201	0.0108946	-0.125137	-0.0795716	ABR
652	chr21	45565328	45565564	237	*	2	1.13838e-05	0.00608973	0.0378032	0.0109332	0.209025	0.183747	C21orf33
653	chr15	86315115	86315211	97	*	3	1.85411e-06	0.00406327	0.0624409	0.0109659	-0.104361	-0.0916553	NA
654	chr7	97923799	97923834	36	*	2	7.33083e-07	0.0062157	0.0362884	0.0109876	-0.10774	-0.102316	NA
655	chr10	73533891	73534338	448	*	4	9.45075e-09	0.00812945	0.0497466	0.0109969	-0.142964	-0.0809788	CDH23, SNORA71, SNORA17, C10orf54
656	chr12	6486598	6487677	1080	*	7	2.76564e-11	0.0561643	0.0458521	0.0110362	0.194719	0.0842181	LTBR, SCNN1A
657	chr11	2848310	2848492	183	*	2	1.97048e-06	0.00628835	0.0356834	0.0110364	-0.137424	-0.0852544	NA
658	chr9	130911577	130911792	216	*	2	8.4565e-06	0.00619701	0.0382611	0.0111222	-0.210165	-0.2038	LCN2
659	chr17	80832836	80834089	1254	*	6	7.18533e-10	0.0140249	0.0589942	0.0111314	-0.227155	-0.119309	SNORA69, TBCD
660	chr1	27961017	27962412	1396	*	10	1.2746e-13	0.016454	0.0563505	0.0111439	-0.138779	-0.0460927	snoU13, Y_RNA, SCARNA16, SCARNA21, U1, SCARNA17, SCARNA18, SNORD112, SNORA62, SNORA63, SNORD46, SNORA2, SNORD81, U3, SNORA51, SCARNA20, SNORA67, U6, SNORA70, SNORA77, SNORA26, U8, SCARNA11, FGR, SNORA31, SNORA42, SNORA40, SNORD64, ACA64, snoU109, SNORD60
661	chr17	7791319	7792674	1356	*	9	1.80085e-12	0.0175866	0.056457	0.011193	-0.121406	0.0130468	CHD3
662	chr3	69435618	69436045	428	*	3	6.22774e-07	0.00483381	0.051979	0.0113253	-0.109567	-0.0430378	U7, SNORD77, SNORA33, SNORA81, SNORD66, SNORD2, SNORD5, SNORD38, SNORD63, FRMD4B, SNORA24, Metazoa_SRP, SNORA18
663	chr14	103412853	103412980	128	*	2	2.98812e-07	0.0079113	0.0227356	0.0113319	0.146511	0.0831211	NA
664	chr3	46718941	46719625	685	*	4	4.99626e-08	0.00515211	0.0556314	0.0113445	0.112464	0.0588191	U7, SNORD77, SNORA33, SNORA81, SNORD5, ALS2CL, SNORD38, SNORD63, Metazoa_SRP, SNORA18
665	chr10	81708991	81709191	201	*	2	7.2487e-06	0.00669777	0.0334444	0.0113771	-0.123297	-0.084761	MBL1P, SNORA17, SFTPD
666	chr2	239288872	239289051	180	*	2	6.49547e-07	0.00847317	0.0210422	0.0115548	-0.108752	-0.0872964	NA
667	chr11	65343833	65344604	772	*	4	9.99683e-11	0.0322343	0.0349628	0.0115711	0.145178	0.0629868	EHBP1L1, SNORD43
668	chr3	53781065	53781107	43	*	2	2.19024e-05	0.00645574	0.0393554	0.0115778	0.135228	0.123713	NA
669	chr8	22500401	22501100	700	*	4	3.30829e-07	0.00405466	0.059125	0.0115786	-0.155707	-0.0827049	SNORA7, BIN3
670	chr16	3306524	3307326	803	*	5	3.00398e-07	0.00570332	0.0668879	0.0115975	0.152375	0.10387	MEFV
671	chr17	80273242	80273685	444	*	4	2.09883e-08	0.0161862	0.0442542	0.0116538	-0.100829	-0.0630347	SNORA69, CD7
672	chr19	10449942	10450323	382	*	3	1.48684e-07	0.0107248	0.0313632	0.0116836	-0.216546	-0.097903	ICAM3
673	chr7	47556811	47556928	118	*	2	1.21345e-05	0.00686855	0.0342707	0.0116852	-0.211129	-0.184329	NA
674	chr10	78647640	78647708	69	*	2	2.1735e-06	0.00747757	0.0279592	0.0116899	0.137147	0.116323	NA
675	chr17	79816504	79816559	56	*	2	2.15867e-05	0.00656542	0.0396473	0.0117572	-0.139872	-0.13592	NA
676	chr10	6268277	6268474	198	*	3	1.00213e-07	0.0240987	0.0258247	0.0117988	-0.134966	-0.0655821	NA
677	chr19	1069102	1069320	219	*	2	5.59821e-08	0.00845948	0.0225146	0.0118412	-0.152769	-0.117452	HMHA1
678	chr10	70863693	70863740	48	*	3	2.96493e-06	0.00510578	0.0494851	0.0119351	-0.104274	-0.087678	NA
679	chr7	2607232	2607424	193	*	2	4.37048e-06	0.00730118	0.0319276	0.0119842	-0.202984	-0.149688	NA
680	chr1	26685715	26685827	113	*	2	4.07388e-06	0.00687006	0.0386727	0.0121023	-0.100907	-0.0983589	NA
681	chr12	133072748	133073533	786	*	5	2.08466e-08	0.00405438	0.0534162	0.0121118	-0.124706	-0.0448831	FBRSL1
682	chr1	2035780	2036643	864	*	5	2.19829e-07	0.0216875	0.0450566	0.0121569	-0.205549	-0.108748	PRKCZ, snoU13, Y_RNA
683	chr19	46525566	46526675	1110	*	10	2.52488e-11	0.00647607	0.0814599	0.0122137	-0.15005	-0.0477004	PGLYRP1
684	chr3	42631429	42631642	214	*	3	1.07823e-08	0.01862	0.0295833	0.0122439	-0.166976	-0.0882672	U7, SS18L2, SNORD77, SNORA33, SNORA81, SNORD5, SEC22C, SNORD38, SNORD63, Metazoa_SRP, SNORA18
685	chr7	36022276	36022841	566	*	5	9.64155e-09	0.00849441	0.0487001	0.0122857	-0.189557	-0.113244	SNORA15
686	chr5	33997223	33997484	262	*	3	7.74407e-07	0.0132617	0.032071	0.0123707	-0.159307	-0.0912261	SNORA27, SNORA68, RPS23P5, AMACR, RP11-1084J3.4, RP11-1084J3.3, SNORA57, 7SK, SNORD45
687	chr8	142222314	142222685	372	*	3	3.87957e-08	0.0177883	0.0262527	0.0124084	-0.238932	-0.114297	SLC45A4
688	chr20	62198469	62200285	1817	*	9	1.99506e-07	0.00243976	0.1022	0.0124627	-0.101695	-0.0507249	HELZ2
689	chr11	47290188	47290281	94	*	2	1.5298e-05	0.00698109	0.041084	0.0124642	-0.109658	-0.0687423	NA
690	chr14	105750534	105750676	143	*	2	1.50839e-06	0.00752211	0.03381	0.0124794	-0.123748	-0.0775328	NA
691	chr4	8230689	8230847	159	*	3	2.67545e-07	0.0065405	0.0367632	0.0124986	-0.101247	-0.0664824	NA
692	chr16	89488963	89489058	96	*	2	1.94069e-05	0.00728911	0.0373593	0.012551	0.184885	0.0301768	NA
693	chr12	122986080	122986464	385	*	2	7.32937e-06	0.00742643	0.0363548	0.012632	0.126276	0.0351797	SNORA9, ZCCHC8
694	chr10	102823812	102824003	192	*	2	5.56823e-06	0.00757655	0.0345654	0.0126339	-0.134159	-0.0880502	NA
695	chr19	6271960	6272158	199	*	3	5.10825e-06	0.00486281	0.0637195	0.0126514	-0.153102	-0.0933412	NA
696	chr17	17661060	17661258	199	*	2	2.67197e-05	0.00714625	0.0406589	0.01266	-0.128944	-0.102164	NA
697	chr15	52554171	52554357	187	*	2	3.16255e-06	0.00861983	0.0265258	0.0127409	0.150951	0.117362	NA
698	chr13	100310162	100310841	680	*	5	2.01194e-07	0.00377875	0.0847775	0.0127683	-0.114883	-0.0701281	SNORD36, CLYBL
699	chr16	85253980	85254209	230	*	3	1.77643e-06	0.00560737	0.04929	0.012782	-0.106907	-0.0840962	NA
700	chr11	65201759	65201834	76	*	2	2.62303e-05	0.007294	0.0407027	0.0128696	0.140825	0.0916407	NA
701	chr1	16766313	16766618	306	*	2	1.48423e-07	0.0073305	0.0401747	0.0128727	0.245135	0.15781	snoU13, Y_RNA, SCARNA16, SCARNA21, NECAP2, SNORD112, SNORA62, SNORA63, SNORA2, U3, SNORA51, SCARNA20, SNORA67, U6, SNORA70, SNORA77, SNORA26, U8, SCARNA11, SNORA31, SNORA42, SNORA40, ACA64, snoU109, SNORD60
702	chr1	8181555	8181647	93	*	2	1.05599e-05	0.00812487	0.0312561	0.0129016	0.154698	0.109857	NA
703	chr19	11688246	11688711	466	*	2	8.66765e-08	0.00783762	0.0340285	0.012902	0.212342	0.152953	ZNF627, ACP5
704	chr3	116163694	116164576	883	*	8	1.86025e-09	0.00346356	0.106549	0.012924	-0.173464	-0.088368	SNORA33, SNORA81, SNORD66, SNORD2, SNORD5, SNORD63, SNORD61, LSAMP, SNORA24, Metazoa_SRP, SNORA18, U4
705	chr5	149867577	149868359	783	*	3	1.75249e-06	0.00517607	0.0603749	0.0129255	-0.106429	-0.0814858	NDST1, SNORA68, SNORA57, SNORD45, SNORD95
706	chr2	209224225	209225183	959	*	6	9.63867e-10	0.0434069	0.0571963	0.0129278	-0.107847	-0.0450278	PTH2R, SCARNA6, SNORD39, SNORA75, SNORA48
707	chr7	150021488	150021553	66	*	3	2.56778e-07	0.00939103	0.0361662	0.0129702	0.159409	0.0854775	NA
708	chr10	115441840	115442231	392	*	2	6.2303e-06	0.00824353	0.0308288	0.012983	0.281257	0.199347	CASP7, SNORA17
709	chr4	1221838	1222621	784	*	7	1.62024e-11	0.00699479	0.0544179	0.0131257	-0.203194	-0.0541976	CTBP1
710	chr14	94858066	94858339	274	*	2	3.30976e-06	0.00769126	0.0377724	0.0131271	0.164682	0.128737	SERPINA1
711	chr16	10912696	10912718	23	*	3	1.06057e-05	0.00505154	0.0656252	0.0131629	-0.11728	-0.084749	NA
712	chr5	134582868	134582880	13	*	2	2.97817e-05	0.0075061	0.0412232	0.01321	0.12541	0.112011	NA
713	chr11	3188566	3189207	642	*	2	3.77318e-09	0.0109758	0.0189946	0.0132135	-0.114451	-0.103971	LSP1, OSBPL5
714	chr8	21766704	21767310	607	*	4	1.81617e-07	0.00743188	0.047298	0.0132252	0.123868	0.0741267	SNORA7, DOK2
715	chr7	1988920	1990554	1635	*	10	2.53975e-11	0.0434411	0.0665372	0.0132256	0.195769	-0.00126268	MAD1L1
716	chr12	124864528	124865130	603	*	5	1.49568e-07	0.00777058	0.0608933	0.0133323	-0.117826	-0.0536043	NCOR2
717	chr12	125023115	125023878	764	*	5	1.87446e-09	0.0633145	0.0411679	0.0133879	-0.200052	-0.0704264	NCOR2
718	chr6	30009745	30010457	713	*	6	8.28459e-08	0.00882815	0.0721659	0.0133883	0.210406	0.100024	ZNRD1-AS1, SNORA20
719	chr20	52492209	52492248	40	*	2	7.40462e-06	0.00797632	0.0378632	0.0135108	-0.138115	-0.119528	NA
720	chr11	64620859	64621560	702	*	3	2.81441e-07	0.00634069	0.0453941	0.013513	-0.166832	-0.0999655	EHD1, SNORD43
721	chr5	79553267	79553422	156	*	2	2.56669e-06	0.00769785	0.0416829	0.0135165	0.194773	0.136018	NA
722	chr2	235952729	235953304	576	*	2	2.86817e-06	0.00861438	0.0321888	0.0136081	0.190683	0.166115	SH3BP4, SNORD39
723	chr3	56810151	56810749	599	*	3	3.04027e-06	0.0054307	0.0622395	0.0136237	0.164174	0.102059	U7, SNORD77, SNORA33, SNORA81, SNORD66, SNORD5, SNORD38, SNORD63, ARHGEF3, Metazoa_SRP, SNORA18
724	chr17	80200634	80201299	666	*	5	1.18121e-08	0.0121952	0.0546634	0.0136537	-0.247828	-0.101576	SNORA69, SLC16A3, CSNK1D
725	chr3	11597868	11597941	74	*	3	1.96226e-06	0.00714926	0.045581	0.0137538	-0.134521	-0.0760692	NA
726	chr10	45872735	45873196	462	*	2	2.11193e-05	0.00788773	0.042609	0.0138634	0.172675	0.166959	ALOX5, SNORA71
727	chr20	62682021	62682309	289	*	2	2.38859e-08	0.00789177	0.0428565	0.0138918	-0.105162	-0.0912583	TCEA2, SOX18
728	chr17	74557104	74557703	600	*	4	8.79737e-07	0.00561484	0.0713616	0.013901	-0.137921	-0.109017	SNORA69, SNHG16
729	chr17	75385278	75385432	155	*	2	1.66855e-05	0.00833623	0.037381	0.0139222	-0.129073	-0.0955109	NA
730	chr11	36422377	36422615	239	*	5	1.62976e-07	0.00379646	0.0831412	0.0139288	-0.139718	-0.110683	PRR5L
731	chr6	30126161	30126535	375	*	3	2.74977e-07	0.009835	0.0412905	0.0139624	0.224928	0.104691	TRIM10, SNORA20
732	chr10	323649	324041	393	*	3	1.37182e-05	0.0106512	0.040798	0.0139703	-0.143365	-0.074337	DIP2C
733	chr17	47296970	47297512	543	*	4	1.1529e-06	0.00419838	0.0803167	0.0139964	0.136748	0.0717366	SNORA69, ABI3
734	chr7	142828903	142829304	402	*	5	2.93256e-08	0.0215255	0.0531205	0.0140848	0.178283	0.0854449	PIP
735	chr17	74494213	74494790	578	*	3	6.44652e-07	0.00915311	0.0338002	0.0141781	0.114364	0.0634698	SNORA69, RHBDF2
736	chr1	15392793	15392907	115	*	3	3.59442e-06	0.00725133	0.0503645	0.0141818	-0.128411	-0.0924128	NA
737	chr6	30031796	30031893	98	*	2	2.1316e-05	0.00808987	0.0430887	0.0141862	0.194093	0.158078	NA
738	chr11	10476242	10476976	735	*	7	6.0337e-09	0.00499149	0.0852977	0.0143189	-0.185511	-0.0978822	LSP1, AMPD3
739	chr8	82395569	82395948	380	*	2	1.82092e-06	0.00831895	0.0421669	0.0144091	0.190862	0.188853	RP11-157I4.4, SNORA32, FABP4
740	chr5	156691755	156692395	641	*	2	5.06807e-06	0.0091732	0.0338378	0.0144972	-0.150923	-0.110861	CYFIP2, SNORA68, SNORA57, SNORD45, CTC-248O19.1, SNORD95
741	chr16	15595854	15596423	570	*	9	1.77867e-18	0.199641	0.0281694	0.0145153	0.167076	0.0431908	hsa-mir-3180-3, RP11-1021N1.1, C16orf45
742	chr16	474271	474528	258	*	4	2.62729e-07	0.00856156	0.0465947	0.0145227	-0.140303	-0.086652	RAB11FIP3
743	chr3	9943828	9944537	710	*	6	1.15539e-07	0.0039485	0.0990031	0.0145931	-0.122913	-0.0701199	IL17RE, SNORD38
744	chr6	25931557	25931659	103	*	2	1.70733e-06	0.00843342	0.0426415	0.0146106	0.114841	0.114505	NA
745	chr8	142159992	142160235	244	*	3	2.52524e-06	0.00587559	0.0650634	0.0146326	-0.154639	-0.1288	DENND3
746	chr7	2284600	2284723	124	*	2	9.63985e-06	0.0101414	0.0282366	0.0146445	0.187644	0.116929	NA
747	chr12	50504698	50504814	117	*	2	1.41913e-06	0.00924399	0.0343287	0.0146499	0.124232	0.0824304	NA
748	chr6	28887141	28888029	889	*	10	1.04239e-10	0.00552021	0.0969709	0.0148602	-0.166349	-0.0515026	TRIM27, SNORA20
749	chr2	109648931	109649281	351	*	2	1.42915e-06	0.00958825	0.0334203	0.0149187	-0.13246	-0.0885133	SNORA64, SNORA12, SNORA74, SNORA19, snR65, 5S_rRNA, SNORA4, SNORD11, SNORD51, SNORA41, SCARNA6, SNORD39, SNORA75, ACA59, SNORA48, SNORD56, SNORA43, SNORA1, Vault
750	chr6	156919703	156919811	109	*	2	1.52664e-05	0.0097691	0.0326596	0.0150074	-0.143876	-0.107792	NA
751	chr12	124908112	124908931	820	*	7	1.11081e-08	0.00536954	0.094362	0.0150113	-0.171005	-0.075552	NCOR2
752	chr6	156983263	156983315	53	*	3	4.7071e-06	0.00735422	0.0494475	0.0150478	-0.2082	-0.13382	NA
753	chr15	89178776	89178874	99	*	3	9.74208e-06	0.0064914	0.0625041	0.0151508	-0.118965	-0.0897929	NA
754	chr6	32819858	32820868	1011	*	24	2.10569e-29	0.161396	0.0693497	0.0151773	0.104997	0.0283381	SNORA38, PSMB9, TAP1, SNORA20
755	chr7	1937739	1938791	1053	*	5	2.01383e-11	0.00912316	0.0364372	0.0152128	-0.206299	-0.0563381	MAD1L1
756	chr3	129160135	129160612	478	*	3	3.88362e-07	0.00678198	0.0603225	0.0152151	-0.101785	-0.0694414	IFT122, SNORA33, SNORA81, SNORD66, SNORD2, SNORD5, SNORD63, SNORD61, MBD4, Metazoa_SRP, SNORA18, U4
757	chr11	33913538	33914646	1109	*	5	1.22323e-08	0.00848497	0.0592737	0.0152272	-0.231325	-0.100665	LMO2
758	chr14	23305548	23306509	962	*	6	9.30245e-13	0.0364982	0.0289926	0.0152348	-0.10453	-0.0403048	MMP14, SNORA79
759	chr22	44575455	44575802	348	*	2	1.32886e-06	0.00910679	0.0406801	0.0152874	-0.217029	-0.136105	PARVG
760	chr14	25043420	25043758	339	*	3	2.10438e-06	0.006205	0.0654402	0.0153214	-0.13482	-0.101043	SNORA79, CTSG
761	chr8	28961315	28961356	42	*	3	6.80083e-06	0.00757432	0.0525254	0.0153342	0.160675	0.0996028	NA
762	chr11	76998501	76998832	332	*	3	1.38804e-07	0.0529956	0.0298169	0.0153384	0.110601	0.0594626	GDPD4
763	chr17	43472435	43472920	486	*	3	5.09868e-07	0.0117942	0.0413774	0.015383	-0.133293	-0.0831744	SNORA69, ARHGAP27
764	chr4	90227740	90227879	140	*	2	4.57097e-07	0.00919142	0.0411497	0.0154501	0.280631	0.24982	NA
765	chr6	167507447	167508226	780	*	10	4.40142e-12	0.00930039	0.0693059	0.0157899	0.125336	0.0255038	RP11-517H2.6
766	chr6	152421333	152421432	100	*	2	2.81478e-05	0.0098883	0.0380364	0.0159315	0.125512	0.0802906	NA
767	chr11	65124394	65124769	376	*	2	8.84135e-08	0.0147613	0.018993	0.0159759	-0.109777	-0.0595307	TIGD3, SNORD43
768	chr1	36108206	36108233	28	*	4	1.2154e-06	0.00481356	0.0876561	0.0161326	0.104351	0.0843949	NA
769	chr3	16553499	16553855	357	*	3	1.01056e-06	0.0128387	0.0398781	0.0162104	-0.164003	-0.0864441	RFTN1, SNORD38
770	chr17	53810321	53810813	493	*	3	2.23296e-08	0.0133519	0.0378124	0.0162444	-0.11157	-0.048434	SNORA69, TMEM100
771	chr1	53067365	53067717	353	*	3	4.24883e-06	0.00672051	0.0681515	0.016293	-0.107816	-0.0738917	snoU13, Y_RNA, SCARNA16, U1, SCARNA18, SCARNA24, SNORD112, SNORA62, SNORA63, SNORD46, GPX7, SNORA2, SNORD81, U3, SNORA51, SNORA25, SCARNA20, SNORA67, U6, SNORA70, SNORA77, SNORA26, U8, SCARNA11, SNORA31, SNORA42, SNORA40, SNORD64, ACA64, snoU109, SNORD60, SNORD116
772	chr19	3189496	3189957	462	*	3	5.66196e-06	0.00780541	0.0569946	0.01632	-0.135112	-0.0773536	NCLN
773	chr1	117296242	117296954	713	*	3	7.72124e-06	0.00858589	0.0552126	0.0164101	0.229466	0.133159	snoU13, Y_RNA, SCARNA16, U1, SNORD112, SNORA63, SNORD46, SNORA2, SNORD81, U3, SNORA51, SNORA25, CD2, SNORA58, CKS1B, SCARNA20, SNORA67, U6, SNORA70, SNORA77, SNORA26, SNORA72, U8, SNORA31, SNORA42, SNORA40, SNORD64, ACA64, SNORD78, snoU109, SNORD60, SNORD116
774	chr2	161348665	161348781	117	*	2	1.43263e-05	0.00945088	0.047045	0.0164277	0.19706	0.159276	NA
775	chr2	240259002	240259213	212	*	3	2.01101e-06	0.00880668	0.0483733	0.0164774	-0.130531	-0.058819	HDAC4
776	chr11	7597349	7597983	635	*	4	1.0406e-06	0.00678505	0.0694926	0.016512	-0.129826	-0.0875535	LSP1, PPFIBP2
777	chr11	67038917	67039119	203	*	2	5.20367e-06	0.0116324	0.0301216	0.0165311	-0.124844	-0.0938796	ADRBK1, SNORD43
778	chr9	123688715	123689193	479	*	3	1.0851e-05	0.00689431	0.0678454	0.0166969	-0.184324	-0.123345	TRAF1
779	chr17	1106553	1106589	37	*	2	9.76748e-06	0.0110511	0.0344297	0.0167244	0.157535	0.120053	NA
780	chr1	153513810	153514482	673	*	5	3.42404e-09	0.012808	0.0589533	0.0167887	0.172369	0.0769775	snoU13, Y_RNA, SCARNA16, SNORD112, SNORA63, U3, SNORA51, SNORA25, SNORA58, CKS1B, SCARNA20, SNORA67, U6, SNORA70, SNORA77, SNORA26, SNORA72, U8, SNORA31, SNORA42, SNORA40, S100A5, SCARNA4, SNORD64, ACA64, SNORD78, snoU109, SNORD60, SNORD116
781	chr1	20914028	20914322	295	*	2	2.15244e-06	0.012599	0.0273974	0.0168496	0.150838	0.0151859	snoU13, Y_RNA, SCARNA16, SCARNA21, U1, CDA, SCARNA17, SCARNA18, SNORD112, SNORA62, SNORA63, SNORA2, SNORD81, U3, SNORA51, SCARNA20, SNORA67, U6, SNORA70, SNORA77, SNORA26, U8, SCARNA11, SNORA31, SNORA42, SNORA40, ACA64, snoU109, SNORD60
782	chr11	64108241	64109823	1583	*	9	9.12942e-13	0.0180123	0.0658281	0.0168498	-0.183391	-0.0648652	CCDC88B, SNORD43
783	chr6	29570008	29570507	500	*	3	3.94492e-08	0.011792	0.0364109	0.0169321	-0.126522	-0.0638448	GABBR1, SNORA20
784	chr22	27013978	27014415	438	*	4	2.41897e-07	0.0229725	0.0618061	0.0170656	-0.114426	-0.0584518	CRYBB1
785	chr15	44086034	44086040	7	*	2	2.61078e-06	0.00993308	0.0491954	0.0172998	0.121336	0.11165	NA
786	chr7	2113177	2113832	656	*	6	3.39326e-09	0.00568348	0.0559782	0.0173272	-0.173871	-0.0561186	MAD1L1
787	chr16	70473447	70473841	395	*	3	8.26591e-08	0.0326011	0.0328351	0.0173455	-0.104294	-0.0425353	SNORD111, ST3GAL2, SNORD33
788	chr6	134497379	134497755	377	*	4	2.87796e-08	0.0480561	0.0503673	0.0173702	-0.111532	-0.041054	SNORD28, SGK1, SNORA20
789	chr17	78682785	78683457	673	*	5	9.19534e-08	0.0109749	0.0596488	0.0173907	-0.197517	-0.10116	SNORA69, RPTOR
790	chr19	43099482	43099845	364	*	3	6.65705e-07	0.0342134	0.0337262	0.0174369	-0.179753	-0.100165	LIPE-AS1, CEACAM8
791	chr7	4783964	4784769	806	*	7	8.45581e-09	0.0209108	0.0810988	0.0174436	-0.170818	-0.0725043	FOXK1
792	chr15	50412376	50412411	36	*	2	1.22415e-05	0.0103656	0.0459193	0.0175169	-0.117039	-0.115187	NA
793	chr22	30476089	30476525	437	*	11	4.54378e-10	0.00166094	0.143527	0.0176365	-0.104378	-0.0605635	HORMAD2, CTA-85E5.10
794	chr8	81639711	81639869	159	*	2	1.03009e-05	0.0130594	0.0293586	0.0177462	0.102666	0.0926643	NA
795	chr16	84650202	84650415	214	*	3	1.3891e-06	0.0109545	0.0461006	0.0177617	0.209356	0.101218	COTL1
796	chr11	1903109	1903828	720	*	4	7.47811e-06	0.00615375	0.0845889	0.0179003	-0.144511	-0.097622	LSP1
797	chr11	2554198	2555576	1379	*	11	3.37163e-21	0.0190316	0.0356104	0.0180175	-0.16361	-0.0374974	LSP1, KCNQ1
798	chr9	139590572	139591234	663	*	4	7.03221e-07	0.0659392	0.0585395	0.0181384	-0.137233	-0.0771465	NA
799	chr3	11267020	11267525	506	*	4	6.48942e-08	0.0341671	0.04144	0.0182227	0.188289	0.128861	HRH1, SNORD38
800	chr2	240205112	240205772	661	*	6	7.0182e-08	0.00781894	0.0802338	0.0185753	-0.125602	-0.0413083	HDAC4
801	chr8	105351092	105351661	570	*	3	3.19205e-06	0.13797	0.0332847	0.0186206	0.225099	0.139607	DCSTAMP, SNORA32, DPYS
802	chr2	238406108	238406478	371	*	3	7.48015e-06	0.00885393	0.0556559	0.0186515	0.167788	0.108981	MLPH, SNORD39
803	chr3	156848003	156848265	263	*	3	2.15189e-06	0.0149582	0.0471617	0.018733	0.151516	0.095671	SNORA81, SNORD66, SNORD2, SNORA18, U4
804	chr12	1025529	1025755	227	*	3	3.01585e-06	0.00844189	0.0615016	0.0188341	-0.108	-0.091061	RAD52
805	chr5	40756512	40756846	335	*	2	2.37712e-08	0.0193155	0.0191343	0.0188732	-0.142123	-0.0893544	SNORA27, SNORA68, RPS23P5, TTC33, SNORA57, SNORA76, 7SK, SNORD45
806	chr19	55549414	55550338	925	*	10	3.14736e-10	0.0104133	0.112249	0.0189666	-0.159476	-0.0923411	CTC-550B14.7, GP6, CTC-550B14.6
807	chr3	71355122	71355161	40	*	2	2.06356e-05	0.011857	0.0431042	0.0190082	-0.167121	-0.157327	NA
808	chr17	74639731	74640078	348	*	6	7.36388e-11	0.0343932	0.0316667	0.0192434	0.143534	0.0540773	SNORA69, ST6GALNAC1
809	chr12	6657949	6659524	1576	*	10	2.37071e-08	0.0159326	0.0755518	0.0195957	-0.172062	-0.054004	IFFO1
810	chr15	70387217	70387268	52	*	2	1.57122e-05	0.011375	0.0528052	0.0196225	-0.105791	-0.0958688	NA
811	chr19	37825307	37826008	702	*	8	2.79033e-08	0.00321647	0.132495	0.019648	0.142633	0.0989876	HKR1
812	chr9	35563312	35563833	522	*	3	1.22146e-08	0.122283	0.0244112	0.0196905	0.135521	0.0550056	SNORA30, FAM166B
813	chr19	15560731	15561037	307	*	3	1.03802e-08	0.0214523	0.0385155	0.0197298	0.142197	0.0618551	WIZ
814	chr1	26855423	26855926	504	*	4	6.4725e-09	0.0286541	0.0353759	0.0197891	-0.112567	-0.0590659	snoU13, Y_RNA, SCARNA16, SCARNA21, U1, SCARNA17, SCARNA18, RPS6KA1, SNORD112, SNORA62, SNORA63, SNORD46, SNORA2, SNORD81, U3, SNORA51, SCARNA20, SNORA67, U6, SNORA70, SNORA77, SNORA26, U8, SCARNA11, SNORA31, SNORA42, SNORA40, SNORD64, ACA64, snoU109, SNORD60
815	chr4	96445830	96446177	348	*	4	5.70479e-12	0.332709	0.0172632	0.0197991	0.159329	0.0703134	SNORD74, SNORD50, SNORA11, UNC5C, snoU2_19, SNORD65
816	chr22	39759864	39760267	404	*	7	1.38493e-07	0.003609	0.125708	0.0198025	-0.1159	-0.0753672	SYNGR1
817	chr11	71725340	71725590	251	*	3	8.37205e-07	0.0304116	0.0400391	0.0200641	-0.160298	-0.0866962	RP11-849H4.4, NUMA1, SNORD43
818	chr5	619736	620334	599	*	5	3.91971e-08	0.0215899	0.0593381	0.0200655	-0.173095	-0.0559332	CEP72
819	chr16	4729905	4730657	753	*	5	4.2947e-09	0.0204684	0.0417805	0.020185	-0.102706	-0.0714069	MGRN1
820	chr3	127299170	127299831	662	*	4	1.86797e-09	0.0928497	0.0281731	0.0201968	-0.137869	-0.0614056	SNORA33, SNORA81, SNORD66, SNORD2, SNORD5, SNORD63, SNORD61, TPRA1, SNORA24, Metazoa_SRP, SNORA18, U4
821	chr7	150744274	150744599	326	*	3	2.63954e-08	0.0157458	0.0332415	0.0203302	-0.126475	-0.0677428	ABCB8, ASIC3
822	chr1	111770111	111770718	608	*	4	2.34421e-07	0.0438222	0.044323	0.0203671	0.226758	0.108391	snoU13, Y_RNA, SCARNA16, U1, SNORD112, SNORA63, SNORD46, SNORA2, SNORD81, U3, SNORA51, SNORA25, CHI3L2, SNORA58, CKS1B, SCARNA20, SNORA67, U6, SNORA70, SNORA77, SNORA26, SNORA72, U8, SCARNA11, SNORA31, SNORA42, SNORA40, SNORD64, ACA64, SNORD78, snoU109, SNORD60, SNORD116
823	chr11	2243060	2243973	914	*	6	9.72107e-09	0.010236	0.0638902	0.0203733	0.148509	0.0082285	LSP1
824	chr10	14647154	14647530	377	*	3	2.50976e-06	0.0229512	0.0438735	0.0204699	0.170385	0.101078	FAM107B
825	chr5	179779115	179779664	550	*	4	3.27951e-07	0.00979031	0.0726894	0.0205556	-0.186939	-0.0816861	GFPT2, SNORD95
826	chr7	36765142	36765349	208	*	2	2.03759e-06	0.0126619	0.047809	0.0206498	-0.138896	-0.113471	SNORA15, AOAH
827	chr17	56401623	56402238	616	*	5	8.85159e-07	0.00618865	0.100365	0.0207826	-0.164151	-0.0792807	SNORA69, BZRAP1-AS1, BZRAP1
828	chr1	53019316	53019814	499	*	4	4.30807e-10	0.249311	0.025113	0.0211944	-0.115111	-0.0493548	snoU13, Y_RNA, SCARNA16, U1, SCARNA18, SCARNA24, SNORD112, SNORA62, SNORA63, SNORD46, RP11-25O10.2, SNORA2, SNORD81, U3, SNORA51, SNORA25, SCARNA20, SNORA67, U6, SNORA70, SNORA77, SNORA26, U8, SCARNA11, ZCCHC11, SNORA31, SNORA42, SNORA40, SNORD64, ACA64, snoU109, SNORD60, SNORD116
829	chr4	15964743	15965425	683	*	9	2.70011e-09	0.00785647	0.11929	0.0212551	-0.16823	-0.0754564	SNORA3, FGFBP2, PROM1
830	chr13	111522651	111522985	335	*	5	3.89134e-09	0.0566275	0.035508	0.0214061	0.153182	0.0713366	SNORD36, LINC00346
831	chr6	11771473	11771840	368	*	4	1.74201e-06	0.0121095	0.0597228	0.0214766	0.147825	0.0487023	ADTRP, SNORA20
832	chr7	1130187	1131133	947	*	7	1.11118e-11	0.258257	0.040738	0.0215125	0.14767	0.0480661	GPER1, C7orf50
833	chr17	80346614	80346912	299	*	3	2.21454e-06	0.0175593	0.0430038	0.0216412	-0.113049	-0.0611732	SNORA69
834	chr12	1098663	1099075	413	*	2	3.45989e-07	0.0225382	0.021304	0.0217872	-0.107196	-0.0751475	ERC1, RAD52, RP11-359B12.2
835	chr1	209847618	209848577	960	*	7	7.43196e-11	0.0264294	0.0617515	0.0219389	-0.10273	-0.0286745	snoU13, Y_RNA, SNORD112, U3, SNORA51, SNORA25, SNORA70, G0S2, SNORA26, SNORA72, U8, RP1-28O10.1, SNORD116
836	chr10	103875497	103875969	473	*	3	2.10361e-06	0.0128212	0.0601436	0.0220271	-0.124369	-0.0766009	SNORA17, LDB1
837	chr7	80907	81075	169	*	3	3.84526e-06	0.0686226	0.0381169	0.0221268	0.169112	0.0892625	NA
838	chr9	130212550	130212635	86	*	2	1.64855e-07	0.0205159	0.0248501	0.0221839	-0.101954	-0.0570978	NA
839	chr2	242040840	242041063	224	*	3	1.98007e-06	0.0124829	0.046578	0.0221954	0.115804	0.0706584	MTERFD2
840	chr1	236017128	236017325	198	*	4	1.78619e-06	0.00785211	0.0906308	0.0225782	-0.162689	-0.111204	NA
841	chr10	51576232	51576452	221	*	3	9.31685e-07	0.0161534	0.0554182	0.0227286	0.119747	0.0782937	NCOA4, SNORA71
842	chr11	3177622	3178322	701	*	6	1.64509e-07	0.0328035	0.0819773	0.0227464	-0.100091	-0.0569283	LSP1, OSBPL5
843	chr8	103136942	103137859	918	*	6	2.7932e-08	0.0355564	0.0727232	0.0227809	-0.101679	-0.0382886	MIR5680, SNORA32, NCALD
844	chr12	6492579	6493767	1189	*	10	7.19445e-11	0.0710799	0.0719342	0.0228663	-0.132087	-0.0407556	LTBR
845	chr16	129230	129562	333	*	3	1.64474e-05	0.00923844	0.0862081	0.0229961	-0.108002	-0.0874491	MPG
846	chr3	111260756	111260783	28	*	2	1.72671e-05	0.0167408	0.0371289	0.0230812	-0.118802	-0.112727	NA
847	chr14	93419016	93419496	481	*	3	1.9259e-06	0.0154546	0.0484627	0.0232333	0.19437	0.114112	ITPK1
848	chr2	106776775	106777038	264	*	3	2.15243e-05	0.0209385	0.0514584	0.0236399	-0.161585	-0.115081	SNORA73, SNORA64, SNORA12, SNORA74, SNORA19, snR65, 5S_rRNA, SNORA4, SNORD11, SNORD51, SNORA41, SCARNA6, SNORD39, SNORA75, ACA59, UXS1, SNORA48, SNORD56, SNORA43, SNORA1, Vault
849	chr16	4673974	4674018	45	*	2	8.57838e-06	0.0144791	0.0543887	0.0238064	0.187173	0.131324	NA
850	chr5	56989227	56989399	173	*	2	1.93147e-07	0.0404117	0.0147681	0.0240784	0.161888	0.087625	NA
851	chr1	17293256	17293971	716	*	2	2.07798e-09	0.0231983	0.0252661	0.02409	-0.154105	-0.0847156	snoU13, Y_RNA, SCARNA16, SCARNA21, CROCC, U1, SNORD112, SNORA62, SNORA63, SNORA2, U3, SNORA51, SCARNA20, SNORA67, U6, SNORA70, SNORA77, SNORA26, U8, SCARNA11, SNORA31, SNORA42, SNORA40, ACA64, snoU109, SNORD60
852	chr2	219246070	219247055	986	*	5	3.07655e-07	0.0450637	0.0705956	0.0241151	0.149721	0.0795067	SLC11A1, SCARNA6, SNORD39, SNORA75, SNORA48
853	chr16	84223440	84223841	402	*	2	1.83154e-08	0.0273139	0.0210419	0.0241495	-0.188102	-0.106778	ADAD2
854	chr19	45975694	45976488	795	*	6	4.87908e-08	0.0313033	0.0672009	0.0242176	-0.16015	-0.04704	FOSB, ERCC1
855	chr10	134400036	134400506	471	*	5	6.73571e-08	0.0201165	0.0532019	0.0242405	-0.234576	-0.0902023	INPP5A
856	chr11	10471149	10471371	223	*	2	5.64457e-06	0.0153705	0.0504025	0.0242734	-0.154054	-0.111651	LSP1, AMPD3
857	chr11	126173246	126173548	303	*	4	3.38158e-08	0.109978	0.0262025	0.0243604	0.16062	0.074679	DCPS, RP11-712L6.5
858	chr2	102759576	102759782	207	*	2	1.32593e-05	0.0158752	0.0475593	0.0243625	-0.188905	-0.106968	SNORA73, SNORA64, SNORA12, SNORA74, SNORA19, IL1R1, snR65, 5S_rRNA, SNORA4, SNORD11, SNORA41, SCARNA6, SNORD39, SNORA75, ACA59, SNORA48, SNORD56, SNORA43, SNORA1, Vault
859	chr16	21169179	21169738	560	*	4	8.4176e-09	0.143296	0.05292	0.0246931	-0.209225	-0.0881108	TMEM159, DNAH3
860	chr11	121421206	121421298	93	*	2	1.23592e-05	0.0232057	0.0266916	0.0247337	0.204975	0.112133	NA
861	chr14	21485900	21486042	143	*	2	1.7124e-05	0.0220043	0.0288412	0.0248169	0.106017	0.0850124	NA
862	chr14	104171259	104171944	686	*	5	1.27427e-06	0.00918069	0.101119	0.0249391	-0.117229	-0.0766832	XRCC3
863	chr6	15504844	15505452	609	*	5	2.22269e-07	0.00963671	0.0880772	0.0249413	-0.143923	-0.0882184	JARID2, SNORA20
864	chr8	22853281	22853394	114	*	3	1.09683e-05	0.0454259	0.0444476	0.024956	0.156534	0.0706588	NA
865	chr12	117477387	117478480	1094	*	6	2.19396e-09	0.0641435	0.0550207	0.0252891	-0.161819	-0.0652102	SNORA9, TESC
866	chr12	24736888	24737779	892	*	6	6.09903e-08	0.0555973	0.0636197	0.0253594	0.16735	0.074539	KNOP1P1, LINC00477, snoMe28S-Am2634
867	chr7	64348873	64349915	1043	*	7	1.0051e-07	0.00573343	0.118322	0.0254727	-0.116634	-0.0580952	SNORA22, SNORA15, ZNF273, RP11-797H7.5
868	chr6	75953307	75954053	747	*	11	1.3805e-09	0.0151581	0.0936025	0.0254827	0.171808	0.0382683	SNORA38, SNORA8, SCARNA15, SNORD28, COX7A2, SNORA20
869	chr6	31913250	31913323	74	*	3	8.19299e-07	0.122864	0.0405209	0.0256508	0.12878	0.056351	NA
870	chr5	137224213	137224284	72	*	2	1.59457e-05	0.0155547	0.0603338	0.0259718	-0.161945	-0.151606	NA
871	chr8	142179697	142180375	679	*	4	7.71847e-07	0.0137849	0.0711368	0.0260198	-0.250847	-0.135439	DENND3
872	chr22	50984368	50984597	230	*	3	5.33078e-06	0.0179839	0.0537921	0.0260436	-0.13078	-0.102858	CTA-384D8.31
873	chr12	124985889	124986124	236	*	2	4.39181e-06	0.0261084	0.0260441	0.0262237	-0.181476	-0.117489	NCOR2
874	chr13	114839662	114840185	524	*	3	4.24952e-06	0.0182489	0.0609803	0.0263324	-0.140543	-0.0675589	SNORD36, RASA3
875	chr7	65419185	65419288	104	*	7	1.10678e-07	0.00980156	0.121815	0.0263973	-0.113311	-0.0772798	NA
876	chr16	1052529	1052939	411	*	3	3.06806e-07	0.0467549	0.0370863	0.0264335	0.136153	0.0545053	NA
877	chr11	1891699	1892888	1190	*	14	2.6884e-15	0.0312762	0.0600192	0.0264402	0.174585	0.0391737	LSP1
878	chr15	83239908	83240213	306	*	2	4.87307e-08	0.0284434	0.0241717	0.0265398	-0.130809	-0.0803257	CPEB1
879	chr9	132584750	132584943	194	*	2	1.55386e-06	0.0355755	0.0194178	0.0265955	-0.132997	-0.0769843	NA
880	chr2	239134769	239134945	177	*	2	1.77691e-05	0.0199592	0.0404372	0.0269242	0.155917	0.101187	NA
881	chr19	37709707	37710094	388	*	2	2.32535e-06	0.0179485	0.0493422	0.0269679	0.200961	0.123487	ZNF383, ZNF585B
882	chr20	56247302	56247611	310	*	3	2.52516e-06	0.0624593	0.041112	0.0269998	-0.164744	-0.0666205	PMEPA1
883	chr16	89921909	89922611	703	*	6	7.01763e-09	0.175043	0.0495903	0.0270506	0.147449	0.0658609	SPIRE2
884	chr12	56414442	56414882	441	*	5	1.08792e-07	0.0335938	0.0683186	0.0272334	-0.153713	-0.0546878	IKZF4, snoMe28S-Am2634
885	chr20	57594082	57594513	432	*	5	8.19806e-07	0.0104401	0.0802163	0.0274722	-0.100257	-0.0440844	TUBB1
886	chr16	89180285	89180843	559	*	4	1.43022e-07	0.0224417	0.0431257	0.0275502	0.134362	0.053166	ACSF3, CTD-2555A7.3
887	chr15	31689509	31689706	198	*	3	2.48968e-06	0.0892364	0.0351472	0.0275621	-0.14249	-0.0709093	NA
888	chr11	976950	977562	613	*	5	6.4725e-09	0.0466624	0.0410148	0.0275643	-0.120813	-0.0449265	AP2A2
889	chr7	2185550	2185772	223	*	2	8.03057e-08	0.0184625	0.0504444	0.0277389	-0.155335	-0.101413	MAD1L1
890	chr11	62308810	62309364	555	*	2	9.28707e-06	0.0173346	0.0577437	0.0277684	0.139734	0.120061	RP11-864I4.3, AHNAK, SNORD43
891	chr17	72442928	72443401	474	*	6	2.12439e-07	0.0195352	0.0753068	0.0279626	-0.129648	-0.0545027	SNORA69, GPRC5C
892	chr15	92934441	92934809	369	*	2	5.14333e-07	0.0404269	0.0192628	0.0282053	-0.182045	-0.103485	NA
893	chr1	45806350	45806886	537	*	3	1.76454e-07	0.0205325	0.0437627	0.0283214	-0.150369	-0.0659354	snoU13, Y_RNA, SCARNA16, U1, SCARNA17, SCARNA18, SCARNA24, SNORD112, SNORA62, SNORA63, SNORD46, TOE1, SNORA2, SNORD81, U3, SNORA51, SNORA25, SCARNA20, SNORA67, U6, SNORA70, SNORA77, SNORA26, U8, SCARNA11, MUTYH, SNORA31, SNORA42, SNORA40, SNORD64, ACA64, snoU109, SNORD60, SNORD116
894	chr15	73075003	73075372	370	*	3	4.54834e-07	0.0921296	0.0445932	0.0284357	0.14156	0.0835135	ADPGK-AS1, ADPGK
895	chr4	3374483	3375410	928	*	6	1.1306e-07	0.0870698	0.0654396	0.0285136	0.199759	0.0875315	RGS12, SNORA3
896	chr11	47608047	47608722	676	*	5	2.42665e-07	0.0212904	0.067241	0.0286574	-0.15475	-0.0502395	FAM180B, SNORD43
897	chr11	1778524	1778627	104	*	3	1.77242e-05	0.0196644	0.0546931	0.0291185	0.235041	0.0889597	NA
898	chr2	240142589	240142806	218	*	3	5.18754e-06	0.0423924	0.0416687	0.0292363	-0.211957	-0.113615	HDAC4
899	chr11	64007569	64007813	245	*	2	1.11765e-06	0.0192305	0.0539012	0.0292496	0.200081	0.0894673	FKBP2, SNORD43
900	chr16	68117460	68117991	532	*	2	2.15168e-05	0.020762	0.0466939	0.0292722	0.194312	0.118106	RP11-67A1.2, NFATC3, SNORD111, SNORD33
901	chr1	2043439	2043853	415	*	5	1.74633e-07	0.0545223	0.0619073	0.0292813	0.183293	0.082578	PRKCZ, snoU13, Y_RNA
902	chr7	1983169	1983984	816	*	5	8.88308e-07	0.0151571	0.0722602	0.0293592	0.179239	0.0856795	MAD1L1
903	chr17	48608677	48608867	191	*	3	7.52184e-06	0.0295351	0.0468524	0.0297513	-0.152045	-0.0746661	NA
904	chr16	56995739	56995856	118	*	4	9.02253e-06	0.00959896	0.114448	0.0301509	-0.140639	-0.127328	NA
905	chr14	24540174	24540773	600	*	5	1.45378e-07	0.297252	0.0527285	0.03021	-0.122709	-0.0656983	CPNE6, SNORA79
906	chr7	5468197	5468436	240	*	2	1.36867e-05	0.0182031	0.0679779	0.030376	-0.149134	-0.12592	RP11-1275H24.3, RP11-1275H24.1
907	chr16	81528945	81528989	45	*	3	1.53266e-05	0.0196428	0.0684751	0.0304062	-0.109655	-0.0677865	NA
908	chr17	80969109	80969749	641	*	5	1.57343e-07	0.0312841	0.061532	0.0305536	-0.182499	-0.0746706	SNORA69, B3GNTL1
909	chr8	143459774	143460209	436	*	6	9.33174e-08	0.0164347	0.0638179	0.0306483	-0.116806	-0.0365844	TSNARE1
910	chr18	20713759	20714496	738	*	7	6.71489e-09	0.0287475	0.0696356	0.030682	-0.132621	-0.045871	CABLES1, SNORD23
911	chr4	10686300	10686610	311	*	6	1.25249e-07	0.0222727	0.0596592	0.0309175	-0.111755	-0.0510566	RP11-61G19.1, SNORA3, CLNK
912	chr2	127933484	127933992	509	*	5	2.07144e-07	0.0182703	0.062765	0.0314261	0.105461	0.0440653	SNORA12, SNORA74, snosnR60_Z15, snR65, 5S_rRNA, SNORA4, SNORD11, SNORD51, SNORA41, SCARNA6, SNORD39, SNORA75, ACA59, SNORA48, SNORD56, SNORA43, SNORA1, Vault
913	chr12	49213081	49213195	115	*	2	3.52998e-07	0.052743	0.0189213	0.0315627	-0.116145	-0.074852	NA
914	chr1	1689887	1690389	503	*	2	3.1803e-06	0.0273411	0.0370584	0.0318557	-0.123426	-0.0702286	snoU13, Y_RNA, NADK
915	chr6	32154116	32158953	4838	*	32	2.87656e-08	0.0331642	0.152351	0.0320305	0.109031	-0.00637147	SNORA38, PBX2, XXbac-BPG300A18.13, GPSM3, SNORA20
916	chr6	112081490	112081538	49	*	2	2.2228e-05	0.0191385	0.071384	0.0320413	-0.119116	-0.109281	NA
917	chr6	167571584	167571803	220	*	3	1.37079e-05	0.0195959	0.0664829	0.0322256	0.139717	0.0687155	TCP10L2, GPR31
918	chr9	139097876	139098502	627	*	2	3.17384e-10	0.134176	0.0123866	0.0322602	-0.119099	-0.0619323	LHX3, QSOX2
919	chr1	151736681	151736699	19	*	2	9.26548e-06	0.0261247	0.0421065	0.0327388	0.12366	0.102737	NA
920	chr2	216783091	216783471	381	*	2	4.80836e-08	0.102439	0.0140078	0.0329242	0.126555	0.0670919	SCARNA6, SNORD39, SNORA75, SNORA48
921	chr17	9018806	9019086	281	*	3	2.00412e-05	0.0162671	0.0776101	0.0329817	-0.167923	-0.105928	SNORA69, NTN1
922	chr17	79420145	79420424	280	*	4	1.18137e-07	0.0331981	0.0639745	0.0329846	-0.171995	-0.072662	SNORA69, RP11-1055B8.7
923	chr17	1640472	1640760	289	*	3	5.25272e-06	0.0363695	0.0520767	0.0333206	0.248541	0.128166	WDR81, RP11-961A15.1
924	chr2	43903470	43904011	542	*	7	5.15785e-07	0.0086135	0.13403	0.0342969	0.122212	0.0730567	SNORA73, SNORA64, SNORD75, PLEKHH2, SNORA74, snR65, 5S_rRNA, SCARNA6, SNORD39, SNORD18, SNORA36, AC011242.6, SNORA75, SNORA48, SNORD56, SNORA43, SNORA1, Vault
925	chr20	30406582	30407370	789	*	11	1.18108e-11	0.0181832	0.0895424	0.0343036	-0.119615	-0.0352986	MYLK2
926	chr6	28543508	28544320	813	*	6	1.72189e-07	0.104481	0.0663369	0.0343715	0.126077	0.0491062	SCAND3, SNORA20
927	chr1	153538406	153539397	992	*	5	1.1802e-05	0.0808977	0.0528769	0.034377	0.142638	0.0611617	snoU13, Y_RNA, SCARNA16, SNORD112, SNORA63, U3, SNORA51, SNORA25, SNORA58, CKS1B, SCARNA20, SNORA67, U6, SNORA70, SNORA77, SNORA26, SNORA72, U8, SNORA31, SNORA42, SNORA40, S100A2, SCARNA4, SNORD64, ACA64, SNORD78, snoU109, SNORD60, SNORD116
928	chr1	161184305	161184528	224	*	2	2.24939e-05	0.021836	0.0657626	0.0343907	0.117617	0.0425255	snoU13, Y_RNA, SCARNA16, SNORD112, SNORA63, U3, SNORA51, SNORA25, SNORD59, FCER1G, SCARNA20, SNORA67, U6, SNORA70, SNORA77, SNORA26, SNORA72, U8, SNORA31, SNORA40, SNORD78, snoU109, SNORD60, SNORD116
929	chr1	209877614	209877970	357	*	3	5.26093e-07	0.0787874	0.0522656	0.0344384	0.216673	0.128276	snoU13, Y_RNA, SNORD112, U3, SNORA51, SNORA25, SNORA70, HSD11B1, SNORA26, SNORA72, U8, RP1-28O10.1, SNORD116
930	chr19	46032528	46032854	327	*	3	6.43746e-06	0.0258301	0.0406309	0.0347399	-0.129105	-0.0686175	OPA3
931	chr1	2191299	2191658	360	*	5	2.93442e-07	0.0462076	0.0594988	0.034845	0.175959	0.0675288	SKI, snoU13, Y_RNA
932	chr7	27206073	27206544	472	*	4	4.02282e-10	0.024858	0.0351596	0.0352946	-0.10681	-0.0334956	SNORA15, HOXA9, RP1-170O19.20
933	chr17	7482986	7483518	533	*	2	2.22234e-06	0.0321768	0.0372773	0.0353083	0.236649	0.122542	CD68
934	chr6	90119710	90120254	545	*	3	1.01871e-05	0.0214748	0.0643763	0.0354271	-0.110423	-0.0683634	SNORA38, SNORA8, SNORD28, RRAGD, SNORA20
935	chr2	228324876	228324983	108	*	3	7.63602e-06	0.28711	0.0383597	0.0357464	-0.156873	-0.0784201	NA
936	chr7	2106029	2106784	756	*	4	4.34819e-07	0.0219683	0.0646703	0.0364724	-0.183879	-0.0625519	MAD1L1
937	chr16	787799	788184	386	*	4	4.12788e-06	0.0130807	0.114933	0.0366457	-0.144068	-0.123513	NARFL
938	chr2	234359654	234359958	305	*	5	4.99167e-10	0.145032	0.0335062	0.0366635	-0.157598	-0.0684077	DGKD, SNORD39
939	chr1	114429815	114430280	466	*	4	1.02953e-05	0.0166473	0.0931389	0.0366744	-0.198357	-0.130281	snoU13, Y_RNA, SCARNA16, U1, SNORD112, SNORA63, SNORD46, SNORA2, SNORD81, U3, SNORA51, SNORA25, AP4B1-AS1, SNORA58, CKS1B, SCARNA20, SNORA67, U6, SNORA70, SNORA77, SNORA26, SNORA72, U8, SCARNA11, SNORA31, BCL2L15, SNORA42, SNORA40, SNORD64, ACA64, SNORD78, snoU109, SNORD60, SNORD116
940	chr7	157809235	157809596	362	*	5	7.32505e-06	0.00938746	0.142362	0.0370032	0.12623	0.0937444	PTPRN2
941	chr17	78800199	78800806	608	*	8	3.91374e-08	0.00906358	0.140755	0.0373319	-0.166443	-0.0716962	SNORA69, RPTOR
942	chr7	2551513	2551996	484	*	4	8.0532e-08	0.123378	0.0377478	0.0377076	0.120891	0.000913034	LFNG
943	chr11	64642144	64642558	415	*	4	3.95591e-07	0.0550471	0.0445299	0.0378411	-0.21214	-0.102727	EHD1, SNORD43
944	chr6	30455807	30456076	270	*	5	1.86784e-06	0.0327096	0.0879715	0.0381422	0.105722	0.0495245	HLA-E, SNORA20
945	chr17	78755379	78755841	463	*	5	2.44779e-06	0.0176502	0.120345	0.0384157	-0.13546	-0.0791017	SNORA69, RPTOR
946	chr10	120801832	120802216	385	*	4	5.0871e-06	0.0236733	0.058058	0.0384355	-0.208393	-0.067459	EIF3A
947	chr12	56732427	56733052	626	*	6	8.2327e-07	0.0412238	0.107609	0.0385936	0.108997	0.0574966	IL23A, snoMe28S-Am2634
948	chr15	74218418	74219307	890	*	12	6.91348e-10	0.0150294	0.134557	0.0389972	-0.107627	-0.0502994	LOXL1, LOXL1-AS1
949	chr5	178956838	178956931	94	*	3	7.29471e-06	0.0230457	0.0778809	0.0391892	-0.100561	-0.0609377	NA
950	chr8	1899468	1900778	1311	*	9	8.83861e-12	0.0291016	0.0662132	0.0392682	-0.105468	-0.047223	ARHGEF10
951	chr12	12223661	12224457	797	*	5	1.46015e-09	0.081026	0.0410208	0.0393928	0.192386	0.0698701	BCL2L14, snoMe28S-Am2634
952	chr19	44285297	44285594	298	*	4	8.33645e-06	0.0186789	0.0986405	0.0396352	0.13386	0.0615608	KCNN4
953	chr12	10183167	10183364	198	*	6	3.13036e-06	0.00884928	0.153593	0.0397745	-0.136475	-0.0931349	NA
954	chr12	4397947	4398032	86	*	2	1.71535e-05	0.0245543	0.079328	0.0399564	0.127323	0.0434144	NA
955	chr7	2687218	2687534	317	*	3	1.91316e-06	0.036038	0.0396487	0.0400113	0.207313	0.0867423	TTYH3
956	chr1	181056650	181057360	711	*	4	1.16096e-06	0.0269671	0.0839177	0.0400479	0.102555	0.0381651	snoU13, Y_RNA, SCARNA16, SNORD112, SNORA63, U3, SNORA51, SNORA25, SNORD59, SCARNA20, U6, IER5, SNORA70, SNORA77, SNORA26, SNORA72, U8, SNORA31, snoU109, SNORD60, SNORD116
957	chr12	109162390	109162748	359	*	6	2.67389e-08	0.0982497	0.0525541	0.0401259	-0.112273	-0.0381699	SNORA9
958	chr7	29186629	29187019	391	*	3	4.28143e-07	0.0205579	0.0851024	0.0405692	0.150235	0.107211	CHN2, SNORA15, CPVL
959	chr16	89033692	89034292	601	*	6	4.83257e-09	0.044652	0.0589039	0.0407644	-0.159158	-0.0579071	CBFA2T3
960	chr4	3372915	3373006	92	*	2	2.28167e-06	0.0260755	0.0759282	0.0411382	0.197194	0.188214	NA
961	chr19	1074727	1075104	378	*	4	5.40059e-06	0.018319	0.0980774	0.0411421	-0.124958	-0.0634095	HMHA1
962	chr5	67522298	67522532	235	*	4	7.15554e-06	0.0401728	0.070654	0.0411847	-0.105091	-0.0516383	PIK3R1, SNORA50, snoZ6, SNORA27, SNORA68, RPS23P5, SNORA57, SNORA76, 7SK, SNORD45
963	chr10	99894013	99894318	306	*	4	2.28688e-06	0.0532157	0.0568877	0.0413955	0.100814	0.0518006	R3HCC1L, SNORA17
964	chr6	30883203	30883959	757	*	5	2.53283e-07	0.0190976	0.11577	0.0418763	-0.143252	-0.0768122	VARS2, SNORA20
965	chr19	1423753	1423967	215	*	3	1.38096e-05	0.0316144	0.0539131	0.0419743	-0.211978	-0.0943241	DAZAP1
966	chr16	58533743	58534157	415	*	4	2.65502e-06	0.0158815	0.117772	0.0420857	0.158373	0.124729	NDRG4, SNORD111, SNORD33
967	chr4	719614	720809	1196	*	5	7.02133e-08	0.0199885	0.0647766	0.0424016	-0.113005	-0.0623608	PCGF3
968	chr12	117486878	117487037	160	*	2	5.22144e-06	0.0886227	0.0216976	0.0424964	-0.107419	-0.0564327	NA
969	chr3	5022142	5022392	251	*	2	1.30691e-05	0.0473155	0.0348648	0.0425425	0.149888	0.0780714	BHLHE40, BHLHE40-AS1, SNORD38
970	chr1	22969340	22970339	1000	*	5	9.88487e-06	0.0605334	0.102322	0.0426169	0.10998	0.0649521	snoU13, Y_RNA, SCARNA16, SCARNA21, U1, C1QC, SCARNA17, SCARNA18, SNORD112, SNORA62, SNORA63, SNORA2, SNORD81, U3, SNORA51, SCARNA20, SNORA67, U6, SNORA70, SNORA77, SNORA26, U8, SCARNA11, SNORA31, SNORA42, SNORA40, ACA64, snoU109, SNORD60
971	chr7	2149674	2150016	343	*	3	3.69171e-07	0.0421137	0.0324584	0.0427414	0.10837	0.0197984	MAD1L1
972	chr19	16466298	16466823	526	*	6	8.62857e-10	0.430235	0.0385281	0.0427732	0.170516	0.0420769	EPS15L1
973	chr11	111168594	111169865	1272	*	7	4.94358e-08	0.0565538	0.104661	0.0431248	-0.110171	-0.0469687	COLCA2, COLCA1
974	chr20	3051954	3052692	739	*	11	3.64875e-09	0.0436402	0.151601	0.0431263	-0.171397	-0.0647727	OXT
975	chr8	59059944	59060066	123	*	2	5.35016e-06	0.0509256	0.0333533	0.0431775	-0.121937	-0.0691997	NA
976	chr21	45148864	45149373	510	*	4	2.01643e-06	0.104878	0.0487871	0.0434108	-0.111103	-0.0468471	PDXK
977	chr22	38610795	38611369	575	*	2	2.43369e-05	0.033247	0.0566833	0.0434863	0.210135	0.139558	MAFF
978	chr17	1478065	1478208	144	*	2	1.5506e-05	0.0291014	0.0726077	0.0438005	-0.102238	-0.0978846	NA
979	chr12	125027794	125028339	546	*	6	2.5786e-06	0.0219956	0.109978	0.0443838	-0.122157	-0.0377211	NCOR2
980	chr1	44031756	44031826	71	*	2	9.46004e-06	0.0546625	0.033128	0.0446047	-0.189881	-0.120911	NA
981	chr1	236444212	236444341	130	*	2	9.57041e-07	0.0894658	0.0233505	0.0447678	-0.119149	-0.054049	NA
982	chr6	341180	341315	136	*	2	1.65533e-06	0.275604	0.0161822	0.0450533	0.1866	0.0972839	NA
983	chr11	78672632	78673290	659	*	5	9.57041e-07	0.283484	0.0588903	0.0450734	-0.121656	-0.0471227	TENM4
984	chr5	1807695	1807759	65	*	3	2.16964e-05	0.0294426	0.0738093	0.0453358	0.162592	0.0897459	NA
985	chr7	148902712	148903195	484	*	3	7.2449e-07	0.0540548	0.0284086	0.0453621	0.112512	0.0485501	ZNF282
986	chr1	223888431	223888956	526	*	4	8.59105e-07	0.0611756	0.0541103	0.0453764	0.100792	0.0402561	snoU13, Y_RNA, SNORD112, SNORA51, SNORA25, CAPN2, SNORA72, U8
987	chr7	209447	210075	629	*	3	8.67595e-07	0.062463	0.042906	0.0457485	0.213608	0.0508911	FAM20C
988	chr11	86510915	86511813	899	*	7	5.74173e-12	0.141178	0.044198	0.0459836	-0.101994	-0.0249265	PRSS23
989	chr1	3807709	3808169	461	*	3	6.91516e-06	0.0362507	0.0748166	0.0463627	-0.105727	-0.0629181	snoU13, Y_RNA, U3, SNORA51, SNORA70, C1orf174, snoU109, SNORD60
990	chr10	95326033	95326409	377	*	9	1.28778e-09	0.164821	0.070717	0.0466976	0.149443	0.0425245	FFAR4, SNORA17
991	chr5	156696185	156696520	336	*	4	8.4234e-06	0.0615947	0.094645	0.0468378	-0.12957	-0.0616046	CYFIP2, SNORA68, SNORA57, SNORD45, SNORD95
992	chr11	129991544	129992368	825	*	5	1.29336e-06	0.0267065	0.0866473	0.0471068	-0.120971	-0.0562214	APLP2
993	chr12	53644994	53645202	209	*	2	1.37237e-06	0.0458472	0.0442551	0.0472815	0.113223	0.0633628	MFSD5, snoMe28S-Am2634
994	chr3	135684107	135684688	582	*	8	1.68915e-08	0.0359358	0.0920081	0.0475848	0.104893	0.0375364	PPP2R3A, SNORA81, SNORD66, SNORD2, SNORD5, SNORD63, SNORD61, Metazoa_SRP, SNORA18, U4
995	chr1	90308951	90309998	1048	*	7	2.37688e-09	0.130096	0.0580285	0.0478782	-0.159646	-0.0412764	snoU13, Y_RNA, SCARNA16, U1, SNORD112, SNORA63, SNORD46, SNORA2, SNORD81, RP11-302M6.4, LRRC8D, U3, SNORA51, SNORA25, SNORA58, CKS1B, SCARNA20, SNORA67, U6, SNORA70, SNORA77, SNORA26, U8, SCARNA11, SNORA31, SNORA42, SNORA40, SNORD64, ACA64, SNORD78, snoU109, SNORD60, SNORD116
996	chr1	158149705	158149974	270	*	3	9.82056e-06	0.0290087	0.0879557	0.0480195	0.17174	0.108126	snoU13, Y_RNA, SCARNA16, SNORD112, SNORA63, U3, SNORA51, SNORA25, SNORD59, CD1D, SCARNA20, SNORA67, U6, SNORA70, SNORA77, SNORA26, SNORA72, U8, SNORA31, SNORA40, SNORD64, ACA64, SNORD78, snoU109, SNORD60, SNORD116
997	chr17	79361026	79361742	717	*	6	6.5826e-07	0.0347458	0.0868247	0.0488425	-0.121541	-0.0482845	SNORA69
998	chr13	41556559	41556827	269	*	2	3.0458e-06	0.188349	0.0195729	0.049085	-0.141261	-0.0687289	SNORD36, ELF1, SNORD37
999	chr14	95942049	95942319	271	*	2	1.19777e-05	0.0372733	0.0634662	0.0491599	-0.111849	-0.0895479	SYNE3
1000	chr14	23623480	23623935	456	*	6	1.88527e-06	0.0385142	0.125433	0.0496034	0.126875	0.0761691	SNORA79, SLC7A8
1001	chr1	17751272	17752023	752	*	9	3.97361e-09	0.090228	0.0818654	0.0496896	-0.147798	-0.0531572	snoU13, Y_RNA, SCARNA16, SCARNA21, U1, SNORD112, SNORA62, SNORA63, SNORA2, U3, SNORA51, SCARNA20, SNORA67, U6, SNORA70, SNORA77, SNORA26, U8, SCARNA11, RCC2, SNORA31, SNORA42, SNORA40, ACA64, snoU109, SNORD60
1002	chr20	61583537	61584159	623	*	10	1.77716e-09	0.0267088	0.0820652	0.0505131	-0.105382	-0.0497715	SLC17A9
1003	chr7	2127830	2127984	155	*	2	9.92196e-07	0.164302	0.0212962	0.0506801	-0.102119	-0.0529448	NA
1004	chr4	6695203	6695698	496	*	8	1.22477e-07	0.0261879	0.10628	0.0522071	-0.164071	-0.0648456	S100P, SNORA3, AC093323.1
1005	chr15	77286948	77287345	398	*	4	9.50447e-06	0.224544	0.0724341	0.0527594	-0.138424	-0.0554667	PSTPIP1
1006	chr14	21270133	21271355	1223	*	9	3.83188e-10	0.62286	0.0419214	0.0528477	0.13533	0.0300701	SNORA79, RNASE1, SNORD41
1007	chr11	93465915	93466424	510	*	2	2.45158e-06	0.108963	0.027209	0.0532395	-0.197051	-0.102565	TAF1D, SNORD6
1008	chr1	207143870	207144367	498	*	2	9.2673e-06	0.0865244	0.0313924	0.0534262	0.113428	0.084967	snoU13, Y_RNA, SNORD112, U3, SNORA51, SNORA25, SNORA70, SNORA26, SNORA72, U8, FCAMR, SNORD116
1009	chr7	157185279	157185402	124	*	3	1.09316e-06	0.128705	0.0247641	0.0535246	-0.156512	-0.0627948	NA
1010	chr17	79030539	79031712	1174	*	9	2.72669e-10	0.106748	0.0627081	0.0535793	0.119278	0.0478608	SNORA69, BAIAP2
1011	chr6	74063982	74064594	613	*	7	1.6969e-06	0.0168502	0.12497	0.0536428	-0.140229	-0.0773364	SNORA38, SNORA8, SCARNA15, SNORD28, DPPA5, SNORA20
1012	chr11	67417958	67418405	448	*	13	5.44492e-09	0.00514838	0.206946	0.0537488	0.135693	0.0875615	ACY3, SNORD43
1013	chr1	109849705	109850562	858	*	5	4.16179e-07	0.0908689	0.0498977	0.0538619	0.102809	0.0490969	snoU13, Y_RNA, SCARNA16, U1, SNORD112, SNORA63, SNORD46, SNORA2, SNORD81, U3, SNORA51, SNORA25, SNORA58, CKS1B, SCARNA20, SNORA67, U6, SNORA70, SNORA77, SNORA26, SNORA72, U8, SCARNA11, SNORA31, MYBPHL, SNORA42, SNORA40, SNORD64, ACA64, SNORD78, snoU109, SNORD60, SNORD116
1014	chr1	161016081	161017007	927	*	4	5.42012e-06	0.0301575	0.0880099	0.0544131	0.148345	0.0518343	snoU13, Y_RNA, SCARNA16, SNORD112, SNORA63, U3, SNORA51, SNORA25, SNORD59, SCARNA20, SNORA67, U6, SNORA70, SNORA77, SNORA26, SNORA72, U8, SNORA31, SNORA40, USF1, ARHGAP30, ACA64, SNORD78, snoU109, SNORD60, SNORD116
1015	chr13	114194084	114194501	418	*	4	4.21759e-06	0.0246474	0.126088	0.0545215	-0.101795	-0.0615378	SNORD36, TMCO3
1016	chr1	202129854	202130920	1067	*	6	6.69239e-08	0.0425165	0.0656071	0.0550129	-0.140312	-0.0510707	snoU13, Y_RNA, SNORD112, U3, SNORA51, SNORA25, SCARNA20, U6, SNORA70, SNORA77, SNORA26, SNORA72, U8, PTPN7, SNORD60, SNORD116
1017	chr8	42623718	42623946	229	*	5	1.26062e-06	0.104491	0.0478714	0.0552795	0.113667	0.0368495	SNORA7, CHRNA6
1018	chr12	57940139	57940444	306	*	2	3.26192e-06	0.0826238	0.0360537	0.057027	-0.136597	-0.0643254	DCTN2, snoMe28S-Am2634
1019	chr6	32730859	32731127	269	*	2	4.6279e-08	0.0677637	0.0427166	0.0572882	0.100585	0.0672862	SNORA38, HLA-DQB2, SNORA20
1020	chr6	49681178	49681774	597	*	9	3.05133e-07	0.0100952	0.183368	0.0594791	0.146441	0.110233	SNORA38, SNORA8, SCARNA15, CRISP2, SNORA20
1021	chr6	32179567	32180305	739	*	7	4.2118e-07	0.0373765	0.0948721	0.0598911	-0.169266	-0.0468556	SNORA38, NOTCH4, SNORA20
1022	chr12	53693054	53693825	772	*	11	6.79243e-09	0.346548	0.106078	0.0602305	0.127312	0.0361651	C12orf10, RP11-680A11.5, snoMe28S-Am2634
1023	chr8	142238452	142239055	604	*	8	1.2459e-08	0.0941699	0.0716791	0.061495	-0.239502	-0.0938938	SLC45A4
1024	chr2	85999498	85999873	376	*	3	2.16561e-07	0.107976	0.0235662	0.0615054	-0.169878	-0.0739568	SNORA73, SNORA64, SNORA12, SNORA74, ATOH8, SNORA19, snR65, 5S_rRNA, SNORA4, SNORD11, SNORA41, SCARNA6, SNORD39, SNORD18, SNORA75, ACA59, SNORA48, SNORD56, SNORA43, SNORA1, Vault
1025	chr10	134823349	134823976	628	*	5	1.02293e-05	0.17354	0.0598107	0.0630138	0.167587	0.0627861	NA
1026	chr1	201708500	201708888	389	*	7	5.2648e-07	0.0507144	0.130243	0.06354	0.129554	0.054024	snoU13, Y_RNA, SNORD112, U3, SNORA51, SNORA25, SCARNA20, U6, NAV1, SNORA70, SNORA77, SNORA26, SNORA72, U8, IPO9-AS1, SNORD60, SNORD116
1027	chr15	101991512	101991580	69	*	3	2.52012e-05	0.0408314	0.0974962	0.065101	-0.102667	-0.0674616	NA
1028	chr7	8301660	8302899	1240	*	13	1.15002e-10	0.0579859	0.118131	0.0653728	0.113297	-0.00351216	AC007009.1, AC007128.1, ICA1
1029	chr6	32906460	32906923	464	*	7	7.27268e-08	0.0458144	0.0776043	0.0660793	0.105145	0.0371329	SNORA38, HLA-DMB, XXbac-BPG181M17.5, SNORA20
1030	chr6	31025933	31026287	355	*	6	8.46503e-07	0.287728	0.0828206	0.0672949	0.146767	0.0447953	HCG22, SNORA20
1031	chr4	53727714	53728038	325	*	5	1.25891e-05	0.0697996	0.125074	0.0675988	0.126736	0.059938	SNORD74, RASL11B, SNORA3, snoR442, SNORA11, SNORD42, snoU2_19, SNORD65
1032	chr11	66104159	66104485	327	*	5	2.30966e-06	0.176716	0.0825689	0.0679771	0.103673	0.0370626	RP11-867G23.12, RIN1, SNORD43
1033	chr1	153329460	153330776	1317	*	11	2.42065e-07	0.255992	0.0909409	0.0682863	-0.114434	-0.0341315	snoU13, Y_RNA, SCARNA16, SNORD112, SNORA63, U3, SNORA51, SNORA25, S100A9, SNORA58, CKS1B, SCARNA20, SNORA67, U6, SNORA70, SNORA77, SNORA26, SNORA72, U8, SNORA31, SNORA42, SNORA40, SCARNA4, SNORD64, ACA64, SNORD78, snoU109, SNORD60, SNORD116
1034	chr22	50173724	50174297	574	*	8	1.39584e-07	0.0892373	0.0803039	0.072946	0.104732	0.0266289	BRD1
1035	chr6	30720080	30720491	412	*	8	8.25623e-07	0.0612231	0.115925	0.0731056	-0.169795	-0.0491717	SNORA20
1036	chr6	32081491	32081789	299	*	5	1.32886e-06	0.0477802	0.0629	0.073179	0.131294	0.0364041	SNORA38, TNXB, ATF6B, SNORA20
1037	chr12	27396229	27397065	837	*	8	8.2378e-08	0.0523817	0.111256	0.075154	-0.207846	-0.0562642	STK38L, snoMe28S-Am2634
1038	chr15	79236839	79237654	816	*	7	4.65015e-06	0.071944	0.07847	0.0754311	0.215257	0.0423414	CTSH
1039	chr8	19796299	19796591	293	*	6	8.92551e-06	0.114963	0.0853556	0.0764219	0.152125	0.0556735	LPL, SNORA7
1040	chr15	90171643	90172196	554	*	8	1.00768e-10	0.265917	0.0523685	0.0780075	0.171693	0.0317138	TICRR, KIF7
1041	chr11	1860654	1860795	142	*	2	1.08468e-05	0.0647131	0.0884643	0.0808248	-0.119617	-0.0761875	NA
1042	chr6	31627083	31628298	1216	*	20	1.21352e-16	0.216717	0.102576	0.0810245	0.238026	0.0330552	SNORA38, C6orf47-AS1, C6orf47, SNORA20
1043	chr11	72928926	72929173	248	*	7	3.4306e-06	0.0751649	0.0937605	0.0824719	-0.109032	-0.037063	P2RY2, SNORD43
1044	chr1	223316927	223317548	622	*	5	8.71243e-06	0.03505	0.140799	0.0828017	0.104803	0.0603043	snoU13, Y_RNA, SNORD112, SNORA51, SNORA25, RP11-239E10.2, SNORA72, U8, TLR5
1045	chr13	114880761	114881194	434	*	6	2.28911e-07	0.109964	0.0796301	0.0837153	0.148342	0.0537487	SNORD36, RASA3
1046	chr6	30698584	30698987	404	*	10	1.65743e-07	0.0647706	0.160669	0.0841104	-0.105918	-0.0519136	FLOT1, SNORA20
1047	chr1	16564421	16565106	686	*	3	5.26013e-09	0.431713	0.0209742	0.0843585	0.118441	0.0349602	snoU13, Y_RNA, SCARNA16, SCARNA21, SNORD112, SNORA62, SNORA63, SNORA2, U3, SNORA51, SCARNA20, SNORA67, U6, SNORA70, SNORA77, SNORA26, U8, SCARNA11, RSG1, SNORA31, SNORA42, SNORA40, ACA64, snoU109, SNORD60
1048	chr10	14215314	14215771	458	*	3	2.03774e-07	0.140163	0.0386762	0.0871872	0.100809	0.0381454	FRMD4A
1049	chr1	115300693	115301208	516	*	6	9.66768e-07	0.0969031	0.0795243	0.0888831	0.120067	0.0317852	snoU13, Y_RNA, SCARNA16, U1, SNORD112, SNORA63, SNORD46, SNORA2, SNORD81, U3, SNORA51, SNORA25, SNORA58, CKS1B, SCARNA20, SNORA67, U6, SNORA70, SNORA77, SNORA26, SNORA72, U8, SCARNA11, SNORA31, CSDE1, SNORA42, SNORA40, SNORD64, ACA64, SNORD78, snoU109, SNORD60, SNORD116
1050	chr6	32054094	32054867	774	*	8	1.202e-07	0.106265	0.146408	0.0893352	0.10131	0.0395221	SNORA38, TNXB, SNORA20
1051	chr5	80596277	80596475	199	*	2	1.51891e-05	0.81614	0.035392	0.0903456	-0.195212	-0.0975783	NA
1052	chr8	145027741	145028505	765	*	11	1.1388e-07	0.0308954	0.161988	0.0928034	-0.144059	-0.0659371	PLEC
1053	chr6	32904317	32904621	305	*	4	1.08587e-05	0.109909	0.0996619	0.097137	0.124843	0.0783696	SNORA38, HLA-DMB, SNORA20
1054	chr6	30153279	30154330	1052	*	11	2.27584e-10	0.144503	0.082476	0.098237	0.157706	0.0204937	TRIM26, SNORA20
1055	chr16	69966641	69967212	572	*	7	1.1543e-05	0.0359635	0.132302	0.0990688	-0.16859	-0.10313	WWP2, MIR140, SNORD111, SNORD33
1056	chr22	39353495	39353650	156	*	3	9.00295e-06	0.318142	0.0289719	0.0994763	0.132417	0.0496701	NA
1057	chr12	130501758	130502586	829	*	10	4.9654e-07	0.0415913	0.194515	0.104003	0.103392	0.0440266	NA
1058	chr6	30174651	30175967	1317	*	10	6.86861e-10	0.218873	0.108034	0.105253	-0.184761	-0.0436944	TRIM26, SNORA20
1059	chr1	151967449	151967697	249	*	2	3.39724e-06	0.278252	0.0496789	0.106748	0.122604	0.0676888	snoU13, Y_RNA, SCARNA16, SNORD112, SNORA63, U3, SNORA51, SNORA25, NBPF18P, SNORA58, CKS1B, SCARNA20, SNORA67, U6, SNORA70, SNORA77, SNORA26, SNORA72, U8, SNORA31, SNORA42, SNORA40, S100A10, SCARNA4, SNORD64, ACA64, SNORD78, snoU109, SNORD60, SNORD116
1060	chr2	74570948	74571248	301	*	2	1.39331e-05	0.459709	0.0456902	0.108389	0.132214	0.0655886	SNORA73, SNORA64, SNORD75, SNORA12, SNORA74, SNORA19, snR65, 5S_rRNA, SNORA4, SNORD11, SNORA41, SCARNA6, SNORD39, SNORD18, SNORA75, ACA59, RP11-287D1.3, SLC4A5, SNORA48, SNORD56, SNORA43, SNORA1, Vault
1061	chr11	123985614	123986166	553	*	11	7.5845e-09	0.0649272	0.147088	0.110257	0.111585	0.0288052	VWA5A
1062	chr12	7261691	7262137	447	*	11	8.66765e-08	0.0462537	0.169345	0.112663	-0.115513	3.00761e-06	C1RL-AS1, C1RL
1063	chr11	2889840	2891495	1656	*	38	2.29597e-17	0.0106943	0.190447	0.114439	0.170928	0.0547003	LSP1, KCNQ1DN
1064	chr3	170136159	170136766	608	*	10	4.51221e-10	0.393104	0.062971	0.11926	-0.132559	-0.0207692	RP11-469J4.3, CLDN11, SNORA81, SNORD66, SNORD2, SNORA18, U4
1065	chr3	46449313	46449636	324	*	2	1.04721e-05	0.160347	0.0760886	0.119562	0.184777	0.0976972	U7, CCRL2, SNORD77, SNORA33, SNORA81, SNORD5, RP11-24F11.2, SNORD38, SNORD63, Metazoa_SRP, SNORA18
1066	chr6	30104295	30105198	904	*	12	6.19541e-09	0.0697677	0.162543	0.12043	-0.121865	-0.0479048	TRIM40, SNORA20
1067	chr16	75150456	75150880	425	*	8	3.91956e-06	0.190613	0.13684	0.122872	-0.10359	-0.0587866	LDHD, SNORD33
1068	chr6	31695027	31696775	1749	*	32	9.85193e-19	0.115234	0.146108	0.125963	0.115075	0.0113621	SNORA38, DDAH2, SNORA20
1069	chr17	38295894	38296698	805	*	12	3.80171e-08	0.0644863	0.153757	0.126339	0.101233	0.017778	SNORA69, CASC3
1070	chr17	79006044	79006667	624	*	5	4.16303e-06	0.0555685	0.182827	0.129541	-0.169591	-0.0771987	SNORA69, BAIAP2-AS1
1071	chr8	143867799	143868530	732	*	10	1.0168e-09	0.219602	0.0623344	0.130415	0.149815	0.0288605	RP11-706C16.8, LY6D
1072	chr22	46449752	46450114	363	*	6	9.16874e-06	0.0741271	0.199457	0.137591	-0.101126	-0.0606453	RP6-109B7.3, FLJ27365, C22orf26
1073	chr21	46340776	46341304	529	*	6	1.47605e-05	0.491105	0.0636918	0.141082	0.1098	0.026773	ITGB2-AS1, ITGB2
1074	chr19	1355910	1356315	406	*	9	5.04412e-06	0.110834	0.134139	0.142592	-0.123609	-0.0399789	MUM1
1075	chr11	2321770	2323059	1290	*	27	1.76213e-13	0.0788712	0.175558	0.157454	-0.101079	-0.0302521	LSP1, TSPAN32, C11orf21
1076	chr2	69664562	69665232	671	*	11	3.16508e-06	0.254205	0.148443	0.169553	0.123639	0.0262685	SNORA73, SNORA64, SNORD75, SNORA12, SNORA74, SNORA19, snR65, 5S_rRNA, SNORA4, SNORD11, SNORA41, SCARNA6, SNORD39, SNORD18, SNORA36, SNORA75, ACA59, NFU1, SNORA48, SNORD56, SNORA43, SNORA1, Vault
1077	chr7	2677986	2678263	278	*	4	1.39582e-09	0.907262	0.0186345	0.196757	0.149324	0.038737	TTYH3
1078	chr6	33254385	33255639	1255	*	23	4.97838e-09	0.360487	0.194936	0.241171	-0.187277	-0.0333688	SNORA38, WDR46, SNORA20
1079	chr6	33286540	33289719	3180	*	54	2.85976e-20	0.473565	0.135734	0.263208	0.155744	0.00660819	SNORA38, ZBTB22, DAXX, SNORA20
1080	chr1	193074664	193075640	977	*	11	7.47615e-13	0.869024	0.0570613	0.276533	-0.218047	-0.0300691	snoU13, Y_RNA, SCARNA16, SNORD112, U3, SNORA51, SNORA25, SNORD59, SCARNA20, U6, SNORA70, SNORA77, SNORA26, SNORA72, U8, GLRX2, SNORD60, SNORD116

## Sheet: DMR QP deconv asthma AM
	seqnames	start	end	width	strand	no.cpgs	min_smoothed_fdr	Stouffer	HMFDR	Fisher	maxdiff	meandiff	overlapping.genes
1	chr6	32935025	32941825	6801	*	126	2.56935e-101	3.6034e-66	0.000947265	4.73671e-75	0.14878	0.0149023	SNORA38, BRD2, BRD2-IT1, HLA-DMA, XXbac-BPG181M17.6, SNORA20
2	chr6	30037773	30039801	2029	*	41	0	1.48871e-66	0.000136384	5.95135e-68	0.643321	0.21898	PPP1R11, RNF39, SNORA20
3	chr6	31935801	31941616	5816	*	111	2.53691e-174	4.64153e-54	6.20417e-05	1.1756e-65	0.195426	-0.0173599	SNORA38, SKIV2L, STK19, DXO, SNORA20
4	chr6	30519312	30526264	6953	*	96	2.07285e-143	2.10893e-54	0.000101093	2.50393e-65	-0.280916	-0.0156206	PRR3, GNL1, SNORA20
5	chr6	33287504	33292029	4526	*	97	1.69263e-131	3.3297e-57	0.000385444	1.98349e-58	-0.39581	-0.00400015	SNORA38, DAXX, SNORA20
6	chr6	32049263	32057341	8079	*	90	1.93827e-95	5.71002e-48	0.000801824	5.1784e-54	0.170774	0.00156889	SNORA38, TNXB, SNORA20
7	chr6	31596847	31603535	6689	*	78	3.72898e-128	3.26394e-44	7.65699e-05	1.15913e-53	-0.185596	-0.022443	PRRC2A, SNORA38, SNORA20
8	chr6	33280390	33285827	5438	*	115	2.9084e-170	1.2248e-35	0.000221888	4.03006e-51	-0.371999	0.00166506	SNORA38, TAPBP, ZBTB22, SNORA20
9	chr6	30684340	30690501	6162	*	97	3.96844e-84	8.43817e-44	0.000869725	6.79775e-51	-0.226701	-0.00087129	TUBB, MDC1, SNORA20
10	chr6	33254880	33258581	3702	*	76	2.32882e-135	2.98493e-45	0.00054553	4.96066e-49	0.172386	0.003035	SNORA38, PFDN6, WDR46, SNORA20
11	chr6	33262322	33268176	5855	*	108	4.05125e-132	1.31892e-39	0.000718696	2.11711e-48	-0.118153	-0.0075756	SNORA38, PFDN6, RGL2, TAPBP, SNORA20
12	chr6	32117088	32123511	6424	*	109	9.98788e-91	4.16421e-39	0.00166102	5.64991e-47	-0.258263	-0.0113828	SNORA38, PPT2, PPT2-EGFL8, PRRT1, SNORA20
13	chr7	96649956	96656358	6403	*	50	3.24347e-158	1.67166e-39	0.000139785	2.84696e-45	0.139768	0.0347339	DLX5
14	chr6	31744339	31748762	4424	*	47	1.75795e-98	9.96635e-45	0.00028337	2.3853e-44	-0.143508	-0.0261823	SNORA38, VWA7, VARS, SNORA20
15	chr6	31631638	31636980	5343	*	83	2.26358e-103	6.61736e-33	0.00023261	9.05366e-44	-0.193724	-0.00620524	SNORA38, CSNK2B, CSNK2B-LY6G5B-1181, LY6G5B, GPANK1, SNORA20
16	chr7	130129946	130133110	3165	*	60	3.67171e-112	2.0609e-38	0.000697056	2.71994e-43	0.260893	0.0230341	MEST
17	chr6	32094845	32098253	3409	*	77	1.09516e-108	8.8859e-40	0.000976571	9.39361e-43	-0.193849	0.00291338	SNORA38, ATF6B, FKBPL, SNORA20
18	chr6	33418869	33424213	5345	*	80	1.00287e-108	6.60502e-36	0.000583199	1.17624e-42	0.218377	0.00234498	SNORA38, SYNGAP1, ZBTB9, SNORA20
19	chr6	32810224	32813544	3321	*	62	1.30475e-124	6.74112e-37	0.000614993	3.96111e-42	0.131733	0.0254525	SNORA38, TAPSAR1, PSMB9, PSMB8, TAP1, SNORA20
20	chr6	32144119	32147501	3383	*	43	7.2813e-140	3.18518e-40	0.000255482	6.09021e-42	0.161112	0.0321632	SNORA38, RNF5, AGPAT1, SNORA20
21	chr11	2321770	2323938	2169	*	35	9.86532e-158	1.01472e-40	0.000180567	3.04768e-41	0.213971	0.085258	LSP1, TSPAN32, C11orf21
22	chr6	31625159	31629199	4041	*	50	1.50012e-191	9.89537e-31	0.000232584	1.18776e-40	0.196683	0.0110574	SNORA38, APOM, C6orf47-AS1, C6orf47, SNORA20
23	chr6	32133929	32137757	3829	*	61	3.95173e-106	1.81455e-39	0.000817819	9.61122e-40	-0.116241	-0.0258196	SNORA38, PPT2-EGFL8, EGFL8, AGPAT1, SNORA20
24	chr6	32974122	32977674	3553	*	44	5.22617e-105	2.3865e-37	0.00104661	3.49309e-38	-0.139764	-0.0235463	SNORA38, HLA-DOA, SNORA20
25	chr7	94284258	94286955	2698	*	88	2.64367e-110	4.03145e-34	0.00282514	1.10536e-37	-0.269708	0.0173718	PEG10, SGCE
26	chr6	30180688	30182563	1876	*	54	6.63717e-112	1.06156e-31	0.000637934	9.10647e-37	0.152784	0.00552164	TRIM26, SNORA20
27	chr7	27152899	27156062	3164	*	29	2.12885e-113	7.52798e-38	0.000162177	2.61201e-36	-0.180686	-0.0730925	HOXA-AS2, SNORA15, HOXA3
28	chr6	33384179	33387205	3027	*	67	5.93412e-105	2.02855e-30	0.000725409	3.95109e-36	-0.132571	-0.00293256	SNORA38, SYNGAP1, CUTA, SNORA20
29	chr6	32805142	32807895	2754	*	46	6.20282e-178	9.53667e-33	0.000350356	1.12597e-35	-0.122029	0.00263026	SNORA38, TAP2, SNORA20
30	chr6	33130696	33133752	3057	*	42	1.7232e-94	6.94602e-33	0.000265611	1.25435e-35	-0.160156	-0.0402952	SNORA38, COL11A2, SNORA20
31	chr11	2919689	2923490	3802	*	37	4.1525e-80	2.31966e-33	0.000219255	2.19764e-35	0.245219	0.0132738	LSP1, SLC22A18, SLC22A18AS
32	chr7	27140797	27143806	3010	*	34	1.06379e-116	1.31313e-36	0.00060828	5.84702e-35	0.206471	0.0765119	SNORA15, HOXA2
33	chr6	31854251	31857100	2850	*	59	1.08667e-117	3.34608e-26	0.000278092	5.85135e-34	-0.301492	-0.0412789	SNORA38, EHMT2, SNORA20
34	chr6	31830030	31833827	3798	*	63	1.02143e-88	5.55875e-28	0.000517077	1.07783e-33	-0.20617	0.0031897	SNORA38, NEU1, SLC44A4, SNORA20
35	chr6	30850405	30854011	3607	*	45	2.52064e-124	3.90835e-24	5.0574e-05	2.22007e-32	-0.263265	-0.032315	DDR1, SNORA20
36	chr6	32062393	32065211	2819	*	62	8.00347e-107	1.31133e-29	0.000508481	3.11516e-32	-0.34361	-0.0898056	SNORA38, TNXB, SNORA20
37	chr6	31587470	31590870	3401	*	53	5.11468e-115	2.4564e-30	0.000514351	4.66344e-32	0.176221	0.016508	PRRC2A, SNORA38, SNORA20
38	chr6	32819858	32822352	2495	*	67	7.34573e-86	3.26402e-29	0.002406	3.08855e-31	-0.112633	0.00309217	SNORA38, PSMB9, TAP1, SNORA20
39	chr6	31867757	31870990	3234	*	46	1.8343e-131	1.48342e-28	0.000162304	3.76469e-31	0.190084	0.00537975	SNORA38, C2, ZBTB12, SNORA20
40	chr6	30708859	30713097	4239	*	79	1.24062e-88	4.18948e-23	0.000380896	5.38688e-31	-0.152844	0.00843811	XXbac-BPG252P9.10, FLOT1, IER3, SNORA20
41	chr6	30027916	30030069	2154	*	49	3.76722e-96	1.47307e-28	0.00197547	5.79095e-31	-0.137486	-0.00217078	ZNRD1, ZNRD1-AS1, SNORA20
42	chr6	31507316	31510407	3092	*	46	2.58583e-83	3.70339e-27	0.00157514	5.0741e-30	0.141092	0.026086	DDX39B-AS1, DDX39B, ATP6V1G2-DDX39B, SNORD84, SNORA20
43	chr6	32084027	32087190	3164	*	31	7.28994e-55	9.061e-31	0.000590639	6.07842e-30	-0.105694	0.00586144	SNORA38, TNXB, ATF6B, SNORA20
44	chr14	101290556	101292967	2412	*	29	9.63e-133	4.06114e-28	0.000198442	9.94922e-30	0.177461	0.0472352	MEG3
45	chr6	28554262	28558113	3852	*	59	3.59767e-73	2.87996e-20	0.00124061	1.95688e-29	-0.176022	0.0287658	RP5-1186N24.3, SCAND3, SNORA20
46	chr6	33215649	33220041	4393	*	65	2.38046e-59	3.96755e-26	0.000552703	2.4244e-29	-0.155806	-0.00184836	SNORA38, HCG25, XXbac-BPG157A10.21, VPS52, SNORA20
47	chr11	2017084	2020560	3477	*	56	2.18948e-87	5.02243e-24	0.000416329	2.75614e-29	-0.169317	-5.73288e-05	LSP1, H19
48	chr3	25468324	25469991	1668	*	17	2.65157e-136	1.1358e-27	6.90839e-05	3.02731e-29	0.178061	0.0615095	U7, RARB, SNORA81, SNORD38, Metazoa_SRP
49	chr11	3186549	3188566	2018	*	31	4.92787e-127	6.29927e-24	0.000281373	5.6689e-29	-0.135422	-0.0258872	LSP1, OSBPL5
50	chr20	36155925	36157405	1481	*	49	2.24597e-122	9.30181e-23	0.000504952	9.44389e-29	0.198247	0.0202428	PPIAP3, BLCAP
51	chr12	115133159	115136308	3150	*	53	2.16622e-92	1.40899e-24	0.000509303	9.48547e-29	0.145643	0.0298455	SNORA9
52	chr11	66034681	66036932	2252	*	59	1.93525e-117	5.71067e-23	0.000220406	9.62147e-29	-0.235671	0.00738276	KLC2, RAB1B, RP11-867G23.2, SNORD43
53	chr6	30584245	30586972	2728	*	44	1.08866e-111	7.84632e-23	0.000233066	1.20106e-28	0.172576	0.0145845	MRPS18B, PPP1R10, AL662800.1, SNORA20
54	chr15	96872827	96876486	3660	*	22	3.9405e-76	3.61918e-26	0.00011052	3.7214e-28	-0.234284	0.0181015	NR2F2, MIR1469
55	chr6	32162211	32166538	4328	*	70	2.03918e-62	4.01314e-23	0.00200935	8.29524e-28	-0.161122	-0.000465017	SNORA38, GPSM3, NOTCH4, SNORA20
56	chr6	30651511	30653799	2289	*	30	7.85303e-94	6.31299e-26	0.000401503	4.2624e-27	0.191493	0.0616361	PPP1R18, SNORA20
57	chr11	64051212	64054159	2948	*	26	1.94511e-130	2.94306e-23	6.01716e-05	5.655e-27	0.10488	0.0151911	GPR137, BAD, SNORD43
58	chr6	30130698	30132715	2018	*	29	1.18883e-111	8.48956e-22	0.000387441	5.90253e-27	0.204599	-0.0100259	TRIM15, SNORA20
59	chr10	1205222	1205942	721	*	10	5.03112e-146	5.985e-30	3.70135e-05	7.20726e-27	-0.341965	-0.23144	LINC00200
60	chr20	61446962	61448890	1929	*	42	8.44329e-114	9.98936e-21	0.000429948	1.02262e-26	0.161618	0.00810239	COL9A3
61	chr11	27720709	27723290	2582	*	30	5.85185e-68	2.82191e-25	0.000706862	5.0505e-26	0.110468	0.0127656	BDNF, RP11-587D21.4
62	chr12	4380586	4383770	3185	*	47	5.52053e-71	9.28884e-22	0.000474749	7.73483e-26	0.222416	0.0177458	CCND2, CCND2-AS1, CCND2-AS2
63	chr20	57462798	57465560	2763	*	50	8.40528e-70	7.43182e-23	0.00161036	8.60576e-26	-0.262024	-0.0302063	GNAS, RP1-309F20.3
64	chr22	50523686	50524691	1006	*	12	2.11792e-113	1.46579e-28	7.72652e-05	1.32342e-25	0.168535	0.0820124	MLC1
65	chr6	33165404	33170699	5296	*	67	1.78964e-86	1.23047e-18	0.000422268	1.47038e-25	-0.130603	-0.00296561	SNORA38, RNY4P10, SLC39A7, RXRB, SNORA20
66	chr4	89617925	89619573	1649	*	21	2.4216e-134	9.39078e-24	0.000197996	2.91764e-25	-0.506366	-0.0975694	SNORD74, SNORD50, HERC3, SNORA11, NAP1L5, snoU2_19, SNORD65
67	chr6	33358411	33360547	2137	*	44	3.72118e-106	2.89512e-21	0.000606563	3.31614e-25	-0.262806	-0.0119454	SNORA38, KIFC1, RPL35AP4, SNORA20
68	chr18	49865488	49867359	1872	*	22	1.6695e-98	1.75128e-26	0.000680262	7.07643e-25	0.294148	0.0939432	DCC, RP11-25O3.1
69	chr7	150777587	150779710	2124	*	26	3.96199e-227	1.37539e-23	1.78007e-05	7.43745e-25	-0.188149	-0.0291836	FASTK, TMUB1
70	chr6	31695552	31698687	3136	*	66	5.40334e-51	4.57825e-22	0.0032367	1.18528e-24	0.168894	0.0103954	SNORA38, DDAH2, CLIC1, SNORA20
71	chr12	133065724	133067405	1682	*	31	2.57038e-91	2.86819e-24	0.000462072	1.23366e-24	0.121308	0.0260039	FBRSL1
72	chr12	133349383	133351746	2364	*	14	1.97792e-107	4.69592e-22	2.44227e-05	3.15122e-24	-0.100775	-0.0342203	GOLGA3
73	chr7	121940216	121945191	4976	*	26	6.90563e-52	2.18368e-18	9.70785e-05	4.31957e-24	0.213118	0.0436269	FEZF1-AS1, FEZF1
74	chr3	181428046	181429547	1502	*	21	4.12897e-134	1.08074e-21	0.000120439	4.86623e-24	0.145264	0.0440604	SOX2-OT, SOX2, SNORA81, SNORD66, SNORD2, U4
75	chr8	145726136	145729799	3664	*	26	9.90065e-132	7.09214e-22	5.61491e-05	5.45724e-24	-0.214165	-0.05689	PPP1R16A, GPT, CTD-2517M22.14, CTD-2517M14.5
76	chr6	33160604	33164210	3607	*	46	8.99948e-54	2.88664e-19	0.00171545	7.97614e-24	-0.182798	-0.0389971	SNORA38, COL11A2, RXRB, SNORA20
77	chr13	114107554	114109949	2396	*	21	1.48794e-100	1.01855e-20	9.37038e-05	9.18036e-24	-0.129093	-0.0490749	SNORD36, ADPRHL1
78	chr19	6481540	6482169	630	*	10	1.97004e-121	1.43317e-26	8.20452e-05	1.25433e-23	0.138501	0.0903831	DENND1C
79	chr6	28602543	28603779	1237	*	36	1.65413e-103	1.13626e-20	0.00058369	1.5156e-23	-0.249228	0.0084119	RP11-373N24.2, SNORA20
80	chr6	33244976	33247509	2534	*	56	9.75882e-104	6.39646e-18	0.000909483	2.42408e-23	-0.131954	-0.0141035	SNORA38, B3GALT4, WDR46, SNORA20
81	chr13	100640914	100644507	3594	*	25	1.13043e-61	7.30361e-16	0.000364259	3.36464e-23	0.163438	0.046696	SNORD36
82	chr6	33238768	33241226	2459	*	46	6.01132e-104	3.16439e-21	0.000426678	3.89735e-23	0.158858	0.0119782	SNORA38, RPS18, VPS52, SNORA20
83	chr22	47021746	47023757	2012	*	13	5.45717e-101	7.05305e-25	3.4812e-05	4.67041e-23	-0.224892	-0.105797	GRAMD4
84	chr11	28129122	28130018	897	*	15	4.25791e-91	6.56582e-24	0.000547297	5.58498e-23	0.115171	0.0404437	METTL15, KIF18A
85	chr20	36147042	36150061	3020	*	49	7.9203e-97	5.28904e-20	0.000260512	5.97932e-23	-0.233407	-0.0239916	NNAT, BLCAP
86	chr17	1956668	1958883	2216	*	49	1.66065e-88	6.73636e-21	0.000485573	6.56565e-23	0.113597	0.0130833	HIC1
87	chr10	49892203	49893549	1347	*	17	4.30829e-74	4.09241e-25	0.000555461	6.82544e-23	0.172957	0.0909971	WDFY4, SNORA71
88	chr6	31619513	31621418	1906	*	58	1.2207e-67	2.02333e-19	0.00329159	1.12751e-22	0.167414	0.0241003	SNORA38, APOM, BAG6, SNORA20
89	chr17	2699021	2700093	1073	*	13	3.33612e-96	3.60594e-25	7.14606e-05	1.94208e-22	0.156719	0.0752497	RAP1GAP2
90	chr2	54086854	54087552	699	*	13	2.39361e-88	1.24527e-22	0.000299941	2.89648e-22	-0.201338	-0.0917495	SNORA73, SNORA64, SNORD75, SNORA74, snR65, 5S_rRNA, SNORA4, SNORD11, SNORA41, SCARNA6, SNORD39, SNORD18, SNORA36, SNORA75, GPR75-ASB3, ASB3, GPR75, SNORA48, SNORD56, SNORA43, SNORA1, Vault
91	chr8	144797963	144799022	1060	*	15	3.69177e-102	1.4658e-22	0.000188037	3.15885e-22	0.200929	0.0469355	MAPK15
92	chr6	31826944	31828980	2037	*	26	1.92163e-88	3.80907e-20	0.000773597	3.22001e-22	-0.203589	-0.0247458	SNORA38, NEU1, SNORA20
93	chr7	157199417	157202405	2989	*	15	1.28386e-80	5.96164e-22	2.55572e-05	7.91141e-22	-0.125525	-0.033609	DNAJB6
94	chr7	135242312	135243469	1158	*	15	1.4902e-85	2.25811e-22	0.000192067	8.03919e-22	0.129495	0.0398331	NUP205
95	chr6	32041333	32044959	3627	*	30	7.64651e-49	8.55258e-21	0.00143411	1.05063e-21	-0.111491	-0.000203895	SNORA38, TNXB, SNORA20
96	chr6	30173283	30177295	4013	*	24	1.90094e-57	4.68657e-22	9.85193e-05	1.16159e-21	-0.147458	-0.00593763	TRIM26, SNORA20
97	chr6	30876992	30879803	2812	*	20	3.40514e-60	3.28999e-18	0.000694002	1.18915e-21	-0.120375	-0.0476236	GTF2H4, VARS2, SNORA20
98	chr6	30094300	30095802	1503	*	30	1.70682e-75	6.43353e-20	0.000392773	1.23381e-21	-0.217535	-0.0432842	SNORA20
99	chr13	101185600	101186537	938	*	8	3.1343e-138	1.10776e-23	1.24853e-05	1.25772e-21	-0.213991	-0.107827	SNORD36, GGACT
100	chr6	144328917	144330345	1429	*	21	4.932e-89	8.85119e-22	0.000262252	1.27131e-21	-0.330305	-0.0713825	SNORD28, PLAGL1, SNORA20
101	chr11	2421746	2424976	3231	*	44	1.54408e-57	1.48795e-17	0.000380757	1.35041e-21	-0.145547	-0.00822424	LSP1, TSSC4, AC124057.5
102	chr2	225265963	225266876	914	*	11	2.23864e-79	2.13631e-24	0.000287513	1.35193e-21	0.149986	0.100471	SCARNA6, SNORD39, SNORA75, SNORA48, FAM124B
103	chr10	5406543	5407119	577	*	9	2.80871e-105	3.64846e-24	0.000153752	1.82949e-21	-0.286883	-0.189086	UCN3
104	chr6	137814356	137817260	2905	*	17	5.30304e-61	2.53188e-18	0.000418778	2.32184e-21	0.250503	0.0624315	SNORD28, OLIG3, SNORA20
105	chr4	55092556	55095529	2974	*	23	1.76764e-76	2.95329e-19	0.000130174	2.37991e-21	0.249384	0.0563502	SNORD74, FIP1L1, PDGFRA, SNORA3, snoR442, SNORA11, SNORD42, snoU2_19, SNORD65
106	chr5	44388596	44390215	1620	*	13	4.84113e-98	4.57517e-23	3.68256e-05	2.39743e-21	0.113273	0.0396932	FGF10-AS1, SNORA27, SNORA68, RPS23P5, SNORA57, FGF10, SNORA76, 7SK, SNORD45
107	chr5	140699914	140700676	763	*	13	1.45595e-141	1.48135e-21	2.99404e-05	2.56431e-21	0.264355	0.0998256	SNORA68, SNORA57, 7SK, SNORD45, TAF7, AC005618.1, SNORD95
108	chr6	32014484	32017024	2541	*	43	1.18959e-68	1.38116e-18	0.00249496	2.68963e-21	-0.138461	0.00337879	SNORA38, TNXB, SNORA20
109	chr4	77870047	77871894	1848	*	13	6.57991e-80	8.401e-21	0.000195841	3.20854e-21	-0.196217	-0.0118131	SNORD74, SNORA3, SNORD50, SEPT11, snoR442, SNORA11, SNORD42, snoU2_19, SNORD65
110	chr10	8094860	8097354	2495	*	46	2.36805e-87	3.58858e-18	0.00133574	3.42941e-21	-0.305032	0.0054058	GATA3, GATA3-AS1, RP11-379F12.3
111	chr6	29617320	29618382	1063	*	20	5.58095e-80	7.50801e-20	0.000353105	4.20347e-21	0.127739	0.0237018	SNORA20
112	chr11	69631981	69634709	2729	*	24	9.09898e-56	1.05078e-20	0.000145267	4.34775e-21	0.110804	0.011419	FGF3, SNORD43
113	chr2	177052486	177054140	1655	*	15	5.34428e-107	2.23684e-21	4.46207e-05	4.40177e-21	0.123086	0.0642074	HOXD1, SNORA4, SNORD11, SNORD51, SNORA41, SCARNA6, SNORD39, SNORA75, ACA59, SNORA48, HOXD-AS1, SNORA43, SNORA1, Vault
114	chr6	31759728	31761076	1349	*	22	3.64098e-79	4.45765e-20	0.000933993	5.87122e-21	-0.235057	-0.0758589	SNORA38, VARS, SNORA20
115	chr3	137728126	137729296	1171	*	14	1.72938e-75	3.82161e-22	0.000416185	6.60304e-21	-0.208763	-0.0779701	CLDN18, SNORA81, SNORD66, SNORD2, SNORD5, SNORD63, Metazoa_SRP, SNORA18, U4
116	chr1	153762201	153762564	364	*	6	3.28489e-127	7.71751e-23	1.47055e-05	7.88203e-21	0.259605	0.192728	snoU13, Y_RNA, SCARNA16, SNORD112, SNORA63, U3, SNORA51, SNORA25, SNORA58, CKS1B, SCARNA20, SNORA67, U6, SNORA70, SNORA77, SNORA26, SNORA72, U8, SNORA31, SNORA42, SNORA40, SCARNA4, SNORD64, ACA64, SNORD78, snoU109, SNORD60, SNORD116
117	chr7	157474856	157476930	2075	*	11	1.55169e-84	3.34767e-21	4.44821e-05	9.37564e-21	0.318811	0.140605	PTPRN2
118	chr13	28492265	28494497	2233	*	16	8.02513e-79	2.01544e-20	0.00025768	1.0546e-20	0.131912	0.033565	SNORD36, PDX1, PDX1-AS1, SNORA16, SNORD37
119	chr3	21792248	21793557	1310	*	9	4.98661e-103	6.95787e-23	3.98218e-05	1.0572e-20	0.305193	0.181172	U7, SNORA81, ZNF385D, SNORD38
120	chr17	79650519	79652748	2230	*	20	6.80053e-69	2.65803e-21	0.000215335	1.2503e-20	-0.183984	0.0172284	SNORA69, HGS, ARL16
121	chr1	1100493	1103312	2820	*	16	4.44839e-61	2.02178e-18	0.00013946	1.28752e-20	-0.160588	-0.0629312	MIR200B, MIR200A, MIR429, Y_RNA
122	chr5	176936563	176938522	1960	*	10	2.52222e-92	1.38827e-22	1.81302e-05	1.32799e-20	0.145415	0.0980224	DOK3, SNORD95
123	chr14	101530343	101532352	2010	*	25	1.73148e-103	7.08043e-19	5.06693e-05	1.43723e-20	-0.141474	-0.030774	MIR541, MIR409, MIR412, MIR369, MIR410, MIR656
124	chr7	97839870	97842268	2399	*	15	8.42471e-57	1.0016e-21	0.000177558	1.63284e-20	-0.143754	-0.0448432	BHLHA15
125	chr22	31002892	31003587	696	*	9	3.86573e-109	1.58336e-20	8.49324e-05	1.82121e-20	0.114577	0.0578549	TCN2, PES1
126	chr11	2159853	2162445	2593	*	45	9.44706e-77	1.86938e-16	0.000261495	1.8351e-20	-0.16697	-0.0159664	LSP1, IGF2-AS, IGF2, INS-IGF2
127	chr6	30165652	30167403	1752	*	32	1.71774e-140	5.05286e-17	4.51463e-05	1.92361e-20	-0.114697	-0.0224968	TRIM26, SNORA20
128	chr7	27207996	27209828	1833	*	18	3.9439e-67	1.33087e-16	0.000301045	2.61106e-20	0.183987	0.0477794	HOXA10-AS, SNORA15, HOXA9, RP1-170O19.20, MIR196B
129	chr7	99697172	99699701	2530	*	24	1.38357e-55	2.14153e-18	0.000666647	2.74598e-20	-0.147223	-0.0160668	AP4M1, MCM7
130	chr11	2397201	2398856	1656	*	36	2.20559e-73	4.50999e-20	0.00204187	2.75805e-20	0.159329	-0.00760739	LSP1, CD81, CD81-AS1
131	chr12	50793961	50795366	1406	*	16	1.14679e-151	1.31124e-17	1.53937e-05	2.97451e-20	-0.136056	-0.0173124	LARP4, snoMe28S-Am2634
132	chr11	2720463	2722713	2251	*	42	8.67155e-110	3.27246e-14	0.000766633	3.02375e-20	-0.178202	-0.0164605	LSP1, KCNQ1, KCNQ1OT1
133	chr6	30418115	30419612	1498	*	27	2.52759e-86	2.27426e-18	0.000590496	3.83788e-20	-0.165662	-0.00332495	SNORA20
134	chr15	26107410	26109429	2020	*	30	1.49025e-54	4.05196e-17	0.000668387	4.52938e-20	0.249147	0.0208764	RP11-2C7.1, ATP10A
135	chr6	27839548	27842098	2551	*	24	6.18943e-67	1.44667e-17	0.000248911	4.60195e-20	-0.241754	0.0248758	HIST1H3I, HIST1H4L, SNORA20
136	chr12	7260546	7262545	2000	*	19	1.43681e-60	6.47378e-21	0.000593563	4.85592e-20	-0.138362	0.0283885	C1RL-AS1, C1RL
137	chr11	14993378	14995770	2393	*	43	1.61267e-76	1.80878e-16	0.0018939	5.86269e-20	0.134502	0.0132678	LSP1, CALCB, CALCA
138	chr20	42142224	42143502	1279	*	28	1.14893e-70	1.56155e-19	0.00190885	6.31395e-20	0.164386	0.00104118	L3MBTL1
139	chr6	31548285	31550241	1957	*	31	1.12147e-86	9.77863e-17	0.000217473	6.87509e-20	0.17155	0.017929	LTB, SNORA20
140	chr6	31129244	31130548	1305	*	26	1.58374e-98	1.18368e-18	0.000194669	7.34114e-20	-0.108865	-0.0218012	TCF19, SNORA20
141	chr6	31703139	31705988	2850	*	17	1.2877e-70	2.50783e-17	0.000433206	1.06171e-19	0.105451	0.0439692	SNORA38, CLIC1, SNORA20
142	chr4	56501441	56503521	2081	*	16	2.66674e-99	2.62487e-20	3.2101e-05	1.27437e-19	0.14278	0.0325845	SNORD74, SNORA3, snoR442, SNORA11, NMU, SNORD42, snoU2_19, SNORD65
143	chr6	33272136	33274082	1947	*	20	1.00029e-71	3.97769e-19	0.000327669	1.28683e-19	-0.139096	-0.0127698	SNORA38, TAPBP, SNORA20
144	chr5	10353332	10354563	1232	*	10	1.39989e-101	6.5719e-21	8.84531e-05	1.86116e-19	-0.435101	-0.0707679	MARCH6, CTD-2256P15.2
145	chr12	54069773	54071194	1422	*	22	4.59214e-87	1.32018e-19	0.000418134	1.88341e-19	0.101186	0.0290662	ATP5G2, snoMe28S-Am2634
146	chr14	61108227	61110706	2480	*	9	1.59957e-50	1.23517e-21	0.000132319	1.92063e-19	0.185406	0.107033	RP11-1042B17.5, SNORA46, SNORA79, SIX1
147	chr1	119531625	119532925	1301	*	17	1.42932e-86	2.74271e-17	0.000181295	2.0502e-19	0.174609	0.0629594	snoU13, Y_RNA, SCARNA16, U1, SNORD112, SNORA63, SNORD46, SNORA2, SNORD81, U3, SNORA51, SNORA25, SNORA58, CKS1B, SCARNA20, SNORA67, U6, SNORA70, SNORA77, SNORA26, SNORA72, U8, SNORA31, SNORA42, SNORA40, TBX15, SNORD64, ACA64, SNORD78, snoU109, SNORD60, SNORD116
148	chr6	31690725	31692808	2084	*	40	3.97428e-44	3.73127e-20	0.00500682	2.22761e-19	-0.184345	-0.037117	SNORA38, C6orf25, LY6G6C, SNORA20
149	chr17	46683606	46685448	1843	*	9	2.15398e-67	8.90789e-22	0.000203022	2.24502e-19	0.186809	0.0396505	SNORA69, HOXB6, HOXB7
150	chr11	69454423	69456412	1990	*	34	1.05782e-93	1.3639e-17	0.000490873	2.44653e-19	0.156886	0.0115877	CCND1, SNORD43
151	chr19	36000517	36001995	1479	*	13	4.5662e-68	1.58897e-19	0.000363954	2.47322e-19	0.155362	0.0474604	DMKN
152	chr6	30884590	30886161	1572	*	17	2.09384e-88	2.28651e-16	0.00027705	2.64738e-19	-0.139641	-0.053717	VARS2, SNORA20
153	chr16	67694584	67696181	1598	*	24	8.3791e-77	9.36002e-18	0.000537164	3.41258e-19	-0.109845	-0.0139736	PARD6A, SNORD111, ACD, SNORD33
154	chr3	10149466	10150487	1022	*	11	1.45621e-68	1.56731e-21	0.00028698	3.83478e-19	-0.234186	-0.0897585	FANCD2OS, SNORD38
155	chr12	121415499	121416796	1298	*	11	4.04936e-94	4.17196e-21	4.58824e-05	3.9563e-19	-0.17819	-0.073856	HNF1A, SNORA9, HNF1A-AS1
156	chr19	5913854	5915494	1641	*	11	7.0069e-73	6.34518e-17	0.000161929	4.2857e-19	-0.174778	-0.087616	AC104532.2, CAPS, AC104532.4
157	chr7	77426814	77428748	1935	*	29	1.49052e-68	1.67418e-14	0.00147369	4.31079e-19	0.243295	0.000555435	PHTF2, TMEM60
158	chr18	30050326	30051803	1478	*	31	2.94127e-60	1.6923e-19	0.000595856	5.06771e-19	0.267967	0.0125442	SNORD23, GAREM
159	chr6	30296689	30297941	1253	*	14	6.32147e-89	7.94735e-19	0.000429942	5.24699e-19	0.206348	0.104394	TRIM39, TRIM39-RPP21, SNORA20
160	chr3	22412124	22414364	2241	*	10	2.20158e-43	8.86244e-18	0.000176987	5.44732e-19	-0.660468	-0.193101	U7, SNORA81, ZNF385D, SNORD38
161	chr2	239007828	239009502	1675	*	12	7.61014e-128	2.95346e-16	1.42247e-05	5.49956e-19	0.62577	0.191843	UBE2F-SCLY, SCLY, ESPNL
162	chr7	19156902	19158721	1820	*	28	1.17148e-105	2.22848e-16	0.000121133	5.90681e-19	-0.104066	0.000111658	AC003986.7, TWIST1
163	chr3	134203672	134205507	1836	*	26	3.24493e-85	1.26863e-15	0.000189069	6.31501e-19	-0.196035	-0.00350539	CEP63, SNORA81, SNORD66, SNORD2, SNORD5, SNORD63, SNORD61, ANAPC13, Metazoa_SRP, SNORA18, U4
164	chr3	47888144	47891476	3333	*	14	6.53802e-73	5.25864e-19	6.46672e-05	9.32548e-19	-0.202929	-0.0506769	U7, SNORD77, DHX30, MIR1226, SNORA33, SNORA81, SNORD5, SNORD38, SNORD63, Metazoa_SRP, SNORA18
165	chr2	223166909	223169609	2701	*	19	7.28762e-128	1.35466e-15	8.13886e-06	9.3818e-19	0.110749	0.0358832	CCDC140, SCARNA6, SNORD39, SNORA75, SNORA48
166	chr6	10414485	10416531	2047	*	22	5.15757e-79	7.87942e-18	0.000362369	9.7687e-19	0.183796	0.0426758	TFAP2A-AS1, TFAP2A, SNORA20
167	chr5	19988018	19989519	1502	*	15	1.67361e-86	2.86554e-14	0.000226706	1.01709e-18	0.273832	0.11636	SNORA27, SNORA68, RPS23P5, CDH18, 7SK, SNORD45
168	chr11	47470633	47471789	1157	*	11	6.31714e-72	6.28825e-20	0.000130186	1.07405e-18	-0.16737	-0.0576027	RAPSN, SNORD43
169	chr7	151828356	151829665	1310	*	11	1.53696e-77	1.9092e-20	9.26606e-05	1.09516e-18	-0.117957	-0.0483918	NA
170	chr11	63973536	63975026	1491	*	12	1.31248e-82	9.64093e-19	0.000305711	1.26694e-18	0.143122	0.0724751	FERMT3, SNORD43
171	chr7	27204663	27206907	2245	*	22	2.16106e-67	1.11047e-15	0.000348362	1.29508e-18	0.215778	0.0467359	SNORA15, HOXA9, RP1-170O19.20
172	chr7	35293080	35296040	2961	*	19	3.05994e-52	5.86481e-17	0.000275766	1.32507e-18	-0.219809	0.00969788	SNORA15, TBX20
173	chr15	44092166	44093429	1264	*	13	1.71169e-88	6.10228e-16	0.000126949	1.44074e-18	-0.157682	-0.0409016	SERF2, HYPK, RP11-296A16.1, SERINC4
174	chr20	57425979	57427556	1578	*	53	6.25415e-76	4.68556e-14	0.00582869	1.47324e-18	0.176382	0.0148523	GNAS, GNAS-AS1
175	chr6	46655306	46656612	1307	*	11	1.84557e-84	7.4189e-20	0.000114217	1.48973e-18	-0.125324	-0.0708209	SNORA38, SNORA8, SCARNA15, TDRD6, RP11-446F17.3, SNORA20
176	chr2	63284557	63286355	1799	*	14	5.84817e-76	2.21977e-19	0.000211378	1.96997e-18	0.152427	0.0815456	SNORA73, SNORA64, SNORD75, SNORA12, OTX1, SNORA74, SNORA19, snR65, 5S_rRNA, SNORA4, SNORD11, SNORA41, SCARNA6, SNORD39, SNORD18, SNORA36, SNORA75, SNORA48, SNORD56, SNORA43, SNORA1, Vault
177	chr12	6959471	6961433	1963	*	22	1.27078e-71	1.40694e-14	0.000211524	2.43016e-18	-0.10489	-0.00638388	USP5, CDCA3
178	chr6	32157454	32160074	2621	*	20	3.33447e-43	1.6196e-18	0.00140944	2.49692e-18	0.244836	0.0778282	SNORA38, PBX2, GPSM3, SNORA20
179	chr17	3819339	3820518	1180	*	8	2.65619e-68	1.22628e-20	0.000144954	2.57775e-18	0.162541	0.108903	P2RX1
180	chr6	28921103	28922226	1124	*	12	1.27028e-72	1.20823e-18	0.000202682	2.71672e-18	0.251679	0.112701	SNORA20
181	chr17	19247837	19248565	729	*	9	7.02642e-82	5.10125e-20	9.61172e-05	2.89842e-18	-0.131085	-0.056893	SNORA69, B9D1, MIR1180
182	chr16	58497230	58499074	1845	*	19	3.00707e-63	8.95714e-18	0.000165551	3.24921e-18	0.109076	0.0219328	NDRG4, SNORD111, SNORD33
183	chr8	145018816	145019839	1024	*	17	2.83269e-53	1.65303e-20	0.00183649	3.95577e-18	-0.143905	-0.0661827	PLEC, MIR661
184	chr6	31105337	31107321	1985	*	18	4.13186e-73	1.59831e-16	8.79765e-05	4.30211e-18	0.256783	0.0345569	PSORS1C1, POLR2LP, PSORS1C2, SNORA20
185	chr2	172948176	172950856	2681	*	19	4.77038e-65	4.88364e-16	0.000424643	4.54274e-18	0.105642	0.0305438	DLX1, SNORA4, SNORD11, SNORD51, SNORA41, SCARNA6, SNORD39, SNORA75, ACA59, SNORA48, SNORA43, SNORA1, Vault
186	chr18	35145353	35147056	1704	*	25	7.968e-93	8.58949e-14	0.000269061	4.98754e-18	0.122284	0.0301086	SNORD23, CELF4
187	chr7	27224092	27226148	2057	*	35	1.10317e-96	2.04813e-15	6.09336e-05	5.0478e-18	0.170719	0.0377003	HOXA11-AS, SNORA15, HOXA11
188	chr2	69001115	69002378	1264	*	12	6.67966e-70	1.10598e-18	0.000441343	5.12415e-18	0.154382	0.0935047	SNORA73, SNORA64, SNORD75, SNORA12, SNORA74, ARHGAP25, SNORA19, snR65, 5S_rRNA, SNORA4, SNORD11, SNORA41, SCARNA6, SNORD39, SNORD18, SNORA36, SNORA75, ACA59, SNORA48, SNORD56, SNORA43, SNORA1, Vault
189	chr1	11713540	11715247	1708	*	15	3.08301e-55	1.61358e-19	0.000646139	5.21127e-18	-0.136695	0.0039422	snoU13, Y_RNA, SCARNA16, FBXO44, SCARNA21, SNORD112, SNORA62, SNORA2, U3, SNORA51, SCARNA20, SNORA67, SNORA70, SNORA77, SNORA26, U8, FBXO2, SCARNA11, SNORA31, SNORA42, SNORA40, snoU109, SNORD60
190	chr1	2125049	2127505	2457	*	17	8.35071e-53	1.1118e-13	0.000175716	5.4942e-18	-0.123217	-0.0336171	snoU13, Y_RNA, C1orf86
191	chr2	201980504	201982439	1936	*	17	4.20412e-73	2.55358e-16	9.33924e-05	5.67337e-18	-0.141889	0.00636699	CFLAR, SNORD11, SNORD51, SNORA41, SCARNA6, SNORD39, SNORA75, SNORA48, SNORA1, Vault
192	chr12	6484521	6486709	2189	*	12	1.3942e-40	1.44115e-19	0.000301023	5.87295e-18	0.214828	0.0597397	LTBR, SCNN1A
193	chr20	35273933	35275274	1342	*	11	5.44949e-80	1.49535e-19	6.40172e-05	6.09975e-18	0.197977	0.109604	SLA2
194	chr2	175197240	175199741	2502	*	19	2.38661e-84	8.71055e-16	5.55833e-05	6.27238e-18	0.168413	0.0418531	SP9, SNORA4, SNORD11, SNORD51, SNORA41, SCARNA6, SNORD39, SNORA75, ACA59, SNORA48, SNORA43, SNORA1, Vault
195	chr6	28889919	28892465	2547	*	59	2.66895e-91	1.11745e-13	0.000591265	7.1136e-18	0.163386	0.0124246	TRIM27, SNORA20
196	chr10	102987257	102990026	2770	*	23	4.8921e-59	1.12622e-14	0.000283487	7.55794e-18	0.181229	0.0171664	LBX1-AS1, SNORA17, LBX1
197	chr2	71126275	71128293	2019	*	29	5.4398e-68	3.58194e-15	0.000291689	7.86906e-18	0.335682	0.0223784	SNORA73, SNORA64, SNORD75, SNORA12, SNORA74, VAX2, SNORA19, snR65, 5S_rRNA, SNORA4, SNORD11, SNORA41, SCARNA6, SNORD39, SNORD18, SNORA36, SNORA75, ACA59, SNORA48, SNORD56, SNORA43, SNORA1, Vault
198	chr2	211035147	211036599	1453	*	12	1.30491e-89	1.88667e-15	2.66416e-05	8.86134e-18	-0.102894	0.0133206	AC006994.2, SCARNA6, SNORD39, SNORA75, SNORA48, KANSL1L, AC006994.3
199	chr7	1533824	1535941	2118	*	12	2.68444e-48	6.01434e-19	0.000358418	9.32756e-18	-0.103114	-0.0417789	INTS1
200	chr6	33047944	33050124	2181	*	24	1.13397e-57	9.12167e-16	0.00255271	1.01486e-17	0.362413	0.104539	SNORA38, HLA-DPB1, HLA-DPA1, SNORA20
201	chr11	2889602	2891118	1517	*	39	4.93315e-62	1.74018e-15	0.00150449	1.02428e-17	-0.223816	0.0304103	LSP1, KCNQ1DN
202	chr4	3249975	3251386	1412	*	13	1.1616e-104	5.13455e-14	7.30792e-05	1.0258e-17	-0.135283	-0.0590276	MSANTD1, SNORA3
203	chr3	193852359	193854201	1843	*	27	1.89914e-56	4.79568e-17	0.0013275	1.05949e-17	-0.111326	0.0129534	HES1, U4
204	chr11	30037696	30039113	1418	*	17	5.30338e-93	1.53065e-14	0.000153087	1.07051e-17	0.183212	0.0495786	KCNA4
205	chr12	123214554	123215684	1131	*	13	1.80135e-57	2.64843e-19	0.000536902	1.09582e-17	-0.230163	-0.112725	SNORA9, HCAR1
206	chr5	126625777	126627355	1579	*	13	4.29244e-76	1.07228e-17	0.000126829	1.19074e-17	-0.286683	0.0414244	MEGF10, snoZ6, SNORA27, SNORA68, SNORA57, 7SK, SNORD45, SNORD95
207	chr3	52528714	52529524	811	*	11	1.01194e-69	9.58078e-20	0.000319687	1.24493e-17	0.158706	0.0885918	U7, SNORD77, STAB1, SNORA33, SNORA81, SNORD66, SNORD5, SNORD38, SNORD63, Metazoa_SRP, SNORA18
208	chr12	7072696	7073264	569	*	9	3.10624e-96	3.62549e-19	0.000137359	1.28777e-17	0.216883	-0.0327655	EMG1, U47924.27, MIR200C, MIR141, U47924.29
209	chr2	240031454	240033412	1959	*	10	3.95179e-68	9.50804e-19	0.000157812	1.29783e-17	-0.180373	-0.0747145	HDAC4
210	chr6	10694545	10695389	845	*	18	1.89793e-51	2.65194e-19	0.000851993	1.31035e-17	-0.132626	-0.0111128	PAK1IP1, C6orf52, SNORA20
211	chr7	1792778	1793263	486	*	9	6.84015e-116	1.59354e-16	1.29426e-05	1.33634e-17	0.273413	0.0743786	NA
212	chr19	57351213	57352807	1595	*	26	1.5665e-59	8.49699e-16	0.00304678	1.45675e-17	0.215529	0.0294067	MIMT1, ZIM2, PEG3
213	chr10	112630726	112632370	1645	*	16	1.69183e-70	4.76281e-15	0.000542394	1.47255e-17	-0.226054	-0.0437462	RP11-313D6.3, PDCD4, SNORA17, PDCD4-AS1
214	chr11	27742219	27744759	2541	*	21	3.02103e-72	3.03455e-12	0.000247285	1.4921e-17	0.195616	0.0360489	BDNF, RP11-587D21.4
215	chr3	42641690	42642776	1087	*	16	6.7274e-57	2.71639e-18	0.000858857	1.56044e-17	-0.108104	-0.00585701	U7, NKTR, SNORD77, SNORA33, SNORA81, SNORD5, SEC22C, SNORD38, SNORD63, Metazoa_SRP, SNORA18
216	chr11	116658528	116661388	2861	*	16	2.50537e-92	2.9881e-13	7.09076e-05	1.63305e-17	-0.149683	-0.0186863	ZNF259, APOA5
217	chr7	87935979	87936923	945	*	10	5.53689e-75	9.38647e-18	0.000197258	1.89339e-17	0.101757	0.0318539	STEAP4
218	chr8	146077906	146079365	1460	*	14	2.70685e-61	2.20141e-17	0.000197717	1.91655e-17	-0.208315	0.0159662	AF235103.1, COMMD5, ZNF250
219	chr10	134992340	134994252	1913	*	10	1.72843e-47	3.28369e-17	0.000163122	2.0278e-17	-0.124566	-0.0551999	KNDC1
220	chr11	2925026	2926601	1576	*	19	1.06365e-53	1.37622e-16	0.000873371	2.13422e-17	-0.11652	-0.0556901	LSP1, SLC22A18, SLC22A18AS
221	chr1	27188505	27190639	2135	*	13	1.49301e-66	4.55157e-13	6.79827e-05	2.186e-17	-0.200887	-0.0838916	snoU13, Y_RNA, SCARNA16, SCARNA21, U1, SCARNA17, SCARNA18, SFN, SNORD112, SNORA62, SNORA63, SNORD46, SNORA2, SNORD81, U3, SNORA51, SCARNA20, SNORA67, U6, SNORA70, SNORA77, SNORA26, U8, SCARNA11, SNORA31, SNORA42, SNORA40, SNORD64, ACA64, snoU109, SNORD60
222	chr10	116286411	116287249	839	*	10	1.07299e-75	3.7326e-19	8.75623e-05	2.18827e-17	0.184312	0.0679446	ABLIM1
223	chr6	32796216	32798198	1983	*	18	1.70973e-119	7.9004e-16	8.51468e-05	2.20214e-17	-0.192128	-0.0293339	SNORA38, TAP2, SNORA20
224	chr7	92464428	92466688	2261	*	20	1.26125e-57	3.84155e-15	0.000455264	2.34653e-17	-0.146539	-0.0150775	AC002454.1, CDK6
225	chr8	125739411	125741566	2156	*	13	5.63249e-77	1.83377e-16	4.16537e-05	2.38551e-17	-0.14412	-0.00524065	MTSS1
226	chr4	111557894	111559355	1462	*	11	3.53743e-77	2.90771e-19	0.000264311	2.60236e-17	-0.155176	0.0208038	SNORA11, PITX2, SNORD65
227	chr8	30890469	30892276	1808	*	30	2.95437e-72	1.27676e-17	0.000558718	2.65098e-17	0.14903	0.00992204	WRN, SNORA7, PURG
228	chr14	105714153	105715926	1774	*	13	1.40202e-52	5.52481e-17	0.000241145	2.65138e-17	-0.113988	-0.028153	BTBD6, BRF1
229	chr7	1094737	1096387	1651	*	9	1.08079e-105	3.6808e-17	7.84683e-05	2.83822e-17	0.161084	0.113202	GPR146, C7orf50, RP11-449P15.1
230	chr16	31722474	31725053	2580	*	14	5.43499e-74	4.60435e-15	5.19724e-05	2.88171e-17	-0.211089	-0.0273616	ZNF720, CTD-2358C21.4
231	chr6	10419016	10421670	2655	*	20	1.83405e-50	1.04422e-16	0.000320266	3.07628e-17	0.223057	0.0444763	TFAP2A, SNORA20
232	chr4	2935884	2937381	1498	*	19	2.29779e-87	2.9199e-14	5.25019e-05	3.17519e-17	-0.129254	0.0194561	NOP14-AS1, SNORA3, MFSD10
233	chr6	30127389	30128775	1387	*	16	4.02009e-83	2.79538e-16	0.000349279	3.38652e-17	-0.137585	-0.0387592	TRIM10, SNORA20
234	chr11	44331577	44333192	1616	*	43	5.47672e-74	1.97799e-15	0.000615947	3.95138e-17	0.200586	0.0209059	ALX4, SNORD43
235	chr6	33171765	33174168	2404	*	33	9.46597e-53	9.58321e-17	0.00263957	4.08265e-17	0.170281	0.00602797	SNORA38, SLC39A7, HSD17B8, SNORA20
236	chr17	27046661	27048708	2048	*	17	1.38986e-52	3.06173e-17	0.000511782	4.12931e-17	-0.268632	-0.0030933	SNORA69, RPL23A, SNORD42B, SNORD4A, RAB34, AC010761.8
237	chr6	31801683	31803311	1629	*	37	3.93028e-65	2.35382e-16	0.000911135	4.25083e-17	0.37534	0.0224715	SNORA38, C6orf48, SNORD48, SNORA20
238	chr17	19648157	19649293	1137	*	14	7.23947e-88	1.42349e-16	0.000172449	4.25966e-17	-0.190534	-0.090921	SNORA69, ALDH3A1
239	chr13	108518955	108520827	1873	*	14	8.9054e-59	5.14779e-15	0.000229338	4.40186e-17	-0.19075	0.0326512	SNORD36, FAM155A
240	chr6	32185105	32187267	2163	*	13	2.57504e-58	3.97693e-18	0.000404574	4.58929e-17	-0.124843	-0.0468933	SNORA38, NOTCH4, SNORA20
241	chr12	95867190	95868393	1204	*	15	9.21348e-86	1.5666e-16	6.84951e-05	5.15437e-17	0.200093	0.0184385	METAP2, SNORA9, snoMe28S-Am2634
242	chr1	145437802	145439281	1480	*	18	1.32114e-50	7.01819e-17	0.00093106	5.99137e-17	0.205912	0.0427811	snoU13, Y_RNA, SCARNA16, SNORD112, SNORA63, SNORA2, U3, SNORA51, SNORA25, TXNIP, SNORA58, CKS1B, SCARNA20, SNORA67, U6, SNORA70, SNORA77, SNORA26, SNORA72, U8, SNORA31, SNORA42, SNORA40, SCARNA4, SNORD64, ACA64, SNORD78, snoU109, SNORD60, SNORD116
243	chr1	1850733	1851910	1178	*	18	6.30145e-63	4.89415e-18	0.000243303	6.18849e-17	0.112101	0.00441702	snoU13, Y_RNA, TMEM52
244	chr12	57623095	57624530	1436	*	16	4.00098e-139	3.9884e-15	0.000188082	6.6201e-17	-0.192267	-0.0143194	SHMT2, snoMe28S-Am2634
245	chr6	29407689	29408666	978	*	15	1.28542e-90	1.73118e-15	0.00050132	6.64728e-17	0.106896	-0.0274002	OR10C1, OR11A1, SNORA20
246	chr13	78492730	78494462	1733	*	44	2.34903e-55	1.00885e-15	0.00672516	7.0027e-17	0.236429	0.0228586	SNORD36, RNF219-AS1, EDNRB
247	chr11	108092087	108093812	1726	*	43	7.78078e-64	1.30424e-13	0.00445506	7.27555e-17	-0.114995	0.00592981	ATM, NPAT
248	chr2	56149825	56151179	1355	*	12	5.265e-97	1.12101e-14	0.000104338	7.43436e-17	0.234348	0.0377065	SNORA73, SNORA64, SNORD75, SNORA12, SNORA74, snR65, 5S_rRNA, SNORA4, SNORD11, SNORA41, SCARNA6, SNORD39, SNORD18, SNORA36, SNORA75, EFEMP1, SNORA48, SNORD56, SNORA43, SNORA1, Vault
249	chr17	46670610	46672255	1646	*	18	3.42327e-85	2.9812e-15	0.000405102	7.53968e-17	-0.200127	-0.00763492	SNORA69, HOXB-AS3, HOXB3, HOXB5, HOXB6
250	chr5	134870506	134872957	2452	*	31	4.18552e-58	4.38008e-14	0.000424638	7.87525e-17	0.197966	0.0466113	SNORA27, SNORA68, SNORA57, 7SK, NEUROG1, SNORD45, SNORD95
251	chr6	33231268	33232750	1483	*	15	1.81156e-61	2.93218e-15	0.000289586	7.99174e-17	-0.124208	-0.0351856	SNORA38, VPS52, SNORA20
252	chr15	60285234	60286540	1307	*	9	5.88585e-63	4.70707e-18	0.000143333	8.86741e-17	0.127529	-0.0114907	NA
253	chr7	150019955	150020900	946	*	15	2.39463e-72	1.22641e-14	0.000483439	9.01129e-17	0.241456	0.104751	LRRC61, ACTR3C
254	chr4	154710598	154712145	1548	*	27	7.72216e-73	5.88641e-14	0.00132516	9.03897e-17	-0.2934	0.027156	SFRP2, SNORD65
255	chr5	1054795	1056579	1785	*	8	3.83259e-47	7.16086e-19	0.00035809	9.28341e-17	-0.108408	-0.0303431	SLC12A7
256	chr20	2636391	2637503	1113	*	14	5.07854e-77	1.20426e-16	9.75228e-05	9.99109e-17	-0.139351	-0.0470949	NOP56, SNORD86, SNORD57
257	chr5	50673588	50675192	1605	*	12	2.64002e-63	6.72959e-17	0.000967457	1.04503e-16	0.22696	0.0907369	snoZ6, SNORA27, SNORA68, RPS23P5, SNORA57, CTD-2314G24.2, SNORA76, 7SK, SNORD45
258	chr5	132112449	132114055	1607	*	18	2.36073e-68	2.82585e-14	0.000275422	1.08906e-16	-0.353439	-0.0784289	SNORA27, SNORA68, SNORA57, 7SK, SEPT8, SNORD45, SNORD95
259	chr17	36981148	36982030	883	*	11	3.68646e-65	1.85013e-17	0.000337382	1.09282e-16	-0.160553	0.0120205	SNORA69, MIR4727, CWC25
260	chr1	228644750	228646392	1643	*	21	2.99356e-61	2.16834e-14	0.000634264	1.2197e-16	-0.120786	0.0168492	snoU13, Y_RNA, SNORD112, SNORA51, SNORA25, HIST3H2BB, U8, HIST3H2A
261	chr7	77166091	77167470	1380	*	19	1.81364e-66	5.08289e-14	0.000901594	1.46154e-16	-0.245052	-0.0130641	PTPN12
262	chr1	3077798	3079212	1415	*	8	1.1166e-59	1.19962e-17	0.000134649	1.49249e-16	0.176838	0.0360467	PRDM16, snoU13, Y_RNA, SNORA51, SNORA70, snoU109, SNORD60
263	chr17	38657310	38659139	1830	*	8	1.58332e-54	4.61907e-17	0.000194915	1.53165e-16	-0.118402	-0.0902915	SNORA69, TNS4
264	chr1	16270788	16273212	2425	*	8	1.72509e-68	2.43209e-17	5.55161e-05	1.64022e-16	-0.150101	-0.0701367	snoU13, Y_RNA, SCARNA16, SCARNA21, SNORD112, SNORA62, SNORA63, SNORA2, U3, SNORA51, SCARNA20, SNORA67, U6, SNORA70, SNORA77, SNORA26, U8, SCARNA11, ZBTB17, SNORA31, SNORA42, SNORA40, ACA64, snoU109, SNORD60
265	chr5	32709071	32711151	2081	*	17	1.33814e-68	2.01076e-13	0.000282366	1.68672e-16	0.12738	0.0299386	NPR3, SNORA27, SNORA68, RPS23P5, SNORA57, 7SK, SNORD45
266	chr17	42385143	42386950	1808	*	13	1.99822e-43	7.63553e-15	0.000391164	1.75808e-16	0.130603	0.0276704	SNORA69, RUNDC3A, AC003102.3
267	chr19	58220080	58220837	758	*	11	1.65498e-47	4.13015e-19	0.000643688	2.008e-16	0.20948	0.0929219	ZNF551, AC003006.7, ZNF154
268	chr1	24125298	24127812	2515	*	19	2.92264e-59	1.62651e-14	0.000119245	2.02459e-16	-0.120801	0.00370019	snoU13, Y_RNA, SCARNA16, SCARNA21, U1, SCARNA17, SCARNA18, SNORD112, SNORA62, SNORA63, SNORA2, SNORD81, U3, SNORA51, SCARNA20, SNORA67, U6, SNORA70, SNORA77, SNORA26, U8, SCARNA11, GALE, SNORA31, SNORA42, SNORA40, ACA64, snoU109, SNORD60
269	chr11	59323318	59324587	1270	*	11	1.99764e-54	2.95494e-18	0.000592564	2.09063e-16	0.19701	0.0941029	SNORD43
270	chr20	54986793	54987662	870	*	9	8.88497e-71	1.90465e-16	0.000158163	2.1918e-16	0.175877	0.10652	CASS4
271	chr3	148804272	148805709	1438	*	25	1.23772e-103	6.6607e-12	0.000194059	2.40393e-16	0.227129	-0.0114019	HLTF-AS1, SNORA81, SNORD66, SNORD2, HLTF, Metazoa_SRP, SNORA18, U4
272	chr20	23066944	23067771	828	*	11	2.34266e-69	4.95163e-17	0.000250871	2.41255e-16	0.15794	0.109181	CD93
273	chr10	71176501	71177172	672	*	8	3.0522e-71	7.16224e-18	0.000158473	2.60567e-16	-0.166992	-0.0861491	SNORA71, TACR2
274	chr1	2344586	2346088	1503	*	15	7.4466e-77	1.51263e-15	0.000350244	2.6205e-16	-0.223589	-0.0546338	snoU13, Y_RNA, PEX10, SNORD60
275	chr10	103879827	103881107	1281	*	23	1.02212e-67	9.97392e-14	0.0018844	2.62403e-16	0.124156	0.0119577	SNORA17, LDB1
276	chr6	160210310	160211790	1481	*	18	4.73511e-68	4.20658e-15	0.000457387	2.69654e-16	-0.14508	0.0262966	MRPL18, TCP1
277	chr11	105892558	105893282	725	*	15	3.4224e-108	7.83751e-15	8.66974e-05	2.71824e-16	-0.131553	-0.0208635	MSANTD4
278	chr6	29980960	29982208	1249	*	10	3.2906e-71	8.20474e-14	0.000191139	2.78442e-16	0.363306	0.0729406	ZNRD1-AS1, SNORA20
279	chr7	150864395	150865930	1536	*	13	8.40103e-87	3.13532e-16	0.000325703	2.81251e-16	-0.131354	0.0127139	GBX1
280	chr19	16178091	16179321	1231	*	10	1.13959e-56	1.38522e-14	0.000193519	4.10676e-16	-0.193732	-0.112049	TPM4
281	chr12	7341252	7343000	1749	*	20	7.87006e-59	2.50426e-15	0.000415987	4.32e-16	-0.136424	-0.013351	PEX5, RP11-273B20.3
282	chr6	30457182	30458730	1549	*	26	6.32643e-82	4.25162e-14	0.00108227	4.50078e-16	0.19155	0.0192149	HLA-E, SNORA20
283	chr17	46651186	46652938	1753	*	14	1.64352e-57	1.9412e-16	0.000641444	4.70812e-16	-0.248568	-0.106883	SNORA69, HOXB-AS3, HOXB3
284	chr17	46662371	46663873	1503	*	8	3.06527e-49	7.64108e-18	0.00019604	5.24625e-16	0.133917	0.0201901	SNORA69, HOXB-AS3, HOXB3
285	chr8	54755419	54756224	806	*	17	3.7815e-88	1.78164e-14	0.00013829	5.25239e-16	-0.311274	-0.0278227	SNORA7, SNORA32, ATP6V1H
286	chr3	9987393	9989666	2274	*	6	3.74209e-109	8.80829e-17	7.414e-06	5.68659e-16	-0.430139	-0.192581	PRRT3-AS1, PRRT3, SNORD38
287	chr7	30950813	30951801	989	*	13	7.2189e-76	9.73433e-14	0.000244357	5.85867e-16	0.161165	0.0258887	AQP1, SNORA15
288	chr15	72102874	72104417	1544	*	10	6.40152e-85	5.42729e-15	0.000129082	5.95292e-16	-0.132768	-0.0545825	NR2E3
289	chr14	57735262	57736207	946	*	14	4.00492e-61	1.36435e-16	0.000219605	5.9849e-16	-0.151166	-0.0185446	AP5M1, SNORA79, EXOC5
290	chr11	94501303	94502879	1577	*	18	1.05636e-61	4.06952e-16	0.000148027	6.03392e-16	-0.228556	-0.0087431	AMOTL1
291	chr19	17958339	17959281	943	*	14	5.30286e-100	1.83974e-16	1.78112e-05	6.09376e-16	0.154798	0.030027	JAK3
292	chr19	42348327	42349127	801	*	13	2.53117e-66	2.25869e-14	0.000545948	6.46189e-16	-0.127132	-0.0601969	DMRTC2, LYPD4
293	chr12	133022423	133022955	533	*	6	5.61726e-90	1.03508e-17	9.68866e-05	6.63529e-16	-0.383689	-0.311771	NA
294	chr6	33178942	33181031	2090	*	24	3.85617e-59	2.02384e-15	0.00111454	7.02203e-16	-0.122102	-0.0217489	SNORA38, RING1, SNORA20
295	chr6	30640154	30641220	1067	*	40	4.59462e-92	8.89784e-13	0.000214334	7.04108e-16	0.106695	0.00447632	DHX16, SNORA20
296	chr3	46874897	46876354	1458	*	15	1.33977e-72	2.33994e-13	0.000527384	7.29801e-16	-0.180771	-0.0727696	U7, SNORD77, SNORA33, SNORA81, SNORD5, PRSS42, SNORD38, SNORD63, Metazoa_SRP, SNORA18
297	chr14	75389066	75390232	1167	*	10	2.97113e-87	5.35091e-15	0.000128703	7.30164e-16	-0.265318	-0.093337	SNORA46, SNORA79, RPS6KL1
298	chr4	105411756	105412884	1129	*	12	2.50825e-106	4.7859e-16	3.28197e-05	7.77743e-16	-0.178699	-0.0129084	SNORD74, SNORD50, AC093628.1, AC004053.1, SNORA11, CXXC4, snoU2_19, SNORD65
299	chr10	88124936	88126306	1371	*	13	6.69877e-80	3.34573e-17	0.000356855	8.29854e-16	0.175111	0.0111897	SNORA17, GRID1
300	chr19	41869545	41870640	1096	*	18	1.02958e-178	1.1731e-11	7.70232e-06	8.35026e-16	0.174858	0.0195806	CTC-435M10.3, TMEM91, B9D2
301	chr17	80673675	80675120	1446	*	11	2.49356e-63	2.37395e-14	0.000202248	8.41894e-16	-0.173558	-0.0346818	SNORA69, FN3KRP, RP11-388C12.1
302	chr6	146135272	146136749	1478	*	14	8.34619e-67	4.4149e-15	0.000137211	8.46771e-16	-0.21669	-0.0159532	RP11-545I5.3, SNORD28, FBXO30, SNORA20
303	chr12	82752005	82753120	1116	*	21	5.46204e-79	1.31769e-13	0.000252064	8.65827e-16	-0.210489	-0.00346806	METTL25, SNORA9, CCDC59, snoMe28S-Am2634
304	chr7	94537347	94538408	1062	*	17	1.63315e-63	1.20979e-16	0.000460955	8.83083e-16	0.102754	0.0120183	PPP1R9A
305	chr11	67417958	67418405	448	*	13	6.67931e-49	2.24724e-18	0.00364821	8.99713e-16	0.289538	0.183273	ACY3, SNORD43
306	chr21	35013970	35015322	1353	*	16	3.39709e-57	1.49632e-16	0.00208238	9.06244e-16	-0.330158	-0.0236584	ITSN1, AP000304.12, CRYZL1
307	chr7	2565575	2566911	1337	*	8	4.93075e-57	3.74533e-17	0.000161069	9.19872e-16	-0.177664	-0.0571244	LFNG, MIR4648
308	chr7	150754936	150756773	1838	*	33	4.02227e-131	1.21589e-11	5.41427e-05	9.44674e-16	0.278565	0.0177419	SLC4A2, CDK5
309	chr6	3848634	3850106	1473	*	32	8.51539e-58	2.11855e-14	0.00184232	1.02933e-15	0.122924	0.021713	RP11-420L9.4, FAM50B
310	chr10	50506293	50507298	1006	*	11	1.98354e-45	7.89013e-18	0.000514053	1.11502e-15	-0.139128	-0.0735423	C10orf71, SNORA71, C10orf71-AS1
311	chr6	32908466	32909523	1058	*	14	2.30985e-55	1.02968e-15	0.000769691	1.12571e-15	0.163177	0.0174256	SNORA38, HLA-DMB, XXbac-BPG181M17.5, SNORA20
312	chr2	162271412	162273928	2517	*	20	8.09562e-49	1.03273e-11	0.00019741	1.14991e-15	-0.166169	0.0104107	TBR1, SNORA4, SNORD11, SNORD51, SNORA41, SCARNA6, SNORD39, SNORA75, ACA59, SNORA48, SNORA43, SNORA1, Vault
313	chr17	40539702	40541270	1569	*	14	2.44275e-48	1.89769e-16	0.000752288	1.15095e-15	0.136498	0.0289246	SNORA69, STAT3
314	chr17	79790116	79791653	1538	*	10	2.05636e-73	2.58224e-17	4.76255e-05	1.1704e-15	0.164548	0.0320843	SNORA69, FAM195B, PPP1R27
315	chr2	98350363	98352002	1640	*	16	7.71789e-56	4.47843e-14	0.000444364	1.18413e-15	-0.165715	-0.0268836	SNORA73, SNORA64, SNORA12, SNORA74, SNORA19, ZAP70, snR65, 5S_rRNA, SNORA4, SNORD11, SNORA41, SCARNA6, SNORD39, SNORA75, ACA59, SNORA48, SNORD56, SNORA43, SNORA1, Vault
316	chr1	153746588	153749015	2428	*	15	2.19264e-58	2.02372e-16	0.000305252	1.21291e-15	0.147319	0.0151996	snoU13, Y_RNA, SCARNA16, SNORD112, SNORA63, U3, SNORA51, SNORA25, SLC27A3, SNORA58, CKS1B, SCARNA20, SNORA67, U6, SNORA70, SNORA77, SNORA26, SNORA72, U8, SNORA31, SNORA42, SNORA40, SCARNA4, SNORD64, ACA64, SNORD78, snoU109, SNORD60, SNORD116
317	chr19	3960982	3962194	1213	*	14	2.52259e-59	1.12733e-14	0.000199987	1.23842e-15	-0.120008	-0.0447347	DAPK3, MIR637
318	chr7	128502373	128503425	1053	*	13	1.02128e-60	1.52175e-15	0.000240657	1.2946e-15	0.193118	0.0437786	ATP6V1F, RP11-309L24.2, KCP
319	chr4	618332	619659	1328	*	12	7.35884e-57	4.35801e-16	0.000241827	1.3311e-15	-0.132928	-0.0651617	PDE6B
320	chr10	65280473	65282029	1557	*	10	8.07745e-62	2.84509e-16	0.000126526	1.39985e-15	0.166573	0.0632394	REEP3, SNORA71
321	chr19	49842035	49843922	1888	*	8	8.4422e-61	3.4748e-17	0.000109865	1.40138e-15	-0.295183	-0.158321	CD37, CTC-301O7.4
322	chr14	100110845	100112250	1406	*	13	8.14975e-68	5.9162e-15	0.000220398	1.42622e-15	-0.154945	-0.0176054	HHIPL1
323	chr7	27183262	27184853	1592	*	45	6.06078e-68	3.58431e-15	0.000477037	1.53315e-15	-0.258402	-0.08281	HOXA-AS3, SNORA15, HOXA3, RP1-170O19.22, HOXA5
324	chr10	17269643	17271051	1409	*	14	8.27887e-50	4.15834e-16	0.000851342	1.60386e-15	0.125249	0.0349067	VIM, VIM-AS1
325	chr17	79519568	79521089	1522	*	11	8.42603e-80	1.9655e-11	8.85628e-05	1.72558e-15	0.125383	0.0323098	SNORA69, C17orf70
326	chr12	111799994	111801712	1719	*	10	2.8915e-49	4.08639e-16	0.000118289	1.73286e-15	-0.1521	-0.0484212	SNORA9, FAM109A
327	chr17	73780035	73781307	1273	*	16	1.3646e-46	1.6722e-15	0.000770461	1.81393e-15	0.1416	0.0298533	SNORA69, UNK, H3F3B, MIR4738
328	chr1	36023025	36024473	1449	*	15	2.69727e-67	1.18894e-15	0.000164415	1.84347e-15	-0.132459	-0.00162263	snoU13, Y_RNA, SCARNA16, SCARNA21, U1, SCARNA17, SCARNA18, SCARNA24, SNORD112, SNORA62, NCDN, SNORA63, SNORD46, SNORA2, SNORD81, U3, SNORA51, SNORA25, SCARNA20, SNORA67, U6, SNORA70, SNORA77, SNORA26, U8, SCARNA11, KIAA0319L, SNORA31, SNORA42, SNORA40, SNORD64, ACA64, snoU109, SNORD60
329	chr11	67290223	67291531	1309	*	9	5.48224e-73	3.61848e-16	0.000183375	1.87168e-15	-0.102901	-0.05113	CABP2, SNORD43
330	chr15	25336770	25338219	1450	*	5	4.87692e-120	5.3321e-16	3.2155e-06	2.01704e-15	-0.237395	-0.0609854	SNHG14, SNORD116-23, SNORD116-24
331	chr16	2135250	2136968	1719	*	9	2.99786e-61	3.28941e-16	0.000126029	2.02729e-15	-0.133771	-0.0328815	TSC2
332	chr8	145133133	145133899	767	*	14	1.76373e-62	3.98891e-14	0.000393842	2.19646e-15	-0.158456	0.00238598	EXOSC4, CTD-3065J16.9
333	chr7	157332978	157334850	1873	*	11	4.77391e-84	1.2817e-15	3.89743e-05	2.4983e-15	-0.144701	-0.0525958	PTPRN2
334	chr2	20865651	20866500	850	*	13	7.17209e-59	1.77764e-15	0.000762936	2.55589e-15	-0.125534	0.0131163	SNORA73, GDF7, SNORA64, SNORA74, snR65, SNORD18, SNORA75, SNORA48, SNORD56, SNORA43, SNORA1
335	chr1	154928408	154930232	1825	*	10	2.25753e-73	2.68411e-16	5.68024e-05	2.69874e-15	-0.125885	-0.0274778	snoU13, Y_RNA, SCARNA16, SNORD112, SNORA63, U3, SNORA51, SNORA25, SNORD59, CKS1B, SCARNA20, SNORA67, U6, SNORA70, SNORA77, SNORA26, SNORA72, U8, SNORA31, SNORA42, SNORA40, PBXIP1, PYGO2, SCARNA4, SNORD64, ACA64, SNORD78, snoU109, SNORD60, SNORD116
336	chr10	7708279	7710179	1901	*	14	8.05754e-69	3.96619e-15	0.00026952	2.80027e-15	0.258799	0.0555044	ITIH5
337	chr2	176961753	176963583	1831	*	12	3.18258e-53	7.99273e-15	0.000382424	2.90294e-15	0.102132	0.0233724	HOXD12, SNORA4, SNORD11, SNORD51, SNORA41, SCARNA6, SNORD39, SNORA75, ACA59, SNORA48, SNORA43, SNORA1, Vault
338	chr13	39260309	39261796	1488	*	15	6.13384e-130	4.09603e-11	1.08008e-05	3.06273e-15	0.140189	0.0200711	SNORD36, FREM2, SNORD37
339	chr6	32764865	32765402	538	*	18	9.55685e-77	3.79851e-11	0.000484083	3.14266e-15	0.22798	0.0363024	SNORA38, SNORA20
340	chr21	42218551	42219853	1303	*	11	2.30278e-49	1.56365e-15	0.000397373	3.34093e-15	0.157332	-0.0321306	DSCAM
341	chr1	28559030	28560543	1514	*	13	5.95158e-60	1.36413e-13	0.000199315	3.45561e-15	-0.306097	-0.0241706	snoU13, Y_RNA, SCARNA16, SCARNA21, U1, SCARNA17, SCARNA18, SNORD112, SNORA62, SNORA63, SNORD46, SNORA2, SNORD81, U3, SNORA51, SNORA25, SCARNA20, SNORA67, U6, SNORA70, SNORA77, SNORA26, U8, SCARNA11, DNAJC8, SNORA31, SNORA42, SNORA40, SNORD64, ACA64, snoU109, SNORD60
342	chr1	2983056	2985312	2257	*	14	2.97875e-68	5.90335e-12	9.22268e-05	3.50672e-15	0.27731	-0.0147167	PRDM16, snoU13, Y_RNA, SNORA51, LINC00982, snoU109, SNORD60
343	chr1	24645184	24646392	1209	*	16	2.07649e-53	2.5805e-15	0.000730958	3.55097e-15	0.313577	0.0544257	snoU13, Y_RNA, SCARNA16, SCARNA21, U1, GRHL3, SCARNA17, SCARNA18, SNORD112, SNORA62, SNORA63, SNORD46, SNORA2, SNORD81, U3, SNORA51, SCARNA20, SNORA67, U6, SNORA70, SNORA77, SNORA26, U8, SCARNA11, RP11-10N16.3, SNORA31, SNORA42, SNORA40, ACA64, snoU109, SNORD60
344	chr15	89921672	89922989	1318	*	9	2.14722e-52	1.82097e-16	0.000144021	4.06515e-15	0.126653	0.0415414	LINC00925
345	chr16	50278722	50280495	1774	*	9	2.16669e-57	9.54754e-16	6.61188e-05	4.07604e-15	-0.142118	-0.0531792	ADCY7, SNORD111, SNORD33
346	chr6	99272559	99273830	1272	*	14	1.08595e-58	4.67488e-14	0.000291014	4.18888e-15	0.114979	0.0234918	SNORA38, SNORA8, SNORD28, SNORA20
347	chr4	103265583	103267071	1489	*	18	1.60366e-52	1.72651e-13	0.000218646	4.28369e-15	-0.33106	-0.0192937	SNORD74, SNORD50, SNORA11, SLC39A8, snoU2_19, SNORD65
348	chr22	21921269	21922638	1370	*	11	3.8674e-58	2.16023e-15	0.000222605	4.38787e-15	0.109624	0.0279525	UBE2L3
349	chr21	44588552	44589331	780	*	11	6.37883e-61	1.42461e-16	0.000531126	4.41321e-15	-0.137645	-0.0475378	CRYAA
350	chr5	36606102	36607333	1232	*	16	1.0629e-51	4.43673e-13	0.00146079	4.55218e-15	0.111194	0.0285283	SLC1A3, SNORA27, SNORA68, RPS23P5, SNORA57, SNORA76, 7SK, SNORD45
351	chr6	30623775	30624769	995	*	15	1.12541e-60	1.04815e-15	0.000345334	4.83111e-15	0.121514	0.046902	DHX16, SNORA20
352	chr8	65489554	65491200	1647	*	17	5.32785e-87	4.72562e-13	0.000187419	4.95952e-15	0.135848	0.0167425	SNORA7, SNORA32, RP11-21C4.1
353	chr7	1283896	1286650	2755	*	10	2.05998e-140	6.91071e-14	1.9895e-05	4.97152e-15	0.19468	0.050254	NA
354	chr8	144946557	144947630	1074	*	7	6.04102e-80	2.66122e-15	9.30251e-05	4.98675e-15	-0.14388	-0.0991079	EPPK1
355	chr7	45960834	45962236	1403	*	30	1.17822e-48	2.5929e-14	0.00203081	5.02625e-15	0.137395	0.0245177	SNORA22, SNORA15, IGFBP3
356	chr2	220434528	220437437	2910	*	14	6.24725e-75	6.75339e-13	4.858e-05	5.09014e-15	-0.222734	-0.0453963	INHA, SCARNA6, SNORD39, SNORA75, SNORA48, OBSL1
357	chr3	195942717	195943713	997	*	10	3.72907e-71	3.68883e-16	0.000235396	5.63855e-15	-0.160259	-0.107728	SLC51A, PCYT1A, U4
358	chr18	21452730	21453131	402	*	7	5.84188e-92	2.14009e-14	2.37392e-05	7.18621e-15	-0.187222	-0.103083	LAMA3, SNORD23
359	chr15	28344273	28344730	458	*	13	1.80633e-48	1.10191e-16	0.000992878	7.303e-15	0.109777	0.0476686	OCA2
360	chr20	30406582	30407388	807	*	12	8.11152e-136	1.04634e-09	1.03493e-05	7.35375e-15	-0.159234	-0.0515983	MYLK2
361	chr16	85319859	85320882	1024	*	9	9.09537e-60	1.92716e-13	8.61249e-05	7.46592e-15	-0.145218	-0.0597381	NA
362	chr21	43490288	43491755	1468	*	8	1.31952e-85	1.76537e-15	3.0175e-05	7.60491e-15	0.164159	-0.0254699	UMODL1
363	chr2	27371537	27372132	596	*	9	1.4615e-59	3.86445e-16	0.000267154	7.73769e-15	-0.136165	-0.0574721	SNORA73, TCF23, SNORA64, SNORA74, snR65, SCARNA6, SNORD39, SNORD18, SNORA75, SNORA48, SNORD56, SNORA43, SNORA1, Vault
364	chr8	74205400	74205946	547	*	8	1.01462e-78	3.24626e-14	4.10936e-05	7.87669e-15	0.21685	0.0889028	SNORA7, RDH10, SNORA32, RPL7
365	chr17	41277059	41278141	1083	*	22	2.14673e-59	1.26585e-13	0.000473176	8.11063e-15	0.17552	0.0264649	SNORA69, NBR2, BRCA1
366	chr17	62009607	62011014	1408	*	7	4.23587e-72	1.66838e-15	8.92178e-05	8.21382e-15	0.153686	0.0554037	SNORA69, CD79B
367	chr3	85007732	85008991	1260	*	13	3.03891e-64	1.23295e-14	8.15076e-05	8.35429e-15	0.176259	0.0245235	U7, SNORD77, CADM2, SNORA33, SNORA81, SNORD66, SNORD2, SNORD5, SNORD38, SNORD63, SNORA24, Metazoa_SRP, SNORA18
368	chr12	132283812	132284684	873	*	7	9.55372e-55	1.17723e-16	0.000353476	8.42669e-15	-0.139392	-0.0767819	SFSWAP
369	chr12	120241287	120242513	1227	*	12	1.67622e-80	1.8757e-14	0.000144046	8.44386e-15	-0.159103	-0.0711952	SNORA9, CIT
370	chr4	1201881	1203653	1773	*	19	9.33181e-73	2.38462e-14	0.000321205	8.59144e-15	-0.147894	-0.0237732	SPON2
371	chr1	154955537	154956500	964	*	11	1.12705e-47	9.19188e-17	0.00168383	9.07139e-15	0.111909	0.0503819	snoU13, Y_RNA, SCARNA16, SNORD112, SNORA63, U3, SNORA51, SNORA25, SNORD59, FLAD1, SCARNA20, SNORA67, U6, SNORA70, SNORA77, SNORA26, SNORA72, U8, SNORA31, SNORA42, SNORA40, SCARNA4, SNORD64, ACA64, SNORD78, snoU109, SNORD60, SNORD116
372	chr5	159797275	159797922	648	*	12	4.90042e-60	1.20428e-12	0.000352739	9.77152e-15	-0.165104	-0.0348783	SNORA57, SNORD45, C1QTNF2, SNORD95
373	chr6	30121774	30123868	2095	*	22	9.3638e-53	6.20147e-11	0.000579915	9.81273e-15	0.103311	-0.021869	TRIM10, SNORA20
374	chr3	57583074	57583693	620	*	10	1.01189e-49	1.16545e-15	0.000547514	1.08806e-14	0.198686	0.0172166	U7, SNORD77, RP11-755B10.4, SNORA33, SNORA81, SNORD66, SNORD5, SNORD38, SNORD63, ARF4, Metazoa_SRP, SNORA18
375	chr12	1724930	1726292	1363	*	9	2.80203e-52	2.0909e-15	0.000123219	1.09899e-14	0.144808	0.0486591	WNT5B
376	chr17	19976435	19977156	722	*	6	1.35421e-60	2.3404e-16	0.000180413	1.12489e-14	0.118204	0.104459	SNORA69, SPECC1
377	chr14	21851954	21853037	1084	*	11	8.83825e-55	1.74888e-12	0.000201435	1.13073e-14	-0.19119	-0.00656883	RP11-524O1.4, SNORA79, SUPT16H, SNORD41
378	chr11	117747166	117748512	1347	*	15	5.5478e-73	1.17972e-15	0.00100555	1.13371e-14	0.270199	0.0851973	FXYD6-FXYD2, FXYD6
379	chr8	60031438	60032745	1308	*	11	1.54156e-58	6.7625e-16	0.000155166	1.15022e-14	-0.114146	0.00036691	SNORA7, RP11-25K19.1, SNORA32, TOX
380	chr17	27620817	27621476	660	*	12	2.56621e-70	1.61049e-15	0.000468579	1.18413e-14	0.118293	0.0271501	SNORA69, NUFIP2
381	chr6	28972654	28973828	1175	*	17	3.90714e-72	3.00731e-15	0.000410662	1.29731e-14	0.26063	-0.0010415	ZNF311, SNORA20
382	chr3	49066699	49067508	810	*	12	5.69159e-66	2.45663e-14	0.00079098	1.33271e-14	-0.116919	-0.0160367	U7, SNORD77, RP13-131K19.6, SNORA33, SNORA81, SNORD5, IMPDH2, QRICH1, SNORD38, SNORD63, Metazoa_SRP, SNORA18
383	chr11	32458656	32460375	1720	*	10	3.93725e-84	7.11335e-14	3.67007e-05	1.37618e-14	0.10829	0.0416528	WT1-AS
384	chr17	2274557	2275685	1129	*	9	4.14046e-63	9.15098e-16	0.00010496	1.55363e-14	-0.153077	-0.0546094	SGSM2
385	chr19	19843456	19844368	913	*	13	4.89838e-121	6.23442e-15	4.44903e-05	1.6015e-14	0.20672	0.0256668	ZNF14
386	chr17	76975944	76976357	414	*	8	3.89713e-69	5.5494e-13	0.000118974	1.63272e-14	0.262602	0.115916	SNORA69, LGALS3BP
387	chr3	157824148	157825196	1049	*	9	9.37838e-55	1.7653e-15	0.000322599	1.64777e-14	0.111293	0.0585109	RSRC1, SNORA81, SNORD66, SNORD2, SHOX2, SNORA18, U4
388	chr19	37663410	37663856	447	*	12	6.99536e-60	1.1623e-15	0.000202379	1.68472e-14	0.114263	0.0364574	CTC-454I21.3, ZNF585A
389	chr16	57653169	57654347	1179	*	7	4.33742e-70	3.02658e-14	5.77549e-05	1.70257e-14	-0.140417	-0.080742	GPR56, SNORD111, SNORD33
390	chr6	30594037	30595464	1428	*	21	1.0777e-71	4.13666e-12	0.000251626	1.78978e-14	-0.100999	0.00871394	ATAT1, SNORA20
391	chr5	2753375	2755004	1630	*	14	2.6453e-79	5.08905e-15	0.00011856	1.81158e-14	0.348043	0.110064	C5orf38, IRX2
392	chr13	114785943	114786904	962	*	9	1.70483e-56	1.67561e-15	0.000344375	1.81345e-14	-0.101165	-0.0409101	SNORD36, RASA3
393	chr2	24269866	24270586	721	*	11	8.78621e-54	5.64959e-13	0.000215902	1.87127e-14	0.195711	0.0404043	SNORA73, MFSD2B, SNORA64, SNORA74, snR65, SCARNA6, SNORD39, SNORD18, C2orf44, SNORA75, SNORA48, SNORD56, SNORA43, SNORA1
394	chr10	135341528	135343248	1721	*	10	8.33293e-44	4.02143e-17	0.00296588	1.91103e-14	0.661873	0.522191	CYP2E1, SPRN, AL161645.2
395	chr12	4554295	4555720	1426	*	13	3.04046e-52	1.13372e-14	0.00106726	1.91208e-14	-0.196932	-0.0574292	FGF6
396	chr4	108852048	108853489	1442	*	13	4.22658e-108	1.38804e-11	3.96219e-05	1.91876e-14	-0.130111	-0.00455671	SNORD50, CYP2U1, SNORA11, RP11-286E11.1, snoU2_19, SNORD65
397	chr14	91579859	91581064	1206	*	11	3.29577e-60	3.21507e-13	0.000123974	1.92665e-14	0.148111	0.0386402	C14orf159
398	chr7	23338250	23339395	1146	*	13	1.81511e-73	1.1164e-11	0.00040977	1.99734e-14	-0.130245	-0.0120923	MALSU1, SNORA15
399	chr7	1061666	1063357	1692	*	14	6.32428e-58	2.02409e-11	0.000393944	2.03078e-14	-0.139616	-0.0367285	C7orf50, MIR339
400	chr11	67887978	67889607	1630	*	14	6.48111e-44	1.57227e-13	0.000314396	2.08378e-14	0.104306	0.017836	CTD-2655K5.1, CHKA, SNORD43
401	chr11	71790932	71792206	1275	*	16	1.19561e-46	5.11799e-14	0.00153486	2.10204e-14	-0.166315	-0.0114899	LRTOMT, NUMA1, SNORD43
402	chr4	96468962	96470293	1332	*	15	1.24502e-56	1.1676e-12	0.00110279	2.10222e-14	0.318429	0.0545643	SNORD74, SNORD50, RP11-710C12.1, SNORA11, UNC5C, snoU2_19, SNORD65
403	chr15	63889093	63889711	619	*	6	1.39919e-60	1.11284e-15	6.06086e-05	2.12101e-14	-0.122997	-0.0678865	FBXL22, USP3-AS1
404	chr3	24536474	24537801	1328	*	19	4.36073e-56	4.16404e-14	0.00149398	2.13232e-14	-0.154323	-0.0130398	U7, THRB-AS1, SNORA81, THRB, SNORD38, Metazoa_SRP
405	chr2	691012	692026	1015	*	6	1.70448e-123	1.67541e-14	5.57849e-06	2.22444e-14	-0.126474	-0.0695516	AC092159.2
406	chr14	65005951	65007327	1377	*	26	9.55806e-62	9.56412e-12	0.00059208	2.25894e-14	0.125805	0.0221783	HSPA2, SNORA46, SNORA79, RP11-973N13.4
407	chr13	53313529	53314813	1285	*	7	4.29992e-108	5.34323e-13	1.60303e-05	2.26596e-14	-0.199963	-0.0921289	SNORD36, LECT1, SNORD37
408	chr7	95401692	95402733	1042	*	9	2.10566e-54	3.08098e-16	0.000935702	2.2949e-14	-0.356104	-0.10616	DYNC1I1
409	chr5	82372786	82373934	1149	*	16	1.40657e-44	2.27329e-14	0.00100731	2.39977e-14	0.136692	0.0188018	XRCC4, snoZ6, SNORA27, SNORA68, SNORA57, 7SK, TMEM167A, SNORD45
410	chr15	90894880	90895989	1110	*	13	1.19376e-50	1.96545e-14	0.000152782	2.40625e-14	-0.114237	-0.0014034	ZNF774
411	chr6	31928720	31930602	1883	*	11	4.27546e-51	8.57546e-14	6.96734e-05	2.42366e-14	-0.226954	-0.035853	SNORA38, SKIV2L, SNORA20
412	chr17	4336413	4337231	819	*	9	4.25551e-79	1.80822e-13	0.000152697	2.5932e-14	0.187822	0.0792717	SPNS3
413	chr4	104640489	104641548	1060	*	12	1.51994e-54	1.19245e-15	0.00120643	2.71923e-14	0.351851	0.160965	SNORD74, SNORD50, SNORA11, TACR3, snoU2_19, SNORD65
414	chr1	202857613	202858826	1214	*	15	1.41586e-82	1.18283e-11	0.000122609	2.79374e-14	-0.103425	-0.0150688	snoU13, Y_RNA, SNORD112, U3, SNORA51, SNORA25, SCARNA20, SNORA70, SNORA77, SNORA26, SNORA72, U8, RABIF, SNORD60, SNORD116
415	chr13	114911566	114912327	762	*	8	1.54812e-43	7.97425e-16	0.00032479	2.84701e-14	-0.192884	-0.0478124	SNORD36
416	chr16	678562	679543	982	*	6	1.09219e-54	4.88449e-16	0.000328787	2.87077e-14	-0.141505	-0.0988519	RAB40C, WFIKKN1
417	chr6	30509458	30510662	1205	*	13	2.19581e-61	2.43631e-13	0.0010766	2.87486e-14	0.182331	0.0625761	GNL1, SNORA20
418	chr11	65343118	65344355	1238	*	9	9.61166e-58	1.31274e-12	0.000306785	2.9659e-14	0.196595	0.039953	EHBP1L1, SNORD43
419	chr16	57405979	57406955	977	*	8	5.93913e-134	2.51751e-14	1.92698e-06	2.96954e-14	-0.22449	-0.0844662	CX3CL1, SNORD111, SNORD33
420	chr4	48832605	48833587	983	*	18	2.69545e-52	3.09367e-15	0.0003568	3.02025e-14	-0.211522	-0.0197216	SNORD74, OCIAD1, SNORA3, snoR442, SNORA11, SNORD42, snoU2_19, SNORD65
421	chr14	24684670	24685985	1316	*	12	1.27104e-57	1.17257e-14	0.000469767	3.03384e-14	0.130608	0.0227455	SNORA79, AL136419.6, MDP1, NEDD8-MDP1
422	chr6	31648070	31649638	1569	*	35	1.74293e-102	3.07627e-10	0.000304688	3.0973e-14	0.111797	0.0105573	SNORA38, LY6G5C, SNORA20
423	chr16	3627243	3627730	488	*	5	3.99003e-67	1.02896e-15	0.000108861	3.31365e-14	0.144719	0.125971	NLRC3
424	chr14	91805692	91806251	560	*	6	2.46396e-88	1.34302e-13	6.2907e-05	3.35212e-14	-0.197224	-0.0688931	CCDC88C
425	chr1	153950158	153951646	1489	*	9	7.18294e-63	7.49203e-13	9.23384e-05	3.52005e-14	0.151856	-0.011458	snoU13, Y_RNA, SCARNA16, SNORD112, SNORA63, U3, SNORA51, SNORA25, RP11-422P24.11, SNORA58, CKS1B, SCARNA20, SNORA67, U6, SNORA70, SNORA77, SNORA26, SNORA72, U8, SNORA31, SNORA42, SNORA40, JTB, SCARNA4, SNORD64, ACA64, SNORD78, snoU109, SNORD60, SNORD116
426	chr8	43058087	43060278	2192	*	8	2.40696e-38	8.39856e-11	5.2847e-05	3.57746e-14	-0.274126	-0.0991294	SNORA7, SNORA32
427	chr7	79083408	79084196	789	*	16	2.93039e-40	2.39981e-16	0.00265045	3.59988e-14	-0.10779	-0.012719	MAGI2-AS3, MAGI2
428	chr19	15559119	15560731	1613	*	12	2.46657e-90	2.831e-13	6.27022e-05	3.65637e-14	-0.152921	-0.00620005	MIR1470, WIZ
429	chr11	20384736	20386022	1287	*	17	4.8739e-65	1.16179e-12	0.000430677	3.67184e-14	-0.292242	-0.0276179	LSP1, HTATIP2
430	chr1	202927073	202928564	1492	*	14	2.45412e-48	3.71431e-12	0.000413604	3.67779e-14	-0.125592	0.00231809	snoU13, Y_RNA, SNORD112, U3, SNORA51, SNORA25, SCARNA20, SNORA70, SNORA77, SNORA26, SNORA72, U8, ADIPOR1, SNORD60, SNORD116
431	chr3	50374670	50376155	1486	*	28	8.20828e-48	5.57103e-13	0.00210798	3.97263e-14	0.112074	0.0145288	U7, SNORD77, SNORA33, SNORA81, SNORD5, RASSF1, SNORD38, SNORD63, Metazoa_SRP, SNORA18
432	chr13	113973528	113974988	1461	*	10	5.79689e-53	1.18518e-13	0.000542666	4.0455e-14	-0.185279	-0.07648	SNORD36, LAMP1
433	chr11	63528181	63530432	2252	*	7	1.29673e-63	3.20049e-14	0.000112569	4.39621e-14	-0.138153	-0.0847024	C11orf95, SNORD43
434	chr10	81106390	81107668	1279	*	13	7.78701e-47	3.06004e-14	0.000728332	4.45427e-14	-0.101917	-0.0119337	PPIF, SNORA17
435	chr2	33952423	33953437	1015	*	8	2.55716e-43	1.05834e-15	0.000570595	4.51853e-14	-0.104748	-0.0608818	SNORA73, SNORA64, AC009499.1, SNORA74, snR65, SCARNA6, SNORD39, SNORD18, SNORA36, MYADML, SNORA75, SNORA48, SNORD56, SNORA43, SNORA1, Vault
436	chr11	116693415	116694372	958	*	6	1.9732e-71	4.22265e-15	6.68287e-05	4.53885e-14	-0.159556	-0.0998298	APOA4
437	chr5	93446954	93448352	1399	*	12	6.89949e-60	2.65783e-14	0.000280386	4.69494e-14	-0.215282	-0.0345906	snoZ6, SNORA27, SNORA68, SNORA57, 7SK, FAM172A, SNORD45, SNORD95
438	chr13	80054976	80056069	1094	*	14	4.41433e-82	1.59115e-13	5.51357e-05	4.73861e-14	-0.12461	0.0192397	SNORD36, NDFIP2, NDFIP2-AS1
439	chr6	31554199	31555016	818	*	8	1.04229e-54	3.96599e-15	0.000326565	4.86718e-14	0.160169	0.0865498	LST1, SNORA20
440	chr17	43224158	43226346	2189	*	16	2.83782e-57	3.16384e-12	6.39297e-05	5.01771e-14	-0.597859	-0.0255799	SNORA69, HEXIM1
441	chr12	123350361	123352774	2414	*	12	9.74212e-69	5.03774e-13	3.0591e-05	5.22795e-14	-0.183013	-0.0700513	RP11-463O12.3, SNORA9, VPS37B
442	chr13	97646341	97647222	882	*	10	2.41164e-49	2.00945e-15	0.00213354	5.29678e-14	0.313143	0.107752	SNORD36, OXGR1
443	chr12	107974186	107975299	1114	*	11	7.13623e-53	2.01426e-14	0.00111531	5.34178e-14	-0.115296	-0.0598468	BTBD11, SNORA9
444	chr1	200841646	200842890	1245	*	10	1.12924e-76	8.52603e-12	8.02139e-05	5.40727e-14	-0.195288	-0.0374514	snoU13, Y_RNA, SNORD112, U3, SNORA51, SNORA25, SCARNA20, U6, GPR25, SNORA70, SNORA77, SNORA26, SNORA72, U8, SNORD60, SNORD116
445	chr3	147128998	147129952	955	*	7	8.40896e-58	3.13473e-15	0.000128841	5.4634e-14	-0.145655	-0.00693672	ZIC1, SNORA81, SNORD66, SNORD2, Metazoa_SRP, SNORA18, U4
446	chr19	49925920	49927309	1390	*	10	1.42219e-41	1.27602e-11	0.000305293	5.54824e-14	0.17971	0.0525479	GFY, PTH2
447	chr7	37487613	37489005	1393	*	17	2.88514e-52	4.5628e-13	0.000587335	5.57972e-14	0.11348	0.0202129	SNORA15, ELMO1
448	chr16	3550080	3551334	1255	*	15	5.51833e-68	7.40345e-09	0.000117457	5.81327e-14	-0.125985	-0.00243517	LA16c-306E5.3, CLUAP1
449	chr11	125773116	125774447	1332	*	11	1.14107e-42	2.53658e-14	0.000253441	5.92949e-14	0.140954	0.0530676	DDX25, PUS3, RP11-680F20.9
450	chr7	45066738	45067319	582	*	6	1.43216e-51	1.03102e-15	0.000307975	5.98233e-14	0.121127	0.0739681	CCM2, SNORA22, SNORA15
451	chr11	1855286	1856307	1022	*	14	7.0335e-44	2.74227e-14	0.00227914	6.1496e-14	-0.141686	-0.0626984	SYT8
452	chr6	41620951	41621322	372	*	6	5.10552e-69	3.59058e-15	4.903e-05	6.17746e-14	-0.201158	-0.110516	SNORA38, MDFI, SNORA8, SNORA20
453	chr2	42794680	42796178	1499	*	10	6.011e-122	6.072e-12	2.27367e-05	6.23119e-14	-0.148153	-0.0312208	SNORA73, SNORA64, SNORD75, MTA3, SNORA74, snR65, 5S_rRNA, SCARNA6, SNORD39, SNORD18, SNORA36, SNORA75, SNORA48, SNORD56, SNORA43, SNORA1, Vault
454	chr11	82782794	82783685	892	*	14	6.87432e-62	1.05768e-12	0.000331826	6.35149e-14	0.165426	0.0350227	RAB30-AS1, RAB30, RP11-113K21.4
455	chr17	46687865	46688845	981	*	14	8.30808e-51	3.29561e-14	0.00144636	7.12717e-14	-0.146814	0.0133946	SNORA69, HOXB7
456	chr11	69624091	69625409	1319	*	8	3.2619e-99	5.56125e-14	8.80451e-06	7.12916e-14	-0.151833	-0.0783216	FGF3, SNORD43
457	chr12	123756720	123757892	1173	*	12	3.29083e-56	2.36603e-13	0.000263116	7.15907e-14	-0.233674	-0.014609	SNORA9, CDK2AP1
458	chr1	19576921	19578805	1885	*	20	1.99325e-65	2.21518e-09	0.000273824	7.22835e-14	-0.122499	-0.000471696	snoU13, Y_RNA, SCARNA16, SCARNA21, U1, MRTO4, SNORD112, SNORA62, SNORA63, SNORA2, SNORD81, U3, SNORA51, SCARNA20, SNORA67, U6, SNORA70, SNORA77, SNORA26, U8, SCARNA11, EMC1, SNORA31, SNORA42, SNORA40, ACA64, snoU109, SNORD60
459	chr7	151572762	151574762	2001	*	12	1.05279e-57	5.10615e-12	0.00012422	7.32731e-14	0.124929	-0.00289646	PRKAG2-AS1, PRKAG2
460	chr3	139062594	139063247	654	*	11	4.43245e-46	2.64888e-15	0.000403339	7.52272e-14	-0.101917	0.00628632	MRPS22, SNORA81, SNORD66, SNORD2, SNORD5, Metazoa_SRP, SNORA18, U4
461	chr14	53018825	53020168	1344	*	9	3.41161e-74	4.30433e-13	5.97056e-05	7.56901e-14	-0.211406	-0.0116133	GPR137C, SNORA79, TXNDC16
462	chr5	57878188	57879443	1256	*	19	1.73498e-74	1.0262e-10	0.000223266	7.87205e-14	0.1058	0.0191344	RAB3C, snoZ6, SNORA27, SNORA68, RPS23P5, SNORA57, SNORA76, 7SK, SNORD45
463	chr4	1204956	1206150	1195	*	7	2.28073e-51	1.5989e-15	0.00027011	8.07733e-14	-0.102698	-0.059661	CTBP1
464	chr5	75012313	75013682	1370	*	12	7.42274e-57	1.67369e-14	0.000577277	8.3459e-14	-0.135268	-0.000167467	snoZ6, SNORA27, SNORA68, RPS23P5, SNORA57, SNORA76, 7SK, POC5, SNORD45
465	chr3	138661840	138663400	1561	*	8	4.2612e-80	2.9371e-11	8.89217e-05	8.43416e-14	0.126955	0.0676866	SNORA81, SNORD66, SNORD2, SNORD5, RP11-548O1.3, FOXL2, Metazoa_SRP, SNORA18, U4
466	chr2	239334433	239336167	1735	*	12	3.19047e-53	1.82673e-11	0.000152863	8.50645e-14	0.127367	0.0256779	ASB1, AC016999.2
467	chr12	91348242	91349725	1484	*	11	9.03816e-66	1.94225e-12	0.000558545	8.5973e-14	-0.28052	-0.0821151	SNORA9, CCER1, snoMe28S-Am2634
468	chr8	11560299	11561593	1295	*	20	3.47149e-64	1.90415e-10	0.000822434	8.60107e-14	0.101946	0.0172482	GATA4, SNORA7
469	chr22	50528179	50529071	893	*	12	3.34988e-85	2.16795e-12	0.000112377	8.62733e-14	-0.590915	-0.168626	MOV10L1
470	chr19	16999093	17000885	1793	*	11	1.7727e-55	1.9874e-10	0.00041212	9.70309e-14	0.126211	0.0357886	F2RL3
471	chr1	214556742	214557928	1187	*	10	1.88015e-94	7.22883e-13	2.3176e-05	1.00211e-13	-0.128413	-0.0507783	snoU13, Y_RNA, SNORD112, U3, SNORA51, SNORA25, SNORA70, SNORA72, U8, PTPN14, SNORD116
472	chr12	133463885	133465592	1708	*	32	2.09781e-73	2.42111e-11	0.00134498	1.0077e-13	-0.253118	-0.00887021	RP11-46H11.12, CHFR
473	chr11	1891699	1892608	910	*	13	5.2223e-65	3.17656e-12	0.000157515	1.01909e-13	-0.283916	-0.062087	LSP1
474	chr11	910094	911751	1658	*	13	1.61204e-51	3.57653e-10	6.32135e-05	1.04101e-13	0.145366	0.00360234	CHID1
475	chr22	36682843	36682870	28	*	4	7.63925e-97	1.08784e-14	4.34275e-06	1.06254e-13	-0.217038	-0.148699	NA
476	chr1	31769247	31770205	959	*	14	2.14079e-58	2.35843e-12	0.00112983	1.12213e-13	-0.175064	-0.0236572	snoU13, Y_RNA, SCARNA16, SCARNA21, U1, SCARNA17, SCARNA18, SCARNA24, ZCCHC17, SNORD112, SNORA62, SNORA63, SNORD46, SNORA2, SNORD81, U3, SNORA51, SNORA25, SCARNA20, SNORA67, U6, SNORA70, SNORA77, SNORA26, U8, SCARNA11, SNRNP40, SNORA31, SNORA42, SNORA40, SNORD64, ACA64, snoU109, SNORD60
477	chr13	33001751	33002820	1070	*	15	5.24429e-65	5.83982e-12	0.000472678	1.13136e-13	-0.103533	0.00453827	SNORD36, N4BP2L1, RP11-298P3.4, SNORD37
478	chr7	130019736	130020328	593	*	5	1.38155e-94	1.18979e-13	1.32375e-05	1.17988e-13	-0.169289	-0.100181	CPA1
479	chr19	15529452	15530737	1286	*	16	8.64361e-51	3.59173e-12	0.00228377	1.18129e-13	-0.148726	-0.0213562	AKAP8L
480	chr16	8963018	8963860	843	*	7	3.45108e-42	2.78022e-15	0.000245784	1.31033e-13	0.149473	0.0293149	RP11-77H9.6, CARHSP1
481	chr6	33084741	33085470	730	*	14	1.34454e-50	1.09763e-15	0.000753031	1.31259e-13	0.211397	0.139343	SNORA38, HLA-DPB2, SNORA20
482	chr1	53924763	53926227	1465	*	12	4.9696e-53	4.42417e-14	0.000920006	1.36839e-13	-0.132647	-0.0567224	snoU13, Y_RNA, SCARNA16, U1, SCARNA18, SCARNA24, SNORD112, SNORA62, SNORA63, SNORD46, DMRTB1, SNORA2, SNORD81, U3, SNORA51, SNORA25, SCARNA20, SNORA67, U6, SNORA70, SNORA77, SNORA26, U8, SCARNA11, SNORA31, SNORA42, SNORA40, SNORD64, ACA64, snoU109, SNORD60, SNORD116
483	chr19	7991105	7992115	1011	*	9	8.5819e-57	6.461e-13	0.000208515	1.37026e-13	-0.160997	-0.0581955	CTD-3193O13.8, CTXN1, TIMM44
484	chr20	62167942	62169334	1393	*	12	5.32552e-56	2.93783e-13	0.000135653	1.38962e-13	0.117214	0.0132719	PTK6
485	chr1	3566950	3568154	1205	*	21	1.02319e-60	5.15067e-15	0.00106245	1.40062e-13	-0.150767	-0.0181147	TP73, snoU13, Y_RNA, U3, SNORA51, SNORA70, WRAP73, snoU109, SNORD60
486	chr15	37393188	37395084	1897	*	14	4.812e-52	3.66982e-11	8.14086e-05	1.40793e-13	0.10896	0.0307843	MEIS2
487	chr12	7060187	7060569	383	*	7	7.52899e-46	2.65337e-15	0.000372485	1.4782e-13	0.17005	0.115136	PTPN6
488	chr6	100050480	100051841	1362	*	12	2.14954e-55	3.96052e-09	0.000329187	1.49439e-13	0.201828	0.0595017	SNORA38, SNORA8, SNORD28, SNORA20
489	chr1	43919477	43920264	788	*	15	2.93898e-113	3.08163e-11	0.000130745	1.49573e-13	0.194524	0.0449054	snoU13, Y_RNA, SCARNA16, U1, SCARNA17, SCARNA18, SCARNA24, SNORD112, SNORA62, SNORA63, HYI-AS1, SNORD46, SNORA2, SNORD81, U3, SNORA51, SNORA25, SCARNA20, SNORA67, U6, SNORA70, SNORA77, SNORA26, U8, SCARNA11, HYI, SNORA31, SNORA42, SNORA40, SNORD64, ACA64, snoU109, SNORD60, SNORD116
490	chr17	81052002	81052999	998	*	9	3.85457e-49	2.36854e-15	0.000503408	1.50818e-13	-0.195444	-0.0630943	SNORA69, METRNL
491	chr7	2122103	2123446	1344	*	6	7.02014e-51	8.81335e-15	0.000199505	1.51926e-13	-0.132501	-0.0886656	MAD1L1
492	chr10	94832106	94833658	1553	*	16	2.07469e-49	1.378e-10	0.000236801	1.57657e-13	0.147555	0.017217	CYP26A1, SNORA17
493	chr5	137474700	137475532	833	*	9	3.12675e-44	2.975e-13	0.000639089	1.58088e-13	0.125369	0.0653515	SNORA27, SNORA68, SNORA57, 7SK, NME5, SNORD45, SNORD95
494	chr3	49940353	49941613	1261	*	11	3.18193e-64	7.51824e-14	0.000155661	1.5872e-13	-0.188094	-0.0283721	U7, SNORD77, CTD-2330K9.2, CTD-2330K9.3, SNORA33, SNORA81, SNORD5, MST1R, SNORD38, SNORD63, Metazoa_SRP, SNORA18
495	chr1	21112556	21113758	1203	*	10	2.45802e-51	2.7689e-13	0.000454989	1.59609e-13	-0.212835	-0.028108	snoU13, Y_RNA, SCARNA16, SCARNA21, U1, SCARNA17, SCARNA18, SNORD112, SNORA62, SNORA63, SNORA2, SNORD81, U3, SNORA51, SCARNA20, SNORA67, U6, SNORA70, SNORA77, SNORA26, U8, SCARNA11, HP1BP3, SNORA31, SNORA42, SNORA40, ACA64, snoU109, SNORD60
496	chr19	5036609	5037219	611	*	6	1.62535e-73	7.38591e-15	6.20083e-05	1.62343e-13	-0.294039	-0.139369	KDM4B
497	chr2	187713554	187714279	726	*	12	1.64657e-56	4.19706e-13	0.00017641	1.62568e-13	0.26033	0.0507713	SNORA4, SNORD11, SNORD51, SNORA41, SCARNA6, SNORD39, SNORA75, SNORA48, ZSWIM2, SNORA1, Vault
498	chr15	53075421	53076806	1386	*	9	2.2019e-64	1.76664e-13	0.000197009	1.63009e-13	0.240872	0.0648053	ONECUT1
499	chr7	93519401	93521093	1693	*	22	1.64861e-45	2.01084e-11	0.00235446	1.634e-13	0.146228	0.000177097	GNGT1, AC002076.10, TFPI2
500	chr6	32025416	32026891	1476	*	13	2.06095e-39	1.10671e-09	0.000375153	1.68633e-13	0.270018	0.0451016	SNORA38, TNXB, SNORA20
501	chr11	2182300	2183864	1565	*	16	6.45072e-53	6.52128e-13	0.000292311	1.69054e-13	-0.206936	-0.0275289	LSP1, INS-IGF2, INS
502	chr20	42983920	42984878	959	*	12	1.03336e-45	7.34115e-15	0.000878216	1.72762e-13	-0.1426	-0.051947	HNF4A, RP5-881L22.5
503	chr1	174967663	174968980	1318	*	19	1.2003e-45	1.47799e-13	0.00287265	1.73749e-13	0.166264	0.0332984	snoU13, Y_RNA, SCARNA16, SNORD112, SNORA63, U3, SNORA51, SNORA25, SNORD59, SCARNA20, CACYBP, SNORA67, U6, SNORA70, SNORA77, SNORA26, SNORA72, U8, SNORA31, snoU109, SNORD60, SNORD116
504	chr1	3191219	3192542	1324	*	9	1.51793e-53	1.08544e-11	7.92277e-05	1.74783e-13	-0.168409	-0.0408095	PRDM16, snoU13, Y_RNA, SNORA51, SNORA70, snoU109, SNORD60
505	chr20	2516502	2517613	1112	*	7	2.39334e-46	7.66478e-15	0.000528096	1.77433e-13	-0.194324	-0.106585	TMC2
506	chr6	33376671	33378516	1846	*	23	3.1502e-128	6.68372e-12	1.68549e-05	1.79524e-13	0.149766	-0.00397088	SNORA38, KIFC1, PHF1, SNORA20
507	chr7	150934650	150935770	1121	*	8	1.01788e-54	3.07684e-12	0.000226598	1.79697e-13	-0.138712	-0.0741008	CHPF2, MIR671
508	chr11	393328	394545	1218	*	10	1.57802e-57	4.24755e-14	0.000348671	1.83397e-13	-0.126016	-0.0624415	PKP3
509	chr15	83679867	83681092	1226	*	13	5.10629e-73	1.15502e-12	3.78527e-05	1.85556e-13	0.153959	0.034202	RP11-382A20.5, RP11-382A20.7, C15orf40
510	chr1	32110078	32110960	883	*	12	7.9982e-43	9.33891e-14	0.000801584	1.85613e-13	0.132626	0.00553883	snoU13, Y_RNA, SCARNA16, SCARNA21, U1, SCARNA17, SCARNA18, SCARNA24, RP11-73M7.6, RP11-73M7.9, SNORD112, SNORA62, SNORA63, SNORD46, SNORA2, SNORD81, U3, SNORA51, SNORA25, SCARNA20, SNORA67, U6, SNORA70, SNORA77, SNORA26, U8, SCARNA11, PEF1, SNORA31, SNORA42, SNORA40, SNORD64, ACA64, snoU109, SNORD60
511	chr19	12776725	12777903	1179	*	18	2.70216e-60	9.91281e-13	0.00123841	1.85625e-13	0.162181	0.0143623	WDR83, MAN2B1, CTD-2192J16.24
512	chr14	73924401	73925622	1222	*	12	4.3571e-53	2.07287e-11	0.000146756	1.87636e-13	-0.116043	0.00406945	SNORA46, SNORA79, NUMB
513	chr4	187984633	187985472	840	*	5	1.75233e-104	6.94675e-14	5.48546e-05	2.00082e-13	-0.424484	-0.243781	NA
514	chr11	44586505	44587523	1019	*	12	9.26275e-52	3.31468e-14	0.00010854	2.01504e-13	-0.26342	-0.0264968	CD82, SNORD43
515	chr17	7210075	7211882	1808	*	18	2.66579e-70	4.72817e-12	0.000209022	2.07647e-13	0.1626	0.00232907	EIF5A
516	chr4	39528789	39529866	1078	*	14	1.33313e-57	2.33632e-11	0.000301178	2.123e-13	-0.120682	0.00566655	SNORD74, UGDH-AS1, SNORA3, snoR442, SNORA11, UGDH, SNORD42, snoU2_19, SNORD65
517	chr3	169683976	169685318	1343	*	16	2.78453e-73	1.10782e-10	0.000155339	2.14071e-13	-0.11713	-0.0138196	SEC62, SNORA81, SNORD66, SNORD2, RP11-379K17.4, SNORA18, U4
518	chr17	40273815	40275126	1312	*	10	3.32515e-45	1.17938e-14	0.000678615	2.15384e-13	-0.220726	-0.0699894	SNORA69, HSPB9, KAT2A, CTD-2132N18.3
519	chr14	89020645	89021477	833	*	11	2.6892e-66	1.31521e-11	6.12318e-05	2.23553e-13	-0.124455	-0.00182818	PTPN21
520	chr15	67546365	67547538	1174	*	13	8.07195e-48	2.64762e-12	0.000407518	2.24729e-13	0.100336	0.0251431	IQCH, AAGAB
521	chr2	73142724	73144644	1921	*	13	7.16161e-46	5.01385e-10	9.96806e-05	2.25667e-13	-0.127899	-0.00546781	SNORA73, SNORA64, SNORD75, SNORA12, SNORA74, EMX1, SNORA19, snR65, 5S_rRNA, SNORA4, SNORD11, SNORA41, SCARNA6, SNORD39, SNORD18, SNORA36, SNORA75, ACA59, SNORA48, SNORD56, SNORA43, SNORA1, Vault
522	chr19	2163593	2164932	1340	*	7	8.43394e-51	7.96732e-14	0.000114815	2.29393e-13	0.111723	0.0567491	DOT1L, AP3D1
523	chr1	41483318	41484040	723	*	7	1.66521e-41	5.69077e-15	0.000336011	2.39934e-13	-0.125393	-0.0747312	snoU13, Y_RNA, SCARNA16, SCARNA21, U1, SCARNA17, SCARNA18, SCARNA24, SNORD112, SNORA62, SNORA63, SNORD46, SNORA2, SNORD81, U3, SNORA51, SNORA25, SCARNA20, SNORA67, U6, SNORA70, SNORA77, SNORA26, U8, SCARNA11, SLFNL1, SNORA31, SNORA42, SNORA40, SNORD64, ACA64, snoU109, SNORD60, SNORD116
524	chr7	53103214	53104001	788	*	8	2.28149e-48	3.06635e-15	0.000489573	2.42553e-13	-0.126047	-0.0784408	POM121L12, SNORA22, SNORA15
525	chr16	717213	718778	1566	*	16	8.74907e-66	1.9553e-10	0.000210633	2.43787e-13	-0.120057	-0.00148132	WDR90, RHOT2
526	chr12	54426498	54427884	1387	*	17	3.46669e-51	1.87633e-10	0.000550608	2.49198e-13	0.161438	0.0346761	RP11-834C11.12, HOXC4, RP11-834C11.14, HOXC5, MIR615, snoMe28S-Am2634
527	chr6	31852240	31852982	743	*	15	2.30004e-44	7.2285e-13	0.0024428	2.50511e-13	-0.127413	-0.0357585	SNORA38, EHMT2, SNORA20
528	chr1	166845051	166846182	1132	*	15	4.72779e-60	1.89375e-13	0.000206122	2.54305e-13	0.132734	0.031668	snoU13, Y_RNA, SCARNA16, SNORD112, SNORA63, U3, SNORA51, SNORA25, SNORD59, SCARNA20, SNORA67, U6, SNORA70, SNORA77, SNORA26, SNORA72, U8, SNORA31, SNORA40, TADA1, SNORD78, snoU109, SNORD60, SNORD116
529	chr21	39870397	39871301	905	*	5	2.10631e-52	9.49745e-15	0.000121122	2.54428e-13	0.139811	0.113168	ERG
530	chr6	31512810	31514636	1827	*	13	3.51454e-63	5.97261e-12	0.000308293	2.62022e-13	-0.107971	-0.0232951	NFKBIL1, ATP6V1G2-DDX39B, ATP6V1G2, SNORA20
531	chr3	52279403	52280329	927	*	11	8.4469e-59	3.26724e-13	0.000306628	2.66082e-13	-0.179254	-0.0228678	U7, SNORD77, PPM1M, SNORA33, SNORA81, SNORD66, SNORD5, SNORD38, SNORD63, Metazoa_SRP, SNORA18
532	chr8	146277200	146278358	1159	*	9	4.63364e-59	1.74642e-12	0.000202983	2.6731e-13	-0.120421	0.00440291	C8orf33
533	chr15	74659901	74660566	666	*	7	5.2067e-86	2.15696e-14	8.40916e-05	2.69886e-13	-0.238755	-0.0859347	CYP11A1
534	chr1	17633681	17634716	1036	*	6	1.49013e-55	5.99422e-14	6.15039e-05	2.71436e-13	0.156019	0.0808431	snoU13, Y_RNA, SCARNA16, SCARNA21, U1, PADI4, SNORD112, SNORA62, SNORA63, SNORA2, U3, SNORA51, SCARNA20, SNORA67, U6, SNORA70, SNORA77, SNORA26, U8, SCARNA11, SNORA31, SNORA42, SNORA40, ACA64, snoU109, SNORD60
535	chr1	233430825	233431953	1129	*	7	1.22287e-59	5.38949e-14	0.000226362	2.87321e-13	-0.110793	-0.00234395	snoU13, Y_RNA, SNORD112, SNORA25, U8, PCNXL2, RP5-862P8.3
536	chr5	1882188	1883514	1327	*	11	2.33784e-84	4.21024e-10	7.22306e-05	2.90299e-13	0.303377	0.0585905	CTD-2194D22.3, IRX4
537	chr1	220101368	220102517	1150	*	15	2.67498e-61	6.6424e-09	0.000782693	2.94447e-13	0.181906	-0.00874639	snoU13, Y_RNA, SNORD112, U3, SNORA51, SNORA25, SNORA72, U8, SLC30A10
538	chr12	67662516	67663875	1360	*	14	1.92999e-40	5.74253e-13	0.00134603	2.96901e-13	0.116671	0.023149	CAND1, snoMe28S-Am2634
539	chr8	85094842	85096037	1196	*	10	1.8639e-56	6.93268e-13	0.000240436	2.98984e-13	-0.162131	0.02818	RALYL, SNORA32
540	chr8	142377303	142378116	814	*	8	2.24825e-46	2.42239e-14	0.000321213	3.08741e-13	0.142193	0.0495464	GPR20
541	chr5	150399143	150400395	1253	*	10	2.38869e-42	5.50895e-15	0.00051987	3.19988e-13	0.113296	-0.00520894	GPX3, SNORA68, SNORA57, SNORD45, SNORD95
542	chr10	103329340	103330391	1052	*	8	2.26714e-99	1.60335e-12	1.40739e-05	3.22944e-13	0.104319	0.0109251	DPCD, SNORA17
543	chr6	10425553	10426657	1105	*	9	4.45923e-53	5.52079e-10	8.4866e-05	3.23782e-13	0.13898	0.0657463	RP1-290I10.3, SNORA20
544	chr6	29571363	29572379	1017	*	15	1.62935e-55	5.28556e-13	0.000538689	3.29478e-13	-0.119597	-0.0214892	GABBR1, SNORA20
545	chr11	74459317	74460557	1241	*	10	1.55256e-46	2.28518e-14	0.000234019	3.3487e-13	-0.330728	-0.0201114	RNF169
546	chr2	214012	214353	342	*	4	1.52424e-62	2.26062e-14	2.80799e-05	3.47176e-13	-0.395605	-0.250722	NA
547	chr6	31794472	31795678	1207	*	18	1.62871e-56	2.89322e-12	0.000363114	3.4977e-13	0.210036	0.0198346	SNORA38, HSPA1B, SNORA20
548	chr15	48469952	48470794	843	*	10	1.76626e-46	2.54393e-12	0.000427213	3.55309e-13	-0.292568	-0.0494	MYEF2
549	chr14	35182801	35184556	1756	*	14	2.20207e-49	1.18055e-10	0.000202979	3.56692e-13	-0.180023	0.00789605	SNORA79, CFL2
550	chr4	122301573	122302680	1108	*	14	7.01655e-53	1.11305e-13	0.000329596	3.58461e-13	0.276036	0.0568566	QRFPR, SNORD65
551	chr10	102279330	102280551	1222	*	12	1.23021e-35	6.27042e-14	0.00221162	3.5935e-13	0.175999	0.0757869	SNORA17, SEC31B, NDUFB8
552	chr19	3606463	3608327	1865	*	12	3.4109e-70	1.72947e-12	4.77197e-05	3.60549e-13	-0.150942	-0.0361203	CACTIN-AS1, TBXA2R
553	chr19	38042009	38042472	464	*	7	6.58082e-39	5.83352e-15	0.000834909	3.64269e-13	0.172907	0.107703	ZNF571-AS1, ZNF540
554	chr22	36013307	36014356	1050	*	11	7.60699e-47	3.3306e-11	0.000140479	3.65802e-13	0.135692	0.00834963	MB
555	chr20	4795444	4796176	733	*	8	8.62885e-47	1.05581e-14	0.000767064	3.70846e-13	0.163337	0.0782754	RASSF2
556	chr2	37458357	37459326	970	*	19	2.33171e-82	1.4041e-11	0.000136576	3.7359e-13	0.310065	0.0224151	SNORA73, SNORA64, NDUFAF7, SNORA74, snR65, 5S_rRNA, SCARNA6, SNORD39, SNORD18, SNORA36, CEBPZ, SNORA75, SNORA48, SNORD56, SNORA43, SNORA1, Vault
557	chr4	54959841	54961835	1995	*	8	3.36616e-43	2.02724e-11	4.20501e-05	3.94157e-13	0.155063	0.0587735	SNORD74, FIP1L1, SNORA3, snoR442, SNORA11, SNORD42, snoU2_19, SNORD65
558	chr14	58862146	58863097	952	*	11	2.70123e-53	8.19688e-13	0.000534478	4.05725e-13	-0.108695	0.0207324	TOMM20L, SNORA46, SNORA79, RP11-517O13.3
559	chr19	10958336	10959157	822	*	7	3.34968e-52	2.40382e-14	0.000391724	4.22535e-13	0.113631	0.0654715	C19orf38
560	chr11	2828214	2829241	1028	*	7	1.84134e-53	1.0938e-13	5.48046e-05	4.26543e-13	-0.170355	-0.0978102	LSP1, KCNQ1
561	chr6	44214097	44215362	1266	*	10	2.23524e-66	3.89406e-12	7.87247e-05	4.26622e-13	0.151682	0.0255512	SNORA38, SNORA8, SCARNA15, HSP90AB1, SNORA20
562	chr16	11876111	11876912	802	*	6	5.94811e-62	2.36145e-14	0.000148755	4.33242e-13	-0.120017	-0.0491539	ZC3H7A
563	chr11	33721714	33722598	885	*	13	1.59208e-50	1.29489e-12	0.000257659	4.44268e-13	-0.272547	-0.0694152	C11orf91, CD59
564	chr20	61866960	61867533	574	*	8	1.82296e-223	3.82856e-12	3.08338e-07	4.4842e-13	0.213672	0.0877295	BIRC7
565	chr4	122684903	122686667	1765	*	17	7.2614e-66	3.41432e-11	7.19658e-05	4.62546e-13	0.267531	0.0261475	AC079341.1, TMEM155, SNORD65
566	chr6	32944195	32945759	1565	*	13	2.6849e-40	1.06699e-13	0.000527005	4.64445e-13	-0.100693	-0.0310721	SNORA38, BRD2, SNORA20
567	chr3	27754569	27756317	1749	*	13	3.25561e-44	4.16074e-12	0.000686487	4.68769e-13	-0.111592	0.0216075	U7, RP11-222K16.2, SNORA81, SNORD5, SNORD38, Metazoa_SRP
568	chr1	231155449	231156359	911	*	13	4.48421e-56	4.51197e-12	0.000397288	4.69098e-13	0.302596	0.0315731	snoU13, Y_RNA, SNORD112, SNORA25, RP11-423F24.3, U8, FAM89A, MIR1182
569	chr19	1479218	1479573	356	*	10	4.10546e-40	8.95073e-15	0.000993845	4.75548e-13	0.116953	0.0212402	C19orf25
570	chr3	50357171	50358443	1273	*	7	1.26256e-49	8.91111e-15	0.000529164	4.77052e-13	-0.107212	-0.0470157	U7, SNORD77, SNORA33, SNORA81, SNORD5, HYAL2, TUSC2, SNORD38, SNORD63, Metazoa_SRP, SNORA18
571	chr6	33175613	33176673	1061	*	28	1.36697e-44	5.96422e-12	0.00439303	4.79332e-13	0.149218	0.00477806	SNORA38, RING1, SNORA20
572	chr1	55229957	55230770	814	*	11	5.23495e-68	2.60874e-10	9.50693e-05	4.87481e-13	0.128722	0.0238787	snoU13, Y_RNA, SCARNA16, U1, SCARNA18, SCARNA24, SNORD112, SNORA62, SNORA63, SNORD46, SNORA2, SNORD81, U3, SNORA51, SNORA25, SNORA58, SCARNA20, SNORA67, U6, SNORA70, SNORA77, SNORA26, U8, SCARNA11, PARS2, SNORA31, SNORA42, SNORA40, SNORD64, ACA64, snoU109, SNORD60, SNORD116
573	chr12	66562945	66564266	1322	*	12	6.90645e-51	6.93008e-14	0.000350006	4.95524e-13	-0.17327	-0.0280227	TMBIM4, snoMe28S-Am2634
574	chr21	38074393	38075171	779	*	5	3.25841e-52	2.87317e-14	9.94946e-05	4.95887e-13	0.182335	0.112493	SIM2, AP000697.6
575	chr10	135190860	135192232	1373	*	28	6.47335e-43	1.76783e-09	0.000906373	5.08445e-13	-0.144235	-0.000589343	PAOX
576	chr11	47270041	47270908	868	*	16	1.50729e-51	1.99287e-12	0.00221525	5.10411e-13	0.122163	0.0407126	NR1H3, ACP2, SNORD43
577	chr12	82152425	82153464	1040	*	12	2.35721e-59	1.72276e-10	0.000190311	5.2628e-13	0.122161	0.0327486	SNORA9, PPFIA2, snoMe28S-Am2634
578	chr19	45146246	45147715	1470	*	12	2.39001e-61	4.13853e-12	0.000303223	5.2807e-13	0.124693	0.0263192	PVR, CTB-171A8.1
579	chr12	107350055	107351181	1127	*	7	3.16651e-54	3.04918e-13	9.5594e-05	5.34827e-13	0.125402	0.0494278	C12orf23, SNORA9, RP11-412D9.4
580	chr16	1608794	1609908	1115	*	8	1.60453e-52	1.00408e-13	0.000189841	5.37387e-13	0.180387	0.0299897	IFT140
581	chr19	10449942	10450862	921	*	6	4.55531e-67	2.66695e-13	9.43006e-05	5.41456e-13	0.201028	0.101658	ICAM3
582	chr2	70994962	70996021	1060	*	12	3.54356e-49	9.39116e-12	0.000491144	5.42387e-13	0.161515	0.0156372	SNORA73, SNORA64, SNORD75, SNORA12, SNORA74, SNORA19, snR65, 5S_rRNA, SNORA4, SNORD11, SNORA41, SCARNA6, SNORD39, SNORD18, SNORA36, SNORA75, ACA59, ADD2, SNORA48, SNORD56, SNORA43, SNORA1, Vault
583	chr16	54318772	54320430	1659	*	9	3.36603e-76	1.8544e-13	0.000210318	5.49117e-13	0.298124	0.0516785	SNORD111, IRX3, SNORD33
584	chr20	30432308	30433673	1366	*	7	9.66895e-69	6.01383e-11	9.03345e-05	5.53486e-13	0.253082	-0.0613984	FOXS1
585	chr6	30646707	30647649	943	*	16	5.18212e-50	1.70792e-13	0.00146622	5.70242e-13	0.100001	0.0497754	PPP1R18, SNORA20
586	chr10	134928640	134930343	1704	*	7	1.78709e-44	1.74413e-14	0.000422801	5.89079e-13	-0.163595	-0.0733466	GPR123
587	chr1	6659205	6659366	162	*	4	1.51637e-77	4.26378e-14	4.8312e-05	5.96911e-13	-0.209181	-0.147467	NA
588	chr5	114937535	114938459	925	*	11	2.67039e-55	1.89879e-12	0.000728848	5.97247e-13	-0.168243	-0.0181313	AC010226.4, snoZ6, SNORA27, SNORA68, SNORA57, 7SK, TMED7-TICAM2, TICAM2, SNORD45, SNORD95
589	chr6	166721644	166722773	1130	*	9	1.85024e-56	1.81869e-13	0.000193343	5.97294e-13	-0.188962	-0.0834311	PRR18
590	chr4	188953092	188953969	878	*	8	1.9723e-44	8.53572e-13	0.000325578	6.12774e-13	0.210388	0.118753	NA
591	chr17	32483560	32484259	700	*	13	4.24146e-51	3.24617e-12	0.000905828	6.27484e-13	0.173826	0.070563	SNORA69, ASIC2
592	chr15	78555907	78557094	1188	*	13	1.28217e-76	4.11009e-10	0.00017605	6.32438e-13	-0.162606	-0.0396753	DNAJA4, RP11-762H8.3
593	chr16	77822083	77823616	1534	*	13	4.76604e-140	7.7078e-10	1.29051e-05	6.35077e-13	-0.142598	4.31281e-05	VAT1L
594	chr14	65380577	65381381	805	*	14	2.67839e-48	9.22647e-12	0.000548356	6.4053e-13	-0.126219	0.00382019	CHURC1, CHURC1-FNTB, FNTB, SNORA46, SNORA79
595	chr5	139060476	139060922	447	*	6	1.98226e-56	3.06036e-14	0.000128375	6.47991e-13	-0.11877	-0.0470881	CXXC5, SNORA27, SNORA68, SNORA57, 7SK, SNORD45, SNORD95
596	chr8	109094880	109096151	1272	*	13	5.4506e-68	6.0265e-12	0.000257429	6.49299e-13	0.109692	0.0303372	SNORA32, RSPO2
597	chr17	80545020	80545869	850	*	12	4.01697e-41	5.90582e-13	0.000997418	6.74061e-13	0.186236	0.0721366	SNORA69, FOXK2, RP13-638C3.3
598	chr11	67373083	67374388	1306	*	10	1.73648e-60	7.43309e-12	0.000317204	6.94486e-13	0.118835	-0.0125007	RP11-655M14.12, NDUFV1, C11orf72, SNORD43
599	chr16	46865048	46865867	820	*	8	9.8493e-79	7.06545e-13	3.4198e-05	6.96889e-13	-0.224867	-0.048736	SNORD111, C16orf87
600	chr7	121956502	121957254	753	*	7	8.9682e-66	2.55606e-14	5.59867e-05	7.07981e-13	0.138166	0.0533096	NA
601	chr18	21242319	21242922	604	*	5	1.88403e-70	2.07961e-13	8.78307e-05	7.28673e-13	0.128036	0.0480463	SNORD23, ANKRD29
602	chr22	37975941	37976725	785	*	7	5.1058e-62	1.91041e-13	4.45759e-05	7.32337e-13	0.114538	0.0642724	LGALS2
603	chr11	118763674	118764888	1215	*	10	4.48019e-61	2.24138e-12	0.000260147	7.32698e-13	0.158574	0.0376056	CXCR5, BCL9L
604	chr17	48911513	48913424	1912	*	20	2.49887e-53	4.11784e-09	0.000583401	7.37051e-13	-0.19408	-0.0683005	SNORA69, WFIKKN2
605	chr6	111279493	111280279	787	*	14	6.39876e-50	1.51741e-12	0.000843448	7.4087e-13	-0.162067	-0.0110491	SNORA38, SNORA8, GTF3C6, SNORD28, SNORA20
606	chr10	73848320	73849167	848	*	12	5.45384e-47	4.00065e-14	0.00113968	7.48339e-13	0.130193	0.0546719	SNORA71, SNORA17, SPOCK2
607	chr6	152702330	152702660	331	*	6	3.40023e-64	2.76717e-14	0.000237739	7.53756e-13	-0.182869	-0.1093	SYNE1-AS1, SNORD28, SYNE1, SNORA20
608	chr7	16436951	16438851	1901	*	12	2.64114e-38	4.27739e-11	0.000161534	7.58555e-13	-0.14394	-0.053887	ISPD
609	chr12	117470541	117471115	575	*	7	1.42746e-56	5.21966e-14	0.00024348	7.83715e-13	0.209491	0.139298	SNORA9
610	chr6	169631760	169633324	1565	*	6	1.98967e-57	1.59207e-12	0.000134527	7.84504e-13	-0.138316	-0.0788772	XXyac-YX65C7_A.2, THBS2
611	chr5	76011127	76012827	1701	*	14	2.48834e-62	5.43528e-10	0.00010774	7.85495e-13	0.140761	0.00569381	F2R, snoZ6, SNORA27, SNORA68, RPS23P5, SNORA57, 7SK, CTD-2384B11.2, SNORD45
612	chr3	55522835	55524048	1214	*	8	4.31012e-42	7.92488e-14	0.000194216	8.02132e-13	0.113602	0.0277843	U7, SNORD77, SNORA33, SNORA81, SNORD66, SNORD5, SNORD38, SNORD63, WNT5A, Metazoa_SRP, SNORA18
613	chr12	113495386	113496168	783	*	8	2.79936e-53	1.14887e-12	0.000265456	8.15366e-13	-0.129982	-0.0741512	DTX1, SNORA9
614	chr6	29454623	29455532	910	*	14	6.60964e-46	2.84164e-12	0.000665345	8.38877e-13	-0.106895	-0.0205996	MAS1L, SNORA20
615	chr1	152733025	152733395	371	*	6	2.58034e-45	5.88773e-14	0.000166461	8.47717e-13	-0.145125	-0.0393396	snoU13, Y_RNA, SCARNA16, SNORD112, SNORA63, U3, SNORA51, SNORA25, KPRP, SNORA58, CKS1B, SCARNA20, SNORA67, U6, SNORA70, SNORA77, SNORA26, SNORA72, U8, SNORA31, SNORA42, SNORA40, SCARNA4, SNORD64, ACA64, SNORD78, snoU109, SNORD60, SNORD116
616	chr7	50860866	50862155	1290	*	22	5.42892e-56	1.56624e-08	0.00207341	8.59902e-13	-0.13526	0.00178011	SNORA22, SNORA15, GRB10
617	chr7	99612634	99613796	1163	*	11	3.43551e-38	7.50936e-14	0.000340686	8.63813e-13	-0.418222	-0.0433116	ZKSCAN1
618	chr19	40895589	40896506	918	*	7	5.29671e-53	1.94741e-12	0.000269993	8.66302e-13	-0.128867	-0.0605242	HIPK4
619	chr1	202129854	202131184	1331	*	7	1.79785e-59	3.38912e-14	0.000217162	8.69625e-13	0.16008	0.104285	snoU13, Y_RNA, SNORD112, U3, SNORA51, SNORA25, SCARNA20, U6, SNORA70, SNORA77, SNORA26, SNORA72, U8, PTPN7, SNORD60, SNORD116
620	chr11	6494706	6495553	848	*	11	2.91263e-51	9.18187e-12	0.000764135	8.70442e-13	0.176106	0.0388532	LSP1, TRIM3
621	chr1	179851019	179851994	976	*	13	8.66989e-53	1.02942e-09	0.000627282	8.84617e-13	-0.10384	-0.0037715	snoU13, Y_RNA, SCARNA16, SNORD112, SNORA63, U3, SNORA51, SNORA25, SNORD59, SCARNA20, TOR1AIP1, U6, SNORA70, SNORA77, SNORA26, SNORA72, U8, SNORA31, RP11-533E19.7, snoU109, SNORD60, SNORD116
622	chr19	51505507	51506888	1382	*	7	4.63153e-79	1.24308e-12	6.41531e-05	8.90431e-13	-0.419832	-0.253433	CTB-147C22.9, KLK8, KLK9
623	chr16	87864431	87865062	632	*	5	2.53831e-84	2.72975e-13	1.73124e-05	8.95488e-13	-0.154354	-0.0747959	SLC7A5
624	chr11	9335949	9336845	897	*	11	5.35402e-75	2.21654e-11	0.000130743	9.15016e-13	0.229918	0.014889	LSP1, TMEM41B
625	chr19	11484448	11485746	1299	*	13	1.21901e-60	6.68722e-11	0.000173413	9.20262e-13	0.245049	0.0373153	SWSAP1, CTD-2342J14.6
626	chr11	1481925	1483833	1909	*	9	2.93036e-93	4.01949e-10	3.05953e-05	9.22629e-13	-0.116876	-0.0434657	BRSK2
627	chr16	54972371	54973966	1596	*	10	1.60067e-59	1.8514e-12	0.000118828	9.3377e-13	0.114188	0.0598857	CTD-3032H12.2, SNORD111, CTD-3032H12.1, SNORD33
628	chr14	105531855	105532252	398	*	6	7.92797e-68	1.27367e-13	0.000108186	9.39881e-13	0.143504	0.0873098	GPR132
629	chr6	28983835	28985069	1235	*	25	1.84486e-64	6.04856e-10	0.00050797	9.65911e-13	-0.106445	-0.0166465	SNORA20
630	chr6	33397122	33399151	2030	*	16	3.22584e-38	1.41704e-12	0.000167863	9.73152e-13	-0.205995	-0.0113095	SNORA38, SYNGAP1, SNORA20
631	chr8	1048486	1049901	1416	*	10	6.436e-53	1.11932e-13	0.000148886	9.79647e-13	-0.149301	-0.0655653	ERICH1-AS1
632	chr17	79368407	79369841	1435	*	8	5.45859e-60	1.32294e-11	6.86e-05	9.90544e-13	0.161259	0.0363773	SNORA69, RP11-1055B8.6
633	chr12	49716596	49717669	1074	*	15	3.6248e-69	2.47375e-11	0.000176993	1.00153e-12	0.154937	0.0121281	TROAP, RP11-161H23.9, snoMe28S-Am2634
634	chr11	124631218	124632245	1028	*	5	4.5251e-53	3.95798e-14	0.000182126	1.02081e-12	0.171347	0.0501848	RP11-677M14.3, ESAM
635	chr11	117014700	117015971	1272	*	12	1.82231e-49	2.07291e-10	0.000219566	1.03176e-12	-0.147956	-0.0156091	PAFAH1B2, RP11-109L13.5
636	chr10	75011984	75012835	852	*	14	4.67041e-57	3.10906e-12	0.000365414	1.05657e-12	-0.169853	0.003976	DNAJC9-AS1, RP11-152N13.5, SNORA71, SNORA17, MRPS16
637	chr17	40345673	40346798	1126	*	9	5.31491e-41	1.70184e-13	0.000421137	1.05993e-12	0.157696	0.0431675	SNORA69, GHDC
638	chr16	4000474	4001959	1486	*	7	6.74151e-80	1.27319e-12	2.77179e-05	1.06991e-12	-0.285264	-0.127519	RP11-462G12.1
639	chr3	154796861	154798079	1219	*	16	1.19262e-99	8.18241e-11	0.000205206	1.08341e-12	-0.12984	0.00830736	MME, SNORA81, SNORD66, SNORD2, Metazoa_SRP, SNORA18, U4
640	chr2	120516537	120517826	1290	*	11	1.18966e-57	1.02845e-11	0.000233687	1.11769e-12	-0.171858	-0.0127355	SNORA12, SNORA74, SNORA19, PTPN4, snR65, 5S_rRNA, SNORA4, SNORD11, SNORD51, SNORA41, SCARNA6, SNORD39, SNORA75, ACA59, SNORA48, SNORD56, SNORA43, SNORA1, Vault
641	chr15	41059627	41060394	768	*	7	4.51631e-51	1.99123e-12	0.000173705	1.13794e-12	-0.105665	-0.0399923	GCHFR, DNAJC17
642	chr6	29715846	29717384	1539	*	28	9.69277e-41	5.23411e-10	0.00276927	1.15641e-12	-0.147836	-0.0064113	HCG9P5, HLA-F-AS1, MICE, SNORA20
643	chr10	133950732	133951963	1232	*	8	2.26175e-55	1.45521e-12	0.000122826	1.16981e-12	-0.16197	-0.0516761	JAKMIP3
644	chr11	46382544	46383209	666	*	7	1.94438e-46	1.78944e-13	0.000265816	1.18412e-12	0.103936	0.0644588	DGKZ, SNORD43
645	chr19	9929086	9930722	1637	*	14	4.31215e-56	5.2163e-10	0.000301163	1.25589e-12	0.18777	0.0381707	RPL10P15, AC008752.1, FBXL12
646	chr7	47383997	47384337	341	*	6	2.99767e-39	4.93061e-14	0.000387108	1.25662e-12	-0.116838	-0.070937	SNORA22, SNORA15, TNS3
647	chr14	74823886	74824804	919	*	7	1.44154e-90	5.15705e-13	6.95158e-06	1.26035e-12	-0.129061	-0.0621718	VRTN, SNORA46, SNORA79
648	chr7	96635525	96637152	1628	*	9	9.3113e-86	1.14222e-12	0.00016189	1.26619e-12	0.159666	0.0558915	DLX6, DLX6-AS1, DLX6-AS2
649	chr6	168533375	168534096	722	*	6	5.01529e-41	2.83528e-14	0.000613351	1.27191e-12	0.58518	0.34198	NA
650	chr10	135049598	135050779	1182	*	23	4.83556e-42	6.45404e-13	0.00706351	1.28258e-12	-0.141031	0.00721921	VENTX
651	chr5	65017874	65018961	1088	*	13	6.73763e-57	1.8541e-11	0.000254058	1.30186e-12	0.110096	0.0238229	NLN, SNORA50, snoZ6, SNORA27, SNORA68, RPS23P5, SNORA57, SGTB, SNORA76, 7SK, SNORD45
652	chr22	24822802	24823554	753	*	10	7.17993e-47	1.01141e-13	0.000227692	1.3036e-12	0.182916	0.0436155	SPECC1L-ADORA2A, ADORA2A
653	chr6	127840328	127840755	428	*	10	5.6609e-44	2.40906e-13	0.000557031	1.33354e-12	0.154524	0.0640979	SNORA8, C6orf58, SNORD28, SOGA3, SNORA20
654	chr1	15255231	15256481	1251	*	8	2.41128e-80	2.25218e-10	4.21808e-05	1.36068e-12	-0.275668	-0.0858638	snoU13, Y_RNA, SCARNA16, KAZN, SCARNA21, SNORD112, SNORA62, SNORA63, SNORA2, U3, SNORA51, SCARNA20, SNORA67, U6, SNORA70, SNORA77, SNORA26, U8, SCARNA11, SNORA31, SNORA42, SNORA40, ACA64, snoU109, SNORD60
655	chr2	157291759	157292955	1197	*	14	8.3894e-54	6.46792e-11	0.000377482	1.38513e-12	-0.120051	-0.0145953	GPD2, 5S_rRNA, SNORA4, SNORD11, SNORD51, SNORA41, SCARNA6, SNORD39, SNORA75, ACA59, SNORA48, SNORA43, SNORA1, Vault
656	chr2	121223847	121224679	833	*	8	6.15102e-49	5.01114e-14	0.00028325	1.38563e-12	-0.146341	-0.0706733	SNORA12, SNORA74, snR65, 5S_rRNA, SNORA4, SNORD11, SNORD51, SNORA41, SCARNA6, SNORD39, SNORA75, ACA59, LINC01101, SNORA48, SNORD56, SNORA43, SNORA1, Vault
657	chr20	44440824	44441818	995	*	18	1.04394e-47	5.7348e-13	0.000532046	1.39816e-12	-0.127571	-0.00313183	UBE2C
658	chr16	29674487	29675214	728	*	7	3.15276e-70	1.10833e-13	0.00022019	1.40236e-12	0.146104	0.108196	SPN, QPRT
659	chr8	64080646	64081751	1106	*	13	6.84007e-48	2.72767e-11	0.000572665	1.40784e-12	-0.130574	-0.00313699	SNORA7, YTHDF3, SNORA32, YTHDF3-AS1
660	chr20	37302636	37303484	849	*	7	5.06477e-58	4.61134e-13	4.55167e-05	1.41146e-12	0.150765	0.0416915	NA
661	chr7	96642037	96643454	1418	*	8	3.63593e-54	3.03478e-13	7.90007e-05	1.43982e-12	0.234086	0.0851688	DLX6-AS1
662	chr13	100635352	100636299	948	*	7	1.3101e-60	7.03813e-12	8.77791e-05	1.44863e-12	0.113781	-0.010882	SNORD36, ZIC2
663	chr2	130345044	130345405	362	*	4	2.55761e-90	3.4342e-13	8.82013e-06	1.55882e-12	-0.514274	-0.315771	SNORA12, SNORA74, snosnR60_Z15, snR65, 5S_rRNA, SNORA4, SNORD11, SNORD51, SNORA41, SCARNA6, SNORD39, SNORA75, ACA59, SNORA48, SNORD56, SNORA43, SNORA1, Vault
664	chr10	134599934	134601851	1918	*	25	1.32485e-46	2.8372e-10	0.00197132	1.58429e-12	0.222548	0.041168	NKX6-2
665	chr10	134566222	134567277	1056	*	7	3.50023e-132	2.61699e-11	1.13365e-05	1.61751e-12	-0.223336	-0.0831018	INPP5A
666	chr6	100911240	100912822	1583	*	14	7.25482e-72	1.83182e-10	0.000334678	1.62079e-12	-0.124622	0.0107701	SNORA38, SNORA8, SNORD28, SIM1, SNORA20
667	chr16	3085246	3086988	1743	*	12	1.06707e-66	5.03906e-08	2.47292e-05	1.68823e-12	0.222651	0.0339618	RP11-473M20.5, CCDC64B
668	chr3	118864587	118865478	892	*	16	1.83903e-54	7.93132e-10	0.000567858	1.72458e-12	-0.125156	-0.0187989	C3orf30, RP11-484M3.5, SNORA33, SNORA81, SNORD66, SNORD2, SNORD5, SNORD63, SNORD61, IGSF11, SNORA24, Metazoa_SRP, SNORA18, U4
669	chr2	3380884	3382574	1691	*	16	1.0255e-75	1.00378e-11	3.55035e-05	1.74262e-12	-0.236446	-0.0166751	TRAPPC12, SNORA64, TSSC1, SNORA48, SNORD56, SNORA43
670	chr19	20278013	20278423	411	*	6	5.42471e-60	8.0814e-14	0.000335507	1.77715e-12	0.139242	0.094846	ZNF486, CTC-260E6.6
671	chr2	47168533	47169299	767	*	9	1.66531e-49	5.4763e-12	0.000102344	1.8672e-12	0.175412	0.0455457	SNORA73, SNORA64, SNORD75, TTC7A, SNORA74, snR65, 5S_rRNA, SNORD11, SNORA41, SCARNA6, SNORD39, SNORD18, SNORA36, MCFD2, SNORA75, SNORA48, SNORD56, SNORA43, SNORA1, Vault
672	chr20	3140367	3141496	1130	*	15	1.51142e-47	4.38079e-11	0.000569011	1.8765e-12	-0.137575	-0.0200381	UBOX5, FASTKD5
673	chr3	48955643	48956327	685	*	13	5.68283e-49	1.81298e-12	0.000662208	1.88808e-12	0.101039	0.0251095	U7, SNORD77, ARIH2, SNORA33, SNORA81, SNORD5, ARIH2OS, SNORD38, SNORD63, Metazoa_SRP, SNORA18
674	chr1	206730120	206731166	1047	*	11	1.64641e-72	2.47977e-11	7.47367e-05	1.91762e-12	-0.120549	-0.00233481	snoU13, Y_RNA, SNORD112, U3, SNORA51, SNORA25, SNORA70, RASSF5, SNORA26, SNORA72, U8, SNORD116
675	chr8	97170666	97172012	1347	*	7	5.98919e-70	1.34742e-12	7.68631e-05	1.93591e-12	0.119763	0.0512282	SNORA32, GDF6
676	chr18	29522262	29523728	1467	*	13	9.15678e-54	5.2714e-09	0.000278169	1.94149e-12	-0.136661	0.00431885	RP11-326K13.4, SNORD23, TRAPPC8
677	chr6	133561368	133562336	969	*	30	8.88118e-43	4.91991e-13	0.00279433	1.95684e-12	0.133951	0.0117418	EYA4, SNORD28, SNORA20
678	chr12	7281783	7283120	1338	*	18	1.72231e-49	7.74678e-10	0.000930898	1.99765e-12	-0.120492	0.0154999	CLSTN3, RBP5, RP11-273B20.1
679	chr19	44616116	44617825	1710	*	16	4.71564e-46	1.1769e-08	0.000233206	2.03944e-12	-0.142588	-0.0011681	ZNF225, AC084219.4
680	chr1	32686736	32688314	1579	*	16	1.22883e-47	5.03604e-10	9.48093e-05	2.05708e-12	0.131542	0.00436699	snoU13, Y_RNA, SCARNA16, SCARNA21, U1, SCARNA17, SCARNA18, SCARNA24, EIF3I, SNORD112, SNORA62, SNORA63, SNORD46, SNORA2, SNORD81, U3, SNORA51, SNORA25, SCARNA20, SNORA67, U6, SNORA70, SNORA77, SNORA26, U8, SCARNA11, TMEM234, SNORA31, SNORA42, SNORA40, SNORD64, ACA64, snoU109, SNORD60
681	chr1	226496721	226497537	817	*	12	3.19548e-48	3.0715e-12	0.000611828	2.07387e-12	-0.310411	-0.0428519	snoU13, Y_RNA, SNORD112, SNORA51, SNORA25, U8, LIN9
682	chr4	53010	53362	353	*	9	5.54032e-45	1.86995e-13	0.00106355	2.08362e-12	-0.159297	-0.106781	ZNF595
683	chr22	30662799	30663316	518	*	9	2.06629e-44	6.29473e-13	0.000386915	2.11998e-12	0.129819	0.0980727	OSM
684	chr12	1608961	1609741	781	*	10	1.98405e-36	2.42176e-11	0.00128256	2.13459e-12	0.357184	0.0808386	NA
685	chr3	50283471	50284305	835	*	5	1.35248e-51	1.939e-13	3.69658e-05	2.14156e-12	0.113061	0.0558308	U7, SNORD77, GNAI2, SNORA33, SNORA81, SNORD5, SNORD38, SNORD63, Metazoa_SRP, SNORA18
686	chr15	40530997	40532180	1184	*	8	3.62466e-88	2.2459e-10	7.8087e-06	2.16246e-12	-0.153701	-0.0679841	PAK6, RP11-133K1.2
687	chr1	228112806	228113207	402	*	5	8.15786e-47	2.4336e-13	0.000130848	2.29945e-12	-0.140733	-0.0956511	snoU13, Y_RNA, SNORD112, SNORA51, SNORA25, U8, WNT9A
688	chr6	73972288	73973128	841	*	10	9.27795e-57	1.74052e-11	0.000142704	2.3079e-12	-0.317905	-0.0133009	SNORA38, SNORA8, SCARNA15, AC019205.1, RP11-398K22.12, SNORD28, RP11-257K9.8, KHDC1, SNORA20
689	chr16	88941395	88942358	964	*	6	1.02187e-94	6.73267e-13	4.65249e-05	2.30875e-12	-0.196354	-0.0726733	CBFA2T3
690	chr17	77751636	77753199	1564	*	7	2.36801e-46	5.2228e-12	0.000145061	2.33079e-12	0.173491	0.0560568	SNORA69, CBX2
691	chr11	62413284	62415525	2242	*	17	1.31905e-105	1.85511e-07	7.841e-05	2.3442e-12	-0.110894	-0.00598327	GANAB, INTS5, SNORD43
692	chr19	36400049	36400437	389	*	4	2.68433e-130	3.77748e-13	3.64093e-06	2.35503e-12	0.110057	0.099005	TYROBP
693	chr20	62288950	62290277	1328	*	11	8.51031e-75	7.69965e-11	0.000116223	2.42816e-12	-0.190173	-0.0254563	RTEL1, RTEL1-TNFRSF6B
694	chr16	1843424	1844152	729	*	8	3.62851e-58	1.27493e-11	6.96819e-05	2.43264e-12	-0.152073	-0.0979135	SPSB3, IGFALS
695	chr12	14926744	14927928	1185	*	14	6.65001e-46	1.9575e-12	0.000350636	2.48224e-12	0.271337	0.0747895	H2AFJ, snoMe28S-Am2634
696	chr1	214156203	214157306	1104	*	6	7.71296e-83	3.54567e-12	1.25728e-05	2.49381e-12	0.106849	0.0507861	snoU13, Y_RNA, SNORD112, U3, SNORA51, SNORA25, SNORA70, PROX1, SNORA72, U8, PROX1-AS1, SNORD116
697	chr6	31838402	31839025	624	*	14	1.42169e-91	2.37331e-06	4.0762e-05	2.4959e-12	-0.121796	-0.0430654	SNORA38, SLC44A4, SNORA20
698	chr22	30162510	30164162	1653	*	15	1.60052e-45	7.55094e-10	0.000345802	2.51208e-12	0.160604	0.0137239	UQCR10, ZMAT5
699	chr2	112812621	112814452	1832	*	12	2.35583e-57	8.55487e-10	0.000144978	2.55197e-12	0.165671	0.052987	SNORA64, SNORA12, SNORA74, SNORA19, TMEM87B, snR65, 5S_rRNA, SNORA4, SNORD11, SNORD51, SNORA41, SCARNA6, SNORD39, SNORA75, ACA59, SNORA48, SNORD56, SNORA43, SNORA1, Vault
700	chr2	30371369	30373187	1819	*	6	1.60756e-57	4.17904e-10	2.22637e-05	2.55776e-12	0.243819	0.0520057	SNORA73, YPEL5, SNORA64, SNORA74, snR65, SCARNA6, SNORD39, SNORD18, SNORA36, SNORA75, SNORA48, SNORD56, SNORA43, SNORA1, Vault
701	chr13	30002334	30002931	598	*	8	3.81026e-34	2.69192e-14	0.00187399	2.60841e-12	0.238877	0.0667335	SNORD36, MTUS2, SNORA16, SNORD37
702	chr4	76931566	76932399	834	*	7	4.93159e-38	3.29547e-13	0.000620037	2.63919e-12	-0.117712	-0.0499262	SNORD74, SNORA3, ART3, snoR442, SNORA11, SNORD42, snoU2_19, SNORD65
703	chr1	65774857	65775772	916	*	10	2.79149e-44	2.005e-12	0.000434495	2.66098e-12	0.127975	0.0318351	snoU13, Y_RNA, SCARNA16, U1, SCARNA18, SCARNA24, SNORD112, SNORA62, SNORA63, SNORD46, DNAJC6, SNORA2, SNORD81, U3, SNORA51, SNORA25, SNORA58, CKS1B, SCARNA20, SNORA67, U6, SNORA70, SNORA77, SNORA26, U8, SCARNA11, SNORA31, SNORA42, SNORA40, SNORD64, ACA64, SNORD78, snoU109, SNORD60, SNORD116
704	chr11	18655531	18656868	1338	*	13	6.59995e-69	8.90109e-11	2.41073e-05	2.67901e-12	-0.122668	0.011432	LSP1, snoMBII-202, SPTY2D1
705	chr6	30226874	30227883	1010	*	19	4.35465e-44	3.87387e-12	0.00598623	2.70734e-12	0.159913	0.0381444	HLA-L, HCG17, SNORA20
706	chr3	52487733	52488229	497	*	5	3.91171e-71	5.24557e-13	2.80358e-05	2.71101e-12	-0.151304	-0.0436278	U7, SNORD77, NISCH, SNORA33, SNORA81, SNORD66, SNORD5, TNNC1, SNORD38, SNORD63, Metazoa_SRP, SNORA18
707	chr3	155571743	155572952	1210	*	12	6.15035e-47	7.98403e-13	0.00129888	2.73412e-12	-0.123722	0.00602817	SNORA81, SNORD66, SNORD2, SLC33A1, SNORA18, U4
708	chr1	155162752	155163661	910	*	9	1.59606e-42	1.88328e-11	0.000393315	2.73875e-12	-0.12823	0.0175797	snoU13, Y_RNA, SCARNA16, SNORD112, SNORA63, U3, SNORA51, SNORA25, SNORD59, SCARNA20, SNORA67, U6, SNORA70, SNORA77, SNORA26, SNORA72, U8, SNORA31, SNORA42, SNORA40, MUC1, SCARNA4, SNORD64, ACA64, SNORD78, snoU109, SNORD60, SNORD116
709	chr17	71281486	71282593	1108	*	5	1.36599e-40	1.3741e-13	0.00019747	2.7555e-12	-0.123349	-0.0848917	SNORA69, CDC42EP4
710	chr2	182545209	182545934	726	*	10	1.39524e-51	2.06726e-11	0.000614572	2.7657e-12	0.175079	0.0452718	SNORA4, SNORD11, SNORD51, SNORA41, SCARNA6, SNORD39, SNORA75, SNORA48, CERKL, NEUROD1, SNORA1, Vault
711	chr10	120101400	120102359	960	*	14	3.17257e-50	7.58177e-09	0.00175027	2.76853e-12	-0.135438	-0.0205424	FAM204A
712	chr6	152957910	152959047	1138	*	18	1.05568e-47	1.64887e-10	0.00139954	2.77734e-12	0.1559	0.0287364	SNORD28, SYNE1, SNORA20
713	chr13	113104883	113106362	1480	*	9	8.60317e-61	1.75361e-11	0.000265168	2.92019e-12	-0.296744	-0.0998389	SNORD36
714	chr1	181451906	181452839	934	*	11	9.50111e-44	1.8667e-11	0.000520119	2.96094e-12	0.15805	0.0270463	snoU13, Y_RNA, SCARNA16, SNORD112, SNORA63, U3, SNORA51, SNORA25, SNORD59, SCARNA20, U6, CACNA1E, SNORA70, SNORA77, SNORA26, SNORA72, U8, SNORA31, snoU109, SNORD60, SNORD116
715	chr22	20236751	20237341	591	*	7	3.61421e-46	2.28858e-13	9.67797e-05	3.02447e-12	-0.111514	-0.0596731	RTN4R, MIR1286
716	chr8	26047780	26048414	635	*	7	2.33626e-40	9.24735e-14	0.000445747	3.06877e-12	-0.174103	-0.035463	SNORA7
717	chr5	133303603	133304652	1050	*	9	7.99761e-47	1.88182e-12	0.000142811	3.11955e-12	0.10419	0.00510359	SNORA27, SNORA68, SNORA57, 7SK, C5orf15, SNORD45, SNORD95
718	chr16	2082689	2083393	705	*	5	1.25896e-48	1.43029e-13	0.000161968	3.14707e-12	0.213678	0.159056	SLC9A3R2
719	chr4	1363008	1364046	1039	*	6	9.47215e-59	2.95623e-13	0.000130786	3.21148e-12	-0.346104	-0.127442	UVSSA
720	chr7	25897148	25898446	1299	*	11	2.21443e-39	2.45818e-11	0.00134404	3.24081e-12	0.102176	0.0389399	SNORA15
721	chr4	166248124	166249239	1116	*	15	1.33468e-76	4.00478e-09	0.000215796	3.25493e-12	-0.10676	0.0111353	MSMO1, SNORD65
722	chr6	31670505	31671391	887	*	34	2.06746e-45	2.55787e-08	0.0049608	3.26765e-12	-0.106376	0.00710893	SNORA38, ABHD16A, XXbac-BPG32J3.20, SNORA20
723	chr12	54763081	54763433	353	*	4	1.47557e-73	4.00046e-13	2.59859e-05	3.34191e-12	-0.329743	-0.253348	RP11-753H16.3, RP11-753H16.5, ZNF385A, snoMe28S-Am2634
724	chr13	28562668	28563639	972	*	9	8.93982e-46	8.58964e-13	0.000413424	3.43994e-12	-0.110148	-0.0484814	SNORD36, URAD, RN7SL272P, SNORA16, SNORD37
725	chr1	53703746	53704978	1233	*	13	8.13736e-58	4.05849e-09	0.000258015	3.4694e-12	-0.144649	-0.0188775	snoU13, Y_RNA, SCARNA16, U1, SCARNA18, SCARNA24, SNORD112, SNORA62, SNORA63, SNORD46, RP5-1024G6.5, SNORA2, SNORD81, U3, SNORA51, SNORA25, SCARNA20, SNORA67, U6, SNORA70, SNORA77, SNORA26, U8, SCARNA11, MAGOH, SNORA31, SNORA42, SNORA40, SNORD64, ACA64, snoU109, SNORD60, SNORD116
726	chr2	86332688	86333744	1057	*	19	1.30246e-37	2.11263e-10	0.00182575	3.57284e-12	-0.171539	0.0103678	SNORA73, SNORA64, SNORA12, SNORA74, PTCD3, SNORA19, snR65, 5S_rRNA, SNORA4, SNORD11, SNORA41, SCARNA6, SNORD39, SNORD18, SNORA75, ACA59, POLR1A, SNORA48, SNORD56, SNORA43, SNORA1, Vault
727	chr11	67250046	67251154	1109	*	13	9.92704e-60	1.52091e-11	0.000102563	3.67898e-12	-0.194111	-0.0153759	AIP, SNORD43
728	chr12	6421437	6422131	695	*	7	2.61375e-45	2.36933e-13	0.000338808	3.69101e-12	0.282204	-0.0368923	PLEKHG6
729	chr6	30069213	30071612	2400	*	49	1.16599e-85	4.65424e-09	0.000181626	3.69913e-12	-0.137416	0.0156169	TRIM31, SNORA20
730	chr15	75104625	75105286	662	*	7	4.02411e-40	1.38624e-13	0.00079274	3.7452e-12	-0.133613	-0.0622773	LMAN1L
731	chr17	1933006	1933920	915	*	12	9.36011e-42	3.00286e-11	0.000453119	3.75597e-12	-0.187732	-0.0228989	DPH1
732	chr19	19431259	19432407	1149	*	16	2.12537e-49	8.12677e-10	0.00116603	3.76659e-12	0.108061	0.0114933	MAU2, SUGP1
733	chr3	169482358	169483295	938	*	10	5.86423e-47	5.60404e-13	0.000275659	3.86724e-12	-0.245428	-0.004561	SNORA81, SNORD66, SNORD2, TERC, SNORA18, U4
734	chr11	71724287	71724677	391	*	6	1.38051e-49	2.05598e-13	0.000393925	3.89112e-12	-0.14121	-0.0966275	RP11-849H4.4, NUMA1, SNORD43
735	chr13	99852409	99853889	1481	*	17	3.72195e-43	1.59979e-10	0.00062903	3.89486e-12	-0.168499	-0.000955337	SNORD36, UBAC2, UBAC2-AS1
736	chr7	1022213	1023156	944	*	12	1.87846e-42	1.18351e-09	0.000586907	3.94748e-12	-0.182183	-0.0607081	CYP2W1
737	chr17	21029295	21030859	1565	*	11	7.65797e-36	2.10062e-12	0.000297385	3.96558e-12	0.159971	0.0380642	SNORA69, DHRS7B
738	chr1	40349141	40350052	912	*	9	1.4982e-78	1.48897e-08	2.92405e-05	3.97294e-12	-0.14812	-0.0458735	snoU13, Y_RNA, SCARNA16, SCARNA21, U1, SCARNA17, SCARNA18, SCARNA24, SNORD112, SNORA62, SNORA63, SNORD46, SNORA2, SNORD81, U3, SNORA51, SNORA25, SCARNA20, SNORA67, U6, SNORA70, SNORA77, SNORA26, U8, SCARNA11, TRIT1, SNORA31, SNORA42, SNORA40, SNORD64, ACA64, snoU109, SNORD60
739	chr11	71709751	71710643	893	*	8	8.7909e-59	4.06165e-12	0.000130204	4.13762e-12	0.169183	0.0808105	IL18BP, SNORD43
740	chr8	27630505	27632105	1601	*	8	2.1264e-66	1.94604e-12	3.5916e-05	4.16407e-12	-0.105064	-0.0450409	ESCO2, RNU6-1276P, SNORA7, CCDC25
741	chr16	77756058	77756761	704	*	8	1.69149e-47	2.89799e-13	0.000271795	4.19417e-12	0.117965	0.0432227	NUDT7
742	chr2	99060584	99061575	992	*	10	1.65802e-40	1.07728e-12	0.00063941	4.21168e-12	-0.108919	-0.0326637	SNORA73, SNORA64, SNORA12, SNORA74, SNORA19, INPP4A, snR65, 5S_rRNA, SNORA4, SNORD11, SNORA41, SCARNA6, SNORD39, SNORA75, ACA59, SNORA48, SNORD56, SNORA43, SNORA1, Vault
743	chr6	83902498	83903813	1316	*	13	1.12746e-48	1.06219e-11	0.000630411	4.27475e-12	-0.109338	0.00332691	SNORA38, SNORA8, RWDD2A, SNORD28, PGM3, SNORA20
744	chr6	142622515	142623433	919	*	7	7.36672e-52	9.25298e-13	8.45341e-05	4.28068e-12	-0.105704	-0.00529381	GPR126, SNORD28, SNORA20
745	chr14	38071285	38071968	684	*	5	3.97925e-57	1.76186e-13	0.000224968	4.28943e-12	0.296479	0.184353	TTC6, SNORA79
746	chr6	20533952	20534796	845	*	14	1.00497e-48	4.30592e-11	0.000507958	4.30355e-12	0.152031	0.0364885	CDKAL1, SNORA20
747	chr6	28092048	28092420	373	*	9	1.24571e-43	4.07925e-11	0.000630896	4.39577e-12	0.292743	0.0626112	ZSCAN16, ZSCAN16-AS1, SNORA20
748	chr16	10912331	10913597	1267	*	7	3.03036e-55	4.76735e-13	0.000233762	4.45891e-12	-0.211386	-0.130582	TVP23A
749	chr7	89747682	89749020	1339	*	6	5.75246e-70	1.38137e-11	6.58157e-05	4.5257e-12	-0.142363	-0.0233093	DPY19L2P4, STEAP2-AS1, RP5-1121E10.2
750	chr7	1967621	1968348	728	*	6	2.80904e-43	4.13775e-12	0.000159789	4.63353e-12	-0.158882	-0.0956291	MAD1L1
751	chr18	44259787	44260790	1004	*	7	7.75747e-160	4.64667e-09	1.08097e-05	4.63886e-12	-0.108017	-0.016256	SNORD23, ST8SIA5
752	chr2	201935974	201936709	736	*	15	9.96064e-47	2.10626e-10	0.000593585	4.64741e-12	-0.192137	0.00857596	NDUFB3, SNORD11, SNORD51, SNORA41, SCARNA6, SNORD39, SNORA75, SNORA48, FAM126B, SNORA1, Vault
753	chr21	46340776	46341389	614	*	8	1.4777e-50	2.04253e-13	0.000921224	5.07183e-12	0.260225	0.122662	ITGB2-AS1, ITGB2
754	chr1	39874025	39875238	1214	*	15	2.12251e-45	1.47777e-10	0.000573004	5.10831e-12	0.110948	0.0124404	snoU13, Y_RNA, SCARNA16, SCARNA21, U1, SCARNA17, SCARNA18, SCARNA24, SNORD112, SNORA62, SNORA63, MACF1, KIAA0754, SNORD46, SNORA2, SNORD81, U3, SNORA51, SNORA25, SCARNA20, SNORA67, U6, SNORA70, SNORA77, SNORA26, U8, SCARNA11, SNORA31, SNORA42, SNORA40, SNORD64, ACA64, snoU109, SNORD60
755	chr7	23749533	23750085	553	*	13	1.19582e-43	3.32101e-11	0.000306497	5.11164e-12	-0.145415	-0.0214961	STK31, SNORA15
756	chr17	35291021	35292390	1370	*	10	1.75717e-57	3.27275e-11	0.000495061	5.20835e-12	0.160838	0.0491889	SNORA69, RP11-445F12.1
757	chr17	43212742	43213629	888	*	13	1.02047e-44	6.01553e-09	0.00043453	5.23114e-12	-0.164474	0.00378915	SNORA69, ACBD4
758	chr15	91497010	91498497	1488	*	12	1.92824e-56	4.42392e-10	0.000233533	5.2537e-12	-0.131136	-0.00380696	UNC45A, RCCD1, AC068831.6
759	chr10	49482695	49483356	662	*	6	2.41604e-52	1.36945e-12	0.000128264	5.29988e-12	-0.122781	-0.058834	SNORA71, FRMPD2
760	chr7	5229232	5230458	1227	*	12	2.27837e-63	6.83402e-11	0.000327624	5.43445e-12	-0.318837	-0.0542848	WIPI2
761	chr2	42990957	42991905	949	*	6	1.26243e-59	3.89186e-13	0.00030032	5.45088e-12	-0.138053	0.00920749	SNORA73, SNORA64, SNORD75, SNORA74, snR65, 5S_rRNA, SCARNA6, SNORD39, SNORD18, SNORA36, OXER1, SNORA75, SNORA48, SNORD56, SNORA43, SNORA1, Vault
762	chr6	10409510	10410544	1035	*	5	1.66783e-58	5.01596e-13	5.46682e-05	5.56919e-12	0.118431	0.0275901	TFAP2A-AS1, TFAP2A, SNORA20
763	chr20	48732460	48732979	520	*	9	4.50051e-41	2.71461e-12	0.000246034	5.63187e-12	0.148579	0.0519054	UBE2V1, TMEM189-UBE2V1, TMEM189
764	chr6	28828946	28830041	1096	*	23	1.65101e-45	4.91512e-13	0.0080134	5.63933e-12	0.127823	0.039854	RPL13P, XXbac-BPG308K3.6, SNORA20
765	chr6	169653612	169654035	424	*	9	4.93845e-54	1.25412e-12	0.000104065	5.70494e-12	0.114676	0.062017	THBS2
766	chr10	103347662	103348258	597	*	12	1.82886e-79	2.0984e-10	2.10472e-05	5.76068e-12	-0.123496	-0.00873323	DPCD, SNORA17, POLL
767	chr7	2260901	2261506	606	*	5	2.84191e-44	2.29958e-13	0.000341613	5.85354e-12	-0.179793	-0.10615	MAD1L1
768	chr3	47516702	47517690	989	*	10	2.07458e-56	7.44965e-11	0.000200253	5.85622e-12	-0.18337	-0.0124975	U7, SNORD77, SNORA33, SNORA81, SNORD5, SCAP, SNORD38, SNORD63, Metazoa_SRP, SNORA18
769	chr17	65362374	65363257	884	*	11	1.5009e-43	2.10362e-11	0.000684954	5.85875e-12	-0.102492	0.00701354	SNORA69, PSMD12
770	chr16	28995843	28996533	691	*	13	5.95113e-77	3.4005e-08	0.000194514	5.91193e-12	0.222767	0.0922239	RP11-264B17.3, LAT
771	chr19	17377697	17378645	949	*	11	7.92611e-55	1.10409e-12	0.000501278	5.934e-12	0.146195	0.0479897	BABAM1, CTD-2278I10.6, USHBP1
772	chr4	130014042	130015087	1046	*	16	9.49671e-53	2.45529e-11	0.00033246	5.99258e-12	-0.104924	0.0057689	C4orf33, SCLT1, SNORD65
773	chr17	14203652	14204593	942	*	10	1.02842e-57	8.08302e-11	0.0010488	6.21732e-12	0.126622	0.0384546	SNORA69, HS3ST3B1
774	chr6	155537595	155538155	561	*	8	5.02386e-43	3.19582e-13	0.000313355	6.28267e-12	-0.19781	-0.105333	TIAM2, SNORD28, SNORA20
775	chr11	368351	369810	1460	*	25	1.6337e-39	4.8088e-09	0.00201293	6.37353e-12	-0.175718	0.0135277	B4GALNT4
776	chr16	67918484	67918965	482	*	8	3.2057e-51	8.31625e-12	0.00032717	6.41788e-12	-0.146441	-0.0712607	CTC-479C5.10, NRN1L, SNORD111, SNORD33
777	chr5	168728793	168729558	766	*	5	5.41391e-45	2.23258e-13	0.000476863	6.41854e-12	0.159634	0.0603315	SNORA57, SLIT3, SNORD95
778	chr10	71811927	71812956	1030	*	13	3.54523e-50	2.25536e-09	0.000285253	6.52572e-12	-0.303379	-0.0017282	H2AFY2, SNORA71
779	chr6	117086479	117087594	1116	*	11	4.52473e-51	5.46518e-13	0.000473878	6.60196e-12	-0.14164	0.0220197	SNORA38, SNORA8, SNORD28, FAM162B, SNORA20
780	chr15	90727560	90728569	1010	*	11	2.8106e-48	5.92974e-10	0.00103433	6.60232e-12	0.173047	0.0657691	SEMA4B
781	chr14	23289114	23291214	2101	*	7	1.38761e-39	2.83565e-10	0.000183131	6.60299e-12	-0.167703	-0.034049	SNORA79, SLC7A7, AL135998.1
782	chr8	142431437	142432283	847	*	7	4.67566e-44	2.64277e-12	0.000354567	6.6043e-12	-0.105956	-0.00433055	PTP4A3
783	chr8	26148105	26149300	1196	*	10	7.63921e-50	3.51397e-11	0.000136968	6.75005e-12	0.13247	0.00268087	PPP2R2A, SNORA7
784	chr3	119216728	119217692	965	*	12	3.45474e-59	7.87677e-08	0.000397369	6.76194e-12	-0.153964	-0.00604205	TIMMDC1, SNORA33, SNORA81, SNORD66, SNORD2, SNORD5, SNORD63, SNORD61, RP11-190C22.8, SNORA24, Metazoa_SRP, SNORA18, U4
785	chr3	197686510	197687333	824	*	9	1.09805e-34	4.24003e-13	0.000915815	6.77365e-12	0.194314	0.0233045	LMLN, IQCG
786	chr6	30138762	30140417	1656	*	25	1.30128e-77	7.01476e-09	3.90399e-05	6.78239e-12	-0.146302	-0.00195064	TRIM15, SNORA20
787	chr6	170189761	170190660	900	*	12	1.57838e-48	7.51795e-11	0.000776642	6.88073e-12	0.175857	0.029163	LINC00574, LINC00242
788	chr1	15573457	15574102	646	*	9	4.2103e-42	4.94689e-13	0.000203543	7.22879e-12	0.17055	0.000484078	snoU13, Y_RNA, SCARNA16, FHAD1, SCARNA21, SNORD112, SNORA62, SNORA63, SNORA2, U3, SNORA51, SCARNA20, SNORA67, U6, SNORA70, SNORA77, SNORA26, U8, SCARNA11, SNORA31, SNORA42, SNORA40, ACA64, snoU109, SNORD60
789	chr7	4801923	4803019	1097	*	8	4.85779e-45	3.21428e-12	0.000367975	7.2545e-12	-0.193827	-0.0516145	FOXK1
790	chr11	63870619	63871570	952	*	9	2.49648e-71	4.93273e-11	0.000189456	7.34317e-12	-0.155444	-0.0565547	RP11-21A7A.2, FLRT1, MACROD1, SNORD43
791	chr20	49410810	49411594	785	*	9	7.43462e-80	6.27764e-11	5.64506e-05	7.35753e-12	0.140361	0.0443958	BCAS4
792	chr3	125775413	125776338	926	*	7	3.71094e-60	4.67859e-10	8.14528e-05	7.38442e-12	-0.150294	-0.0662581	RP11-158I23.1, SNORA33, SNORA81, SNORD66, SNORD2, SNORD5, SNORD63, SNORD61, SLC41A3, SNORA24, Metazoa_SRP, SNORA18, U4
793	chr19	38746538	38747292	755	*	11	5.35538e-44	6.21915e-13	0.00101055	7.51288e-12	-0.199301	-0.0419381	SPINT2, PPP1R14A
794	chr4	41881933	41883172	1240	*	11	3.20283e-60	2.81535e-10	0.000117895	7.54471e-12	0.165696	0.0339364	SNORD74, SNORA3, snoR442, SNORA11, LINC00682, SNORD42, snoU2_19, SNORD65
795	chr7	150928707	150930536	1830	*	13	6.0145e-47	5.44063e-11	0.000222757	7.62473e-12	0.1744	0.0183802	CHPF2
796	chr18	711840	713085	1246	*	7	2.03291e-54	3.90548e-11	8.98112e-05	7.63375e-12	0.148177	0.0639752	ENOSF1
797	chr4	109092628	109093644	1017	*	10	1.22805e-47	1.02356e-10	0.000641013	7.68954e-12	0.123639	0.0301968	SNORD50, LEF1-AS1, SNORA11, snoU2_19, SNORD65
798	chr11	15671597	15672271	675	*	8	1.86014e-45	5.80853e-11	8.08761e-05	7.70687e-12	0.136681	0.0516828	LSP1, RP11-396O20.1, snoMBII-202
799	chr8	145619488	145620299	812	*	7	1.14959e-45	1.27503e-12	0.00021544	7.7574e-12	-0.106111	-0.0573592	CPSF1, MIR939
800	chr6	50817374	50818424	1051	*	9	1.58388e-51	3.14757e-12	0.00024552	7.76336e-12	0.101132	0.0377953	SNORA38, SNORA8, SCARNA15, SNORA20
801	chr12	50134882	50136105	1224	*	21	1.4877e-57	7.6521e-08	0.000160922	7.80894e-12	0.121038	-0.00765889	TMBIM6, snoMe28S-Am2634
802	chr4	3526676	3527577	902	*	6	3.12939e-50	1.48297e-12	0.000113562	7.83845e-12	-0.209208	-0.0966897	SNORA3, LRPAP1
803	chr5	140079591	140080575	985	*	12	5.68193e-60	2.70154e-11	8.53688e-05	7.84992e-12	0.125918	0.031266	ZMAT2, SNORA68, SNORA57, 7SK, SNORD45, SNORD95
804	chr19	40004430	40005836	1407	*	12	3.69676e-51	1.51547e-11	0.00019951	7.91419e-12	-0.243723	0.0138144	SELV
805	chr2	183730940	183732062	1123	*	11	5.90303e-41	1.39481e-11	0.00043535	7.92105e-12	-0.197774	-0.026879	SNORA4, SNORD11, SNORD51, SNORA41, SCARNA6, SNORD39, SNORA75, SNORA48, FRZB, SNORA1, Vault
806	chr1	2771846	2772664	819	*	6	2.46421e-60	8.40198e-10	0.000115312	7.9872e-12	-0.139383	-0.0859637	snoU13, Y_RNA, SNORA51, snoU109, SNORD60
807	chr19	12758716	12759546	831	*	6	1.70611e-59	3.87763e-12	5.9133e-05	7.99878e-12	-0.390332	-0.189128	CTD-2192J16.22, MAN2B1
808	chr1	33115703	33116556	854	*	7	1.58457e-44	2.49353e-13	0.000846111	8.01392e-12	0.141199	0.0397525	snoU13, Y_RNA, SCARNA16, SCARNA21, U1, SCARNA17, SCARNA18, SCARNA24, RBBP4, SNORD112, SNORA62, SNORA63, SNORD46, SNORA2, SNORD81, U3, SNORA51, SNORA25, SCARNA20, SNORA67, U6, SNORA70, SNORA77, SNORA26, U8, SCARNA11, ZBTB8OS, SNORA31, SNORA42, SNORA40, SNORD64, ACA64, snoU109, SNORD60
809	chr15	24920631	24921784	1154	*	7	1.22197e-54	3.59624e-12	7.7491e-05	8.07777e-12	-0.153382	-0.076799	NPAP1
810	chr1	144994318	144995101	784	*	6	1.34369e-45	1.23526e-11	0.000222531	8.15284e-12	-0.163191	-0.0803395	snoU13, Y_RNA, SCARNA16, SNORD112, SNORA63, SNORA2, U3, SNORA51, SNORA25, SNORA58, CKS1B, SCARNA20, SNORA67, U6, SNORA70, SNORA77, SNORA26, SNORA72, U8, SNORA31, SNORA42, SNORA40, PDE4DIP, SCARNA4, SNORD64, ACA64, SNORD78, snoU109, SNORD60, SNORD116
811	chr5	125800366	125800916	551	*	5	7.86667e-71	2.64347e-10	3.52748e-05	8.16559e-12	-0.169531	-0.0951618	GRAMD3, snoZ6, SNORA27, SNORA68, SNORA57, 7SK, RP11-517I3.1, SNORD45, SNORD95
812	chr5	72595958	72597316	1359	*	10	1.20345e-52	2.90937e-11	0.000305855	8.18922e-12	0.176037	0.0349774	snoZ6, SNORA27, SNORA68, RPS23P5, SNORA57, SNORA76, 7SK, SNORD45
813	chr19	42636625	42637805	1181	*	10	2.74859e-51	1.56341e-09	0.00024417	8.21835e-12	-0.139883	-0.00322762	CTC-378H22.1, POU2F2, MIR4323
814	chr12	27090715	27091905	1191	*	12	4.12308e-55	2.85194e-10	0.000279841	8.43673e-12	0.17267	0.00970317	FGFR1OP2, ASUN, snoMe28S-Am2634
815	chr16	88883270	88884315	1046	*	5	3.18402e-43	6.3936e-13	0.000200199	8.43846e-12	-0.172362	-0.0613135	GALNS
816	chr1	87793364	87794525	1162	*	12	1.10474e-50	4.41626e-12	0.000199121	8.54533e-12	-0.160715	-0.0139318	snoU13, Y_RNA, SCARNA16, U1, SNORD112, SNORA63, SNORD46, SNORA2, SNORD81, LMO4, U3, SNORA51, SNORA25, SNORA58, CKS1B, SCARNA20, SNORA67, U6, SNORA70, SNORA77, SNORA26, U8, SCARNA11, SNORA31, SNORA42, SNORA40, SNORD64, ACA64, SNORD78, snoU109, SNORD60, SNORD116
817	chr1	47973566	47974189	624	*	8	1.41909e-38	2.60109e-11	0.000695044	8.57479e-12	0.109407	-0.00109798	snoU13, Y_RNA, SCARNA16, U1, SCARNA18, SCARNA24, SNORD112, SNORA62, SNORA63, SNORD46, SNORA2, SNORD81, U3, SNORA51, SNORA25, SCARNA20, SNORA67, U6, SNORA70, SNORA77, SNORA26, U8, SCARNA11, SNORA31, SNORA42, SNORA40, SNORD64, ACA64, snoU109, SNORD60, SNORD116
818	chr1	31538096	31539007	912	*	13	3.50316e-68	7.80048e-11	0.000401166	8.58418e-12	0.109403	0.0110708	snoU13, Y_RNA, SCARNA16, SCARNA21, U1, SCARNA17, SCARNA18, SCARNA24, SNORD112, SNORA62, SNORA63, SNORD46, SNORA2, SNORD81, U3, SNORA51, SNORA25, SCARNA20, SNORA67, U6, SNORA70, SNORA77, SNORA26, U8, SCARNA11, PUM1, SNORA31, SNORA42, SNORA40, SNORD64, ACA64, snoU109, SNORD60
819	chr12	49739991	49741623	1633	*	14	6.44897e-55	4.60415e-11	0.000744344	8.60508e-12	0.103231	0.0200225	DNAJC22, snoMe28S-Am2634
820	chr9	139236663	139237503	841	*	6	3.52128e-85	1.71371e-11	2.63735e-05	8.70357e-12	0.201806	-0.0636317	GPSM1
821	chr19	34174731	34175554	824	*	20	9.44171e-46	6.47169e-12	0.00070541	8.75838e-12	-0.153858	-0.00532034	CHST8
822	chr17	4900630	4901584	955	*	15	2.08493e-47	9.83608e-08	0.000855137	9.08957e-12	-0.145855	0.00710833	KIF1C, INCA1
823	chr7	2136919	2138813	1895	*	6	8.04254e-84	1.39094e-11	4.9796e-05	9.17152e-12	0.23264	-0.0016408	MAD1L1
824	chr19	48972071	48972844	774	*	11	6.22991e-41	1.36447e-10	0.0013997	9.30163e-12	-0.131416	-0.0270301	CTC-273B12.7, CYTH2, CTC-273B12.5
825	chr1	204328843	204329510	668	*	9	3.60071e-42	5.51929e-13	0.00184836	9.37191e-12	0.144073	0.0576422	snoU13, Y_RNA, SNORD112, U3, SNORA51, SNORA25, SCARNA20, SNORA70, SNORA26, SNORA72, U8, PLEKHA6, SNORD60, SNORD116
826	chr6	26188969	26190175	1207	*	9	6.69489e-52	3.37336e-09	0.000205853	9.38894e-12	-0.121974	0.0111494	HIST1H4D, SNORA20
827	chr9	34457129	34457500	372	*	4	1.13497e-60	1.81496e-12	2.07751e-05	9.39469e-12	-0.146478	-0.114813	SNORA30, DNAI1, FAM219A
828	chr17	80196719	80197898	1180	*	9	3.89314e-56	3.99668e-11	0.000112051	9.52591e-12	0.149671	0.00666315	SNORA69, SLC16A3, CSNK1D
829	chr5	87973899	87974547	649	*	10	2.69998e-50	3.24386e-11	0.000593264	9.6756e-12	0.131965	0.0280472	CTC-467M3.1, snoZ6, SNORA27, SNORA68, SNORA57, 7SK, LINC00461, SNORD45, SNORD95
830	chr1	6845123	6846160	1038	*	14	2.1695e-39	2.55753e-11	0.000424144	9.69573e-12	-0.109043	-0.00772094	snoU13, CAMTA1, Y_RNA, SNORD112, SNORA62, U3, SNORA51, SNORA70, SNORA26, U8, RP11-312B8.1, SCARNA11, SNORA31, SNORA42, snoU109, SNORD60
831	chr13	95253641	95254690	1050	*	13	1.28805e-45	3.22701e-09	0.000341206	9.70386e-12	0.206469	0.0357159	SNORD36, GPR180
832	chr7	6198846	6200140	1295	*	6	1.21848e-51	5.60387e-13	0.000282704	9.79223e-12	-0.131408	-0.0806385	USP42
833	chr14	81685593	81686857	1265	*	8	1.16544e-50	7.25254e-11	9.8924e-05	9.80239e-12	0.158138	0.0115968	GTF2A1
834	chr11	66624256	66625638	1383	*	8	3.15075e-69	3.05696e-10	8.46358e-05	9.99639e-12	0.125824	-0.00889314	LRFN4, PC, SNORD43
835	chr20	32699882	32700554	673	*	9	3.10412e-40	1.74842e-12	0.000321256	1.01756e-11	0.117402	0.0195449	EIF2S2
836	chr19	40324226	40325405	1180	*	15	1.68319e-46	8.90016e-11	0.000613286	1.02139e-11	-0.145897	0.00240701	DYRK1B, FBL
837	chr7	5647145	5648122	978	*	8	3.75278e-42	1.12998e-11	0.000346447	1.03428e-11	-0.146334	-0.0103762	NA
838	chr8	58191386	58192502	1117	*	9	3.23091e-49	1.09727e-11	0.000567499	1.05507e-11	-0.170514	-0.0747435	SNORA7, LINC00588, SNORA32
839	chr10	128152075	128152247	173	*	4	4.70132e-56	7.35722e-13	0.000134378	1.057e-11	0.120557	0.106311	NA
840	chr19	56154045	56155151	1107	*	12	1.7899e-42	1.88377e-12	0.000418103	1.06724e-11	-0.207464	-0.0250291	ZNF580, ZNF581, CCDC106
841	chr20	34129456	34130163	708	*	13	4.08232e-45	3.4476e-10	0.00103634	1.0676e-11	-0.120949	-0.00994266	ERGIC3
842	chr7	138719784	138721065	1282	*	13	9.40489e-92	4.9323e-12	0.000193446	1.08273e-11	-0.17976	-0.0395273	ZC3HAV1L
843	chr14	104314557	104315223	667	*	6	5.65382e-50	1.0392e-11	0.000187602	1.08302e-11	-0.185763	-0.102373	LINC00637, PPP1R13B
844	chr20	21494084	21494977	894	*	10	1.22336e-42	5.27138e-12	0.000556693	1.09031e-11	-0.11	-0.0184377	NKX2-2
845	chr3	101395972	101396897	926	*	9	3.05512e-76	1.05661e-11	0.000226922	1.12872e-11	-0.144066	-0.0379649	U7, ZBTB11-AS1, SNORA33, SNORA81, SNORD66, SNORD2, SNORD5, SNORD63, SNORD61, ZBTB11, SNORA24, Metazoa_SRP, SNORA18
846	chr11	67210282	67211379	1098	*	13	3.30854e-41	3.69411e-10	0.0020814	1.131e-11	-0.125883	0.0187107	CORO1B, SNORD43
847	chr7	97846357	97847111	755	*	5	2.99707e-65	1.3575e-12	2.54157e-05	1.13235e-11	-0.120329	-0.0856119	TECPR1
848	chr20	44420225	44421026	802	*	15	2.99761e-51	1.59131e-09	0.000446626	1.13255e-11	0.147071	0.0220726	DNTTIP1, WFDC3
849	chr11	86085366	86086101	736	*	8	5.74562e-40	4.37432e-12	0.000625753	1.13277e-11	-0.26433	-0.12436	CCDC81
850	chr1	85039702	85040857	1156	*	15	2.02964e-54	3.15365e-11	0.000597192	1.13281e-11	-0.179696	-0.0324172	snoU13, Y_RNA, SCARNA16, U1, SNORD112, SNORA63, SNORD46, SNORA2, SNORD81, U3, SNORA51, SNORA25, SNORA58, CKS1B, SCARNA20, SNORA67, U6, SNORA70, SNORA77, SNORA26, U8, SCARNA11, SNORA31, CTBS, SNORA42, SNORA40, SNORD64, ACA64, SNORD78, snoU109, SNORD60, SNORD116
851	chr7	82270	82984	715	*	7	5.31128e-53	5.04063e-13	0.000301029	1.13882e-11	-0.160011	-0.0873096	NA
852	chr2	220282563	220283739	1177	*	9	1.10163e-46	4.8491e-11	0.000148658	1.14382e-11	-0.199545	-0.0251619	DES, SCARNA6, SNORD39, SNORA75, SNORA48
853	chr12	109915082	109915530	449	*	12	2.897e-55	7.10174e-11	0.000277338	1.14858e-11	-0.144383	0.00189541	UBE3B, SNORA9, KCTD10
854	chr4	111533195	111533951	757	*	8	5.87472e-54	5.75899e-12	0.0002123	1.16781e-11	0.198432	0.102315	SNORA11, RP11-380D23.2, SNORD65
855	chr8	74883978	74884794	817	*	10	1.51023e-58	1.19038e-09	0.000362909	1.1916e-11	-0.106692	-0.00228383	SNORA7, TMEM70, SNORA32, TCEB1
856	chr8	15093686	15094487	802	*	5	1.3903e-46	6.4154e-13	0.000146317	1.20071e-11	0.169787	0.0832775	SNORA7, SGCZ
857	chr7	157451243	157451906	664	*	6	1.25625e-39	2.13433e-12	0.000210597	1.20236e-11	0.185174	0.00592253	PTPRN2
858	chr19	59084588	59085608	1021	*	17	2.1156e-48	1.00198e-10	0.000614567	1.20383e-11	0.102543	0.0235224	AC016629.8, CENPBD1P1, MZF1
859	chr3	181441345	181442137	793	*	9	3.42212e-43	3.15037e-10	0.000351471	1.21198e-11	0.169445	0.0749539	SOX2-OT, SNORA81, SNORD66, SNORD2, U4
860	chr1	152486950	152488093	1144	*	7	8.19137e-57	4.33561e-12	0.000360754	1.22043e-11	-0.164843	-0.00562658	snoU13, Y_RNA, SCARNA16, SNORD112, SNORA63, U3, SNORA51, SNORA25, CRCT1, SNORA58, CKS1B, SCARNA20, SNORA67, U6, SNORA70, SNORA77, SNORA26, SNORA72, U8, SNORA31, SNORA42, SNORA40, SCARNA4, SNORD64, ACA64, SNORD78, snoU109, SNORD60, SNORD116
861	chr8	41167087	41168481	1395	*	17	2.99248e-79	1.57197e-09	0.00014934	1.22075e-11	0.205596	0.0408848	SNORA7, SFRP1
862	chr17	79000564	79001543	980	*	7	3.09135e-52	1.00628e-12	0.000440291	1.22191e-11	-0.133876	-0.0785969	SNORA69, CTD-2561B21.10
863	chr1	202317365	202318195	831	*	11	5.2632e-48	2.29788e-10	0.000238322	1.22296e-11	-0.139031	-0.00335434	snoU13, Y_RNA, SNORD112, U3, SNORA51, SNORA25, SCARNA20, U6, SNORA70, PPP1R12B, SNORA77, SNORA26, SNORA72, U8, SNORD60, SNORD116
864	chr6	30881112	30883074	1963	*	46	7.79825e-41	1.3078e-08	0.00468942	1.2336e-11	-0.176109	-0.0307076	GTF2H4, VARS2, SNORA20
865	chr3	55517496	55518798	1303	*	12	2.42056e-65	5.12058e-10	8.96594e-05	1.25193e-11	0.138298	0.0678325	U7, SNORD77, SNORA33, SNORA81, SNORD66, SNORD5, SNORD38, SNORD63, WNT5A, Metazoa_SRP, SNORA18
866	chr2	23913094	23914356	1263	*	9	2.99306e-64	6.34971e-11	4.06975e-05	1.27071e-11	-0.11489	-0.0214521	SNORA73, KLHL29, SNORA64, SNORA74, snR65, SCARNA6, SNORD39, SNORD18, SNORA75, SNORA48, SNORD56, SNORA43, SNORA1
867	chr6	29943188	29944982	1795	*	20	6.27482e-71	2.81541e-10	0.000454253	1.27273e-11	0.340012	0.0591252	HCG9, SNORA20
868	chr10	44101496	44102227	732	*	10	2.39507e-50	2.52249e-10	0.000221254	1.27431e-11	0.142036	0.0331376	ZNF485, SNORA71, CAP1P2
869	chr7	12726307	12727243	937	*	13	7.24472e-58	1.7713e-09	0.000142989	1.27437e-11	-0.13813	-0.00487447	ARL4A
870	chr2	15700282	15701516	1235	*	11	1.30601e-48	9.15805e-12	0.00026446	1.27616e-11	0.164937	0.0346098	SNORA73, SNORA64, SNORA74, snR65, SNORD18, NBAS, SNORA75, SNORA48, SNORD56, SNORA43
871	chr1	61547131	61548115	985	*	14	5.94269e-40	1.37986e-10	0.00267611	1.2939e-11	-0.145561	-0.0110252	snoU13, Y_RNA, SCARNA16, U1, SCARNA18, SCARNA24, SNORD112, SNORA62, SNORA63, SNORD46, NFIA, SNORA2, SNORD81, U3, SNORA51, SNORA25, SNORA58, SCARNA20, SNORA67, U6, SNORA70, SNORA77, SNORA26, U8, SCARNA11, SNORA31, SNORA42, SNORA40, SNORD64, ACA64, SNORD78, snoU109, SNORD60, SNORD116
872	chr2	179395885	179396750	866	*	6	1.42627e-46	1.05184e-12	0.000575566	1.33915e-11	0.263109	0.142415	TTN-AS1, SNORA4, SNORD11, SNORD51, SNORA41, SCARNA6, SNORD39, SNORA75, ACA59, SNORA48, TTN, SNORA43, SNORA1, Vault
873	chr11	59823993	59824541	549	*	6	2.58407e-34	3.51137e-13	0.00078168	1.33992e-11	0.177829	0.10304	MS4A3, SNORD43
874	chr8	28174350	28175463	1114	*	9	8.08298e-47	2.70019e-12	0.000124285	1.35116e-11	0.139943	0.0906855	PNOC, SNORA7, RP11-380I10.4
875	chr6	138187852	138188928	1077	*	13	1.02835e-44	1.22545e-10	0.000253788	1.35168e-11	-0.137545	-0.0161743	TNFAIP3, SNORD28, RP11-356I2.4, SNORA20
876	chr11	117102463	117103610	1148	*	8	8.06453e-60	1.67874e-10	5.58043e-05	1.35655e-11	-0.117495	-0.0263501	RNF214, PCSK7
877	chr2	24398170	24398859	690	*	6	2.07194e-56	1.36636e-11	0.000310409	1.35838e-11	-0.119789	-0.0771628	SNORA73, RP11-507M3.1, FAM228A, SNORA64, SNORA74, snR65, SCARNA6, SNORD39, SNORD18, AC008073.7, SNORA75, SNORA48, SNORD56, SNORA43, SNORA1
878	chr4	109541393	109542144	752	*	17	4.29589e-36	7.8008e-12	0.00205244	1.36131e-11	0.106856	0.0319562	SNORD50, RPL34, SNORA11, RPL34-AS1, snoU2_19, SNORD65
879	chr19	56879207	56879994	788	*	13	1.49711e-44	2.69952e-11	0.000591966	1.3768e-11	-0.164689	0.011141	ZNF542, ZSCAN5A, AC006116.21
880	chr1	185125656	185126641	986	*	16	2.03163e-40	3.48231e-11	0.00156276	1.40419e-11	-0.114995	-0.0212159	snoU13, Y_RNA, SCARNA16, SNORD112, SNORA63, U3, SNORA51, SNORA25, SNORD59, SCARNA20, U6, SWT1, SNORA70, SNORA77, SNORA26, SNORA72, U8, SNORA31, TRMT1L, snoU109, SNORD60, SNORD116
881	chr1	85219265	85220242	978	*	6	3.35642e-53	8.1252e-12	4.90892e-05	1.41752e-11	0.222185	-0.0228975	snoU13, Y_RNA, SCARNA16, U1, SNORD112, SNORA63, SNORD46, SNORA2, SNORD81, U3, SNORA51, SNORA25, SNORA58, CKS1B, SCARNA20, SNORA67, U6, SNORA70, SNORA77, SNORA26, U8, SCARNA11, SNORA31, SNORA42, SNORA40, SNORD64, ACA64, SNORD78, snoU109, SNORD60, SNORD116
882	chr1	46632363	46633153	791	*	7	1.57852e-44	8.03368e-11	0.00025997	1.42363e-11	0.115418	0.0652633	snoU13, Y_RNA, SCARNA16, U1, SCARNA17, SCARNA18, SCARNA24, SNORD112, SNORA62, SNORA63, SNORD46, SNORA2, SNORD81, U3, SNORA51, SNORA25, SCARNA20, SNORA67, U6, SNORA70, SNORA77, SNORA26, U8, SCARNA11, PIK3R3, SNORA31, SNORA42, SNORA40, SNORD64, ACA64, snoU109, SNORD60, SNORD116
883	chr17	43339040	43340592	1553	*	14	6.99919e-48	1.12231e-09	0.000507014	1.42835e-11	-0.116168	-0.0173072	SNORA69, MAP3K14-AS1, SPATA32
884	chr1	231296818	231298177	1360	*	10	5.45586e-56	3.18302e-11	6.02194e-05	1.43055e-11	0.217493	0.0313536	snoU13, Y_RNA, SNORD112, SNORA25, TRIM67, U8
885	chr19	2783122	2783719	598	*	11	3.49576e-35	1.03308e-12	0.00299815	1.45793e-11	0.104767	0.0223588	SGTA
886	chr4	169239131	169240081	951	*	11	7.17217e-56	5.69491e-11	0.000420051	1.46868e-11	-0.144053	-0.0215774	DDX60, SNORD65
887	chr4	54969609	54970254	646	*	6	2.09277e-44	9.41553e-13	0.000332409	1.47468e-11	0.116019	0.0742885	SNORD74, FIP1L1, SNORA3, snoR442, SNORA11, AC110298.1, SNORD42, snoU2_19, SNORD65
888	chr1	26644234	26645161	928	*	6	4.01616e-50	2.48955e-12	0.000308416	1.47491e-11	0.168993	0.129795	snoU13, Y_RNA, SCARNA16, SCARNA21, U1, SCARNA17, SCARNA18, CD52, SNORD112, SNORA62, SNORA63, SNORD46, SNORA2, SNORD81, U3, SNORA51, SCARNA20, SNORA67, U6, SNORA70, SNORA77, SNORA26, U8, SCARNA11, UBXN11, SNORA31, SNORA42, SNORA40, SNORD64, ACA64, snoU109, SNORD60
889	chr14	102771314	102772430	1117	*	9	6.98993e-40	1.14995e-12	0.000566198	1.49392e-11	-0.180002	-0.0116977	MOK
890	chr17	67410253	67410995	743	*	10	9.32903e-47	2.65345e-11	0.000672843	1.51528e-11	0.125837	0.0280298	SNORA69, MAP2K6
891	chr19	40854131	40854718	588	*	15	1.11276e-44	5.95379e-12	0.00186646	1.53965e-11	0.129193	0.00914057	PLD3, C19orf47
892	chr12	120314679	120315669	991	*	12	5.57083e-56	1.3078e-11	0.000247809	1.61479e-11	-0.100494	-0.00409799	SNORA9, CIT
893	chr9	131037543	131038602	1060	*	7	9.08527e-44	1.63717e-10	0.000114247	1.61492e-11	-0.165432	-0.00782213	SWI5, GOLGA2
894	chr8	56791576	56793160	1585	*	14	5.23304e-44	7.04258e-09	0.000428998	1.61667e-11	-0.123133	-0.00306833	SNORA7, LYN, SNORA32
895	chr15	64995133	64996104	972	*	10	2.66844e-51	5.19536e-10	6.33657e-05	1.61853e-11	-0.139915	-0.00127585	AC100830.3, OAZ2
896	chr20	33879989	33880935	947	*	11	1.45962e-48	3.11436e-09	0.000288555	1.61937e-11	-0.162153	-0.067512	FAM83C
897	chr2	233322928	233323840	913	*	7	2.64777e-52	5.78241e-12	6.92545e-05	1.6327e-11	-0.18499	-0.124745	ALPI, SCARNA6, SNORD39
898	chr4	113557878	113558811	934	*	17	4.34591e-61	5.02006e-08	0.00105832	1.64621e-11	-0.206853	-0.01713	LARP7, SNORA11, C4orf21, SNORD65
899	chr13	84455126	84456547	1422	*	12	9.94357e-58	6.15202e-11	7.23696e-05	1.65185e-11	0.100221	0.0157222	SNORD36, SLITRK1
900	chr1	20512143	20512944	802	*	7	5.443e-43	2.45508e-12	0.000608713	1.67921e-11	0.111526	0.0438126	snoU13, Y_RNA, SCARNA16, SCARNA21, U1, UBXN10, SCARNA17, SCARNA18, SNORD112, SNORA62, SNORA63, SNORA2, SNORD81, U3, SNORA51, SCARNA20, SNORA67, U6, SNORA70, SNORA77, SNORA26, U8, SCARNA11, UBXN10-AS1, SNORA31, SNORA42, SNORA40, ACA64, snoU109, SNORD60
901	chr5	55776345	55777470	1126	*	8	1.61956e-64	1.27686e-10	7.75378e-05	1.70342e-11	-0.283906	-0.0767602	snoZ6, SNORA27, SNORA68, RPS23P5, SNORA57, CTC-236F12.4, SNORA76, 7SK, SNORD45
902	chr11	92702373	92703185	813	*	9	4.91791e-52	6.43248e-11	0.00022108	1.706e-11	0.182419	0.118878	MTNR1B
903	chr7	56031952	56032604	653	*	8	2.26692e-43	5.49667e-12	0.000476844	1.73149e-11	-0.166329	-0.0119834	GBAS, SNORA22, SNORA15
904	chr10	49879704	49879914	211	*	3	1.7307e-78	2.56466e-12	1.87993e-05	1.73594e-11	-0.185986	-0.144559	SNORA71, RP11-534L6.2
905	chr3	49057806	49059487	1682	*	18	2.64196e-41	3.19821e-10	0.00151151	1.76897e-11	-0.10049	0.000712048	U7, SNORD77, NDUFAF3, SNORA33, SNORA81, SNORD5, DALRD3, MIR425, MIR191, SNORD38, SNORD63, Metazoa_SRP, SNORA18
906	chr15	99057419	99058098	680	*	4	2.03265e-54	2.09697e-12	2.42877e-05	1.78026e-11	-0.136437	-0.0676074	FAM169B
907	chr4	163084858	163085697	840	*	11	1.38387e-40	1.78898e-12	0.00132857	1.80855e-11	0.150467	0.0459215	FSTL5, SNORD65
908	chr15	42264445	42265413	969	*	10	3.90194e-54	8.90172e-11	0.000150904	1.82376e-11	0.12781	0.0279408	CTD-2382E5.1, EHD4
909	chr2	10182878	10183620	743	*	9	3.06715e-40	2.96468e-12	0.00168202	1.83038e-11	0.344154	0.0712278	SNORA73, KLF11, SNORA64, snR65, SNORA75, SNORA48, SNORD56, SNORA43
910	chr21	47401109	47401944	836	*	7	6.73868e-60	5.91244e-11	0.000116233	1.83891e-11	0.156634	0.0595153	COL6A1
911	chr1	218457882	218458621	740	*	10	3.27033e-40	1.11596e-11	0.000611433	1.867e-11	-0.206582	-0.0344089	snoU13, Y_RNA, SNORD112, U3, SNORA51, SNORA25, RRP15, SNORA72, U8
912	chr14	104637775	104639296	1522	*	6	3.87549e-53	1.5596e-10	6.93529e-05	1.87308e-11	-0.168486	-0.0684616	KIF26A
913	chr1	228465440	228466523	1084	*	5	8.98087e-43	8.11352e-10	6.26243e-05	1.89017e-11	-0.153741	-0.0507052	snoU13, Y_RNA, SNORD112, SNORA51, SNORA25, OBSCN, U8
914	chr11	1403976	1404750	775	*	7	1.61165e-58	6.52139e-11	3.90173e-05	1.89482e-11	-0.132729	0.00487219	NA
915	chr12	88428625	88429605	981	*	12	2.71335e-40	1.88056e-11	0.00177129	1.90244e-11	0.129788	-0.0135493	C12orf29, SNORA9, C12orf50, snoMe28S-Am2634
916	chr20	43743301	43744110	810	*	8	1.19809e-76	2.35112e-09	3.1694e-05	1.91211e-11	-0.166444	-0.0272633	WFDC5
917	chr3	120626135	120627406	1272	*	10	1.73875e-174	1.14767e-09	1.43286e-05	1.92559e-11	0.145367	0.0529701	STXBP5L, SNORA33, SNORA81, SNORD66, SNORD2, SNORD5, SNORD63, SNORD61, SNORA24, Metazoa_SRP, SNORA18, U4
918	chr11	278092	278912	821	*	8	2.0083e-49	6.17036e-10	0.00036554	1.94065e-11	-0.129291	-0.0649219	NLRP6
919	chr2	120005223	120005755	533	*	5	8.78419e-50	4.28418e-10	0.000136538	1.94351e-11	-0.190255	-0.101685	SNORA12, SNORA74, SNORA19, STEAP3, snR65, 5S_rRNA, SNORA4, SNORD11, SNORD51, SNORA41, SCARNA6, SNORD39, SNORA75, ACA59, STEAP3-AS1, SNORA48, SNORD56, SNORA43, SNORA1, Vault
920	chr3	194868507	194868843	337	*	4	8.23583e-50	1.92624e-12	8.27126e-05	1.94449e-11	0.251725	0.183866	XXYLT1-AS2, XXYLT1, RN7SL36P, U4
921	chr1	6684860	6685624	765	*	9	4.2421e-58	6.38129e-12	0.000368816	1.95062e-11	0.167598	0.0228507	THAP3, snoU13, Y_RNA, SNORD112, SNORA62, U3, SNORA51, SNORA70, SNORA26, U8, SNORA31, SNORA42, snoU109, SNORD60
922	chr19	52489783	52490310	528	*	13	6.6665e-40	1.92529e-09	0.00111907	1.95623e-11	0.124219	0.0377025	ZNF350
923	chr7	20826128	20827185	1058	*	7	5.43962e-76	1.8737e-12	9.03218e-05	1.95955e-11	0.125945	0.0635129	SNORA15, SP8
924	chr3	141319318	141319503	186	*	6	4.57945e-54	1.43775e-11	3.29449e-05	1.97117e-11	-0.116725	-0.0255515	NA
925	chr10	70715529	70716464	936	*	11	9.8835e-77	1.38992e-09	2.69843e-05	1.9847e-11	0.100555	0.0197025	DDX21, SNORA71
926	chr16	85646189	85648749	2561	*	15	1.35825e-92	1.83526e-09	6.5612e-06	2.00308e-11	-0.210491	-0.0179958	GSE1
927	chr5	16935695	16936927	1233	*	15	2.42027e-56	1.75366e-07	0.000284255	2.01603e-11	0.124331	0.0146591	SNORA27, RPS23P5, MYO10, 7SK, SNORD45
928	chr17	56064736	56065973	1238	*	7	1.44884e-44	2.16335e-09	0.000372648	2.01832e-11	-0.155736	-0.052216	SNORA69, VEZF1
929	chr10	50820604	50821652	1049	*	10	4.29637e-49	4.51916e-11	0.000171475	2.02994e-11	0.208201	0.0607277	CHAT, SNORA71
930	chr5	663639	664559	921	*	6	1.9392e-53	1.14088e-12	0.000231705	2.03599e-11	-0.172392	-0.0973671	CEP72, TPPP
931	chr1	151584078	151585705	1628	*	16	4.30474e-42	3.19208e-09	0.000254081	2.08091e-11	-0.354523	-0.0103479	snoU13, Y_RNA, SCARNA16, SNORD112, SNORA63, U3, SNORA51, SNORA25, SNX27, SNORA58, CKS1B, SCARNA20, SNORA67, U6, SNORA70, SNORA77, SNORA26, SNORA72, U8, SNORA31, SNORA42, SNORA40, RP11-404E16.1, SCARNA4, SNORD64, ACA64, SNORD78, snoU109, SNORD60, SNORD116
932	chr19	12917086	12917768	683	*	10	1.06623e-38	2.01924e-11	0.000686222	2.09549e-11	0.132435	0.0280463	RNASEH2A, HOOK2
933	chr17	79868964	79870317	1354	*	18	1.18942e-60	7.05202e-09	0.000441852	2.11108e-11	-0.235586	-0.0173542	SNORA69, PCYT2, SIRT7
934	chr12	26985412	26986758	1347	*	13	1.34005e-47	1.95507e-10	0.00087891	2.12994e-11	-0.136423	-0.0169602	ITPR2, snoMe28S-Am2634
935	chr13	24735537	24736569	1033	*	6	4.19655e-39	9.69061e-13	0.000469595	2.13478e-11	-0.174692	-0.0918998	SNORD36, RP11-307N16.6, SPATA13, MIR2276, SNORA16, SNORD37
936	chr1	212208516	212209499	984	*	15	1.57959e-36	4.98025e-11	0.00189211	2.1381e-11	0.101845	0.0209832	snoU13, Y_RNA, SNORD112, U3, SNORA51, SNORA25, SNORA70, DTL, SNORA72, U8, INTS7, SNORD116
937	chr8	145149739	145150752	1014	*	7	1.57004e-43	1.26963e-12	0.00090838	2.14398e-11	0.107061	0.0176033	CYC1
938	chr12	6419136	6420023	888	*	10	5.30239e-59	5.69805e-10	0.000481703	2.15677e-11	-0.138452	-0.0512611	PLEKHG6
939	chr1	161171211	161172049	839	*	9	7.47942e-44	2.52997e-12	0.000219534	2.18326e-11	-0.114291	-0.0135522	snoU13, Y_RNA, SCARNA16, SNORD112, SNORA63, U3, SNORA51, SNORA25, SNORD59, NDUFS2, SCARNA20, SNORA67, U6, SNORA70, SNORA77, SNORA26, SNORA72, U8, SNORA31, SNORA40, SNORD78, snoU109, SNORD60, SNORD116
940	chr19	12721341	12722342	1002	*	13	3.80047e-43	2.45999e-09	0.000393797	2.19862e-11	0.122259	0.0228496	ZNF791, ZNF490
941	chr16	66585210	66586415	1206	*	9	2.36334e-65	3.09301e-10	7.70586e-05	2.20877e-11	0.121146	0.0372742	CKLF, CKLF-CMTM1, SNORD111, TK2, SNORD33
942	chr10	97453958	97454597	640	*	9	8.94767e-37	8.21621e-12	0.00126886	2.2165e-11	-0.113073	-0.00959341	SNORA17, TCTN3
943	chr12	9217079	9217907	829	*	11	8.87555e-38	1.62151e-10	0.00113092	2.22202e-11	0.232991	0.136995	A2M-AS1, LINC00612, snoMe28S-Am2634
944	chr6	41020276	41021161	886	*	6	7.71325e-64	4.11946e-12	0.000221467	2.23535e-11	-0.182082	-0.0696563	SNORA38, APOBEC2, SNORA8, OARD1, SNORA20
945	chr1	179544584	179545790	1207	*	13	1.1744e-46	5.44201e-10	0.000937058	2.29439e-11	-0.184013	-0.0235247	snoU13, Y_RNA, SCARNA16, SNORD112, SNORA63, U3, SNORA51, SNORA25, SNORD59, SCARNA20, RNU5F-2P, U6, SNORA70, SNORA77, SNORA26, SNORA72, U8, SNORA31, NPHS2, snoU109, SNORD60, SNORD116
946	chr7	115849899	115851050	1152	*	8	5.40627e-55	2.66452e-10	0.000223173	2.3009e-11	0.125262	0.0373513	TES
947	chr4	110736273	110737017	745	*	12	7.77423e-44	3.41389e-10	0.00117166	2.31069e-11	-0.297444	-0.00659919	SNORD50, GAR1, SNORA11, RP11-602N24.3, snoU2_19, SNORD65
948	chr20	16710288	16711241	954	*	12	1.4922e-43	5.48171e-10	0.000459701	2.3358e-11	-0.177579	-0.0177468	SNRPB2, RP4-705D16.3
949	chr4	5891833	5892965	1133	*	8	4.91345e-48	1.7697e-08	0.000146735	2.34504e-11	0.246625	0.0326205	SNORA3, CRMP1
950	chr8	52721657	52722539	883	*	9	1.12176e-64	5.18592e-12	0.00013451	2.43569e-11	-0.142633	-0.0594923	SNORA7, SNORA32, PXDNL
951	chr11	111749553	111750640	1088	*	16	1.31496e-53	2.98372e-07	0.000656156	2.45534e-11	0.166865	0.011204	C11orf1, ALG9, FDXACB1
952	chr14	39639234	39640418	1185	*	11	4.04726e-46	2.59202e-12	0.000396689	2.4659e-11	-0.144239	-0.00850141	SNORA79, TRAPPC6B
953	chr20	45985339	45986173	835	*	9	1.70243e-40	8.54508e-12	0.000226872	2.4728e-11	0.136984	0.0451746	ZMYND8
954	chr11	45714651	45715523	873	*	8	5.94815e-45	5.61405e-10	0.000377178	2.47312e-11	-0.112015	-0.0359721	SNORD43
955	chr19	17633880	17634172	293	*	5	1.69896e-36	1.24588e-12	0.000249376	2.48948e-11	0.122614	0.0753453	FAM129C
956	chr3	58652897	58653593	697	*	3	1.10289e-63	3.53392e-12	2.38619e-05	2.51089e-11	-0.132623	-0.113423	U7, SNORD77, SNORA33, SNORA81, SNORD66, SNORD2, SNORD5, SNORD38, SNORD63, FAM3D, Metazoa_SRP, SNORA18
957	chr6	85473773	85474595	823	*	11	1.1675e-37	6.49103e-12	0.0013154	2.51307e-11	0.156856	0.0506589	SNORA38, SNORA8, SNORD28, TBX18, SNORA20
958	chr13	30727927	30728819	893	*	6	3.30664e-160	7.04615e-10	1.2729e-06	2.53177e-11	-0.134469	-0.0700104	SNORD36, LINC00385, LINC00384, SNORA16, SNORD37
959	chr19	29703769	29704446	678	*	10	9.00612e-80	4.03946e-08	0.000172115	2.5341e-11	0.239837	0.0423341	CTB-32O4.2, UQCRFS1
960	chr19	9694786	9695555	770	*	11	9.61205e-45	6.3476e-09	0.000372896	2.5513e-11	0.129575	0.00811474	ZNF121
961	chr1	227015418	227016024	607	*	9	2.90703e-49	1.24303e-10	0.000162748	2.55369e-11	0.241984	0.0621425	snoU13, Y_RNA, SNORD112, SNORA51, SNORA25, U8
962	chr11	67171145	67171585	441	*	5	2.27955e-38	9.58087e-13	0.000659249	2.56235e-11	0.165777	0.108514	TBC1D10C, PPP1CA, SNORD43
963	chr12	120426784	120428313	1530	*	7	1.52286e-59	7.88862e-09	5.41705e-05	2.61612e-11	-0.120304	-0.0170568	CCDC64, SNORA9
964	chr3	64008736	64009746	1011	*	13	4.83369e-35	1.05403e-08	0.00244583	2.67178e-11	0.174773	0.00959584	U7, SNORD77, SNORA33, SNORA81, SNORD66, SNORD2, SNORD5, SNORD38, SNORD63, PSMD6, Metazoa_SRP, SNORA18
965	chr12	120151527	120152127	601	*	7	1.28608e-50	8.34989e-12	8.52916e-05	2.74985e-11	-0.154678	-0.0770322	SNORA9, CIT, MIR1178
966	chr15	31195612	31196599	988	*	11	1.02499e-53	5.7348e-08	0.000169242	2.8141e-11	-0.106064	-0.0064468	FAN1
967	chr7	77325505	77326162	658	*	10	3.30092e-41	1.63638e-11	0.000756826	2.8264e-11	-0.111937	-0.00503163	RSBN1L, RSBN1L-AS1
968	chr6	761284	761581	298	*	3	1.2704e-55	4.00686e-12	2.55062e-05	2.84684e-11	-0.313594	-0.252612	RP11-532F6.5
969	chr12	54422127	54422488	362	*	5	1.73076e-42	1.5669e-12	0.000426464	2.85809e-11	0.142883	0.0668649	RP11-834C11.12, HOXC6, HOXC4, RP11-834C11.14, snoMe28S-Am2634
970	chr22	50173724	50174297	574	*	8	2.64475e-45	1.7218e-11	0.000347708	2.87028e-11	0.164768	0.0598039	BRD1
971	chr4	183721183	183721778	596	*	5	5.57367e-41	1.87702e-12	0.000150747	2.89957e-11	0.165538	0.126156	TENM3
972	chr3	170302890	170304045	1156	*	12	1.85467e-81	7.37039e-07	7.32747e-05	2.91051e-11	0.19113	0.0326886	CLDN11, SNORA81, SNORD66, SNORD2, SLC7A14, SNORA18, U4
973	chr10	134458209	134459530	1322	*	4	1.40054e-44	2.56087e-12	0.000125491	2.92917e-11	-0.112405	-0.0861938	INPP5A
974	chr16	57576285	57576862	578	*	4	3.89551e-48	6.24229e-12	3.56051e-05	2.99099e-11	0.160459	0.133562	GPR114, SNORD111, SNORD33
975	chr22	24890690	24891338	649	*	13	1.06506e-36	3.51533e-11	0.00185727	2.99414e-11	0.212132	0.0652924	UPB1, ADORA2A-AS1
976	chr2	131791737	131793064	1328	*	6	9.44222e-89	2.70302e-11	1.09444e-05	3.00471e-11	0.11258	0.0113926	SNORA74, ARHGEF4, snR65, 5S_rRNA, SNORA4, SNORD11, SNORD51, SNORA41, SCARNA6, SNORD39, SNORA75, ACA59, SNORA48, SNORD56, SNORA43, SNORA1, Vault
977	chr7	14028690	14029592	903	*	11	2.23405e-46	2.73992e-09	0.000692413	3.00912e-11	0.109076	0.0174981	ETV1
978	chr3	133380720	133381417	698	*	11	2.07359e-50	4.2544e-11	0.000189478	3.02608e-11	-0.153949	0.000926511	TFP1, SNORA81, SNORD66, SNORD2, SNORD5, SNORD63, SNORD61, TOPBP1, Metazoa_SRP, SNORA18, U4
979	chr17	7239574	7240223	650	*	6	7.10776e-52	5.62676e-12	8.12142e-05	3.04759e-11	0.149108	0.0915032	ACAP1
980	chr19	35981224	35982399	1176	*	9	8.43574e-49	2.00224e-10	0.0004186	3.06012e-11	0.130356	0.0201126	KRTDAP
981	chr11	597651	599090	1440	*	8	2.78802e-52	1.31359e-11	5.63672e-05	3.06298e-11	-0.214907	-0.0632314	PHRF1
982	chr19	40931262	40932276	1015	*	11	7.25944e-92	1.83528e-07	6.49262e-05	3.10734e-11	0.159743	0.0234036	SERTAD1
983	chr12	1754156	1756074	1919	*	8	3.08216e-43	6.51774e-10	0.000346105	3.12771e-11	-0.21085	-0.0812351	WNT5B
984	chr6	7107936	7108895	960	*	9	6.20051e-46	5.40686e-10	0.000291422	3.13353e-11	-0.204463	-0.0443772	RREB1, SNORA20
985	chr5	132386904	132388215	1312	*	10	1.95246e-50	1.81874e-09	0.000221685	3.15007e-11	0.100167	-0.00242018	HSPA4, SNORA27, SNORA68, SNORA57, 7SK, SNORD45, SNORD95
986	chr12	49463115	49464041	927	*	11	7.13338e-44	2.00758e-06	0.000441033	3.1821e-11	0.126964	0.0239526	RHEBL1, snoMe28S-Am2634
987	chr19	17691258	17691691	434	*	4	1.80153e-56	3.20147e-12	3.72124e-05	3.18721e-11	-0.166764	-0.115182	COLGALT1
988	chr7	93550756	93551275	520	*	8	2.46736e-42	3.12802e-11	0.000325872	3.22497e-11	0.1632	0.0696289	GNG11
989	chr2	240270793	240271276	484	*	6	2.41605e-69	8.11304e-12	6.18676e-05	3.24696e-11	-0.117798	-0.0660219	HDAC4
990	chr22	19949585	19950166	582	*	8	6.83051e-45	4.23644e-12	0.000777888	3.26177e-11	-0.126144	-0.0851535	COMT, MIR4761
991	chr10	711897	712592	696	*	8	1.94918e-50	1.71495e-10	0.000453797	3.34355e-11	0.154208	-0.025382	RP11-809C18.5, DIP2C
992	chr1	109584182	109585161	980	*	15	2.74785e-43	5.07604e-10	0.00086292	3.34597e-11	-0.201665	-0.00818997	snoU13, Y_RNA, SCARNA16, U1, SNORD112, SNORA63, SNORD46, SNORA2, SNORD81, U3, SNORA51, SNORA25, SNORA58, CKS1B, SCARNA20, SNORA67, U6, SNORA70, SNORA77, SNORA26, SNORA72, U8, SCARNA11, SNORA31, WDR47, SNORA42, SNORA40, SNORD64, ACA64, SNORD78, snoU109, SNORD60, SNORD116
993	chr17	29421766	29422806	1041	*	12	8.67586e-58	4.87039e-10	0.00104503	3.3794e-11	-0.138293	0.00165989	SNORA69, NF1, RP11-848P1.5, MIR4733
994	chr11	119293601	119294705	1105	*	11	4.00899e-51	8.85486e-09	0.00052588	3.40109e-11	0.115449	-0.0224481	USP2-AS1, THY1
995	chr2	177014467	177015125	659	*	13	1.26275e-39	6.85283e-11	0.0014656	3.40685e-11	0.297167	0.0804708	HOXD3, MIR10B, HOXD4, SNORA4, SNORD11, SNORD51, SNORA41, SCARNA6, SNORD39, SNORA75, ACA59, SNORA48, SNORA43, SNORA1, Vault
996	chr14	99532847	99532950	104	*	3	3.45835e-56	5.36061e-12	1.79842e-05	3.45155e-11	-0.254688	-0.178927	NA
997	chr3	126911727	126911953	227	*	4	5.49018e-56	3.85274e-12	2.71526e-05	3.4526e-11	-0.247516	-0.180452	C3orf56, SNORA33, SNORA81, SNORD66, SNORD2, SNORD5, SNORD63, SNORD61, SNORA24, Metazoa_SRP, SNORA18, U4
998	chr17	40337411	40337892	482	*	7	2.79206e-56	2.30114e-09	0.000234464	3.48097e-11	-0.157576	-0.0732753	SNORA69, HCRT
999	chr6	31543169	31543686	518	*	12	1.04911e-44	6.344e-11	0.000441755	3.55342e-11	0.118428	0.0458232	TNF, SNORA20
1000	chr17	78800199	78800806	608	*	8	1.218e-46	2.31839e-12	0.000426147	3.55898e-11	-0.223693	-0.116071	SNORA69, RPTOR
1001	chr19	11924686	11925679	994	*	13	9.10693e-51	5.68821e-06	0.000276785	3.59005e-11	-0.162937	-0.00186106	ZNF440
1002	chr1	161195180	161195893	714	*	7	5.89394e-42	1.47725e-11	0.000534811	3.623e-11	0.163445	0.0673979	snoU13, Y_RNA, SCARNA16, SNORD112, SNORA63, U3, SNORA51, SNORA25, SNORD59, TOMM40L, MIR5187, SCARNA20, SNORA67, U6, SNORA70, SNORA77, SNORA26, SNORA72, U8, SNORA31, SNORA40, SNORD78, snoU109, SNORD60, SNORD116
1003	chr4	113441703	113442804	1102	*	8	8.45304e-82	2.19244e-11	2.10213e-05	3.68044e-11	0.132073	0.0535254	RP11-402J6.1, SNORA11, SNORD65
1004	chr13	33112220	33113343	1124	*	12	8.64541e-42	1.98188e-10	0.000644676	3.72292e-11	0.164436	0.0439185	SNORD36, N4BP2L2, SNORD37
1005	chr19	9785295	9786115	821	*	11	2.45536e-63	2.14349e-09	0.000177943	3.74602e-11	0.201608	0.0631579	ZNF562
1006	chr3	181443800	181444999	1200	*	10	4.10005e-61	2.89408e-10	0.000148449	3.74714e-11	0.120303	0.050056	SOX2-OT, SNORA81, SNORD66, SNORD2, U4
1007	chr6	39082602	39083205	604	*	11	5.34172e-40	7.14979e-10	0.00106314	3.75176e-11	0.135825	0.0252576	SNORA38, SNORA8, SAYSD1, SNORA20
1008	chr15	86313372	86313973	602	*	8	2.32766e-43	1.29785e-11	0.000271752	3.77603e-11	-0.15217	-0.0600176	RP11-158M2.6, KLHL25, MIR1276
1009	chr7	99691127	99691888	762	*	16	1.41338e-56	1.05075e-08	7.68922e-05	3.77906e-11	-0.128224	-0.0320469	MCM7, MIR25, MIR93, MIR106B
1010	chr11	20625538	20626264	727	*	5	4.04733e-89	7.33504e-11	8.3149e-06	3.78002e-11	0.222874	0.110795	LSP1, SLC6A5
1011	chr18	12947066	12948330	1265	*	13	9.58962e-61	9.88757e-10	0.000671735	3.78468e-11	0.16315	0.00988131	SEH1L
1012	chr1	103573989	103574958	970	*	8	3.3946e-43	3.2753e-11	0.000294297	3.9968e-11	-0.196251	-0.0375575	snoU13, Y_RNA, SCARNA16, U1, SNORD112, SNORA63, SNORD46, SNORA2, SNORD81, U3, SNORA51, SNORA25, SNORA58, CKS1B, SCARNA20, SNORA67, U6, SNORA70, SNORA77, SNORA26, SNORA72, U8, SCARNA11, SNORA31, COL11A1, SNORA42, SNORA40, SNORD64, ACA64, SNORD78, snoU109, SNORD60, SNORD116
1013	chr7	1162860	1164063	1204	*	8	2.54259e-48	5.58211e-08	0.000168898	4.00382e-11	-0.136606	-0.044554	C7orf50
1014	chr10	35415515	35416472	958	*	17	2.33255e-41	1.82682e-09	0.000735052	4.03424e-11	0.153623	0.0195899	CREM, RP11-297A16.2
1015	chr19	5784184	5785252	1069	*	8	3.9072e-45	1.13944e-10	0.000231622	4.15912e-11	-0.120854	-0.0585485	PRR22, CTB-54O9.9, DUS3L
1016	chr6	160426171	160426951	781	*	4	2.79862e-84	9.02243e-12	5.3527e-06	4.17229e-11	-0.188968	-0.104489	IGF2R, AIRN
1017	chr5	77590311	77591002	692	*	11	2.8802e-63	1.37272e-10	0.000258819	4.18585e-11	0.125943	0.0151799	snoZ6, SNORA27, SNORA68, RPS23P5, SNORA57, 7SK, AP3B1, SNORD45
1018	chr6	28831109	28832672	1564	*	44	5.28892e-61	5.84006e-09	0.00236992	4.18977e-11	-0.19669	-0.00449249	XXbac-BPG308K3.6, SNORA20
1019	chr19	35819775	35820181	407	*	6	8.53386e-40	8.11314e-12	0.000312894	4.20586e-11	0.120933	0.0897028	CD22
1020	chr10	15760947	15762312	1366	*	13	3.86339e-46	6.48044e-10	0.000127537	4.23491e-11	0.13041	-0.00306293	ITGA8
1021	chr6	29623721	29624808	1088	*	5	1.71935e-53	5.64416e-12	0.000144626	4.26184e-11	-0.256057	-0.0957867	MOG, SNORA20
1022	chr16	8738240	8738608	369	*	6	2.7412e-43	2.11537e-12	0.000376562	4.27306e-11	0.190728	0.126879	METTL22
1023	chr11	73053649	73054401	753	*	5	3.04645e-91	4.02313e-11	4.66485e-06	4.38926e-11	-0.180384	-0.103339	ARHGEF17, SNORD43
1024	chr11	12695341	12696280	940	*	8	5.28792e-80	1.43166e-10	6.19391e-05	4.41158e-11	-0.137961	0.0120336	LSP1, TEAD1
1025	chr12	54446505	54447807	1303	*	15	1.36925e-68	3.89488e-07	0.000221845	4.4195e-11	0.160012	0.0403207	HOXC4, snoMe28S-Am2634
1026	chr12	95397187	95397809	623	*	12	6.70894e-35	8.0864e-11	0.00156137	4.44687e-11	-0.242651	-0.0332497	SNORA9, NDUFA12, snoMe28S-Am2634
1027	chr19	6772370	6773074	705	*	5	1.09207e-44	6.6689e-12	0.000292825	4.44896e-11	0.115412	0.0759388	VAV1
1028	chr2	189156874	189157566	693	*	11	2.4727e-46	2.05465e-09	0.000725387	4.51693e-11	-0.150792	-0.0516149	GULP1, SNORA4, SNORD11, SNORD51, SNORA41, SCARNA6, SNORD39, SNORA75, SNORA48, SNORA1, Vault
1029	chr12	122667438	122668037	600	*	5	1.72447e-58	9.38765e-12	2.67228e-05	4.54662e-11	0.128658	0.0446118	LRRC43, SNORA9
1030	chr8	140714489	140715239	751	*	5	5.54742e-47	3.13007e-12	0.000259291	4.5531e-11	0.121257	0.0062934	KCNK9
1031	chr1	3058521	3059626	1106	*	8	1.03191e-34	3.61209e-11	0.00181422	4.56167e-11	-0.127347	-0.0622985	PRDM16, snoU13, Y_RNA, SNORA51, SNORA70, snoU109, SNORD60
1032	chr11	64022763	64023183	421	*	7	2.24395e-37	2.2138e-12	0.000201105	4.59424e-11	-0.120515	-0.0620532	PLCB3, SNORD43
1033	chr18	47814464	47815430	967	*	5	5.19855e-76	2.56942e-11	6.4106e-06	4.64101e-11	-0.367406	-0.17395	SNORD23, CXXC1
1034	chr16	54324187	54325319	1133	*	7	4.51851e-91	7.327e-10	1.73607e-05	4.68151e-11	0.155782	0.0537494	SNORD111, SNORD33
1035	chr3	197806891	197808169	1279	*	7	6.23666e-74	1.31136e-11	3.77548e-05	4.75111e-11	0.24606	0.0698994	ANKRD18DP
1036	chr10	76859206	76859441	236	*	7	2.9112e-37	1.85697e-11	0.000472645	4.78486e-11	-0.131622	-0.0833934	SAMD8, SNORA71, SNORA17, DUSP13
1037	chr2	133342286	133343373	1088	*	7	1.30484e-61	1.32389e-11	0.000118984	4.81962e-11	-0.207575	-0.101877	SNORA74, GPR39, snR65, 5S_rRNA, SNORA4, SNORD11, SNORD51, SNORA41, SCARNA6, SNORD39, SNORA75, ACA59, SNORA48, SNORD56, SNORA43, SNORA1, Vault
1038	chr11	15959602	15960076	475	*	7	4.95673e-35	1.70224e-12	0.00180885	4.82898e-11	-0.189919	-0.0556168	LSP1, snoMBII-202
1039	chr1	1022530	1023891	1362	*	10	3.45624e-45	2.25856e-10	0.000338978	4.89728e-11	-0.123061	-0.0495716	Y_RNA, C1orf159
1040	chr5	76925380	76926341	962	*	6	3.95072e-45	6.28065e-09	0.000346504	4.899e-11	-0.106831	-0.00587789	snoZ6, SNORA27, SNORA68, RPS23P5, SNORA57, 7SK, OTP, SNORD45
1041	chr5	33936171	33936752	582	*	13	4.01735e-41	8.96323e-11	0.00151699	4.94637e-11	-0.152703	0.0121971	RXFP3, SNORA27, SNORA68, RPS23P5, SNORA57, 7SK, SNORD45
1042	chr14	61118751	61119919	1169	*	9	2.5452e-46	5.35193e-11	0.000849826	5.02858e-11	0.19398	0.0621923	SNORA46, SNORA79, SIX1
1043	chr17	80201299	80202345	1047	*	4	2.29453e-53	7.96083e-12	9.74951e-05	5.02914e-11	-0.150134	-0.0941754	SNORA69, SLC16A3, CSNK1D
1044	chr13	60970210	60971635	1426	*	16	1.14585e-56	7.93175e-09	0.000135663	5.0317e-11	0.116715	0.00271439	SNORD36, TDRD3, SNORD37
1045	chr9	138660498	138661546	1049	*	7	3.78375e-87	3.3981e-09	2.41113e-05	5.0919e-11	-0.166541	-0.0503571	KCNT1
1046	chr19	49249932	49250561	630	*	7	1.72241e-33	1.42094e-11	0.000980846	5.15724e-11	0.15317	0.07318	IZUMO1
1047	chr1	113932472	113933413	942	*	9	4.04125e-65	1.88806e-09	3.46581e-05	5.19186e-11	-0.209955	-0.0202697	snoU13, Y_RNA, SCARNA16, U1, SNORD112, SNORA63, SNORD46, SNORA2, SNORD81, U3, SNORA51, SNORA25, MAGI3, SNORA58, CKS1B, SCARNA20, SNORA67, U6, SNORA70, SNORA77, SNORA26, SNORA72, U8, SCARNA11, SNORA31, SNORA42, SNORA40, SNORD64, ACA64, SNORD78, snoU109, SNORD60, SNORD116
1048	chr1	35325113	35326118	1006	*	13	4.28928e-47	1.70495e-10	0.000623249	5.2453e-11	-0.164548	-0.00394871	snoU13, Y_RNA, SCARNA16, SCARNA21, U1, SCARNA17, SCARNA18, SCARNA24, SNORD112, SNORA62, SNORA63, SNORD46, SNORA2, SNORD81, U3, SNORA51, SNORA25, SCARNA20, SNORA67, U6, SNORA70, SNORA77, SNORA26, U8, SCARNA11, SMIM12, SNORA31, SNORA42, SNORA40, SNORD64, ACA64, snoU109, SNORD60
1049	chr16	31382930	31383800	871	*	7	2.23907e-73	3.87497e-10	0.000138731	5.24735e-11	-0.163257	-0.0740272	ITGAX
1050	chr5	169724590	169725100	511	*	7	1.13594e-34	2.98756e-12	0.000705285	5.33117e-11	0.123263	0.0838043	SNORA57, LCP2, SNORD95
1051	chr5	150325582	150326642	1061	*	11	4.24651e-38	1.04413e-11	0.00216362	5.35877e-11	0.213423	0.106491	SNORA68, SNORA57, SNORD45, ZNF300P1, SNORD95
1052	chr9	122131497	122132379	883	*	8	1.22493e-61	1.41889e-09	4.69864e-05	5.46078e-11	0.144505	0.0295122	BRINP1
1053	chr19	48674746	48675305	560	*	6	1.99039e-71	5.12103e-11	3.67147e-05	5.47574e-11	-0.140624	-0.0429327	C19orf68, ZNF114, LIG1
1054	chr12	132259591	132259908	318	*	4	5.42349e-51	7.55727e-12	2.34657e-05	5.54482e-11	-0.122406	-0.111423	SFSWAP
1055	chr8	95274252	95274933	682	*	9	3.54092e-49	1.7954e-09	0.000289711	5.60335e-11	-0.105776	0.00458087	SNORA32, GEM
1056	chr12	7032793	7033911	1119	*	9	3.83024e-42	5.18469e-11	0.000642179	5.67913e-11	0.133474	0.0268857	ATN1
1057	chr7	101559134	101560291	1158	*	13	1.46728e-51	3.65274e-09	0.000347566	5.9012e-11	-0.246205	-0.0214507	CUX1
1058	chr1	153939684	153940616	933	*	12	5.90045e-54	2.09622e-10	8.44954e-05	5.97384e-11	-0.15851	-0.00902278	snoU13, Y_RNA, SCARNA16, SNORD112, SNORA63, U3, SNORA51, SNORA25, CREB3L4, SNORA58, CKS1B, SCARNA20, SNORA67, U6, SNORA70, SNORA77, SNORA26, SNORA72, U8, SNORA31, SNORA42, SNORA40, SLC39A1, SCARNA4, SNORD64, ACA64, SNORD78, snoU109, SNORD60, SNORD116
1059	chr11	61735315	61735970	656	*	8	4.2823e-44	6.57058e-09	0.000558397	5.98032e-11	0.103332	0.0303448	AP003733.1, FTH1, SNORD43
1060	chr20	21694307	21695773	1467	*	7	9.86004e-36	7.17465e-10	8.72029e-05	5.9806e-11	0.18109	0.0967838	PAX1
1061	chr7	150948686	150949495	810	*	6	7.6771e-60	3.24528e-11	2.35162e-05	5.99077e-11	-0.340098	-0.0831785	RP5-1070G24.2, SMARCD3
1062	chr19	36393064	36394482	1419	*	5	3.47755e-108	9.33404e-12	1.1611e-05	6.01581e-11	0.181436	0.07637	HCST, NFKBID
1063	chr4	77662419	77663285	867	*	4	6.26832e-41	9.76966e-12	7.75801e-05	6.03501e-11	-0.193512	-0.0793024	SNORD74, SNORA3, SNORD50, SHROOM3, snoR442, SNORA11, SNORD42, snoU2_19, SNORD65
1064	chr17	9478950	9479954	1005	*	12	8.48855e-48	1.26993e-10	0.000130891	6.0628e-11	0.11984	0.0102454	SNORA69, WDR16, STX8
1065	chr16	31085507	31086047	541	*	10	1.31417e-34	1.16666e-10	0.00190401	6.06554e-11	0.139883	0.033843	ZNF646
1066	chr6	27832728	27833555	828	*	11	2.09506e-47	3.04969e-10	0.0011878	6.11011e-11	-0.102919	0.00464082	HIST1H2AL, HIST1H2BPS2, SNORA20
1067	chr4	74904359	74904790	432	*	8	2.36981e-40	4.26987e-10	0.000763974	6.19421e-11	-0.120139	-0.0145021	SNORD74, SNORA3, snoR442, SNORA11, CXCL3, SNORD42, snoU2_19, SNORD65
1068	chr3	9884995	9886232	1238	*	13	5.0465e-66	4.47659e-07	9.41156e-05	6.28284e-11	0.165219	0.0336673	TTLL3, RPUSD3, SNORD38
1069	chr1	39338480	39339683	1204	*	13	3.76194e-50	5.40464e-11	0.00023591	6.29188e-11	-0.213386	-0.0367894	snoU13, Y_RNA, SCARNA16, SCARNA21, U1, SCARNA17, SCARNA18, SCARNA24, SNORD112, SNORA62, SNORA63, RP5-864K19.4, SNORD46, SNORA2, SNORD81, U3, SNORA51, SNORA25, SCARNA20, SNORA67, U6, SNORA70, SNORA77, SNORA26, U8, SCARNA11, MYCBP, GJA9, SNORA31, SNORA42, SNORA40, SNORD64, ACA64, snoU109, SNORD60
1070	chr12	56413887	56415271	1385	*	8	1.17369e-64	4.28185e-09	7.49845e-05	6.31834e-11	0.138213	0.0433275	IKZF4, snoMe28S-Am2634
1071	chr3	73673893	73674702	810	*	15	9.31589e-41	3.28633e-10	0.00194026	6.32677e-11	0.10644	-0.00101705	U7, SNORD77, PDZRN3-AS1, SNORA33, SNORA81, SNORD66, SNORD2, SNORD5, SNORD38, SNORD63, PDZRN3, SNORA24, Metazoa_SRP, SNORA18
1072	chr2	29203230	29204695	1466	*	6	1.67827e-39	1.08196e-11	0.000311565	6.36981e-11	-0.155029	-0.0979059	SNORA73, FAM179A, SNORA64, SNORA74, snR65, SCARNA6, SNORD39, SNORD18, SNORA36, SNORA75, SNORA48, SNORD56, SNORA43, SNORA1, Vault
1073	chr20	2632587	2633870	1284	*	12	4.24865e-37	6.59809e-09	0.000904056	6.37727e-11	0.297372	0.0121869	NOP56, MIR1292, SNORD110
1074	chr11	829035	830527	1493	*	8	8.0267e-53	7.22008e-10	1.95109e-05	6.41476e-11	0.118245	0.0305434	EFCAB4A, AP006621.8
1075	chr1	180911407	180911763	357	*	3	1.93853e-54	1.14262e-11	2.0445e-05	6.45356e-11	-0.124122	-0.101138	snoU13, Y_RNA, SCARNA16, SNORD112, SNORA63, U3, SNORA51, SNORA25, SNORD59, SCARNA20, U6, KIAA1614, SNORA70, SNORA77, SNORA26, SNORA72, U8, SNORA31, snoU109, SNORD60, SNORD116
1076	chr7	27196153	27196825	673	*	12	2.3738e-43	1.663e-09	0.000538796	6.47627e-11	0.123832	0.0252617	RP1-170O19.21, SNORA15, HOXA7
1077	chr8	21771059	21771668	610	*	7	1.7004e-57	7.37221e-11	9.185e-05	6.48577e-11	0.191624	0.0929918	SNORA7, DOK2
1078	chr13	28552610	28554471	1862	*	7	1.03538e-36	2.76725e-11	9.40041e-05	6.50183e-11	-0.192373	-0.084075	SNORD36, URAD, SNORA16, SNORD37
1079	chr2	40006217	40007061	845	*	7	5.43427e-56	5.66333e-10	8.38172e-05	6.50266e-11	-0.12056	-0.00167224	SNORA73, SNORA64, SNORA74, snR65, 5S_rRNA, SCARNA6, SNORD39, SNORD18, SNORA36, THUMPD2, SNORA75, SNORA48, SNORD56, SNORA43, SNORA1, Vault
1080	chr20	896876	897545	670	*	5	6.30364e-40	6.92818e-12	0.000236867	6.52721e-11	0.120939	0.0934583	ANGPT4
1081	chr3	128779277	128780164	888	*	8	2.72399e-40	1.31091e-11	0.000702225	6.55486e-11	0.11628	0.0726115	GP9, SNORA33, SNORA81, SNORD66, SNORD2, SNORD5, SNORD63, SNORD61, Metazoa_SRP, SNORA18, U4
1082	chr19	44668862	44669327	466	*	10	1.36336e-34	1.61637e-11	0.00164121	6.55508e-11	0.12856	0.0362862	ZNF226
1083	chr17	76778441	76778892	452	*	7	1.47854e-51	1.88983e-10	0.000101673	6.56617e-11	-0.114589	0.0166752	SNORA69, CYTH1
1084	chr10	131505762	131506261	500	*	6	6.2192e-40	8.71197e-12	0.000492485	6.69477e-11	-0.153811	-0.0578979	MGMT
1085	chr15	27111388	27112430	1043	*	23	3.59298e-50	2.49966e-08	0.00114802	6.71634e-11	0.156302	0.0084859	GABRA5, GABRB3
1086	chr11	108408907	108409365	459	*	6	2.33054e-40	7.76275e-12	0.000405486	6.88752e-11	-0.176493	-0.0936873	EXPH5
1087	chr17	7082562	7083413	852	*	7	3.54096e-42	2.7178e-10	0.000624126	6.91667e-11	0.100911	-0.0131368	ASGR1
1088	chr1	166135208	166136206	999	*	5	3.10033e-51	1.03191e-11	4.99332e-05	6.98588e-11	0.128029	0.058121	snoU13, Y_RNA, SCARNA16, SNORD112, SNORA63, U3, SNORA51, SNORA25, SNORD59, SCARNA20, SNORA67, U6, SNORA70, SNORA77, SNORA26, SNORA72, U8, SNORA31, SNORA40, FAM78B, RP11-9L18.3, SNORD78, snoU109, SNORD60, SNORD116
1089	chr19	59066570	59067560	991	*	13	4.06481e-45	2.50901e-09	0.00126727	7.059e-11	-0.155255	-0.0243518	CHMP2A, UBE2M
1090	chr19	39826150	39826927	778	*	7	1.55991e-39	7.29381e-12	0.00059581	7.18203e-11	0.152122	0.0742087	GMFG
1091	chr8	82632974	82634090	1117	*	12	5.59545e-60	1.18525e-08	0.000451212	7.18894e-11	-0.135419	0.00175363	SNORA32, ZFAND1
1092	chr13	113419720	113420371	652	*	7	1.73877e-46	2.38884e-11	0.00012198	7.22829e-11	-0.112451	-0.0513907	SNORD36, ATP11A
1093	chr12	53297987	53299310	1324	*	9	3.45214e-58	3.90352e-08	0.000137657	7.36404e-11	-0.189507	-0.0679933	KRT8, snoMe28S-Am2634
1094	chr3	38690800	38691506	707	*	5	1.90466e-50	9.84115e-11	6.89244e-05	7.42033e-11	0.210184	0.0194575	U7, SNORD77, SNORA33, SNORA81, SNORD5, SCN5A, SNORD38, SNORD63, Metazoa_SRP, SNORA18
1095	chr6	169025896	169026928	1033	*	7	5.81368e-81	2.17083e-09	3.25582e-05	7.45132e-11	-0.137124	-0.0397526	SMOC2
1096	chr10	63212206	63213510	1305	*	13	2.0296e-84	1.9397e-08	6.67554e-05	7.489e-11	0.107585	0.0423724	RP11-809M12.1, SNORA71, TMEM26
1097	chr1	205011906	205012569	664	*	7	4.25212e-38	6.67724e-11	0.001353	7.50386e-11	0.196443	0.0749914	snoU13, Y_RNA, SNORD112, U3, SNORA51, SNORA25, SNORA70, CNTN2, SNORA26, SNORA72, U8, SNORD60, SNORD116
1098	chr10	134852810	134853551	742	*	6	7.25657e-84	2.86918e-09	1.84239e-05	7.55499e-11	-0.15404	-0.0958574	NA
1099	chr1	117753313	117753965	653	*	6	7.42259e-51	3.00329e-10	0.000135127	7.56698e-11	-0.172647	-0.0877367	snoU13, Y_RNA, SCARNA16, U1, SNORD112, SNORA63, SNORD46, SNORA2, SNORD81, U3, SNORA51, SNORA25, SNORA58, CKS1B, SCARNA20, SNORA67, U6, SNORA70, SNORA77, SNORA26, SNORA72, U8, SNORA31, SNORA42, VTCN1, SNORA40, SNORD64, ACA64, SNORD78, snoU109, SNORD60, SNORD116
1100	chr6	21593717	21594038	322	*	8	5.22591e-34	1.67738e-12	0.00228715	7.58608e-11	-0.132424	-0.0296994	SOX4, SNORA20
1101	chr7	4830402	4831038	637	*	4	4.87185e-35	5.66533e-12	0.00022619	7.60563e-11	-0.154267	-0.113622	AP5Z1
1102	chr8	54790349	54791151	803	*	6	8.14001e-37	1.74478e-11	0.000240809	7.81154e-11	0.15433	0.0299709	SNORA7, RGS20, SNORA32, RP11-1070A24.2
1103	chr19	15375283	15375450	168	*	8	2.78138e-51	3.38574e-09	0.00016148	7.83188e-11	-0.161651	-0.0488695	NA
1104	chr12	79257496	79258407	912	*	10	2.44883e-55	1.36266e-10	0.000898735	7.98469e-11	0.129074	0.0471987	SYT1, SNORA9, snoMe28S-Am2634
1105	chr13	50706583	50708420	1838	*	12	2.99503e-40	1.59844e-07	0.000126999	8.09145e-11	0.148568	0.0351678	SNORD36, DLEU1, SNORD37
1106	chr1	6303793	6304499	707	*	8	1.22299e-64	2.25577e-08	4.18556e-05	8.10829e-11	0.155265	0.0401863	HES3, snoU13, Y_RNA, SNORD112, SNORA62, U3, SNORA51, SNORA70, SNORA26, U8, SNORA31, SNORA42, snoU109, SNORD60
1107	chr1	179711859	179712740	882	*	12	1.07639e-38	3.59423e-10	0.000867103	8.11106e-11	0.117927	0.0326878	snoU13, Y_RNA, SCARNA16, SNORD112, SNORA63, U3, SNORA51, SNORA25, SNORD59, SCARNA20, FAM163A, U6, SNORA70, SNORA77, SNORA26, SNORA72, U8, SNORA31, snoU109, SNORD60, SNORD116
1108	chr20	388401	388801	401	*	10	1.83565e-37	2.43153e-11	0.00102628	8.16698e-11	-0.1248	-0.0133156	RBCK1
1109	chr15	96884949	96885418	470	*	4	1.78899e-60	8.62723e-12	8.41218e-05	8.18025e-11	0.124486	0.0993132	NA
1110	chr21	42797488	42798386	899	*	8	3.02547e-44	3.63984e-11	0.000522807	8.35606e-11	0.228012	0.0622407	MX1
1111	chr4	1803077	1805090	2014	*	8	1.47022e-46	5.55154e-10	4.74545e-05	8.48855e-11	0.161431	0.000517845	FGFR3
1112	chr5	140234919	140235607	689	*	7	1.96613e-44	9.48608e-10	0.00019933	8.62071e-11	0.257806	0.0632206	PCDHA1, PCDHA2, PCDHA3, PCDHA4, PCDHA5, PCDHA6, PCDHA7, PCDHA8, PCDHA9, PCDHA10, SNORA68, SNORA57, 7SK, SNORD45, SNORD95
1113	chr20	31641808	31642282	475	*	3	3.34805e-86	2.22543e-11	3.67861e-06	8.69057e-11	0.139113	-0.00102665	BPIFB3
1114	chr10	43866364	43867155	792	*	7	8.32954e-58	2.20101e-08	6.72466e-05	8.70013e-11	-0.168116	-0.0753436	FXYD4, SNORA71
1115	chr5	131825843	131826934	1092	*	8	3.9658e-43	3.5014e-10	0.000524118	8.85959e-11	0.119475	0.0317811	SNORA27, SNORA68, SNORA57, 7SK, IRF1, SNORD45, SNORD95
1116	chr2	201753570	201754488	919	*	11	1.93827e-50	5.53539e-09	0.000294022	8.8763e-11	0.177415	0.0338173	NIF3L1, SNORD11, SNORD51, SNORA41, SCARNA6, SNORD39, SNORA75, SNORA48, PPIL3, SNORA1, Vault
1117	chr6	32077744	32078624	881	*	11	1.61796e-47	9.93275e-10	0.000696535	8.94604e-11	-0.123817	-0.0445088	SNORA38, TNXB, ATF6B, SNORA20
1118	chr10	4867773	4868512	740	*	10	2.04111e-37	1.21525e-10	0.000798771	8.96888e-11	-0.239306	-0.102381	AKR1E2
1119	chr2	128422179	128422717	539	*	8	2.83413e-38	7.21887e-10	0.000545074	9.06722e-11	-0.137282	-0.0544328	SNORA12, SNORA74, snosnR60_Z15, snR65, 5S_rRNA, SNORA4, SNORD11, SNORD51, SNORA41, SCARNA6, SNORD39, SNORA75, ACA59, LIMS2, SNORA48, SNORD56, SNORA43, SNORA1, Vault
1120	chr16	30075102	30076480	1379	*	11	9.89311e-69	8.52012e-08	6.3143e-05	9.13598e-11	0.133302	0.0268567	ALDOA
1121	chr22	21386494	21387497	1004	*	10	5.91749e-46	1.55881e-09	0.000172589	9.21223e-11	-0.214112	-0.0477522	AC002472.11, SLC7A4
1122	chr6	41338895	41340500	1606	*	10	1.99688e-50	8.73346e-08	5.57717e-05	9.22481e-11	0.102466	0.0344789	SNORA38, SNORA8, SNORA20
1123	chr19	46001550	46002123	574	*	6	1.26445e-41	2.50407e-10	0.000148126	9.28186e-11	0.140099	0.0648228	PPM1N, RTN2
1124	chr6	160679391	160680162	772	*	10	1.11732e-52	1.08155e-10	0.000482119	9.30887e-11	-0.156608	-0.0213439	SLC22A2
1125	chr17	79225309	79225974	666	*	5	1.5539e-45	7.5211e-12	0.000423909	9.4033e-11	0.163673	0.0851742	SNORA69, SLC38A10
1126	chr1	151735684	151736255	572	*	8	1.66391e-45	2.24386e-10	0.000626177	9.5752e-11	-0.107088	0.00511534	snoU13, Y_RNA, SCARNA16, SNORD112, SNORA63, U3, SNORA51, SNORA25, OAZ3, SNORA58, CKS1B, SCARNA20, SNORA67, U6, SNORA70, SNORA77, SNORA26, SNORA72, U8, SNORA31, SNORA42, SNORA40, MRPL9, RP11-98D18.3, SCARNA4, SNORD64, ACA64, SNORD78, snoU109, SNORD60, SNORD116
1127	chr22	30987935	30988475	541	*	8	1.72151e-46	1.19471e-08	0.00029946	9.60665e-11	0.128232	0.0290354	PES1
1128	chr7	86974674	86975244	571	*	15	6.89821e-49	8.19842e-08	0.000602151	9.84919e-11	-0.12011	-0.0284817	CROT, TP53TG1
1129	chr4	39183353	39184472	1120	*	12	1.57277e-52	1.64073e-07	0.000391156	9.87123e-11	-0.117922	0.00900552	SNORD74, WDR19, SNORA3, snoR442, SNORA11, SNORD42, snoU2_19, SNORD65
1130	chr7	22602133	22602895	763	*	4	3.78237e-37	7.52591e-12	0.000251664	9.91588e-11	0.119798	0.0886534	AC002480.3, SNORA15, STEAP1B
1131	chr2	134949203	134949779	577	*	5	4.76345e-47	1.4581e-10	9.65661e-05	9.93199e-11	-0.286031	-0.104161	SNORA74, MGAT5, snR65, 5S_rRNA, SNORA4, SNORD11, SNORD51, SNORA41, SCARNA6, SNORD39, SNORA75, ACA59, SNORA48, SNORD56, SNORA43, SNORA1, Vault
1132	chr1	231114438	231115237	800	*	10	5.15519e-48	7.92306e-11	0.000395027	1.00282e-10	-0.112457	-0.00746029	snoU13, Y_RNA, SNORD112, SNORA25, ARV1, U8, TTC13
1133	chr10	75910434	75911479	1046	*	9	6.33739e-47	4.79971e-11	0.000721721	1.01046e-10	0.153484	0.0354695	ADK, SNORA71, SNORA17, AP3M1
1134	chr7	150147536	150148073	538	*	9	3.86017e-42	1.08497e-11	0.000608047	1.01481e-10	0.122426	0.0455368	GIMAP8
1135	chr2	48009698	48010362	665	*	11	5.74879e-41	1.23262e-08	0.000271927	1.01951e-10	-0.356383	-0.031253	SNORA73, SNORA64, SNORD75, MSH6, SNORA74, snR65, 5S_rRNA, SNORD11, SNORA41, SCARNA6, SNORD39, SNORD18, SNORA36, SNORA75, SNORA48, SNORD56, SNORA43, SNORA1, Vault
1136	chr19	10712866	10713543	678	*	6	1.57635e-55	5.99882e-11	4.90943e-05	1.02656e-10	-0.137006	-0.0138563	SLC44A2
1137	chr10	81075012	81075492	481	*	7	1.34398e-41	4.65787e-11	0.000356516	1.0374e-10	-0.116609	-0.0674175	ZMIZ1, SNORA17
1138	chr3	126706825	126707754	930	*	6	5.48603e-72	7.63039e-08	1.9196e-05	1.04239e-10	-0.130526	-0.0750452	PLXNA1, SNORA33, SNORA81, SNORD66, SNORD2, SNORD5, SNORD63, SNORD61, SNORA24, Metazoa_SRP, SNORA18, U4
1139	chr19	12273496	12274129	634	*	11	6.05083e-55	2.16525e-10	0.000247413	1.05036e-10	0.111552	0.00866268	ZNF136
1140	chr19	34012057	34013247	1191	*	13	4.31203e-44	1.46627e-05	0.000150348	1.05094e-10	0.13548	0.0213857	PEPD
1141	chr1	11023756	11024495	740	*	6	3.57274e-103	5.91058e-09	9.89237e-06	1.05592e-10	0.152664	0.0261084	snoU13, Y_RNA, SCARNA16, SCARNA21, SNORD112, SNORA62, SNORA2, U3, SNORA51, SCARNA20, SNORA67, SNORA70, SNORA77, SNORA26, U8, C1orf127, SCARNA11, SNORA31, SNORA42, SNORA40, snoU109, SNORD60
1142	chr8	145844272	145845573	1302	*	6	2.26885e-51	8.04337e-09	4.24738e-05	1.05635e-10	-0.270704	-0.0748193	ARHGAP39
1143	chr1	173836307	173837298	992	*	16	9.96955e-40	6.26784e-10	0.00194448	1.0585e-10	0.146521	0.00601637	snoU13, Y_RNA, SCARNA16, SNORD112, SNORA63, U3, SNORA51, SNORA25, SNORD59, SCARNA20, ZBTB37, SNORA67, U6, SNORA70, SNORA77, SNORA26, SNORA72, U8, SNORA31, GAS5, snoU109, SNORD60, SNORD116
1144	chr14	96670628	96671262	635	*	12	6.21396e-40	4.50235e-10	0.0010815	1.06504e-10	0.201736	0.0576718	BDKRB2, RP11-404P21.8
1145	chr12	124901281	124901909	629	*	6	2.14932e-41	2.03636e-11	0.000567471	1.06949e-10	-0.262917	-0.0807749	NCOR2
1146	chr18	52495404	52496070	667	*	11	3.12121e-37	9.0652e-10	0.00229569	1.07379e-10	-0.122586	0.0181006	RAB27B
1147	chr8	144294486	144295139	654	*	5	2.2742e-46	1.27707e-11	0.00018117	1.08341e-10	-0.11572	-0.0506079	GPIHBP1
1148	chr17	79952487	79953059	573	*	5	7.55172e-42	2.34586e-11	0.000229543	1.08586e-10	-0.148978	-0.0679502	SNORA69, ASPSCR1
1149	chr5	74062824	74063690	867	*	13	3.48663e-51	7.01068e-09	0.000215754	1.08641e-10	-0.115032	-0.0147315	NSA2, snoZ6, SNORA27, SNORA68, RPS23P5, SNORA57, SNORA76, 7SK, GFM2, SNORD45
1150	chr1	163172649	163173262	614	*	4	1.8278e-47	1.44914e-11	6.18149e-05	1.09209e-10	-0.30839	-0.194393	snoU13, Y_RNA, SCARNA16, SNORD112, SNORA63, U3, SNORA51, SNORA25, SNORD59, RP11-267N12.1, SCARNA20, SNORA67, U6, SNORA70, SNORA77, SNORA26, SNORA72, U8, SNORA31, SNORA40, RGS5, SNORD78, snoU109, SNORD60, SNORD116
1151	chr2	177355072	177355604	533	*	4	6.87017e-44	1.20556e-11	0.000108927	1.11623e-10	-0.169276	-0.122194	SNORA4, SNORD11, SNORD51, SNORA41, SCARNA6, SNORD39, SNORA75, ACA59, SNORA48, SNORA43, SNORA1, Vault
1152	chr12	5602393	5603180	788	*	6	3.08676e-43	8.99292e-12	0.00044374	1.11946e-10	-0.126652	-0.0570858	NTF3
1153	chr15	43622652	43623282	631	*	14	1.68796e-40	2.32544e-09	0.000953289	1.12502e-10	0.187207	0.0225211	ADAL, LCMT2
1154	chr1	229569101	229570288	1188	*	15	7.82165e-42	1.85708e-09	0.00120874	1.1258e-10	-0.20959	0.00381794	snoU13, Y_RNA, SNORD112, SNORA25, U8, ACTA1
1155	chr2	26467313	26468406	1094	*	17	8.71928e-56	1.56835e-08	0.000119013	1.13855e-10	-0.110108	0.00997214	SNORA73, HADHB, SNORA64, SNORA74, snR65, SCARNA6, SNORD39, SNORD18, HADHA, SNORA75, SNORA48, SNORD56, SNORA43, SNORA1, Vault
1156	chr4	3415812	3416881	1070	*	5	1.43736e-46	7.62442e-10	0.000134381	1.14571e-10	-0.208415	-0.0804539	RGS12, SNORA3
1157	chr7	150745278	150746006	729	*	8	1.33018e-44	1.36027e-11	0.000697812	1.14671e-10	-0.109834	-0.045846	ASIC3
1158	chr7	128354862	128355717	856	*	7	4.16944e-49	1.91285e-09	7.64444e-05	1.15032e-10	0.39834	0.186056	FAM71F1
1159	chr4	1208147	1208699	553	*	5	2.31473e-48	9.94946e-09	0.000129283	1.16478e-10	-0.147696	-0.0854584	CTBP1
1160	chr16	67472363	67472931	569	*	6	2.33186e-34	3.62397e-11	0.000325113	1.16552e-10	-0.1596	-0.0346709	SNORD111, ATP6V0D1, SNORD33
1161	chr5	912383	913111	729	*	7	2.46869e-50	1.04037e-07	0.000100128	1.16665e-10	-0.196747	-0.0832042	TRIP13
1162	chr6	30434072	30434552	481	*	16	4.38793e-39	8.03767e-10	0.0010454	1.18664e-10	0.167913	0.0461727	TMPOP1, SNORA20
1163	chr1	13909161	13910224	1064	*	11	5.42238e-59	1.84297e-09	9.42324e-05	1.20571e-10	0.298509	0.0382743	snoU13, Y_RNA, SCARNA16, PDPN, SCARNA21, SNORD112, SNORA62, SNORA2, U3, SNORA51, SCARNA20, SNORA67, U6, SNORA70, SNORA77, SNORA26, U8, SCARNA11, SNORA31, SNORA42, SNORA40, ACA64, snoU109, SNORD60
1164	chr11	236413	237153	741	*	12	4.10362e-38	5.4977e-09	0.000888487	1.2077e-10	0.18642	0.0344525	PSMD13, SIRT3
1165	chr14	81421297	81422160	864	*	12	2.90039e-43	1.07277e-09	0.000725015	1.21948e-10	0.140258	0.0363276	TSHR, SNORA79, CEP128
1166	chr7	157585770	157586345	576	*	5	8.85161e-43	1.68983e-11	0.000204423	1.22456e-10	0.131519	0.0022961	PTPRN2
1167	chr19	46974275	46975138	864	*	9	9.98665e-39	2.61608e-10	0.000607074	1.23864e-10	-0.338806	-0.11709	PNMAL1
1168	chr17	19551535	19552393	859	*	8	4.54447e-49	9.69212e-10	0.000129634	1.23868e-10	0.104945	0.0108806	SNORA69, ALDH3A2
1169	chr1	241802961	241804175	1215	*	11	2.06091e-51	5.52236e-09	0.000110494	1.25729e-10	-0.116342	-0.00827321	Y_RNA, SNORD112, SNORA25, OPN3
1170	chr16	67223031	67224341	1311	*	5	9.29514e-48	4.69518e-10	6.16583e-05	1.25858e-10	-0.159055	-0.0918514	SNORD111, EXOC3L1, SNORD33
1171	chr19	14640042	14641039	998	*	21	6.39315e-71	1.43156e-06	0.000120181	1.2885e-10	0.147594	0.0205015	TECR, MIR639, DNAJB1
1172	chr6	31645677	31646976	1300	*	10	2.36248e-62	5.15674e-11	0.000397003	1.31712e-10	0.100101	-0.0223855	SNORA38, LY6G5C, SNORA20
1173	chr1	156105746	156106089	344	*	5	2.34936e-61	1.25426e-09	2.76067e-05	1.32017e-10	-0.137797	-0.0589607	snoU13, Y_RNA, SCARNA16, SNORD112, SNORA63, U3, SNORA51, SNORA25, SNORD59, LMNA, SCARNA20, SNORA67, U6, SNORA70, SNORA77, SNORA26, SNORA72, U8, SNORA31, SNORA40, SNORD64, ACA64, SNORD78, snoU109, SNORD60, SNORD116
1174	chr5	93076750	93077859	1110	*	9	2.30635e-44	4.41934e-08	0.000211578	1.32559e-10	-0.177654	-0.0580417	RP11-185E12.2, snoZ6, SNORA27, SNORA68, SNORA57, 7SK, FAM172A, POU5F2, SNORD45, SNORD95
1175	chr10	134073307	134074234	928	*	5	9.16456e-45	8.45636e-11	9.23562e-05	1.33266e-10	-0.118993	-0.0436104	STK32C
1176	chr17	27332559	27333515	957	*	14	3.37786e-39	1.26697e-10	0.000465692	1.34404e-10	0.117003	0.0340071	SNORA69, PIPOX, SEZ6
1177	chr2	201728833	201729768	936	*	14	2.90081e-37	1.46134e-08	0.00182496	1.35842e-10	-0.156764	-0.00486393	SNORD11, SNORD51, SNORA41, SCARNA6, SNORD39, SNORA75, SNORA48, CLK1, SNORA1, Vault
1178	chr10	64576999	64578186	1188	*	8	1.98443e-48	7.58333e-11	0.00164741	1.3602e-10	0.1176	0.0304604	SNORA71, EGR2
1179	chr5	140345966	140346921	956	*	11	3.27279e-48	5.24979e-10	0.000827982	1.3638e-10	0.195351	0.0268422	PCDHA1, PCDHA2, PCDHA3, PCDHA4, PCDHA5, PCDHA6, PCDHA7, PCDHA8, PCDHA9, PCDHA10, PCDHA11, PCDHA12, PCDHA13, PCDHAC1, PCDHAC2, SNORA68, SNORA57, 7SK, SNORD45, SNORD95
1180	chr6	101846779	101847706	928	*	15	3.03762e-37	8.35738e-10	0.00325186	1.38818e-10	0.142404	0.0576925	SNORA38, SNORA8, GRIK2, SNORD28, SNORA20
1181	chr17	42634955	42635789	835	*	4	1.97983e-65	4.11313e-11	5.03698e-05	1.38918e-10	0.158107	0.023107	SNORA69, FZD2
1182	chr17	27038664	27039523	860	*	9	3.57619e-37	3.123e-09	0.00283856	1.39194e-10	0.121708	0.0629415	SNORA69, PROCA1
1183	chr1	7844735	7845798	1064	*	6	3.2784e-61	4.60465e-11	4.33696e-05	1.39699e-10	-0.170177	-0.0968806	snoU13, PER3, Y_RNA, SCARNA21, SNORD112, SNORA62, U3, SNORA51, SNORA67, SNORA70, SNORA26, U8, SCARNA11, SNORA31, SNORA42, SNORA40, snoU109, SNORD60
1184	chr19	892937	893353	417	*	7	7.81858e-32	1.18792e-11	0.000937568	1.44511e-10	0.100487	0.0346617	RNU6-9, MED16
1185	chr7	25900167	25900768	602	*	6	3.892e-41	1.55105e-11	0.000531194	1.4522e-10	0.153851	0.0463369	SNORA15
1186	chr1	2537342	2537774	433	*	6	3.65857e-48	7.08794e-10	0.000112362	1.46047e-10	-0.115377	-0.0548931	snoU13, Y_RNA, MMEL1, SNORD60
1187	chr22	44287485	44288155	671	*	10	1.66617e-40	8.38904e-08	0.000742503	1.47697e-10	0.132333	0.0195465	PNPLA5
1188	chr19	10216651	10217312	662	*	11	1.35149e-47	2.94697e-08	0.000331788	1.4994e-10	0.113933	0.034906	PPAN-P2RY11, PPAN, SNORD105
1189	chr6	108145374	108145777	404	*	7	8.74337e-35	3.12464e-09	0.000565491	1.50828e-10	0.159787	0.0748509	SNORA38, SNORA8, SNORD28, SCML4, SNORA20
1190	chr3	128225898	128226818	921	*	6	1.38633e-51	5.77037e-10	0.000122433	1.51141e-10	0.127433	-0.0131724	SNORA33, SNORA81, SNORD66, SNORD2, SNORD5, SNORD63, SNORD61, SNORA24, Metazoa_SRP, SNORA18, U4
1191	chr14	74185274	74186279	1006	*	7	1.30016e-48	6.04122e-11	0.000181448	1.52125e-10	-0.196909	-0.0734268	SNORA46, SNORA79, ELMSAN1
1192	chr2	200333401	200334901	1501	*	11	2.14676e-67	1.17703e-09	5.31532e-05	1.54101e-10	-0.121065	0.0058667	SATB2-AS1, SNORD11, SNORD51, SNORA41, SCARNA6, SNORD39, SNORA75, SNORA48, SATB2, SNORA1, Vault
1193	chr9	135853978	135854246	269	*	3	2.61501e-62	2.70903e-11	2.28443e-05	1.5649e-10	0.206189	0.131626	GFI1B
1194	chr2	105857809	105858861	1053	*	13	2.17542e-44	5.17218e-10	0.00217806	1.56953e-10	-0.166315	-0.0343447	SNORA73, SNORA64, SNORA12, SNORA74, SNORA19, GPR45, snR65, 5S_rRNA, SNORA4, SNORD11, SNORD51, SNORA41, SCARNA6, SNORD39, SNORA75, ACA59, SNORA48, SNORD56, SNORA43, SNORA1, Vault
1195	chr16	426713	428288	1576	*	8	6.90377e-44	3.06507e-08	7.33457e-05	1.57387e-10	-0.107103	-0.0396752	TMEM8A
1196	chr15	89147360	89148310	951	*	6	2.42096e-36	1.05491e-11	0.000272031	1.57505e-10	0.112643	0.0416375	RP11-97O12.2
1197	chr1	91195159	91196145	987	*	7	3.91773e-62	3.90276e-11	4.91276e-05	1.57651e-10	0.228195	0.0845715	snoU13, Y_RNA, SCARNA16, U1, SNORD112, SNORA63, SNORD46, SNORA2, SNORD81, U3, SNORA51, SNORA25, SNORA58, CKS1B, SCARNA20, SNORA67, U6, SNORA70, SNORA77, SNORA26, U8, SCARNA11, SNORA31, SNORA42, SNORA40, SNORD64, ACA64, SNORD78, snoU109, SNORD60, SNORD116
1198	chr13	112848772	112849220	449	*	3	5.74928e-63	2.3226e-11	5.54922e-05	1.58163e-10	-0.289031	-0.278082	SNORD36
1199	chr17	78161110	78161706	597	*	9	8.04303e-47	1.224e-09	0.00044509	1.58408e-10	-0.128573	-0.060015	SNORA69, CARD14
1200	chr7	150417343	150418241	899	*	7	1.14226e-41	8.05434e-10	0.000360064	1.58756e-10	-0.173603	-0.070011	GIMAP1, GIMAP5
1201	chr7	29186153	29187019	867	*	10	2.1743e-41	4.4029e-09	0.00185057	1.6088e-10	0.186453	0.0756049	CHN2, SNORA15, CPVL
1202	chr6	31502386	31502521	136	*	8	7.46245e-35	2.12232e-11	0.00120334	1.64352e-10	-0.123885	-0.0445952	NA
1203	chr3	150329392	150329793	402	*	5	8.66292e-38	2.07035e-11	0.000338265	1.64786e-10	0.144944	0.0250534	SELT, SNORA81, SNORD66, SNORD2, RP11-392O18.2, Metazoa_SRP, SNORA18, U4
1204	chr2	169746671	169747227	557	*	11	6.9692e-39	2.67596e-07	0.000509683	1.69419e-10	-0.142483	-0.00874408	SNORA4, SNORD11, SNORD51, SNORA41, SCARNA6, SNORD39, SNORA75, ACA59, SNORA48, SPC25, SNORA43, SNORA1, Vault
1205	chr7	98580976	98581413	438	*	6	5.81748e-48	1.16613e-10	0.000128789	1.70149e-10	-0.136547	-0.0563864	TRRAP
1206	chr6	31701011	31701808	798	*	6	3.65699e-39	2.46968e-11	0.000366153	1.70799e-10	-0.141359	0.0334527	SNORA38, CLIC1, SNORA20
1207	chr2	17996994	17997779	786	*	5	3.66229e-43	1.04388e-09	0.000129384	1.74287e-10	-0.123308	-0.0730712	SNORA73, MSGN1, SNORA64, SNORA74, snR65, SNORD18, SNORA75, SNORA48, SNORD56, SNORA43
1208	chr19	36630882	36631318	437	*	8	6.91118e-48	1.58652e-09	8.86728e-05	1.74559e-10	-0.100017	-0.00064435	CAPNS1
1209	chr20	34359232	34360400	1169	*	13	2.07104e-61	4.28454e-07	5.8655e-05	1.75134e-10	-0.152948	0.0183026	PHF20
1210	chr10	123353298	123354194	897	*	14	6.62135e-42	8.98197e-10	0.000633755	1.7615e-10	-0.130826	-0.0599247	FGFR2
1211	chr6	43027125	43028296	1172	*	16	1.72935e-43	2.34728e-06	0.000779877	1.82386e-10	0.159976	0.00694651	SNORA38, SNORA8, KLC4, SCARNA15, MRPL2, SNORA20
1212	chr11	130298172	130299333	1162	*	13	2.24854e-40	2.17862e-09	0.00109894	1.8439e-10	0.147669	0.0315394	ADAMTS8
1213	chr10	22604918	22605982	1065	*	13	1.50142e-45	4.07983e-10	0.000655503	1.84398e-10	-0.101959	-0.00675773	COMMD3, COMMD3-BMI1
1214	chr7	150884429	150885103	675	*	9	5.6535e-43	1.64111e-10	0.0017524	1.86241e-10	0.119388	-0.0435914	ASB10
1215	chr6	31782158	31783029	872	*	17	5.71544e-38	2.16087e-10	0.0051832	1.86927e-10	0.151058	0.023933	SNORA38, HSPA1A, HSPA1L, SNORA20
1216	chr1	3435887	3436219	333	*	5	4.54232e-43	6.08303e-11	0.000255992	1.88331e-10	-0.148976	-0.0840567	snoU13, Y_RNA, U3, SNORA51, SNORA70, MEGF6, snoU109, SNORD60
1217	chr16	87738623	87739453	831	*	7	9.94572e-45	8.17226e-10	0.000357755	1.90009e-10	-0.179179	-0.0723177	KLHDC4, FLJ00104
1218	chr12	58087331	58087958	628	*	11	4.57896e-47	1.09898e-08	0.00057494	1.91835e-10	0.131712	0.0307342	OS9, snoMe28S-Am2634
1219	chr6	160182624	160183555	932	*	11	4.40563e-49	5.44061e-10	0.000130288	1.94539e-10	-0.131867	-0.00658626	ACAT2, SOD2, SNORA20
1220	chr10	90966221	90967233	1013	*	11	1.81719e-48	2.83717e-09	0.00025364	1.94669e-10	-0.19293	-0.010189	SNORA17, CH25H
1221	chr10	45650227	45651238	1012	*	4	7.8809e-45	2.01735e-09	2.29722e-05	1.99384e-10	-0.110062	-0.0737023	RP11-445N18.7, ANKRD30BP3, SNORA71
1222	chr13	47371267	47371987	721	*	12	1.33711e-43	2.07475e-09	0.00152416	2.01138e-10	0.132173	0.0405946	SNORD36, ESD, SNORD37
1223	chr14	23563715	23564699	985	*	10	1.36232e-40	1.68579e-08	0.000514305	2.02172e-10	-0.170016	-0.00594072	C14orf119, SNORA79, ACIN1
1224	chr1	245848375	245849362	988	*	6	2.18613e-49	2.06631e-09	0.000102762	2.03443e-10	-0.137595	-0.023478	Y_RNA, SNORD112, SNORA25, KIF26B
1225	chr17	800263	800749	487	*	6	5.78567e-44	1.84755e-10	0.000160845	2.03704e-10	0.18714	0.0946369	NXN
1226	chr8	94752523	94753498	976	*	15	5.6341e-46	7.70389e-08	0.000535445	2.04815e-10	0.109283	0.0118795	RBM12B-AS1, RP11-10N23.5, SNORA32, RBM12B
1227	chr3	87137933	87138700	768	*	7	8.03282e-40	3.25403e-11	0.000420592	2.05684e-10	0.32024	0.125531	U7, SNORD77, SNORA33, SNORA81, SNORD66, SNORD2, SNORD5, SNORD38, SNORD63, SNORA24, Metazoa_SRP, SNORA18
1228	chr11	117186472	117187284	813	*	12	1.0254e-36	2.10687e-10	0.00185932	2.1117e-10	0.105161	0.0210814	CEP164, BACE1, AP000892.4
1229	chr20	37062621	37064504	1884	*	14	7.71551e-69	9.44824e-07	4.11764e-05	2.11545e-10	-0.231131	0.00483381	SNHG17, SNORA71D
1230	chr14	20903410	20904303	894	*	10	6.96046e-45	2.51385e-10	0.000950405	2.1637e-10	-0.102631	-0.035653	SNORA79, KLHL33, SNORD41
1231	chr17	53341098	53342029	932	*	6	5.6446e-63	2.03923e-09	0.000127047	2.16601e-10	0.15834	0.112294	SNORA69, HLF
1232	chr15	42448079	42448786	708	*	4	1.29497e-41	2.08158e-11	0.000120056	2.17606e-10	-0.126558	-0.0976052	PLA2G4F
1233	chr1	2885085	2885244	160	*	4	1.5694e-39	2.09019e-11	0.000171442	2.17955e-10	-0.355157	-0.231107	NA
1234	chr7	150434077	150434640	564	*	4	3.02876e-49	2.38984e-11	9.46086e-05	2.21581e-10	0.179054	0.130844	GIMAP5
1235	chr19	37328842	37329859	1018	*	16	2.70125e-54	1.29508e-08	0.000445712	2.23387e-10	0.157692	0.0283339	ZNF790
1236	chr17	74260692	74261306	615	*	8	1.8795e-35	1.22186e-09	0.000764733	2.23743e-10	-0.244734	-0.0263766	SNORA69, UBALD2
1237	chr12	124856376	124856981	606	*	5	1.26845e-64	1.12616e-10	2.43619e-05	2.25039e-10	-0.115011	-0.0633068	NCOR2
1238	chr1	3196029	3196862	834	*	3	4.27008e-55	4.00674e-11	2.6132e-05	2.27472e-10	-0.314998	-0.17349	PRDM16, snoU13, Y_RNA, SNORA51, SNORA70, snoU109, SNORD60
1239	chr6	18264719	18265208	490	*	7	6.30284e-34	8.04533e-12	0.00178684	2.29009e-10	-0.165062	-0.0078025	DEK, SNORA20
1240	chr14	24768621	24769296	676	*	18	2.72973e-43	4.94821e-10	0.00261556	2.29617e-10	0.10284	0.0125513	NOP9, SNORA79, DHRS1
1241	chr6	125622726	125623484	759	*	9	5.12637e-43	1.55759e-09	0.000456796	2.31381e-10	-0.236264	-0.0711941	SNORA8, SNORD28, HDDC2, SNORA20
1242	chr3	51908938	51910238	1301	*	4	5.70545e-49	9.95295e-11	4.39508e-05	2.31961e-10	-0.142623	-0.0257518	U7, SNORD77, IQCF5-AS1, SNORA33, SNORA81, SNORD66, SNORD5, IQCF5, SNORD38, SNORD63, Metazoa_SRP, SNORA18
1243	chr19	36235836	36236844	1009	*	12	6.9928e-38	2.11924e-09	0.000492262	2.33689e-10	-0.104157	-0.0033284	PSENEN, AC002398.9, AD000671.6, U2AF1L4
1244	chr3	12940876	12941522	647	*	6	1.21586e-60	9.42957e-10	0.000105473	2.36622e-10	-0.115276	-0.0461088	IQSEC1, SNORD38
1245	chr8	8748536	8749938	1403	*	8	1.9764e-73	2.33449e-08	2.70645e-05	2.38763e-10	-0.111348	-0.0549732	SNORA7, MFHAS1
1246	chr7	1519443	1521373	1931	*	7	9.87506e-33	3.92921e-10	0.000306035	2.39064e-10	-0.140436	-0.0458281	INTS1
1247	chr19	35782015	35782899	885	*	5	1.92962e-39	6.37197e-09	8.17193e-05	2.40408e-10	-0.199124	-0.106861	MAG
1248	chr14	24711082	24712561	1480	*	15	1.09422e-44	1.86095e-07	0.000351804	2.41392e-10	0.13487	0.0121174	SNORA79, TINF2
1249	chr12	122230972	122231765	794	*	6	4.89979e-43	1.36369e-09	0.00038789	2.43747e-10	0.158333	0.0427574	SNORA9, RHOF
1250	chr17	7232119	7232870	752	*	8	2.4766e-36	9.39066e-12	0.00195994	2.45339e-10	-0.124964	-0.0195583	AC026954.6, NEURL4
1251	chr1	50886393	50886969	577	*	6	3.74951e-40	4.08506e-11	0.000666344	2.45971e-10	0.167856	0.125377	snoU13, Y_RNA, SCARNA16, U1, SCARNA18, SCARNA24, SNORD112, SNORA62, SNORA63, SNORD46, SNORA2, SNORD81, U3, SNORA51, SNORA25, SCARNA20, SNORA67, U6, SNORA70, SNORA77, SNORA26, U8, SCARNA11, DMRTA2, SNORA31, SNORA42, SNORA40, SNORD64, ACA64, snoU109, SNORD60, SNORD116
1252	chr12	22696957	22698268	1312	*	12	5.52219e-46	2.55896e-09	0.000847079	2.47323e-10	-0.153959	-0.00426425	C2CD5, snoMe28S-Am2634
1253	chr10	134978874	134980303	1430	*	5	4.81244e-52	2.99854e-09	7.00073e-05	2.47578e-10	-0.212683	-0.107194	KNDC1
1254	chr1	16268457	16269060	604	*	4	7.55965e-43	3.24567e-11	0.000117434	2.48139e-10	-0.164059	-0.119571	snoU13, Y_RNA, SCARNA16, SCARNA21, SNORD112, SNORA62, SNORA63, SNORA2, U3, SNORA51, SCARNA20, SNORA67, U6, SNORA70, SNORA77, SNORA26, U8, SCARNA11, ZBTB17, SNORA31, SNORA42, SNORA40, ACA64, snoU109, SNORD60
1255	chr15	45421578	45422553	976	*	15	7.0888e-51	1.03199e-08	7.45007e-05	2.48305e-10	-0.123447	-0.0464222	DUOX1, DUOXA1
1256	chr6	33679137	33679895	759	*	10	2.15798e-41	5.49144e-11	0.000643506	2.50621e-10	-0.100862	-0.036763	SNORA38, UQCC2, SNORA20
1257	chr5	140683632	140684561	930	*	11	4.65368e-42	1.38832e-08	0.000431298	2.50624e-10	-0.139264	-0.0430191	SNORA68, SNORA57, 7SK, SNORD45, SLC25A2, SNORD95
1258	chr1	31845904	31846491	588	*	9	3.68694e-38	2.33305e-10	0.000465956	2.52173e-10	0.227373	0.0634289	snoU13, Y_RNA, SCARNA16, SCARNA21, U1, SCARNA17, SCARNA18, SCARNA24, SNORD112, SNORA62, SNORA63, SNORD46, SNORA2, SNORD81, U3, SNORA51, SNORA25, SCARNA20, SNORA67, U6, SNORA70, SNORA77, SNORA26, U8, SCARNA11, FABP3, SNORA31, SNORA42, SNORA40, SNORD64, ACA64, snoU109, SNORD60
1259	chr6	79576851	79577801	951	*	15	4.92266e-44	1.16274e-09	0.00125924	2.52863e-10	0.151987	0.0148734	SNORA38, SNORA8, SCARNA15, IRAK1BP1, SNORD28, SNORA20
1260	chr7	27170388	27171051	664	*	14	4.24387e-36	1.63268e-11	0.00422946	2.55809e-10	-0.204764	-0.0937428	HOXA-AS2, HOXA-AS3, SNORA15, HOXA3, HOXA4, RP1-170O19.22
1261	chr14	104164402	104165277	876	*	4	9.77653e-39	2.55477e-11	0.000113592	2.56387e-10	-0.165158	-0.0957591	KLC1, XRCC3
1262	chr7	158377440	158378215	776	*	3	3.86503e-63	4.76973e-11	3.59099e-05	2.60084e-10	0.1317	0.0521046	PTPRN2
1263	chr17	18128022	18129087	1066	*	8	2.37087e-40	2.90246e-10	0.000420986	2.63026e-10	-0.178696	-0.0268088	SNORA69, LLGL1
1264	chr17	39791049	39792147	1099	*	5	5.101e-40	4.82216e-11	0.000330598	2.63184e-10	-0.133105	-0.0884265	SNORA69, JUP, KRT42P
1265	chr11	57364841	57365088	248	*	6	4.17468e-46	7.64039e-11	0.000489142	2.68885e-10	0.204674	0.130359	SERPING1, SNORD43
1266	chr10	126149571	126150822	1252	*	12	1.20522e-84	6.01911e-08	1.22183e-05	2.70618e-10	-0.358099	-0.0227984	LHPP
1267	chr1	75602167	75602925	759	*	6	1.02144e-57	5.16768e-10	0.000152572	2.71271e-10	0.116153	0.061421	snoU13, Y_RNA, SCARNA16, U1, SCARNA18, SNORD112, SNORA63, SNORD46, LHX8, SNORA2, SNORD81, U3, SNORA51, SNORA25, SNORA58, CKS1B, SCARNA20, SNORA67, U6, SNORA70, SNORA77, SNORA26, U8, SCARNA11, SNORA31, SNORA42, SNORA40, SNORD64, ACA64, SNORD78, snoU109, SNORD60, SNORD116
1268	chr7	6413861	6414209	349	*	6	5.24085e-40	1.1322e-09	0.000307172	2.74642e-10	-0.139712	-0.0162992	RAC1
1269	chr16	67231928	67232921	994	*	6	1.29357e-63	3.83935e-11	4.98684e-05	2.758e-10	-0.195312	-0.106526	E2F4, ELMO3, SNORD111, SNORD33
1270	chr12	53242392	53243489	1098	*	8	3.99373e-48	9.32721e-11	6.6094e-05	2.78247e-10	-0.20469	-0.0771304	KRT78, snoMe28S-Am2634
1271	chr22	31198409	31198955	547	*	5	6.71821e-41	2.66973e-11	0.000411086	2.79044e-10	0.219399	0.0746668	OSBP2
1272	chr7	1189148	1189336	189	*	3	1.15996e-50	5.21749e-11	2.90674e-05	2.8011e-10	-0.120428	-0.0989756	NA
1273	chr11	16626910	16628456	1547	*	15	2.50917e-47	2.28314e-07	0.000566774	2.8035e-10	-0.303213	-0.0203624	LSP1, snoMBII-202, SOX6
1274	chr20	30777790	30778628	839	*	6	5.96225e-47	3.55975e-10	9.69298e-05	2.82276e-10	0.186626	0.0197428	TSPY26P
1275	chr7	27291346	27292614	1269	*	8	9.12568e-65	8.79112e-06	6.14898e-05	2.84409e-10	0.159226	0.0486007	SNORA15
1276	chr1	36915704	36916501	798	*	13	7.93175e-45	3.8091e-08	0.000287909	2.84763e-10	-0.133114	-0.0316714	snoU13, Y_RNA, SCARNA16, SCARNA21, U1, SCARNA17, SCARNA18, SCARNA24, SNORD112, SNORA62, SNORA63, SNORD46, SNORA2, SNORD81, U3, SNORA51, SNORA25, SCARNA20, SNORA67, U6, SNORA70, SNORA77, SNORA26, U8, SCARNA11, OSCP1, SNORA31, SNORA42, SNORA40, SNORD64, ACA64, snoU109, SNORD60
1277	chr1	2138953	2139905	953	*	6	2.08074e-35	1.36645e-11	0.00107661	2.86496e-10	-0.113596	-0.0912645	snoU13, Y_RNA, C1orf86
1278	chr2	27545751	27546399	649	*	8	1.2004e-44	6.38048e-10	0.000175121	2.88613e-10	0.117357	0.0419193	SNORA73, SNORA64, SNORA74, snR65, SCARNA6, SNORD39, SNORD18, MPV17, SNORA75, SNORA48, SNORD56, SNORA43, SNORA1, Vault
1279	chr8	144457703	144458069	367	*	4	5.01894e-56	5.15017e-10	3.15239e-05	2.89176e-10	-0.183128	-0.0955132	RHPN1
1280	chr12	123450766	123451323	558	*	11	5.18839e-34	1.04311e-08	0.00264027	2.90695e-10	0.198911	0.0482224	SNORA9, ABCB9
1281	chr20	1246100	1246934	835	*	7	1.78761e-80	1.43469e-09	0.000180537	2.93141e-10	-0.210184	-0.0973997	RAD21L1, SNPH
1282	chr3	128840098	128840836	739	*	12	3.76752e-68	1.04001e-06	4.68802e-05	2.95671e-10	0.28832	0.0740511	SNORA33, SNORA81, SNORD66, SNORD2, SNORD5, SNORD63, SNORD61, RAB43, ISY1-RAB43, Metazoa_SRP, SNORA18, U4
1283	chr11	118992036	118993093	1058	*	12	1.14094e-42	5.08626e-10	0.000565708	2.96099e-10	-0.126239	-0.00709695	HINFP
1284	chr15	30260973	30261418	446	*	3	1.05016e-54	4.58091e-11	5.69692e-05	2.96785e-10	-0.277454	-0.152177	TJP1
1285	chr13	111317935	111318555	621	*	4	3.00289e-39	4.96163e-11	9.24426e-05	2.97194e-10	0.151899	0.123964	SNORD36, CARS2
1286	chr1	226926791	226927663	873	*	8	1.63941e-39	1.76055e-11	0.00216074	3.00025e-10	-0.118745	0.00712137	snoU13, Y_RNA, SNORD112, SNORA51, SNORA25, U8, ITPKB
1287	chr12	54332181	54332992	812	*	11	9.74364e-37	6.36161e-10	0.00284775	3.00116e-10	0.135263	0.0435914	HOXC13, HOXC13-AS, snoMe28S-Am2634
1288	chr16	89724915	89725401	487	*	5	3.32403e-34	2.22304e-11	0.000456188	3.01127e-10	-0.146493	-0.0698592	SPATA33, CHMP1A
1289	chr1	247712110	247712591	482	*	8	6.40938e-41	2.71773e-10	0.000555733	3.03994e-10	-0.204152	0.0350632	Y_RNA, GCSAML
1290	chr13	36044886	36045352	467	*	5	6.80596e-41	5.45572e-11	0.000235581	3.10285e-10	0.100461	0.0684603	SNORD36, NBEA, SNORD37
1291	chr19	37464066	37464633	568	*	5	6.57227e-42	9.22679e-10	0.000107764	3.11961e-10	0.215972	0.069503	ZNF568
1292	chr6	39290159	39290877	719	*	7	2.06047e-59	4.9119e-09	7.56677e-05	3.13699e-10	-0.131078	-0.0530684	SNORA38, SNORA8, KCNK16, SNORA20
1293	chr3	128144301	128145137	837	*	5	8.30547e-49	6.03418e-10	0.000134727	3.13924e-10	-0.162008	-0.0917538	SNORA33, SNORA81, SNORD66, SNORD2, SNORD5, SNORD63, SNORD61, SNORA24, Metazoa_SRP, SNORA18, U4
1294	chr17	78354382	78355466	1085	*	4	3.61325e-46	7.50741e-09	2.84419e-05	3.15847e-10	-0.158388	-0.0767658	SNORA69, RNF213, CTD-2047H16.4
1295	chr1	44497012	44497694	683	*	6	1.68297e-52	7.83081e-11	0.000364033	3.17449e-10	-0.143229	-0.0436849	snoU13, Y_RNA, SCARNA16, U1, SCARNA17, SCARNA18, SCARNA24, SNORD112, SNORA62, SNORA63, SNORD46, SNORA2, SNORD81, U3, SNORA51, SNORA25, SCARNA20, SNORA67, U6, SNORA70, SNORA77, SNORA26, U8, SCARNA11, SLC6A9, SNORA31, SNORA42, SNORA40, SNORD64, ACA64, snoU109, SNORD60, SNORD116
1296	chr15	83951913	83953068	1156	*	10	1.53788e-37	2.06049e-11	0.000842556	3.18609e-10	0.123473	0.0266822	RP11-382A20.4, BNC1
1297	chr17	1466136	1466715	580	*	6	2.4202e-69	1.56737e-09	3.61534e-05	3.20534e-10	-0.226999	-0.0849675	PITPNA
1298	chr1	42630335	42631835	1501	*	8	1.17353e-40	1.54203e-06	5.74485e-05	3.21374e-10	-0.22578	-0.0384779	snoU13, Y_RNA, SCARNA16, U1, SCARNA17, SCARNA18, SCARNA24, SNORD112, SNORA62, SNORA63, SNORD46, SNORA2, SNORD81, U3, SNORA51, SNORA25, SCARNA20, SNORA67, U6, SNORA70, SNORA77, SNORA26, U8, SCARNA11, GUCA2A, SNORA31, SNORA42, SNORA40, SNORD64, ACA64, snoU109, SNORD60, SNORD116
1299	chr6	167507762	167508226	465	*	7	1.97132e-37	2.25725e-11	0.00103418	3.27546e-10	0.176136	0.0991886	RP11-517H2.6
1300	chr3	142682652	142683329	678	*	5	1.0931e-40	2.33534e-11	0.000789517	3.28705e-10	-0.125104	-0.0707783	RP11-372E1.6, U2SURP, SNORA81, SNORD66, SNORD2, PAQR9, Metazoa_SRP, SNORA18, U4
1301	chr14	93672832	93673792	961	*	8	4.8809e-53	1.34677e-10	2.45197e-05	3.33444e-10	0.107851	0.0325034	RP11-371E8.4, UBR7, C14orf142
1302	chr14	74813995	74815158	1164	*	6	6.46752e-50	4.03497e-10	4.72272e-05	3.34414e-10	-0.149894	-0.0756361	VRTN, SNORA46, SNORA79
1303	chr12	104443742	104444418	677	*	10	8.10872e-38	2.73724e-11	0.000862615	3.38031e-10	0.198128	0.0338683	SNORA9, GLT8D2
1304	chr3	49823584	49824475	892	*	16	1.31395e-41	7.39551e-09	0.000506751	3.46619e-10	0.129312	0.0274273	U7, SNORD77, SNORA33, SNORA81, SNORD5, IP6K1, SNORD38, SNORD63, Metazoa_SRP, SNORA18
1305	chr12	57940684	57941309	626	*	9	5.27902e-43	3.32644e-08	0.000503465	3.4715e-10	-0.148996	-0.0122036	DCTN2, snoMe28S-Am2634
1306	chr17	76100510	76101391	882	*	7	7.60512e-70	1.76323e-08	2.34435e-05	3.48202e-10	-0.171561	-0.034412	SNORA69, TNRC6C, AC021593.1
1307	chr13	36788462	36789025	564	*	9	2.10116e-58	6.57098e-09	0.000130364	3.53792e-10	-0.117441	-0.0273456	SNORD36, SOHLH2, CCDC169-SOHLH2, SNORD37
1308	chr19	58837043	58837257	215	*	3	2.83824e-50	5.23181e-11	8.7235e-05	3.58388e-10	-0.156659	-0.147712	ZSCAN22
1309	chr7	94023308	94024254	947	*	11	2.76835e-46	2.93423e-08	0.000432113	3.59001e-10	-0.100167	0.0158182	COL1A2
1310	chr17	76794506	76795278	773	*	6	4.19217e-69	5.52926e-10	0.000134144	3.5994e-10	-0.116627	-0.0625427	SNORA69, USP36
1311	chr14	105070749	105071313	565	*	4	4.53272e-43	3.23305e-11	0.000276316	3.60882e-10	-0.239732	-0.126329	TMEM179
1312	chr10	45496216	45497470	1255	*	11	5.55903e-38	6.43902e-09	0.000399906	3.6148e-10	-0.384517	-0.0466452	ZNF22, SNORA71, C10orf25
1313	chr1	229761129	229761614	486	*	5	4.10034e-54	9.42207e-10	0.000334924	3.6164e-10	-0.180864	-0.0804545	snoU13, Y_RNA, SNORD112, SNORA25, URB2, U8, TAF5L
1314	chr7	151077005	151077901	897	*	5	3.17209e-72	7.96942e-10	1.20052e-05	3.68789e-10	-0.137738	-0.070527	WDR86
1315	chr1	34630518	34631613	1096	*	12	1.47384e-43	7.12499e-08	0.000463465	3.69019e-10	0.116127	0.00892376	snoU13, Y_RNA, SCARNA16, SCARNA21, U1, SCARNA17, SCARNA18, SCARNA24, C1orf94, SNORD112, SNORA62, SNORA63, SNORD46, SNORA2, SNORD81, U3, SNORA51, SNORA25, SCARNA20, SNORA67, U6, SNORA70, SNORA77, SNORA26, U8, SCARNA11, CSMD2, SNORA31, SNORA42, SNORA40, SNORD64, ACA64, snoU109, SNORD60
1316	chr12	10704009	10704318	310	*	3	1.58871e-38	5.59781e-11	7.57581e-05	3.69822e-10	-0.137952	-0.102762	SLC25A39P2, snoMe28S-Am2634
1317	chr11	69481301	69482104	804	*	5	3.00066e-48	2.45922e-09	0.000263132	3.74523e-10	-0.151549	-0.0950594	ORAOV1, SNORD43
1318	chr12	56101078	56102181	1104	*	10	5.5334e-51	3.4132e-08	0.000670176	3.77159e-10	-0.140163	0.0120518	ITGA7, snoMe28S-Am2634
1319	chr2	236443439	236444284	846	*	9	1.31218e-48	1.12725e-09	0.000579186	3.77605e-10	-0.145351	-0.0640283	AGAP1, SNORD39
1320	chr21	47453297	47453889	593	*	3	2.21795e-76	1.93415e-10	5.19894e-06	3.84141e-10	-0.17483	-0.107569	NA
1321	chr1	161168451	161169143	693	*	6	5.44494e-37	3.2536e-11	0.000698676	3.86527e-10	0.132148	-0.0403829	snoU13, Y_RNA, SCARNA16, SNORD112, SNORA63, U3, SNORA51, SNORA25, SNORD59, NDUFS2, SCARNA20, SNORA67, U6, SNORA70, SNORA77, SNORA26, SNORA72, U8, SNORA31, SNORA40, ADAMTS4, SNORD78, snoU109, SNORD60, SNORD116
1322	chr13	113529568	113530259	692	*	5	1.90784e-61	9.59358e-09	4.34206e-05	3.86722e-10	-0.190882	-0.111551	SNORD36, ATP11A
1323	chr16	55090590	55091198	609	*	6	6.1091e-63	2.97044e-10	1.43578e-05	3.87806e-10	0.103745	0.0504119	SNORD111, SNORD33
1324	chr13	113410887	113411561	675	*	8	2.74232e-41	1.12368e-10	0.000432977	3.90627e-10	-0.184318	-0.0717045	SNORD36, ATP11A
1325	chr3	79815639	79816309	671	*	5	9.3064e-64	4.83466e-10	2.3342e-05	3.94954e-10	-0.138041	-0.0607783	U7, SNORD77, SNORA33, SNORA81, SNORD66, SNORD2, SNORD5, SNORD38, SNORD63, ROBO1, SNORA24, Metazoa_SRP, SNORA18
1326	chr19	36705192	36706261	1070	*	17	1.83696e-47	5.84541e-08	0.000327968	3.9531e-10	0.10676	0.0204332	ZNF146, ZNF565
1327	chr12	56122958	56123972	1015	*	12	1.37059e-73	1.28221e-05	4.93196e-05	3.97093e-10	-0.248894	-0.010612	RP11-644F5.11, CD63, snoMe28S-Am2634
1328	chr6	33135753	33136511	759	*	9	8.26501e-50	1.07035e-08	0.000576727	3.97498e-10	-0.139412	0.00318785	SNORA38, COL11A2, SNORA20
1329	chr4	6783850	6785192	1343	*	7	2.55396e-84	3.3794e-08	0.000183403	3.98109e-10	-0.10999	-0.0256977	KIAA0232, SNORA3
1330	chr3	48658831	48659251	421	*	7	4.37773e-43	3.60351e-09	0.000436621	3.99684e-10	-0.13047	-0.0720463	U7, SNORD77, SNORA33, SNORA81, SNORD5, TMEM89, SNORD38, SNORD63, Metazoa_SRP, SNORA18
1331	chr17	42440718	42441570	853	*	10	1.36644e-43	1.62443e-09	0.000202804	4.01876e-10	0.209921	0.0346246	SNORA69, FAM171A2
1332	chr16	809972	811064	1093	*	11	8.01085e-43	2.64878e-10	0.00132131	4.0196e-10	-0.130735	-0.0391582	MSLN
1333	chr10	106028206	106028780	575	*	11	8.39191e-41	2.51047e-10	0.000723994	4.02713e-10	0.178883	0.0493239	GSTO2, SNORA17, MIR4482-1
1334	chr1	8877013	8877861	849	*	10	3.60183e-57	2.21894e-09	0.00112174	4.05705e-10	-0.101518	-0.00640647	snoU13, Y_RNA, SCARNA21, SNORD112, SNORA62, U3, SNORA51, SCARNA20, SNORA67, SNORA70, SNORA77, SNORA26, U8, RERE, SCARNA11, SNORA31, SNORA42, SNORA40, snoU109, SNORD60
1335	chr19	1438017	1438795	779	*	14	4.29795e-37	1.91165e-09	0.00127561	4.08136e-10	-0.150562	0.00886609	RPS15
1336	chr10	101989177	101989592	416	*	9	6.04325e-38	1.47605e-10	0.000436636	4.09362e-10	-0.310324	-0.0135469	RP11-316M21.6, SNORA17, CHUK
1337	chr19	14800530	14801245	716	*	8	4.19136e-48	1.75344e-10	4.41921e-05	4.10572e-10	0.120174	0.0343522	ZNF333, EMR3
1338	chr17	43394337	43395133	797	*	10	5.69137e-42	2.72197e-09	0.000161047	4.10791e-10	-0.213956	-0.0185454	SNORA69, MAP3K14
1339	chr20	61298156	61299190	1035	*	5	3.24187e-46	3.48284e-11	0.00026475	4.13586e-10	-0.118103	-0.0852093	SLCO4A1, RP11-93B14.5
1340	chr12	88974137	88974893	757	*	11	1.19037e-42	1.08541e-08	0.000518964	4.20714e-10	-0.162518	-0.0131203	RNU1-117P, SNORA9, KITLG, snoMe28S-Am2634
1341	chr6	32076079	32076592	514	*	9	2.37365e-39	2.17292e-11	0.00142891	4.23271e-10	0.24633	0.115154	SNORA38, TNXB, ATF6B, SNORA20
1342	chr11	33913187	33914088	902	*	5	1.81058e-58	8.82063e-10	2.27997e-05	4.2376e-10	0.176016	0.125709	LMO2
1343	chr16	891260	892048	789	*	7	2.63884e-54	5.90198e-10	8.15785e-05	4.26182e-10	-0.142114	-0.0213217	NA
1344	chr3	46448496	46448963	468	*	8	5.59017e-36	5.17417e-10	0.00113368	4.31091e-10	0.132726	0.0415457	U7, CCRL2, SNORD77, SNORA33, SNORA81, SNORD5, RP11-24F11.2, SNORD38, SNORD63, Metazoa_SRP, SNORA18
1345	chr11	18747315	18748167	853	*	5	8.96107e-62	3.96399e-10	1.5641e-05	4.34834e-10	-0.132117	-0.0304757	LSP1, RP11-1081L13.4, snoMBII-202, IGSF22
1346	chr1	114695695	114697113	1419	*	12	5.02151e-65	8.18126e-08	0.000379501	4.4e-10	0.15005	0.0224432	snoU13, Y_RNA, SCARNA16, U1, SNORD112, SNORA63, SNORD46, SNORA2, SNORD81, U3, SNORA51, SNORA25, SNORA58, CKS1B, SCARNA20, SNORA67, U6, SNORA70, SNORA77, SNORA26, SNORA72, U8, SCARNA11, SNORA31, SYT6, SNORA42, SNORA40, SNORD64, ACA64, SNORD78, snoU109, SNORD60, SNORD116
1347	chr3	63849739	63850464	726	*	8	5.48702e-51	3.939e-09	0.000279554	4.42012e-10	-0.133563	-0.0340798	U7, SNORD77, ATXN7, SNORA33, SNORA81, SNORD66, SNORD2, SNORD5, SNORD38, SNORD63, THOC7, Metazoa_SRP, SNORA18
1348	chr7	1937120	1937945	826	*	5	6.84618e-65	2.24035e-10	6.17274e-05	4.42983e-10	-0.117474	-0.0523995	MAD1L1
1349	chr10	60935910	60937257	1348	*	16	6.78482e-59	2.8593e-10	0.00116876	4.45584e-10	-0.113585	-0.0101214	PHYHIPL, SNORA71
1350	chr11	31839314	31839947	634	*	9	2.37666e-54	5.92516e-10	0.000510177	4.4873e-10	0.10541	0.0277463	RCN1, PAX6
1351	chr6	84742695	84744055	1361	*	13	1.13662e-52	3.48168e-08	0.000692013	4.52997e-10	0.183366	0.0398578	SNORA38, SNORA8, MRAP2, SNORD28, SNORA20
1352	chr3	184298787	184299439	653	*	3	2.17066e-44	7.1981e-11	6.63295e-05	4.59297e-10	-0.153874	-0.11984	SNORA81, EIF2B5, EPHB3, SNORD2, U4
1353	chr5	175955353	175956344	992	*	5	8.27623e-52	3.00022e-10	0.000292469	4.59942e-10	-0.134184	-0.0805811	RNF44, SNORD95
1354	chr2	17934487	17935227	741	*	9	1.57937e-43	2.09441e-10	0.00023196	4.60451e-10	-0.107239	-0.0133709	SNORA73, GEN1, SNORA64, SNORA74, snR65, SNORD18, SMC6, SNORA75, SNORA48, SNORD56, SNORA43
1355	chr4	141543110	141543786	677	*	4	2.61225e-37	1.15972e-10	0.000140372	4.62314e-10	-0.107782	-0.0304854	TBC1D9, SNORD65
1356	chr19	56904442	56905152	711	*	12	7.84241e-47	6.38152e-08	0.000218787	4.631e-10	-0.127306	-0.00645243	ZNF582-AS1, ZNF582
1357	chr12	16759234	16760056	823	*	14	4.48279e-39	4.92577e-09	0.00264084	4.80951e-10	0.140706	0.0481134	MGST1, LMO3, snoMe28S-Am2634
1358	chr14	34419820	34420683	864	*	12	1.53671e-46	3.89495e-07	0.000601363	4.82801e-10	0.135929	0.0185224	SNORA79, EGLN3
1359	chr2	27603741	27604131	391	*	10	4.25593e-34	2.97128e-09	0.0008261	4.85969e-10	-0.127867	-0.0299704	SNORA73, SNORA64, SNORA74, snR65, SCARNA6, SNORD39, SNORD18, ZNF513, SNORA75, SNORA48, SNORD56, SNORA43, SNORA1, Vault
1360	chr15	75094782	75095509	728	*	9	4.67838e-37	7.46207e-09	0.000972159	4.88554e-10	-0.162845	-0.0620683	CSK
1361	chr10	115803542	115804095	554	*	5	3.874e-64	3.70973e-10	0.000140509	4.93722e-10	0.12337	0.0326083	ADRB1
1362	chr11	74303012	74304091	1080	*	12	1.90438e-64	3.81239e-07	7.29435e-05	4.97737e-10	-0.123437	-0.0160722	POLD3, SNORD43
1363	chr5	87975798	87976567	770	*	7	3.22926e-41	1.1091e-10	0.000470504	4.98244e-10	0.162149	0.0490371	CTC-467M3.1, snoZ6, SNORA27, SNORA68, SNORA57, 7SK, LINC00461, SNORD45, SNORD95
1364	chr12	96184787	96185437	651	*	6	3.08053e-46	5.05332e-11	0.000388022	5.02817e-10	-0.111512	-0.0244471	SNORA9, NTN4, snoMe28S-Am2634
1365	chr6	168841257	168842491	1235	*	11	1.80904e-57	2.66893e-10	0.000225534	5.05469e-10	0.130733	0.0266749	SMOC2
1366	chr19	58609361	58610131	771	*	14	3.18492e-41	9.50589e-10	0.00126035	5.13691e-10	0.153609	0.0505079	ZSCAN18
1367	chr19	8660758	8661264	507	*	3	9.80786e-49	1.02561e-10	2.13802e-05	5.20069e-10	-0.118462	-0.0571376	ADAMTS10
1368	chr13	114321214	114321749	536	*	8	4.0562e-37	1.54068e-10	0.000457798	5.21141e-10	-0.159535	-0.0825648	SNORD36, GRK1
1369	chr1	2003864	2005564	1701	*	14	7.68768e-71	2.42121e-07	9.60858e-05	5.21521e-10	-0.200988	-0.0421082	PRKCZ, snoU13, Y_RNA
1370	chr17	45928578	45929714	1137	*	7	5.78478e-54	5.18602e-09	0.000188567	5.22354e-10	-0.110285	0.00880236	SNORA69, SP6
1371	chr3	58563269	58563907	639	*	7	9.13423e-39	7.42829e-11	0.000407188	5.23299e-10	-0.146669	-0.0116891	U7, SNORD77, SNORA33, SNORA81, SNORD66, SNORD2, SNORD5, SNORD38, SNORD63, FAM107A, Metazoa_SRP, SNORA18
1372	chr11	111789132	111789693	562	*	5	5.80092e-46	5.2799e-10	8.53602e-05	5.26224e-10	-0.16799	-0.109164	HSPB2, HSPB2-C11orf52, C11orf52, CRYAB
1373	chr14	103591964	103593235	1272	*	6	2.21645e-84	6.11151e-10	2.91247e-05	5.30844e-10	-0.136891	-0.0541576	TNFAIP2
1374	chr7	95063967	95065139	1173	*	16	1.07571e-51	1.52388e-06	0.00109671	5.36106e-10	-0.108204	-0.0325086	PON2
1375	chr13	49549665	49550558	894	*	8	7.45995e-47	6.84541e-11	0.00130148	5.36344e-10	-0.204307	-0.0213556	SNORD36, FNDC3A, SNORD37
1376	chr2	111874495	111875858	1364	*	6	7.53424e-92	2.29729e-10	1.73604e-05	5.50163e-10	0.194968	0.0404434	SNORA64, SNORA12, SNORA74, SNORA19, ACOXL, BCL2L11, snR65, 5S_rRNA, SNORA4, SNORD11, SNORD51, SNORA41, SCARNA6, SNORD39, SNORA75, ACA59, SNORA48, SNORD56, SNORA43, SNORA1, Vault
1377	chr17	3539210	3540211	1002	*	11	2.13189e-46	4.42431e-09	0.000120825	5.56095e-10	-0.116569	-0.00522197	CTNS, SHPK
1378	chr7	27289120	27289829	710	*	6	3.97551e-47	1.81158e-09	5.33838e-05	5.57946e-10	0.17503	0.0904357	EVX1, SNORA15
1379	chr13	112716623	112717707	1085	*	7	2.31235e-59	2.16485e-10	3.66323e-05	5.6292e-10	0.228477	0.0857646	SNORD36
1380	chr17	3704471	3704621	151	*	6	3.27045e-35	1.10324e-09	0.000466503	5.63444e-10	0.182002	0.100834	NA
1381	chr15	40544427	40545794	1368	*	13	3.24925e-54	1.3167e-08	0.000413937	5.65597e-10	-0.179629	-0.0047813	PAK6, RP11-133K1.2, C15orf56
1382	chr20	6034694	6035139	446	*	4	2.89951e-45	7.59062e-11	5.81519e-05	5.70772e-10	-0.196226	-0.144663	LRRN4
1383	chr15	101661445	101661984	540	*	6	3.01501e-45	4.16752e-10	0.000406005	5.70891e-10	0.128541	0.022867	NA
1384	chr11	82905091	82905828	738	*	9	3.86833e-34	1.9712e-11	0.00315478	5.72521e-10	-0.118606	-0.00918942	ANKRD42, RP11-727A23.5
1385	chr2	214148856	214149200	345	*	9	6.82688e-36	4.12516e-09	0.00128066	5.72899e-10	-0.140219	-0.00715295	SPAG16, SCARNA6, SNORD39, SNORA75, SNORA48, AC079610.2
1386	chr6	72595944	72596748	805	*	10	5.44057e-41	2.67717e-08	0.000576121	5.79399e-10	-0.152495	-0.0166509	SNORA38, SNORA8, SCARNA15, RIMS1, SNORD28, SNORA20
1387	chr11	67407029	67407517	489	*	8	1.95571e-50	1.76701e-07	8.29692e-05	5.81782e-10	-0.121966	-0.0520352	TBX10, SNORD43
1388	chr5	3324645	3325695	1051	*	7	2.68656e-58	2.18857e-08	2.29264e-05	5.99493e-10	-0.12176	-0.0404133	NA
1389	chr22	37545423	37546325	903	*	7	2.81534e-46	5.31964e-08	0.00013887	6.01743e-10	0.132182	0.0690418	IL2RB
1390	chr2	176948105	176949017	913	*	11	6.043e-47	4.3267e-07	0.000196365	6.06536e-10	-0.172329	0.0019708	SNORA4, SNORD11, SNORD51, SNORA41, SCARNA6, SNORD39, SNORA75, ACA59, SNORA48, EVX2, SNORA43, SNORA1, Vault
1391	chr10	180188	180755	568	*	12	4.24136e-36	5.77937e-09	0.00275188	6.06726e-10	-0.104613	0.00931854	ZMYND11
1392	chr11	2481206	2482142	937	*	10	1.83049e-49	2.83254e-09	0.000974919	6.13232e-10	-0.118406	-0.044764	LSP1, KCNQ1
1393	chr17	27275985	27277048	1064	*	8	4.68682e-65	7.36617e-07	0.000276168	6.13347e-10	0.189081	0.0458007	SNORA69, PIPOX, PHF12
1394	chr1	859173	860621	1449	*	8	2.56578e-75	6.02168e-07	7.5356e-05	6.16432e-10	0.18007	0.0389713	SAMD11, Y_RNA
1395	chr10	76572932	76573506	575	*	4	1.43668e-44	6.79579e-11	0.000199444	6.19293e-10	-0.137922	-0.0866554	SNORA71, SNORA17
1396	chr12	56322959	56323816	858	*	5	6.05141e-39	5.20878e-08	0.000111296	6.198e-10	0.226003	0.126694	DGKA, WIBG, snoMe28S-Am2634
1397	chr19	41767669	41768357	689	*	6	4.00643e-48	2.79868e-08	0.000268471	6.2159e-10	0.108617	0.053259	HNRNPUL1
1398	chr10	102880841	102881545	705	*	7	1.50192e-63	1.54506e-09	0.00010163	6.26148e-10	0.124373	0.0565508	HUG1, SNORA17, TLX1NB
1399	chr6	35108921	35109548	628	*	11	1.97861e-36	6.77664e-09	0.00131444	6.28847e-10	-0.254914	-0.0218588	SNORA38, TCP11, SNORA20
1400	chr22	43570062	43570418	357	*	4	7.53479e-55	2.99464e-10	2.99287e-05	6.30011e-10	-0.136827	-0.0622366	TTLL12
1401	chr2	95690169	95691051	883	*	3	5.35996e-92	4.52789e-10	3.0522e-06	6.3864e-10	-0.11579	-0.0252044	SNORA73, SNORA64, SNORA12, SNORA74, SNORA19, MAL, snR65, 5S_rRNA, SNORA4, SNORD11, SNORA41, SCARNA6, SNORD39, SNORA75, ACA59, SNORA48, SNORD56, SNORA43, SNORA1, Vault
1402	chr13	113699526	113700994	1469	*	7	5.53936e-49	2.48021e-09	6.68035e-05	6.55568e-10	-0.138081	-0.0397501	SNORD36, MCF2L
1403	chr22	29976923	29977742	820	*	9	9.9668e-41	3.21447e-10	0.000806558	6.56245e-10	-0.133247	-0.00293281	NIPSNAP1
1404	chr17	80858406	80859515	1110	*	8	6.40457e-49	1.29489e-07	0.000202832	6.58752e-10	-0.117454	-0.0200483	SNORA69, TBCD
1405	chr17	56413890	56414613	724	*	3	1.72646e-43	1.12388e-10	4.9202e-05	6.61384e-10	0.120823	0.0928516	SNORA69, BZRAP1-AS1, MIR4736
1406	chr5	122429966	122431121	1156	*	11	9.06672e-51	5.42611e-09	7.34419e-05	6.6178e-10	0.162282	0.0469813	PRDM6, snoZ6, SNORA27, SNORA68, SNORA57, 7SK, SNORD45, SNORD95
1407	chr17	42253965	42255109	1145	*	7	6.42295e-79	2.4095e-08	1.92403e-05	6.64497e-10	-0.147598	-0.0589637	SNORA69, ASB16, ASB16-AS1
1408	chr3	196044948	196045435	488	*	8	6.54846e-46	2.56927e-07	0.000147021	6.66681e-10	-0.14042	-0.0363704	TM4SF19-AS1, RP11-447L10.1, TCTEX1D2, TM4SF19, U4
1409	chr17	47571963	47572610	648	*	4	6.88637e-39	6.81083e-11	0.000189131	6.9831e-10	-0.15916	-0.107263	SNORA69, NGFR
1410	chr13	111061859	111062287	429	*	4	4.19767e-34	7.63861e-11	0.000252664	6.98959e-10	0.240168	0.211523	SNORD36, COL4A2
1411	chr16	30124803	30125403	601	*	8	3.33034e-46	4.92068e-09	9.49864e-05	7.04579e-10	-0.127956	-0.00554025	GDPD3
1412	chr6	29924202	29924475	274	*	8	1.82821e-40	9.89458e-09	0.000272245	7.06307e-10	-0.156545	-0.0610363	HLA-W, SNORA20
1413	chr13	36048892	36050158	1267	*	6	2.79224e-54	1.6314e-08	6.76789e-05	7.08778e-10	0.205537	0.0910227	SNORD36, NBEA, MAB21L1, SNORD37
1414	chr6	43654967	43655795	829	*	11	1.13133e-35	4.47573e-09	0.00148303	7.12334e-10	0.182879	0.0331426	SNORA38, SNORA8, SCARNA15, MRPS18A, SNORA20
1415	chr7	28319343	28319676	334	*	5	3.14349e-33	9.552e-11	0.000368527	7.13399e-10	-0.109354	-0.0568654	SNORA15, AC005017.2
1416	chr4	981041	981630	590	*	5	2.42525e-44	2.37837e-10	0.000551516	7.26579e-10	-0.206878	-0.112487	IDUA, DGKQ, SLC26A1
1417	chr1	225965247	225965777	531	*	11	7.00466e-49	5.34735e-06	0.000305918	7.27792e-10	-0.166811	-0.015275	snoU13, Y_RNA, SNORD112, SNORA51, SNORA25, SRP9, U8
1418	chr15	45405871	45406939	1069	*	14	3.41848e-41	0.000342821	0.00127807	7.32433e-10	0.120149	0.0208817	DUOXA2, DUOX2
1419	chr6	137366125	137366545	421	*	8	1.73304e-38	1.40233e-09	0.000333695	7.34278e-10	-0.15949	-0.0763318	SNORD28, IL20RA, SNORA20
1420	chr2	72371255	72372965	1711	*	10	2.04694e-35	4.45481e-08	9.47351e-05	7.34471e-10	0.252457	0.0187382	SNORA73, SNORA64, SNORD75, SNORA12, SNORA74, SNORA19, snR65, 5S_rRNA, SNORA4, SNORD11, SNORA41, SCARNA6, SNORD39, SNORD18, SNORA36, SNORA75, ACA59, CYP26B1, SNORA48, SNORD56, SNORA43, SNORA1, Vault
1421	chr9	98546560	98546936	377	*	3	7.4474e-63	1.13194e-10	9.98479e-05	7.41337e-10	-0.15633	-0.0995244	LINC00476
1422	chr19	2899864	2901147	1284	*	13	8.70308e-65	1.84836e-06	4.09247e-05	7.52725e-10	0.106187	0.0214877	ZNF57
1423	chr22	17680477	17681439	963	*	9	3.29262e-37	6.6899e-08	0.000846075	7.58714e-10	-0.119936	-0.0494753	CECR1
1424	chr7	75442678	75443246	569	*	6	1.68016e-49	5.05275e-10	0.000311253	7.64132e-10	0.178912	0.0634188	CCL24
1425	chr3	23847480	23848563	1084	*	6	6.63314e-44	8.66749e-08	6.67529e-05	7.80618e-10	-0.176602	-0.0188099	U7, UBE2E1, SNORA81, UBE2E1-AS1, SNORD38, Metazoa_SRP
1426	chr12	7013457	7014288	832	*	12	3.36435e-36	1.48626e-07	0.000734218	7.85899e-10	0.111097	0.0178011	LRRC23
1427	chr1	230513277	230513970	694	*	5	2.8969e-55	7.12652e-09	2.06381e-05	7.87311e-10	-0.120304	-0.0142801	snoU13, Y_RNA, SNORD112, SNORA25, U8, PGBD5
1428	chr3	142720039	142720758	720	*	10	1.05639e-36	2.87167e-09	0.000391157	7.92675e-10	-0.114145	-0.0200322	RP11-372E1.6, U2SURP, SNORA81, SNORD66, SNORD2, RP11-91G21.1, Metazoa_SRP, SNORA18, U4
1429	chr3	20081161	20081585	425	*	6	1.23677e-32	1.17983e-10	0.000978292	7.97211e-10	-0.10111	0.0101152	U7, KAT2B, SNORA81, SNORD38
1430	chr13	111521981	111522651	671	*	4	2.18637e-63	2.23095e-10	1.94217e-05	7.97638e-10	0.342159	0.262777	SNORD36, LINC00346
1431	chr1	55464530	55465282	753	*	6	6.16666e-45	1.37946e-09	0.000249881	7.98617e-10	-0.224814	-0.0662428	snoU13, Y_RNA, SCARNA16, U1, SCARNA18, SCARNA24, SNORD112, SNORA62, SNORA63, SNORD46, BSND, SNORA2, SNORD81, U3, SNORA51, SNORA25, SNORA58, SCARNA20, SNORA67, U6, SNORA70, SNORA77, SNORA26, U8, SCARNA11, SNORA31, SNORA42, SNORA40, SNORD64, ACA64, snoU109, SNORD60, SNORD116
1432	chr1	15478618	15479872	1255	*	13	3.00884e-45	9.24261e-07	0.00050997	8.05966e-10	-0.212313	-0.0112119	snoU13, Y_RNA, SCARNA16, TMEM51, SCARNA21, SNORD112, SNORA62, SNORA63, SNORA2, U3, SNORA51, SCARNA20, SNORA67, U6, SNORA70, SNORA77, SNORA26, U8, SCARNA11, TMEM51-AS1, SNORA31, SNORA42, SNORA40, ACA64, snoU109, SNORD60
1433	chr5	56111120	56112222	1103	*	6	1.49117e-54	1.81422e-09	0.00025784	8.18005e-10	0.190031	0.0164767	MAP3K1, snoZ6, SNORA27, SNORA68, RPS23P5, SNORA57, SNORA76, 7SK, SNORD45
1434	chr12	117627133	117627897	765	*	8	4.10554e-39	2.13994e-10	0.00105438	8.19168e-10	-0.141495	-0.0457194	SNORA9, FBXO21
1435	chr15	25683349	25684605	1257	*	12	7.99946e-42	2.60707e-08	0.000604604	8.20746e-10	-0.132559	-0.00171591	UBE3A
1436	chr1	205631084	205632101	1018	*	4	1.58351e-55	2.46108e-10	3.08564e-05	8.2798e-10	-0.179514	-0.101334	snoU13, Y_RNA, SNORD112, U3, SNORA51, SNORA25, SNORA70, SNORA26, SNORA72, U8, SLC45A3, SNORD60, SNORD116
1437	chr6	47623462	47624276	815	*	5	1.02884e-69	3.91882e-09	2.47818e-05	8.29987e-10	-0.194503	-0.0703515	SNORA38, SNORA8, SCARNA15, GPR111, SNORA20
1438	chr6	29523592	29524117	526	*	7	2.98183e-48	5.49029e-09	9.71854e-05	8.46493e-10	0.123998	-0.0116519	UBD, GABBR1, SNORA20
1439	chr7	2557319	2557715	397	*	5	3.24763e-38	1.00387e-10	0.000451205	8.55048e-10	-0.113575	-0.0750439	LFNG
1440	chr4	174254812	174256114	1303	*	20	3.17389e-43	2.5854e-07	0.000552983	8.55165e-10	-0.115311	-0.0140454	HMGB2, SNORD65
1441	chr1	22263836	22264515	680	*	7	1.78312e-44	6.50258e-10	5.7441e-05	8.56531e-10	-0.104642	0.039161	snoU13, Y_RNA, SCARNA16, SCARNA21, U1, SCARNA17, SCARNA18, SNORD112, SNORA62, SNORA63, SNORA2, SNORD81, U3, SNORA51, SCARNA20, SNORA67, U6, SNORA70, SNORA77, SNORA26, U8, SCARNA11, HSPG2, SNORA31, SNORA42, SNORA40, ACA64, snoU109, SNORD60
1442	chr5	96143578	96144364	787	*	9	6.69355e-41	3.65214e-10	0.00050576	8.60852e-10	-0.130812	-0.00562661	snoZ6, SNORA27, SNORA68, SNORA57, 7SK, ERAP1, SNORD45, SNORD95
1443	chr6	42927940	42928345	406	*	15	2.95441e-38	7.27745e-10	0.00195189	8.66072e-10	0.183219	0.074253	SNORA38, SNORA8, GNMT, SCARNA15, SNORA20
1444	chr11	118084920	118085736	817	*	4	5.12165e-43	1.25931e-10	7.91157e-05	8.73504e-10	0.177571	0.102547	AMICA1
1445	chr7	136553170	136553884	715	*	13	1.33849e-37	3.34514e-09	0.000941209	8.77242e-10	0.162931	0.0275836	CHRM2, hsa-mir-490
1446	chr19	51670251	51670552	302	*	5	1.26102e-37	2.14102e-10	0.0005054	8.86026e-10	0.153168	0.105292	SIGLEC17P, CTD-3187F8.14
1447	chr3	49236800	49237500	701	*	8	1.11269e-37	3.8487e-10	0.000468697	8.89914e-10	-0.377856	-0.162304	U7, SNORD77, CCDC36, SNORA33, SNORA81, SNORD5, SNORD38, SNORD63, Metazoa_SRP, SNORA18
1448	chr17	80860956	80861599	644	*	5	2.06267e-51	1.93009e-10	0.000170183	8.94208e-10	-0.147235	-0.0242143	SNORA69, TBCD
1449	chr6	170493990	170494475	486	*	5	2.21467e-39	1.8721e-10	0.000153342	8.95784e-10	-0.141733	-0.0947873	RP11-302L19.3
1450	chr12	75904963	75905681	719	*	14	5.75342e-37	8.43638e-09	0.000707932	8.98363e-10	-0.218619	-0.0253224	SNORA9, KRR1, snoMe28S-Am2634
1451	chr6	44309927	44310640	714	*	10	8.51396e-36	9.63951e-09	0.000281263	9.03576e-10	0.145903	0.0464721	SNORA38, SNORA8, SCARNA15, RP11-444E17.6, SPATS1, SNORA20
1452	chr20	57874942	57875703	762	*	11	3.81089e-47	1.16499e-08	0.000300444	9.13991e-10	0.135801	0.0265729	EDN3
1453	chr17	36004446	36004794	349	*	3	1.42829e-61	2.20919e-10	4.25436e-05	9.18831e-10	-0.105455	-0.0943742	SNORA69, RP11-697E22.2, DDX52
1454	chr5	1108315	1109031	717	*	7	7.3371e-39	1.90923e-09	0.000187544	9.18961e-10	-0.220767	0.0119	SLC12A7
1455	chr15	52121164	52121944	781	*	6	1.12531e-37	2.58238e-10	0.000959089	9.24565e-10	-0.131907	-0.0211685	TMOD3
1456	chr13	113660246	113660495	250	*	4	3.71901e-39	1.21975e-10	0.000189286	9.26087e-10	0.163795	0.0302766	SNORD36, MCF2L
1457	chr11	118550443	118550644	202	*	4	4.69957e-40	1.78354e-10	0.000132631	9.35433e-10	-0.136551	-0.104172	TREH
1458	chr4	24796689	24797176	488	*	8	4.24409e-39	8.51425e-08	0.000232145	9.45646e-10	-0.221426	-0.0696549	SOD3, SNORD74, SNORA3, snoR442, snoU2_19, SNORD65
1459	chr5	54468913	54469551	639	*	11	2.24921e-36	3.84306e-09	0.00115369	9.47418e-10	-0.20923	-0.0377258	snoZ6, SNORA27, SNORA68, RPS23P5, SNORA57, CDC20B, MIR449C, SNORA76, 7SK, SNORD45
1460	chr17	76183078	76183641	564	*	9	7.57417e-38	2.10569e-08	0.00061063	9.49946e-10	0.133347	0.0254375	SNORA69, AFMID, TK1
1461	chr12	110887879	110888378	500	*	7	7.41549e-45	2.68496e-09	0.000311369	9.5565e-10	0.122582	0.0403963	SNORA9, ARPC3
1462	chr17	73316335	73316961	627	*	9	1.55353e-50	1.61739e-09	0.000117849	9.60054e-10	-0.175385	-0.022488	SNORA69, GRB2, AC011933.1
1463	chr2	74612020	74612812	793	*	7	1.36132e-76	1.05001e-08	5.09934e-05	9.64286e-10	-0.204803	-0.0707575	SNORA73, SNORA64, SNORD75, SNORA12, SNORA74, DCTN1-AS1, SNORA19, snR65, 5S_rRNA, SNORA4, SNORD11, SNORA41, SCARNA6, SNORD39, SNORD18, SNORA75, ACA59, DCTN1, SNORA48, SNORD56, SNORA43, SNORA1, Vault
1464	chr4	123653523	123653978	456	*	9	9.56545e-36	3.45103e-08	0.000562681	9.83214e-10	0.181713	0.0427258	BBS12, CETN4P, SNORD65
1465	chr6	30613715	30615000	1286	*	19	2.15914e-46	5.8696e-08	0.00781176	9.85024e-10	-0.166953	-0.0469863	ATAT1, C6orf136, SNORA20
1466	chr11	75115376	75116001	626	*	5	1.58163e-45	2.23467e-10	6.06785e-05	9.93225e-10	-0.102582	-0.0685194	RPS3, SNORD15B
1467	chr4	119948360	119948542	183	*	4	1.84309e-73	4.62499e-09	1.92111e-05	9.93398e-10	-0.185686	-0.0859603	NA
1468	chr14	23845870	23846906	1037	*	5	3.06226e-48	6.99002e-07	0.000252271	9.95458e-10	-0.136784	-0.0369914	CMTM5, SNORA79
1469	chr6	24721060	24722060	1001	*	8	1.1666e-44	2.07878e-09	9.26326e-05	1.00139e-09	0.117087	0.0227834	C6orf62, SNORA20
1470	chr19	12848092	12848676	585	*	10	1.06026e-47	2.40611e-09	0.00071122	1.00817e-09	0.12737	0.0329419	ASNA1
1471	chr1	100598159	100599025	867	*	12	4.13341e-51	1.90734e-06	0.000178682	1.00866e-09	-0.102616	-0.000505382	snoU13, Y_RNA, SCARNA16, U1, SNORD112, SNORA63, SNORD46, SNORA2, SNORD81, U3, SNORA51, TRMT13, SNORA25, SNORA58, CKS1B, SCARNA20, SNORA67, U6, SNORA70, SNORA77, SNORA26, SNORA72, U8, SCARNA11, SNORA31, SASS6, SNORA42, SNORA40, SNORD64, ACA64, SNORD78, snoU109, SNORD60, SNORD116
1472	chr6	150244020	150245071	1052	*	10	2.07661e-56	4.06768e-09	0.000347442	1.01021e-09	-0.15715	0.0129723	SNORD28, RAET1G, SNORA20
[truncated: 1,780 more rows]

## Sheet: DMR QP deconv asthma NG
	seqnames	start	end	width	strand	no.cpgs	min_smoothed_fdr	Stouffer	HMFDR	Fisher	maxdiff	meandiff	overlapping.genes
[truncated: 707 more rows]

[truncated: 2 more sheets: DMR QP deconv COPD AM, DMR QP deconv COPD NG]
