# Supplementary material for: Exploration of the sputum methylome and omics deconvolution by quadratic programming in molecular profiling of asthma and COPD: the road to sputum omics 2.0
Source: Respir Res. 2020 Oct 19;21:274. doi: 10.1186/s12931-020-01544-4 (PMC7574293; doi:10.1186/s12931-020-01544-4)
Supplement: Supplementary file 5 — Additional file 5. Results of gene ontology enrichment analyses of the gene expression data. [file 12931_2020_1544_MOESM5_ESM.xlsx]

## Sheet: mixed cells asthma
	ONTOLOGY	ID	Description	GeneRatio	BgRatio	pvalue	p.adjust	qvalue	geneID	Count
GO:0002385	BP	GO:0002385	mucosal immune response	5/77	22/13903	1.11758e-07	0.000171381	0.000154161	BPIFB1/FFAR3/DEFA3/PIGR/FFAR2	5
GO:0002251	BP	GO:0002251	organ or tissue specific immune response	5/77	25/13903	2.22573e-07	0.000171381	0.000154161	BPIFB1/FFAR3/DEFA3/PIGR/FFAR2	5
GO:0002718	BP	GO:0002718	regulation of cytokine production involved in immune response	6/77	78/13903	4.43272e-06	0.00227546	0.00204683	CLC/FFAR3/SEMA7A/IL18R1/IL1R1/FFAR2	6
GO:0002720	BP	GO:0002720	positive regulation of cytokine production involved in immune response	5/77	51/13903	8.79582e-06	0.00272471	0.00245093	FFAR3/SEMA7A/IL18R1/IL1R1/FFAR2	5
GO:0060326	BP	GO:0060326	cell chemotaxis	9/77	257/13903	1.18095e-05	0.00272471	0.00245093	CCL26/CCR3/CCL17/ADAM8/TNFSF14/VEGFA/CXCR1/FFAR2/CXCR2	9
GO:0002367	BP	GO:0002367	cytokine production involved in immune response	6/77	93/13903	1.23187e-05	0.00272471	0.00245093	CLC/FFAR3/SEMA7A/IL18R1/IL1R1/FFAR2	6
GO:0030595	BP	GO:0030595	leukocyte chemotaxis	8/77	196/13903	1.2385e-05	0.00272471	0.00245093	CCL26/CCL17/ADAM8/TNFSF14/VEGFA/CXCR1/FFAR2/CXCR2	8
GO:0032103	BP	GO:0032103	positive regulation of response to external stimulus	9/77	271/13903	1.80228e-05	0.00318884	0.00286843	FFAR3/CCL26/BMP6/IL1RL1/ADAM8/TNFSF14/VEGFA/FFAR2/CXCR2	9
GO:0042110	BP	GO:0042110	T cell activation	11/77	420/13903	1.86361e-05	0.00318884	0.00286843	CLC/PRR7/ZBTB16/IL18R1/TREML2/CLEC4G/RHOH/CD24/ADAM8/TNFSF14/ADORA2A	11
GO:0043114	BP	GO:0043114	regulation of vascular permeability	4/77	31/13903	2.44276e-05	0.00376185	0.00338387	BMP6/ADORA2A/VEGFA/CXCR2	4
GO:1990266	BP	GO:1990266	neutrophil migration	6/77	107/13903	2.74719e-05	0.00384606	0.00345961	CCL26/CCL17/IL1R1/ADAM8/CXCR1/CXCR2	6
GO:0043312	BP	GO:0043312	neutrophil degranulation	11/77	459/13903	4.21275e-05	0.00529473	0.00476272	RAB44/SERPINB3/SLPI/ADAM8/S100P/PIGR/LRG1/CXCR1/MMP25/CXCR2/HP	11
GO:0002283	BP	GO:0002283	neutrophil activation involved in immune response	11/77	462/13903	4.46958e-05	0.00529473	0.00476272	RAB44/SERPINB3/SLPI/ADAM8/S100P/PIGR/LRG1/CXCR1/MMP25/CXCR2/HP	11
GO:0042119	BP	GO:0042119	neutrophil activation	11/77	472/13903	5.42578e-05	0.00541814	0.00487374	RAB44/SERPINB3/SLPI/ADAM8/S100P/PIGR/LRG1/CXCR1/MMP25/CXCR2/HP	11
GO:0002446	BP	GO:0002446	neutrophil mediated immunity	11/77	473/13903	5.53043e-05	0.00541814	0.00487374	RAB44/SERPINB3/SLPI/ADAM8/S100P/PIGR/LRG1/CXCR1/MMP25/CXCR2/HP	11
GO:0036230	BP	GO:0036230	granulocyte activation	11/77	477/13903	5.96665e-05	0.00541814	0.00487374	RAB44/SERPINB3/SLPI/ADAM8/S100P/PIGR/LRG1/CXCR1/MMP25/CXCR2/HP	11
GO:0002700	BP	GO:0002700	regulation of production of molecular mediator of immune response	6/77	125/13903	6.59056e-05	0.00541814	0.00487374	CLC/FFAR3/SEMA7A/IL18R1/IL1R1/FFAR2	6
GO:0097530	BP	GO:0097530	granulocyte migration	6/77	126/13903	6.88991e-05	0.00541814	0.00487374	CCL26/CCL17/IL1R1/ADAM8/CXCR1/CXCR2	6
GO:0097529	BP	GO:0097529	myeloid leukocyte migration	7/77	184/13903	6.98693e-05	0.00541814	0.00487374	CCL26/CCL17/IL1R1/ADAM8/VEGFA/CXCR1/CXCR2	7
GO:0070098	BP	GO:0070098	chemokine-mediated signaling pathway	5/77	78/13903	7.03655e-05	0.00541814	0.00487374	CCL26/CCR3/CCL17/CXCR1/CXCR2	5
GO:0001938	BP	GO:0001938	positive regulation of endothelial cell proliferation	5/77	79/13903	7.47972e-05	0.00548513	0.00493399	CCL26/CCR3/BMP6/VEGFA/LRG1	5
GO:0002526	BP	GO:0002526	acute inflammatory response	6/77	134/13903	9.69646e-05	0.00617701	0.00555636	FFAR3/ADAM8/FFAR2/CXCR2/HPR/HP	6
GO:0010951	BP	GO:0010951	negative regulation of endopeptidase activity	7/77	194/13903	9.74203e-05	0.00617701	0.00555636	SERPINB3/SLPI/TNFSF14/ADORA2A/VEGFA/WFDC2/PI3	7
GO:1990868	BP	GO:1990868	response to chemokine	5/77	84/13903	0.000100276	0.00617701	0.00555636	CCL26/CCR3/CCL17/CXCR1/CXCR2	5
GO:1990869	BP	GO:1990869	cellular response to chemokine	5/77	84/13903	0.000100276	0.00617701	0.00555636	CCL26/CCR3/CCL17/CXCR1/CXCR2	5
GO:0010466	BP	GO:0010466	negative regulation of peptidase activity	7/77	200/13903	0.000117817	0.00675766	0.00607866	SERPINB3/SLPI/TNFSF14/ADORA2A/VEGFA/WFDC2/PI3	7
GO:0002702	BP	GO:0002702	positive regulation of production of molecular mediator of immune response	5/77	87/13903	0.000118478	0.00675766	0.00607866	FFAR3/SEMA7A/IL18R1/IL1R1/FFAR2	5
GO:0045861	BP	GO:0045861	negative regulation of proteolysis	8/77	292/13903	0.000206156	0.0109792	0.00987599	IL1R2/SERPINB3/SLPI/TNFSF14/ADORA2A/VEGFA/WFDC2/PI3	8
GO:0051346	BP	GO:0051346	negative regulation of hydrolase activity	9/77	372/13903	0.00020675	0.0109792	0.00987599	RHOH/SERPINB3/SLPI/TNFSF14/ADORA2A/VEGFA/ANGPTL4/WFDC2/PI3	9
GO:0048247	BP	GO:0048247	lymphocyte chemotaxis	4/77	55/13903	0.000239438	0.0122912	0.0110562	CCL26/CCL17/ADAM8/TNFSF14	4
GO:0001936	BP	GO:0001936	regulation of endothelial cell proliferation	5/77	102/13903	0.000250389	0.0124387	0.0111889	CCL26/CCR3/BMP6/VEGFA/LRG1	5
GO:0050900	BP	GO:0050900	leukocyte migration	9/77	390/13903	0.000293385	0.0141191	0.0127005	CCL26/CCL17/IL1R1/ADAM8/TNFSF14/VEGFA/CXCR1/FFAR2/CXCR2	9
GO:0002675	BP	GO:0002675	positive regulation of acute inflammatory response	3/77	26/13903	0.000387469	0.0175501	0.0157867	FFAR3/ADAM8/FFAR2	3
GO:0002825	BP	GO:0002825	regulation of T-helper 1 type immune response	3/77	26/13903	0.000387469	0.0175501	0.0157867	IL18R1/IL1R1/IL1RL1	3
GO:0001935	BP	GO:0001935	endothelial cell proliferation	5/77	114/13903	0.000419144	0.0183768	0.0165303	CCL26/CCR3/BMP6/VEGFA/LRG1	5
GO:0002709	BP	GO:0002709	regulation of T cell mediated immunity	4/77	64/13903	0.000429588	0.0183768	0.0165303	CLC/IL18R1/CLEC4G/IL1R1	4
GO:1902624	BP	GO:1902624	positive regulation of neutrophil migration	3/77	28/13903	0.00048434	0.020159	0.0181335	IL1R1/ADAM8/CXCR2	3
GO:0002687	BP	GO:0002687	positive regulation of leukocyte migration	5/77	119/13903	0.000510383	0.0202108	0.0181801	IL1R1/ADAM8/TNFSF14/VEGFA/CXCR2	5
GO:0002440	BP	GO:0002440	production of molecular mediator of immune response	6/77	183/13903	0.000523782	0.0202108	0.0181801	CLC/FFAR3/SEMA7A/IL18R1/IL1R1/FFAR2	6
GO:0050727	BP	GO:0050727	regulation of inflammatory response	8/77	336/13903	0.000528249	0.0202108	0.0181801	IL1R2/FFAR3/SEMA7A/IL1R1/IL1RL1/ADAM8/ADORA2A/FFAR2	8
GO:0002724	BP	GO:0002724	regulation of T cell cytokine production	3/77	29/13903	0.00053808	0.0202108	0.0181801	CLC/IL18R1/IL1R1	3
GO:0052548	BP	GO:0052548	regulation of endopeptidase activity	8/77	342/13903	0.000593542	0.0217632	0.0195765	PRR7/SERPINB3/SLPI/TNFSF14/ADORA2A/VEGFA/WFDC2/PI3	8
GO:0022407	BP	GO:0022407	regulation of cell-cell adhesion	8/77	355/13903	0.000757562	0.0271313	0.0244052	ZBTB16/CLEC4G/BMP6/CD24/ADAM8/TNFSF14/ADORA2A/VEGFA	8
GO:1902622	BP	GO:1902622	regulation of neutrophil migration	3/77	33/13903	0.000790758	0.0276765	0.0248956	IL1R1/ADAM8/CXCR2	3
GO:0002822	BP	GO:0002822	regulation of adaptive immune response based on somatic recombination of immune receptors built from immunoglobulin superfamily domains	5/77	132/13903	0.000817514	0.0279771	0.025166	CLC/IL18R1/CLEC4G/IL1R1/IL1RL1	5
GO:0052547	BP	GO:0052547	regulation of peptidase activity	8/77	363/13903	0.000875476	0.0293094	0.0263644	PRR7/SERPINB3/SLPI/TNFSF14/ADORA2A/VEGFA/WFDC2/PI3	8
GO:0050863	BP	GO:0050863	regulation of T cell activation	7/77	287/13903	0.00103981	0.0336171	0.0302393	CLC/ZBTB16/CLEC4G/CD24/ADAM8/TNFSF14/ADORA2A	7
GO:0019730	BP	GO:0019730	antimicrobial humoral response	4/77	81/13903	0.00104781	0.0336171	0.0302393	BPIFB1/SLPI/DEFA3/PI3	4
GO:0002369	BP	GO:0002369	T cell cytokine production	3/77	37/13903	0.00110838	0.0348347	0.0313345	CLC/IL18R1/IL1R1	3
GO:0045766	BP	GO:0045766	positive regulation of angiogenesis	5/77	144/13903	0.00120756	0.0371928	0.0334557	CCR3/VEGFA/ANGPTL4/LRG1/CXCR2	5
GO:0002819	BP	GO:0002819	regulation of adaptive immune response	5/77	146/13903	0.00128399	0.0387715	0.0348758	CLC/IL18R1/CLEC4G/IL1R1/IL1RL1	5
GO:0006898	BP	GO:0006898	receptor-mediated endocytosis	6/77	219/13903	0.00133344	0.0394904	0.0355224	RAMP1/VEGFA/CXCR1/CXCR2/HPR/HP	6
GO:0042088	BP	GO:0042088	T-helper 1 type immune response	3/77	41/13903	0.00149667	0.0428679	0.0385606	IL18R1/IL1R1/IL1RL1	3
GO:0001525	BP	GO:0001525	angiogenesis	8/77	396/13903	0.00152762	0.0428679	0.0385606	CCR3/RAMP1/ADAM8/VEGFA/ANGPTL4/LRG1/PROK2/CXCR2	8
GO:0002227	BP	GO:0002227	innate immune response in mucosa	2/77	11/13903	0.0016122	0.0428679	0.0385606	BPIFB1/DEFA3	2
GO:0002523	BP	GO:0002523	leukocyte migration involved in inflammatory response	2/77	11/13903	0.0016122	0.0428679	0.0385606	ADAM8/FFAR2	2
GO:0072672	BP	GO:0072672	neutrophil extravasation	2/77	11/13903	0.0016122	0.0428679	0.0385606	IL1R1/ADAM8	2
GO:0031623	BP	GO:0031623	receptor internalization	4/77	91/13903	0.00161451	0.0428679	0.0385606	RAMP1/VEGFA/CXCR1/CXCR2	4
GO:0050679	BP	GO:0050679	positive regulation of epithelial cell proliferation	5/77	155/13903	0.00167297	0.0436672	0.0392796	CCL26/CCR3/BMP6/VEGFA/LRG1	5
GO:0030593	BP	GO:0030593	neutrophil chemotaxis	4/77	93/13903	0.00174912	0.0448942	0.0403833	CCL26/CCL17/CXCR1/CXCR2	4
GO:0045765	BP	GO:0045765	regulation of angiogenesis	6/77	235/13903	0.00190788	0.0475571	0.0427787	CCR3/VEGFA/ANGPTL4/LRG1/PROK2/CXCR2	6
GO:0008015	BP	GO:0008015	blood circulation	8/77	412/13903	0.00195943	0.0475571	0.0427787	CPA3/FFAR3/CACNG6/BMP6/ADORA2A/VEGFA/NFE2/CXCR2	8
GO:0002456	BP	GO:0002456	T cell mediated immunity	4/77	96/13903	0.00196539	0.0475571	0.0427787	CLC/IL18R1/CLEC4G/IL1R1	4
GO:1904018	BP	GO:1904018	positive regulation of vasculature development	5/77	161/13903	0.0019764	0.0475571	0.0427787	CCR3/VEGFA/ANGPTL4/LRG1/CXCR2	5
GO:0072676	BP	GO:0072676	lymphocyte migration	4/77	98/13903	0.00211944	0.0502143	0.0451689	CCL26/CCL17/ADAM8/TNFSF14	4
GO:0003013	BP	GO:0003013	circulatory system process	8/77	419/13903	0.00217635	0.0507815	0.0456791	CPA3/FFAR3/CACNG6/BMP6/ADORA2A/VEGFA/NFE2/CXCR2	8
GO:0014061	BP	GO:0014061	regulation of norepinephrine secretion	2/77	13/13903	0.00227004	0.052177	0.0469344	FFAR3/ADORA2A	2
GO:0006968	BP	GO:0006968	cellular defense response	3/77	48/13903	0.00236189	0.0534899	0.0481153	CCR3/ADORA2A/CXCR2	3
GO:0030335	BP	GO:0030335	positive regulation of cell migration	8/77	429/13903	0.00251867	0.0562138	0.0505655	CCL26/SEMA7A/SERPINB3/IL1R1/ADAM8/TNFSF14/VEGFA/CXCR2	8
GO:0048243	BP	GO:0048243	norepinephrine secretion	2/77	14/13903	0.0026389	0.056796	0.0510892	FFAR3/ADORA2A	2
GO:2000047	BP	GO:2000047	regulation of cell-cell adhesion mediated by cadherin	2/77	14/13903	0.0026389	0.056796	0.0510892	BMP6/VEGFA	2
GO:0032722	BP	GO:0032722	positive regulation of chemokine production	3/77	50/13903	0.0026554	0.056796	0.0510892	FFAR3/IL1RL1/FFAR2	3
GO:0002685	BP	GO:0002685	regulation of leukocyte migration	5/77	174/13903	0.00276956	0.0584264	0.0525558	IL1R1/ADAM8/TNFSF14/VEGFA/CXCR2	5
GO:0032332	BP	GO:0032332	positive regulation of chondrocyte differentiation	2/77	15/13903	0.00303398	0.0627156	0.056414	ZBTB16/BMP6	2
GO:0050920	BP	GO:0050920	regulation of chemotaxis	5/77	178/13903	0.00305433	0.0627156	0.056414	CCL26/SEMA7A/TNFSF14/VEGFA/CXCR2	5
GO:0071621	BP	GO:0071621	granulocyte chemotaxis	4/77	109/13903	0.0031182	0.0630609	0.0567247	CCL26/CCL17/CXCR1/CXCR2	4
GO:2000147	BP	GO:2000147	positive regulation of cell motility	8/77	445/13903	0.00315305	0.0630609	0.0567247	CCL26/SEMA7A/SERPINB3/IL1R1/ADAM8/TNFSF14/VEGFA/CXCR2	8
GO:1901342	BP	GO:1901342	regulation of vasculature development	6/77	261/13903	0.00321908	0.0635562	0.0571701	CCR3/VEGFA/ANGPTL4/LRG1/PROK2/CXCR2	6
GO:0002694	BP	GO:0002694	regulation of leukocyte activation	8/77	449/13903	0.00332962	0.0649066	0.0583849	CLC/ZBTB16/CLEC4G/CD24/IL1RL1/ADAM8/TNFSF14/ADORA2A	8
GO:0002693	BP	GO:0002693	positive regulation of cellular extravasation	2/77	16/13903	0.003455	0.0665087	0.059826	IL1R1/ADAM8	2
GO:0002697	BP	GO:0002697	regulation of immune effector process	7/77	357/13903	0.00357498	0.0679688	0.0611394	CLC/FFAR3/SEMA7A/IL18R1/CLEC4G/IL1R1/FFAR2	7
GO:0051272	BP	GO:0051272	positive regulation of cellular component movement	8/77	456/13903	0.00365712	0.0686825	0.0617814	CCL26/SEMA7A/SERPINB3/IL1R1/ADAM8/TNFSF14/VEGFA/CXCR2	8
GO:1903037	BP	GO:1903037	regulation of leukocyte cell-cell adhesion	6/77	271/13903	0.0038707	0.0706889	0.0635862	ZBTB16/CLEC4G/CD24/ADAM8/TNFSF14/ADORA2A	6
GO:0032634	BP	GO:0032634	interleukin-5 production	2/77	17/13903	0.00390166	0.0706889	0.0635862	IL5RA/IL1RL1	2
GO:0032674	BP	GO:0032674	regulation of interleukin-5 production	2/77	17/13903	0.00390166	0.0706889	0.0635862	IL5RA/IL1RL1	2
GO:0048514	BP	GO:0048514	blood vessel morphogenesis	8/77	466/13903	0.00416785	0.0745928	0.0670978	CCR3/RAMP1/ADAM8/VEGFA/ANGPTL4/LRG1/PROK2/CXCR2	8
GO:0072678	BP	GO:0072678	T cell migration	3/77	59/13903	0.00425024	0.0745928	0.0670978	CCL26/ADAM8/TNFSF14	3
GO:0002250	BP	GO:0002250	adaptive immune response	7/77	370/13903	0.0043467	0.0745928	0.0670978	CLC/BTNL8/PRR7/IL18R1/CLEC4G/IL1R1/IL1RL1	7
GO:0015874	BP	GO:0015874	norepinephrine transport	2/77	18/13903	0.00437367	0.0745928	0.0670978	FFAR3/ADORA2A	2
GO:0035743	BP	GO:0035743	CD4-positive, alpha-beta T cell cytokine production	2/77	18/13903	0.00437367	0.0745928	0.0670978	IL18R1/IL1R1	2
GO:0002699	BP	GO:0002699	positive regulation of immune effector process	5/77	194/13903	0.00440776	0.0745928	0.0670978	FFAR3/SEMA7A/IL18R1/IL1R1/FFAR2	5
GO:0050921	BP	GO:0050921	positive regulation of chemotaxis	4/77	121/13903	0.00453029	0.0754609	0.0678787	CCL26/TNFSF14/VEGFA/CXCR2	4
GO:0040017	BP	GO:0040017	positive regulation of locomotion	8/77	473/13903	0.00455705	0.0754609	0.0678787	CCL26/SEMA7A/SERPINB3/IL1R1/ADAM8/TNFSF14/VEGFA/CXCR2	8
GO:0050729	BP	GO:0050729	positive regulation of inflammatory response	4/77	123/13903	0.00480132	0.0786599	0.0707562	FFAR3/IL1RL1/ADAM8/FFAR2	4
GO:0002726	BP	GO:0002726	positive regulation of T cell cytokine production	2/77	19/13903	0.00487075	0.0789575	0.071024	IL18R1/IL1R1	2
GO:0051249	BP	GO:0051249	regulation of lymphocyte activation	7/77	379/13903	0.00495086	0.0794201	0.0714401	CLC/ZBTB16/CLEC4G/CD24/ADAM8/TNFSF14/ADORA2A	7
GO:0050865	BP	GO:0050865	regulation of cell activation	8/77	481/13903	0.00503563	0.0799471	0.0719141	CLC/ZBTB16/CLEC4G/CD24/IL1RL1/ADAM8/TNFSF14/ADORA2A	8
GO:0002827	BP	GO:0002827	positive regulation of T-helper 1 type immune response	2/77	20/13903	0.00539262	0.0838851	0.0754565	IL18R1/IL1R1	2
GO:1903392	BP	GO:1903392	negative regulation of adherens junction organization	2/77	20/13903	0.00539262	0.0838851	0.0754565	BMP6/VEGFA	2
GO:0035588	BP	GO:0035588	G protein-coupled purinergic receptor signaling pathway	2/77	21/13903	0.00593898	0.0914602	0.0822705	P2RY14/ADORA2A	2
GO:0002706	BP	GO:0002706	regulation of lymphocyte mediated immunity	4/77	132/13903	0.00615617	0.0929461	0.083607	CLC/IL18R1/CLEC4G/IL1R1	4
GO:0003018	BP	GO:0003018	vascular process in circulatory system	4/77	132/13903	0.00615617	0.0929461	0.083607	BMP6/ADORA2A/VEGFA/CXCR2	4
GO:0072677	BP	GO:0072677	eosinophil migration	2/77	22/13903	0.00650956	0.0971162	0.0873581	CCL26/ADAM8	2
GO:0032642	BP	GO:0032642	regulation of chemokine production	3/77	69/13903	0.00658486	0.0971162	0.0873581	FFAR3/IL1RL1/FFAR2	3
GO:0007159	BP	GO:0007159	leukocyte cell-cell adhesion	6/77	303/13903	0.00662156	0.0971162	0.0873581	ZBTB16/CLEC4G/CD24/ADAM8/TNFSF14/ADORA2A	6
GO:0009897	CC	GO:0009897	external side of plasma membrane	11/78	275/14532	2.31012e-07	3.28037e-05	2.991e-05	BTNL8/IL5RA/SEMA7A/CCR3/CD69/CD24/IL1R1/IL1RL1/IL3RA/CXCR1/CXCR2	11
GO:0098552	CC	GO:0098552	side of membrane	12/78	454/14532	5.00308e-06	0.000355219	0.000323884	BTNL8/IL5RA/SEMA7A/CCR3/CD69/CD24/IL1R1/IL1RL1/IL3RA/CXCR1/TGM3/CXCR2	12
GO:0042581	CC	GO:0042581	specific granule	6/78	152/14532	0.000163888	0.00775736	0.00707305	RAB44/SLPI/ADAM8/LRG1/MMP25/HP	6
GO:0034774	CC	GO:0034774	secretory granule lumen	7/78	288/14532	0.000887196	0.0251112	0.022896	SERPINB3/SLPI/DEFA3/S100P/VEGFA/LRG1/HP	7
GO:0031012	CC	GO:0031012	extracellular matrix	8/78	379/14532	0.00094879	0.0251112	0.022896	CLC/CPA3/TPSAB1/SEMA7A/SLPI/VEGFA/MMP25/PI3	8
GO:0060205	CC	GO:0060205	cytoplasmic vesicle lumen	7/78	304/14532	0.00121463	0.0251112	0.022896	SERPINB3/SLPI/DEFA3/S100P/VEGFA/LRG1/HP	7
GO:0031983	CC	GO:0031983	vesicle lumen	7/78	305/14532	0.00123788	0.0251112	0.022896	SERPINB3/SLPI/DEFA3/S100P/VEGFA/LRG1/HP	7
GO:0030667	CC	GO:0030667	secretory granule membrane	6/78	271/14532	0.00332822	0.0557655	0.0508463	RAB44/ADAM8/PIGR/CXCR1/MMP25/CXCR2	6
GO:0035580	CC	GO:0035580	specific granule lumen	3/78	57/14532	0.00353444	0.0557655	0.0508463	SLPI/LRG1/HP	3
GO:0031225	CC	GO:0031225	anchored component of membrane	4/78	122/14532	0.00418052	0.0593634	0.0541268	SEMA7A/CD24/MMP25/PSCA	4
GO:0005766	CC	GO:0005766	primary lysosome	4/78	146/14532	0.00785079	0.092901	0.0847058	RAB44/SERPINB3/DEFA3/PIGR	4
GO:0042582	CC	GO:0042582	azurophil granule	4/78	146/14532	0.00785079	0.092901	0.0847058	RAB44/SERPINB3/DEFA3/PIGR	4
GO:0004896	MF	GO:0004896	cytokine receptor activity	9/77	86/13902	9.90293e-10	1.80233e-07	1.4698e-07	IL1R2/IL5RA/CCR3/IL18R1/IL1R1/IL1RL1/IL3RA/CXCR1/CXCR2	9
GO:0019955	MF	GO:0019955	cytokine binding	9/77	112/13902	1.05472e-08	9.59799e-07	7.82716e-07	IL1R2/IL5RA/CCR3/IL18R1/IL1R1/IL1RL1/IL3RA/CXCR1/CXCR2	9
GO:0005125	MF	GO:0005125	cytokine activity	7/77	174/13902	4.90711e-05	0.00297698	0.00242773	VSTM1/CCL26/CCL17/BMP6/TNFSF14/VEGFA/CMTM2	7
GO:0016493	MF	GO:0016493	C-C chemokine receptor activity	3/77	22/13902	0.000233236	0.00790675	0.00644796	CCR3/CXCR1/CXCR2	3
GO:0019957	MF	GO:0019957	C-C chemokine binding	3/77	22/13902	0.000233236	0.00790675	0.00644796	CCR3/CXCR1/CXCR2	3
GO:0001637	MF	GO:0001637	G protein-coupled chemoattractant receptor activity	3/77	24/13902	0.000304106	0.00790675	0.00644796	CCR3/CXCR1/CXCR2	3
GO:0004950	MF	GO:0004950	chemokine receptor activity	3/77	24/13902	0.000304106	0.00790675	0.00644796	CCR3/CXCR1/CXCR2	3
GO:0070011	MF	GO:0070011	peptidase activity, acting on L-amino acid peptides	10/77	490/13902	0.000355899	0.00809669	0.00660286	CLC/GGT5/CPA3/TPSAB1/TPSD1/ADAM8/ASPRV1/MMP25/HPR/HP	10
GO:0019956	MF	GO:0019956	chemokine binding	3/77	30/13902	0.000595616	0.0107903	0.00879952	CCR3/CXCR1/CXCR2	3
GO:0004867	MF	GO:0004867	serine-type endopeptidase inhibitor activity	4/77	70/13902	0.000604741	0.0107903	0.00879952	SERPINB3/SLPI/WFDC2/PI3	4
GO:0004175	MF	GO:0004175	endopeptidase activity	8/77	348/13902	0.000665541	0.0107903	0.00879952	CLC/TPSAB1/TPSD1/ADAM8/ASPRV1/MMP25/HPR/HP	8
GO:0004252	MF	GO:0004252	serine-type endopeptidase activity	5/77	130/13902	0.000763287	0.0107903	0.00879952	TPSAB1/TPSD1/ADAM8/HPR/HP	5
GO:0004866	MF	GO:0004866	endopeptidase inhibitor activity	5/77	132/13902	0.000817776	0.0107903	0.00879952	SERPINB3/SLPI/TNFSF14/WFDC2/PI3	5
GO:0048018	MF	GO:0048018	receptor ligand activity	8/77	360/13902	0.000830025	0.0107903	0.00879952	VSTM1/CCL26/SEMA7A/CCL17/BMP6/TNFSF14/VEGFA/CMTM2	8
GO:0030414	MF	GO:0030414	peptidase inhibitor activity	5/77	135/13902	0.00090489	0.0109793	0.00895365	SERPINB3/SLPI/TNFSF14/WFDC2/PI3	5
GO:0061135	MF	GO:0061135	endopeptidase regulator activity	5/77	138/13902	0.000998742	0.0113607	0.00926464	SERPINB3/SLPI/TNFSF14/WFDC2/PI3	5
GO:0030545	MF	GO:0030545	receptor regulator activity	8/77	385/13902	0.00127811	0.0125684	0.0102495	VSTM1/CCL26/SEMA7A/CCL17/BMP6/TNFSF14/VEGFA/CMTM2	8
GO:0008236	MF	GO:0008236	serine-type peptidase activity	5/77	147/13902	0.00132394	0.0125684	0.0102495	TPSAB1/TPSD1/ADAM8/HPR/HP	5
GO:0004869	MF	GO:0004869	cysteine-type endopeptidase inhibitor activity	3/77	40/13902	0.00139296	0.0125684	0.0102495	SERPINB3/TNFSF14/WFDC2	3
GO:0017171	MF	GO:0017171	serine hydrolase activity	5/77	150/13902	0.00144798	0.0125684	0.0102495	TPSAB1/TPSD1/ADAM8/HPR/HP	5
GO:0004857	MF	GO:0004857	enzyme inhibitor activity	7/77	304/13902	0.0014502	0.0125684	0.0102495	RHOH/SERPINB3/SLPI/TNFSF14/ANGPTL4/WFDC2/PI3	7
GO:0008528	MF	GO:0008528	G protein-coupled peptide receptor activity	4/77	93/13902	0.00174958	0.0144738	0.0118034	CCR3/RAMP1/CXCR1/CXCR2	4
GO:0005126	MF	GO:0005126	cytokine receptor binding	6/77	237/13902	0.00199182	0.0154847	0.0126278	CCL26/CCL17/BMP6/TNFSF14/VEGFA/LRG1	6
GO:0001653	MF	GO:0001653	peptide receptor activity	4/77	97/13902	0.00204194	0.0154847	0.0126278	CCR3/RAMP1/CXCR1/CXCR2	4
GO:0005161	MF	GO:0005161	platelet-derived growth factor receptor binding	2/77	13/13902	0.00227036	0.0165282	0.0134788	IL1R1/VEGFA	2
GO:0061134	MF	GO:0061134	peptidase regulator activity	5/77	168/13902	0.00237998	0.0166599	0.0135861	SERPINB3/SLPI/TNFSF14/WFDC2/PI3	5
GO:0004930	MF	GO:0004930	G protein-coupled receptor activity	8/77	437/13902	0.00282314	0.01903	0.015519	P2RY14/FFAR3/CCR3/RAMP1/ADORA2A/CXCR1/FFAR2/CXCR2	8
GO:0016755	MF	GO:0016755	transferase activity, transferring amino-acyl groups	2/77	15/13902	0.00303441	0.0197236	0.0160846	GGT5/TGM3	2
GO:0035586	MF	GO:0035586	purinergic receptor activity	2/77	23/13902	0.00710506	0.0445904	0.0363635	P2RY14/ADORA2A	2
GO:0048020	MF	GO:0048020	CCR chemokine receptor binding	2/77	34/13902	0.0151487	0.0919021	0.0749462	CCL26/CCL17	2

## Sheet: mixed cells COPD
	ONTOLOGY	ID	Description	GeneRatio	BgRatio	pvalue	p.adjust	qvalue	geneID	Count
GO:0036230	BP	GO:0036230	granulocyte activation	65/639	477/13903	2.00345e-15	9.47029e-12	7.64262e-12	CD55/ITGAX/LPCAT1/KMT2E/PADI2/LTF/SLC2A3/TLR2/SIRPB1/CYSTM1/CD93/CTSC/SLC15A4/NBEAL2/FCAR/CLEC5A/S100P/MGAM/SLPI/HPSE/CKAP4/ATP8B4/DEFA4/TNFRSF1B/CXCL8/CXCL1/QPCT/CEACAM3/FPR2/ADAM8/LILRA2/LILRA3/CXCR1/TCN1/LRG1/CDA/GPR84/ARG1/TRPM2/MMP25/PLAU/CLEC4D/S100A12/HSPA6/ANXA3/AMPD3/ENPP3/SIGLEC5/MMP9/CEACAM1/ORM1/CXCR2/IL18RAP/TNFAIP6/DNASE1L3/CAMP/RAB3D/ORM2/SELL/RAB44/PGLYRP1/FCN1/RAB37/CHI3L1/PPBP	65
GO:0042119	BP	GO:0042119	neutrophil activation	64/639	472/13903	4.26522e-15	1.00808e-11	8.13534e-12	CD55/ITGAX/LPCAT1/KMT2E/PADI2/LTF/SLC2A3/TLR2/SIRPB1/CYSTM1/CD93/CTSC/SLC15A4/NBEAL2/FCAR/CLEC5A/S100P/MGAM/SLPI/HPSE/CKAP4/ATP8B4/DEFA4/TNFRSF1B/CXCL8/CXCL1/QPCT/CEACAM3/FPR2/ADAM8/LILRA2/LILRA3/CXCR1/TCN1/LRG1/CDA/GPR84/ARG1/TRPM2/MMP25/PLAU/CLEC4D/S100A12/HSPA6/ANXA3/AMPD3/SIGLEC5/MMP9/CEACAM1/ORM1/CXCR2/IL18RAP/TNFAIP6/DNASE1L3/CAMP/RAB3D/ORM2/SELL/RAB44/PGLYRP1/FCN1/RAB37/CHI3L1/PPBP	64
GO:0050727	BP	GO:0050727	regulation of inflammatory response	52/639	336/13903	8.61786e-15	1.35789e-11	1.09583e-11	IL1R1/BCL6/CD55/LDLR/CST7/TLR2/TLR7/FABP4/CTSC/SPHK1/ADORA2A/IL1R2/TNFRSF1B/MDK/USP18/CCL1/PER1/PDE2A/C2/NLRP6/TNIP1/FPR2/ADAM8/CCR7/FFAR4/IL10/GHRL/LILRA5/SERPING1/NR1D1/NUPR1/BIRC3/S100A12/ZC3H12A/TNFAIP3/ENPP3/MMP9/NLRP3/OSM/IL2RA/FFAR3/TNFAIP6/IDO1/DNASE1L3/SIGLEC10/LRRK2/FFAR2/C8B/PGLYRP1/SEMA7A/PTGS2/IL1RL1	52
GO:0002283	BP	GO:0002283	neutrophil activation involved in immune response	61/639	462/13903	6.64892e-14	7.85737e-11	6.34097e-11	CD55/ITGAX/LPCAT1/PADI2/LTF/SLC2A3/TLR2/SIRPB1/CYSTM1/CD93/CTSC/SLC15A4/NBEAL2/FCAR/CLEC5A/S100P/MGAM/SLPI/HPSE/CKAP4/ATP8B4/DEFA4/TNFRSF1B/CXCL1/QPCT/CEACAM3/FPR2/ADAM8/LILRA2/LILRA3/CXCR1/TCN1/LRG1/CDA/GPR84/ARG1/TRPM2/MMP25/PLAU/CLEC4D/S100A12/HSPA6/ANXA3/AMPD3/SIGLEC5/MMP9/CEACAM1/ORM1/CXCR2/TNFAIP6/DNASE1L3/CAMP/RAB3D/ORM2/SELL/RAB44/PGLYRP1/FCN1/RAB37/CHI3L1/PPBP	61
GO:0002446	BP	GO:0002446	neutrophil mediated immunity	61/639	473/13903	1.92685e-13	1.82164e-10	1.47008e-10	CD55/ITGAX/LPCAT1/KMT2E/PADI2/LTF/SLC2A3/TLR2/SIRPB1/CYSTM1/CD93/CTSC/SLC15A4/NBEAL2/FCAR/CLEC5A/S100P/MGAM/SLPI/HPSE/CKAP4/ATP8B4/DEFA4/TNFRSF1B/CXCL1/QPCT/CEACAM3/FPR2/ADAM8/LILRA3/CXCR1/TCN1/LRG1/CDA/GPR84/ARG1/TRPM2/MMP25/PLAU/CLEC4D/S100A12/HSPA6/ANXA3/AMPD3/SIGLEC5/MMP9/CEACAM1/ORM1/CXCR2/TNFAIP6/DNASE1L3/CAMP/RAB3D/ORM2/SELL/RAB44/PGLYRP1/FCN1/RAB37/CHI3L1/PPBP	61
GO:0043312	BP	GO:0043312	neutrophil degranulation	59/639	459/13903	5.67859e-13	4.47378e-10	3.61039e-10	CD55/ITGAX/LPCAT1/PADI2/LTF/SLC2A3/TLR2/SIRPB1/CYSTM1/CD93/CTSC/SLC15A4/NBEAL2/FCAR/CLEC5A/S100P/MGAM/SLPI/HPSE/CKAP4/ATP8B4/DEFA4/TNFRSF1B/CXCL1/QPCT/CEACAM3/FPR2/ADAM8/LILRA3/CXCR1/TCN1/LRG1/CDA/GPR84/ARG1/TRPM2/MMP25/PLAU/CLEC4D/S100A12/HSPA6/ANXA3/AMPD3/SIGLEC5/MMP9/CEACAM1/ORM1/CXCR2/TNFAIP6/CAMP/RAB3D/ORM2/SELL/RAB44/PGLYRP1/FCN1/RAB37/CHI3L1/PPBP	59
GO:0032102	BP	GO:0032102	negative regulation of response to external stimulus	41/639	278/13903	3.14295e-11	2.12239e-08	1.71279e-08	TRIB1/LDLR/BACE1/EDN1/SEC14L1/CDKN1A/PADI2/LTF/CST7/KREMEN1/ADORA2A/IL1R2/TNFRSF1B/MDK/PTPRO/NLRP6/FPR2/LILRA2/FFAR4/SEMA4C/ADTRP/IL10/GHRL/SERPING1/NR1D1/PLAU/ZC3H12A/TNFAIP3/ENPP3/NLRP3/SERPINB2/CEACAM1/IL2RA/TNFAIP6/HTRA1/CCL2/SIGLEC10/SPP1/PGLYRP1/SEMA7A/THBS1	41
GO:0032103	BP	GO:0032103	positive regulation of response to external stimulus	40/639	271/13903	5.36579e-11	3.17051e-08	2.55864e-08	BMP6/LDLR/STX3/EDN1/IL6R/TLR2/TLR7/FABP4/TNFSF14/CTSC/VEGFA/MET/CXCR4/MDK/SCARF1/CXCL8/CCL1/PDE2A/TNIP1/FPR2/ADAM8/CCR7/LY86/GHRL/LILRA5/ARG1/NUPR1/CCL7/S100A12/DYSF/OSM/CXCR2/FFAR3/IDO1/LRRK2/FFAR2/DAPK2/PTGS2/THBS1/IL1RL1	40
GO:0051272	BP	GO:0051272	positive regulation of cellular component movement	54/639	456/13903	1.37631e-10	7.2287e-08	5.83364e-08	NEDD9/IL1R1/BCL6/SPAG9/AGO2/ITGAX/EDN1/PDPN/IL6R/MALAT1/TNFSF14/LAMB1/PAK1/SPHK1/DOCK5/VEGFA/MET/IGF1R/CXCR4/SPARC/MDK/HIF1A/CXCL8/CCL1/SOD2/FPR2/IRS2/ADAM8/CCR7/STMN1/SNAI1/INSL3/SEMA4C/SPRY2/CASS4/ITGB3/ICAM1/CCL7/PLAU/ANXA3/ZC3H12A/DYSF/CEMIP/MMP9/SYNE2/COL18A1/CXCR2/BCAR1/TNFAIP6/DAPK2/SEMA7A/ACKR3/PTGS2/THBS1	54
GO:0030335	BP	GO:0030335	positive regulation of cell migration	51/639	429/13903	4.00534e-10	1.87075e-07	1.50972e-07	NEDD9/IL1R1/SPAG9/AGO2/ITGAX/EDN1/PDPN/IL6R/TNFSF14/LAMB1/PAK1/SPHK1/DOCK5/VEGFA/MET/IGF1R/CXCR4/SPARC/MDK/HIF1A/CXCL8/CCL1/SOD2/FPR2/IRS2/ADAM8/CCR7/SNAI1/INSL3/SEMA4C/SPRY2/CASS4/ITGB3/ICAM1/CCL7/PLAU/ANXA3/ZC3H12A/DYSF/CEMIP/MMP9/SYNE2/COL18A1/CXCR2/BCAR1/TNFAIP6/DAPK2/SEMA7A/ACKR3/PTGS2/THBS1	51
GO:0032496	BP	GO:0032496	response to lipopolysaccharide	40/639	290/13903	4.35335e-10	1.87075e-07	1.50972e-07	TRIB1/BMP6/CD55/EDN1/LTF/TLR2/PELI1/IRAK3/PTGER2/SLPI/DEFA4/TNFRSF1B/SPARC/CXCL8/IRAK2/CXCL1/IL1RN/DEFA3/NFKB2/CCR7/LILRA2/LY86/PDE4B/PTGIR/CSF2RB/IL10/ICAM1/ALPL/NR1D1/ARG1/ADM/GCH1/ZC3H12A/TNFAIP3/NLRP3/IDO1/CCL2/CEBPE/PTGS2/PPBP	40
GO:2000147	BP	GO:2000147	positive regulation of cell motility	52/639	445/13903	4.97929e-10	1.95674e-07	1.57911e-07	NEDD9/IL1R1/SPAG9/AGO2/ITGAX/EDN1/PDPN/IL6R/MALAT1/TNFSF14/LAMB1/PAK1/SPHK1/DOCK5/VEGFA/MET/IGF1R/CXCR4/SPARC/MDK/HIF1A/CXCL8/CCL1/SOD2/FPR2/IRS2/ADAM8/CCR7/SNAI1/INSL3/SEMA4C/SPRY2/CASS4/ITGB3/ICAM1/CCL7/PLAU/ANXA3/ZC3H12A/DYSF/CEMIP/MMP9/SYNE2/COL18A1/CXCR2/BCAR1/TNFAIP6/DAPK2/SEMA7A/ACKR3/PTGS2/THBS1	52
GO:0040017	BP	GO:0040017	positive regulation of locomotion	54/639	473/13903	5.38134e-10	1.95674e-07	1.57911e-07	NEDD9/IL1R1/SPAG9/AGO2/ITGAX/STX3/EDN1/VPS37B/PDPN/IL6R/MALAT1/TNFSF14/LAMB1/PAK1/SPHK1/DOCK5/VEGFA/MET/IGF1R/CXCR4/SPARC/MDK/HIF1A/CXCL8/CCL1/SOD2/FPR2/IRS2/ADAM8/CCR7/SNAI1/INSL3/SEMA4C/SPRY2/CASS4/ITGB3/ICAM1/CCL7/PLAU/ANXA3/ZC3H12A/DYSF/CEMIP/MMP9/SYNE2/COL18A1/CXCR2/BCAR1/TNFAIP6/DAPK2/SEMA7A/ACKR3/PTGS2/THBS1	54
GO:0002237	BP	GO:0002237	response to molecule of bacterial origin	40/639	302/13903	1.47132e-09	4.66187e-07	3.76218e-07	TRIB1/BMP6/CD55/EDN1/LTF/TLR2/PELI1/IRAK3/PTGER2/SLPI/DEFA4/TNFRSF1B/SPARC/CXCL8/IRAK2/CXCL1/IL1RN/DEFA3/NFKB2/CCR7/LILRA2/LY86/PDE4B/PTGIR/CSF2RB/IL10/ICAM1/ALPL/NR1D1/ARG1/ADM/GCH1/ZC3H12A/TNFAIP3/NLRP3/IDO1/CCL2/CEBPE/PTGS2/PPBP	40
GO:0030595	BP	GO:0030595	leukocyte chemotaxis	31/639	196/13903	1.47933e-09	4.66187e-07	3.76218e-07	EDN1/PADI2/IL6R/TNFSF14/VEGFA/GPR183/CXCR4/MDK/CXCL8/PTPRO/CXCL1/CCL1/IL1RN/FPR2/ADAM8/CCR7/CSF3R/PDE4B/IL10/CXCR1/TRPM2/CCL7/S100A12/DYSF/CXCR2/CCL17/CCL2/FFAR2/DAPK2/PPBP/THBS1	31
GO:0060326	BP	GO:0060326	cell chemotaxis	36/639	257/13903	2.16544e-09	6.39751e-07	5.16286e-07	EDN1/PADI2/IL6R/TNFSF14/VEGFA/GPR183/MET/CXCR4/MDK/CXCL8/PTPRO/CXCL1/CCL1/IL1RN/FPR2/ADAM8/CCR7/CSF3R/PDE4B/EGR3/IL10/CXCR1/TRPM2/CCL7/S100A12/DYSF/CXCR2/BCAR1/CCR3/CCL17/CCL2/FFAR2/DAPK2/ACKR3/PPBP/THBS1	36
GO:0001525	BP	GO:0001525	angiogenesis	46/639	396/13903	6.27373e-09	1.74446e-06	1.4078e-06	AGO2/ITGAX/EDN1/SAT1/PRKCB/EGFL7/NOTCH3/ACVRL1/KLF2/CYP1B1/SPHK1/VEGFA/HPSE/CXCR4/SPARC/MDK/HIF1A/CXCL8/ADAM8/UNC5B/RAMP1/EGR3/PROK2/SPRY2/ITGB3/ADTRP/IL10/GHRL/LRG1/ADM/STAB1/ANXA3/ZC3H12A/TNFAIP3/DYSF/ANGPTL4/CEACAM1/COL18A1/CXCR2/CCR3/EMP2/CCL2/ACKR3/PTGS2/CHI3L1/THBS1	46
GO:0050900	BP	GO:0050900	leukocyte migration	45/639	390/13903	1.13434e-08	2.8397e-06	2.29167e-06	IL1R1/ITGAX/MMP1/EDN1/PADI2/IL6R/TNFSF14/SLC7A11/TREM1/VEGFA/GPR183/CXCR4/MDK/CXCL8/PTPRO/CXCL1/CCL1/IL1RN/SLC7A5/CEACAM3/FPR2/ADAM8/CCR7/GCNT1/CSF3R/PDE4B/ITGB3/ADTRP/IL10/ICAM1/CXCR1/TRPM2/CCL7/S100A12/DYSF/CEACAM1/CXCR2/CCL17/CCL2/SDC1/SELL/FFAR2/DAPK2/PPBP/THBS1	45
GO:0043062	BP	GO:0043062	extracellular structure organization	41/639	337/13903	1.14141e-08	2.8397e-06	2.29167e-06	TEX14/ITGAX/MMP1/APOC1/PDPN/LAMB3/FLOT1/LAMB1/CYP1B1/SULF2/ZDHHC8/TIMP1/TNFRSF1B/SPARC/CHADL/ITGA7/MMP10/CSGALNACT1/ADAM19/NFKB2/TPSAB1/HAS1/ADAM8/VCAN/ADAMTSL4/ICAM3/ITGB3/ADTRP/ICAM1/MMP25/LAMA1/MPZL3/MMP9/APOC2/COL18A1/HTRA1/SDC1/SPP1/MMP12/MMP7/THBS1	41
GO:1904018	BP	GO:1904018	positive regulation of vasculature development	26/639	161/13903	2.01859e-08	4.73733e-06	3.82308e-06	AGO2/ITGAX/IL6R/PRKCB/ACVRL1/CYP1B1/SPHK1/VEGFA/CXCR4/MDK/HIF1A/CXCL8/SOD2/IL10/GHRL/LRG1/ADM/ANXA3/ZC3H12A/ANGPTL4/CEACAM1/CXCR2/CCR3/PTGS2/CHI3L1/THBS1	26
GO:0051051	BP	GO:0051051	negative regulation of transport	45/639	398/13903	2.11158e-08	4.73733e-06	3.82308e-06	PACSIN2/EDN1/APOC1/INSIG1/KCNE5/HECW2/PRKCB/TLR2/HADH/SEMG1/PID1/GEM/IL1R2/CYP4F2/TNFRSF1B/PPIF/REM2/IRS2/SPINK1/KCNAB1/NRG1/INHBB/FFAR4/ITGB3/ADTRP/IL10/ICAM1/GHRL/LILRA5/GPR35/TRH/ZC3H12A/TNFAIP3/DYSF/MMP9/APOC2/NLRP3/CEACAM1/OSM/LRRK2/LIF/RGS2/CRYAB/PTGS2/THBS1	45
GO:0031348	BP	GO:0031348	negative regulation of defense response	28/639	184/13903	2.20481e-08	4.73733e-06	3.82308e-06	LDLR/SEC14L1/CST7/ADORA2A/IRAK3/IL1R2/TNFRSF1B/MDK/NLRP6/FPR2/SERPINB9/FFAR4/IL10/GHRL/SERPING1/NR1D1/ARG1/ZC3H12A/TNFAIP3/ENPP3/NLRP3/CEACAM1/IL2RA/TNFAIP6/HTRA1/SIGLEC10/MMP12/PGLYRP1	28
GO:0050663	BP	GO:0050663	cytokine secretion	30/639	209/13903	2.73529e-08	5.62161e-06	4.53669e-06	IL1RAP/LCP2/TLR2/CRLF2/CLEC5A/IL1R2/TNFRSF1B/MDK/CCL1/CCR7/LILRA2/FFAR4/IL10/GHRL/LILRA5/S100A12/ZC3H12A/TNFAIP3/DYSF/CLEC4E/NLRP3/ORM1/OSM/LRRK2/ORM2/FFAR2/MMP12/FCN1/CHI3L1/IL1RL1	30
GO:0150076	BP	GO:0150076	neuroinflammatory response	15/639	58/13903	3.46041e-08	6.64462e-06	5.36227e-06	LDLR/CST7/TLR2/TLR7/CTSC/SPHK1/ADORA2A/TNFRSF1B/FPR2/NAMPT/NR1D1/NUPR1/MMP9/LRRK2/PTGS2	15
GO:1990868	BP	GO:1990868	response to chemokine	18/639	84/13903	3.65475e-08	6.64462e-06	5.36227e-06	EDN1/PADI2/CXCR4/HIF1A/CXCL8/CXCL1/CCL1/CCR7/CXCR1/GPR35/CCL7/ZC3H12A/CXCR2/CCR3/CCL17/CCL2/ACKR3/PPBP	18
GO:1990869	BP	GO:1990869	cellular response to chemokine	18/639	84/13903	3.65475e-08	6.64462e-06	5.36227e-06	EDN1/PADI2/CXCR4/HIF1A/CXCL8/CXCL1/CCL1/CCR7/CXCR1/GPR35/CCL7/ZC3H12A/CXCR2/CCR3/CCL17/CCL2/ACKR3/PPBP	18
GO:0001819	BP	GO:0001819	positive regulation of cytokine production	46/639	421/13903	4.18579e-08	7.32824e-06	5.91396e-06	IL1R1/IL1RAP/SEC14L1/IL6R/TLR2/FLOT1/TLR7/CRLF2/TNFRSF8/DDIT3/PELI1/CYP1B1/SPHK1/SULF2/CLEC5A/HPSE/MDK/HIF1A/IL18R1/CCL1/IL1RN/NFKB2/ADAM8/CCR7/LILRA2/PDE4B/MYB/IRF1/IL10/LILRA5/BIRC3/CLEC4E/NLRP3/ORM1/OSM/FFAR3/IDO1/LRRK2/ORM2/FFAR2/MMP12/FCN1/SEMA7A/PTGS2/THBS1/IL1RL1	46
GO:0048514	BP	GO:0048514	blood vessel morphogenesis	49/639	466/13903	5.07389e-08	8.56581e-06	6.9127e-06	LDLR/AGO2/ITGAX/EDN1/SAT1/PRKCB/EGFL7/NOTCH3/ACVRL1/KLF2/CYP1B1/SPHK1/VEGFA/HPSE/CXCR4/SPARC/MDK/HIF1A/CXCL8/FOLR1/ADAM8/UNC5B/RAMP1/EGR3/PROK2/SPRY2/ITGB3/ADTRP/IL10/GHRL/LRG1/ADM/STAB1/ANXA3/ZC3H12A/TNFAIP3/LAMA1/DYSF/ANGPTL4/CEACAM1/COL18A1/CXCR2/CCR3/EMP2/CCL2/ACKR3/PTGS2/CHI3L1/THBS1	49
GO:0050865	BP	GO:0050865	regulation of cell activation	50/639	481/13903	5.32079e-08	8.67288e-06	6.9991e-06	BCL6/CD55/LDLR/CDKN1A/PDPN/IL6R/EFNB1/ZEB1/CST7/SAMSN1/RUNX3/SIRPB1/CRLF2/TNFSF14/PELI1/CTSC/PAK1/SPHK1/ADORA2A/GPR183/TNFRSF1B/MDK/IRS2/ADAM8/CCR7/LILRA2/EGR3/MYB/IRF1/IL10/LILRA5/NR1D1/ARG1/CLEC4D/ZC3H12A/TNFAIP3/ENPP3/ICOS/NLRP3/CEACAM1/IL2RA/IDO1/CCL2/LRRK2/NFKBID/PGLYRP1/CLC/THBS1/IL1RL1/IGFBP2	50
GO:0030198	BP	GO:0030198	extracellular matrix organization	36/639	292/13903	6.46268e-08	1.01205e-05	8.16737e-06	ITGAX/MMP1/PDPN/LAMB3/FLOT1/LAMB1/CYP1B1/SULF2/TIMP1/TNFRSF1B/SPARC/CHADL/ITGA7/MMP10/CSGALNACT1/ADAM19/NFKB2/TPSAB1/HAS1/ADAM8/VCAN/ADAMTSL4/ICAM3/ITGB3/ADTRP/ICAM1/MMP25/LAMA1/MPZL3/MMP9/COL18A1/HTRA1/SPP1/MMP12/MMP7/THBS1	36
GO:0070098	BP	GO:0070098	chemokine-mediated signaling pathway	17/639	78/13903	6.7121e-08	1.01205e-05	8.16737e-06	EDN1/PADI2/CXCR4/HIF1A/CXCL8/CXCL1/CCL1/CCR7/CXCR1/GPR35/CCL7/CXCR2/CCR3/CCL17/CCL2/ACKR3/PPBP	17
GO:0150077	BP	GO:0150077	regulation of neuroinflammatory response	10/639	25/13903	6.85121e-08	1.01205e-05	8.16737e-06	LDLR/CST7/CTSC/SPHK1/TNFRSF1B/NR1D1/NUPR1/MMP9/LRRK2/PTGS2	10
GO:1990266	BP	GO:1990266	neutrophil migration	20/639	107/13903	7.34156e-08	1.05162e-05	8.4867e-06	IL1R1/EDN1/MDK/CXCL8/CXCL1/CCL1/IL1RN/ADAM8/CCR7/CSF3R/PDE4B/CXCR1/CCL7/S100A12/DYSF/CXCR2/CCL17/CCL2/DAPK2/PPBP	20
GO:0002694	BP	GO:0002694	regulation of leukocyte activation	47/639	449/13903	1.10029e-07	1.52972e-05	1.2345e-05	BCL6/CD55/LDLR/CDKN1A/IL6R/EFNB1/ZEB1/CST7/SAMSN1/RUNX3/SIRPB1/CRLF2/TNFSF14/PELI1/CTSC/PAK1/SPHK1/ADORA2A/GPR183/TNFRSF1B/MDK/IRS2/ADAM8/CCR7/EGR3/MYB/IRF1/IL10/NR1D1/ARG1/CLEC4D/ZC3H12A/TNFAIP3/ENPP3/ICOS/NLRP3/CEACAM1/IL2RA/IDO1/CCL2/LRRK2/NFKBID/PGLYRP1/CLC/THBS1/IL1RL1/IGFBP2	47
GO:0045765	BP	GO:0045765	regulation of angiogenesis	31/639	235/13903	1.16386e-07	1.57187e-05	1.26852e-05	AGO2/ITGAX/PRKCB/ACVRL1/KLF2/CYP1B1/SPHK1/VEGFA/CXCR4/SPARC/MDK/HIF1A/CXCL8/PROK2/SPRY2/IL10/GHRL/LRG1/ADM/STAB1/ANXA3/ZC3H12A/TNFAIP3/ANGPTL4/CEACAM1/CXCR2/CCR3/EMP2/PTGS2/CHI3L1/THBS1	31
GO:1901342	BP	GO:1901342	regulation of vasculature development	33/639	261/13903	1.26353e-07	1.65908e-05	1.3389e-05	AGO2/ITGAX/IL6R/PRKCB/ACVRL1/KLF2/CYP1B1/SPHK1/VEGFA/CXCR4/SPARC/MDK/HIF1A/CXCL8/SOD2/PROK2/SPRY2/IL10/GHRL/LRG1/ADM/STAB1/ANXA3/ZC3H12A/TNFAIP3/ANGPTL4/CEACAM1/CXCR2/CCR3/EMP2/PTGS2/CHI3L1/THBS1	33
GO:0045766	BP	GO:0045766	positive regulation of angiogenesis	23/639	144/13903	1.6277e-07	2.07949e-05	1.67817e-05	AGO2/ITGAX/PRKCB/ACVRL1/CYP1B1/SPHK1/VEGFA/CXCR4/MDK/HIF1A/CXCL8/IL10/GHRL/LRG1/ADM/ANXA3/ZC3H12A/ANGPTL4/CXCR2/CCR3/PTGS2/CHI3L1/THBS1	23
GO:0050729	BP	GO:0050729	positive regulation of inflammatory response	21/639	123/13903	1.76089e-07	2.19046e-05	1.76772e-05	LDLR/TLR2/TLR7/FABP4/CTSC/MDK/CCL1/PDE2A/TNIP1/ADAM8/CCR7/LILRA5/NUPR1/S100A12/OSM/FFAR3/IDO1/LRRK2/FFAR2/PTGS2/IL1RL1	21
GO:0030593	BP	GO:0030593	neutrophil chemotaxis	18/639	93/13903	1.89966e-07	2.30248e-05	1.85813e-05	EDN1/MDK/CXCL8/CXCL1/CCL1/IL1RN/CCR7/CSF3R/PDE4B/CXCR1/CCL7/S100A12/DYSF/CXCR2/CCL17/CCL2/DAPK2/PPBP	18
GO:0050707	BP	GO:0050707	regulation of cytokine secretion	26/639	181/13903	2.28004e-07	2.69444e-05	2.17444e-05	IL1RAP/TLR2/CRLF2/CLEC5A/IL1R2/TNFRSF1B/MDK/CCL1/CCR7/LILRA2/FFAR4/IL10/GHRL/LILRA5/ZC3H12A/TNFAIP3/CLEC4E/NLRP3/ORM1/OSM/LRRK2/ORM2/FFAR2/MMP12/FCN1/IL1RL1	26
GO:0097530	BP	GO:0097530	granulocyte migration	21/639	126/13903	2.68574e-07	3.09647e-05	2.49888e-05	IL1R1/EDN1/MDK/CXCL8/CXCL1/CCL1/IL1RN/ADAM8/CCR7/CSF3R/PDE4B/CXCR1/CCL7/S100A12/DYSF/CXCR2/CCL17/CCL2/DAPK2/PPBP/THBS1	21
GO:0009306	BP	GO:0009306	protein secretion	49/639	500/13903	4.38892e-07	4.93962e-05	3.98632e-05	IL1RAP/BMP6/SIDT2/LCP2/TLR2/HADH/CRLF2/ADORA2A/CLEC5A/IL1R2/TNFRSF1B/VGF/MDK/HIF1A/CCL1/IL1RN/SLC2A1/IRS2/ADAM8/RBP4/CCR7/LILRA2/HCAR2/INHBB/FFAR4/KCNN4/ADTRP/IL10/GHRL/LILRA5/NR1D1/S100A12/TRH/ZC3H12A/TNFAIP3/DYSF/CLEC4E/NLRP3/FAM3B/ORM1/OSM/RAB3D/LRRK2/ORM2/FFAR2/MMP12/FCN1/CHI3L1/IL1RL1	49
GO:0071621	BP	GO:0071621	granulocyte chemotaxis	19/639	109/13903	4.85318e-07	5.33511e-05	4.30549e-05	EDN1/MDK/CXCL8/CXCL1/CCL1/IL1RN/CCR7/CSF3R/PDE4B/CXCR1/CCL7/S100A12/DYSF/CXCR2/CCL17/CCL2/DAPK2/PPBP/THBS1	19
GO:0050728	BP	GO:0050728	negative regulation of inflammatory response	20/639	120/13903	5.15942e-07	5.54286e-05	4.47314e-05	LDLR/CST7/ADORA2A/IL1R2/TNFRSF1B/MDK/NLRP6/FPR2/FFAR4/IL10/GHRL/NR1D1/ZC3H12A/TNFAIP3/ENPP3/NLRP3/IL2RA/TNFAIP6/SIGLEC10/PGLYRP1	20
GO:0071222	BP	GO:0071222	cellular response to lipopolysaccharide	25/639	183/13903	1.01549e-06	0.000105081	8.48014e-05	TRIB1/BMP6/CD55/LTF/TLR2/DEFA4/TNFRSF1B/CXCL8/IRAK2/CXCL1/IL1RN/DEFA3/LILRA2/LY86/PDE4B/IL10/ICAM1/NR1D1/ARG1/ZC3H12A/TNFAIP3/NLRP3/CCL2/CEBPE/PPBP	25
GO:0031349	BP	GO:0031349	positive regulation of defense response	45/639	455/13903	1.02258e-06	0.000105081	8.48014e-05	LDLR/SEC14L1/LTF/TANK/TLR2/FLOT1/TLR7/FABP4/PELI1/CTSC/PAK1/IRAK3/MDK/IRAK2/CCL1/PDE2A/NLRP6/TNIP1/FPR2/ADAM8/CCR7/LILRA2/ICAM3/IRF1/LILRA5/NR1D1/ARG1/NUPR1/BIRC3/CLEC4D/S100A12/TNFAIP3/CLEC4E/OSM/FFAR3/IL18RAP/IDO1/MUCL1/LRRK2/FFAR2/MMP12/PGLYRP1/FCN1/PTGS2/IL1RL1	45
GO:0008015	BP	GO:0008015	blood circulation	42/639	412/13903	1.07373e-06	0.000107218	8.6526e-05	BMP6/ECE1/MYBPC3/EDN1/ATP2B1/KCNE5/CPA3/ACVRL1/DOCK5/VEGFA/ADORA2A/PTGER2/CYP4F2/CXCR4/F5/PTPRO/PTP4A3/SOD2/PDE2A/NAMPT/CES1/AR/PDE4B/ATP2A3/ICAM1/GHRL/SERPING1/ADM/GCH1/ZC3H12A/CEACAM1/CXCR2/FFAR3/NFE2/EMP2/KCNMA1/P2RY2/RGS2/KCNJ2/PTGS2/CACNG6/ERAP2	42
GO:0050708	BP	GO:0050708	regulation of protein secretion	41/639	398/13903	1.10296e-06	0.000107218	8.6526e-05	IL1RAP/BMP6/SIDT2/TLR2/HADH/CRLF2/ADORA2A/CLEC5A/IL1R2/TNFRSF1B/MDK/HIF1A/CCL1/SLC2A1/IRS2/ADAM8/RBP4/CCR7/LILRA2/HCAR2/INHBB/FFAR4/KCNN4/ADTRP/IL10/GHRL/LILRA5/NR1D1/TRH/ZC3H12A/TNFAIP3/CLEC4E/NLRP3/ORM1/OSM/LRRK2/ORM2/FFAR2/MMP12/FCN1/IL1RL1	41
GO:0097529	BP	GO:0097529	myeloid leukocyte migration	25/639	184/13903	1.12531e-06	0.000107218	8.6526e-05	IL1R1/EDN1/IL6R/VEGFA/MDK/CXCL8/PTPRO/CXCL1/CCL1/IL1RN/FPR2/ADAM8/CCR7/CSF3R/PDE4B/CXCR1/CCL7/S100A12/DYSF/CXCR2/CCL17/CCL2/DAPK2/PPBP/THBS1	25
GO:0042116	BP	GO:0042116	macrophage activation	16/639	84/13903	1.13648e-06	0.000107218	8.6526e-05	LDLR/CST7/TLR2/TLR7/CD93/CTSC/SPHK1/FPR2/NAMPT/IL10/NR1D1/ZC3H12A/DYSF/LRRK2/THBS1/IL1RL1	16
GO:0098542	BP	GO:0098542	defense response to other organism	41/639	399/13903	1.17694e-06	0.000107218	8.6526e-05	SEC14L1/LTF/IL6R/TLR2/TLR7/SEMG1/IFI44L/SLPI/DEFA4/VGF/PMAIP1/DEFA3/DDIT4/FPR2/ISG20/IFITM2/IRF1/IL10/MX2/IFITM3/ARG1/BIRC3/CLEC4D/S100A12/IFITM1/STAB1/ANXA3/ZC3H12A/TNFAIP3/APOBEC3B/CLEC4E/NLRP3/IL2RA/HTRA1/CAMP/APOBEC3A/MMP12/PGLYRP1/GBP3/CEBPE/PPBP	41
GO:0050678	BP	GO:0050678	regulation of epithelial cell proliferation	32/639	274/13903	1.17947e-06	0.000107218	8.6526e-05	BMP6/VDR/EGFL7/RUNX3/LAMB1/ACVRL1/SULF2/VEGFA/SPARC/MDK/HIF1A/MTSS1/AR/EGR3/ITGB3/IL10/GHRL/LRG1/NR1D1/ARG1/NUPR1/TNFAIP3/DYSF/CEACAM1/CCR3/HTRA1/CCL2/MMP12/AREG/SFN/TACSTD2/THBS1	32
GO:0002791	BP	GO:0002791	regulation of peptide secretion	42/639	419/13903	1.66791e-06	0.000146004	0.000117827	IL1RAP/BMP6/SIDT2/TLR2/HADH/CRLF2/ADORA2A/CLEC5A/IL1R2/TNFRSF1B/MDK/HIF1A/CCL1/SLC2A1/IRS2/ADAM8/RBP4/CCR7/LILRA2/HCAR2/INHBB/FFAR4/KCNN4/ADTRP/IL10/GHRL/LILRA5/NR1D1/TRH/ZC3H12A/TNFAIP3/CLEC4E/NLRP3/ORM1/OSM/FFAR3/LRRK2/ORM2/FFAR2/MMP12/FCN1/IL1RL1	42
GO:0003013	BP	GO:0003013	circulatory system process	42/639	419/13903	1.66791e-06	0.000146004	0.000117827	BMP6/ECE1/MYBPC3/EDN1/ATP2B1/KCNE5/CPA3/ACVRL1/DOCK5/VEGFA/ADORA2A/PTGER2/CYP4F2/CXCR4/F5/PTPRO/PTP4A3/SOD2/PDE2A/NAMPT/CES1/AR/PDE4B/ATP2A3/ICAM1/GHRL/SERPING1/ADM/GCH1/ZC3H12A/CEACAM1/CXCR2/FFAR3/NFE2/EMP2/KCNMA1/P2RY2/RGS2/KCNJ2/PTGS2/CACNG6/ERAP2	42
GO:0050714	BP	GO:0050714	positive regulation of protein secretion	29/639	239/13903	1.72081e-06	0.000147896	0.000119354	IL1RAP/BMP6/TLR2/CRLF2/ADORA2A/CLEC5A/MDK/HIF1A/CCL1/IRS2/ADAM8/RBP4/LILRA2/HCAR2/KCNN4/IL10/GHRL/LILRA5/TRH/CLEC4E/NLRP3/ORM1/OSM/LRRK2/ORM2/FFAR2/MMP12/FCN1/IL1RL1	29
GO:1902532	BP	GO:1902532	negative regulation of intracellular signal transduction	44/639	450/13903	1.83573e-06	0.000154956	0.000125051	BCL6/SPRY1/TBC1D7/SEC14L1/FNIP1/TANK/DUSP4/DDIT3/IVNS1ABP/CHRNA10/IRAK3/MET/IGF1R/RASSF2/PPIF/CDKN2D/HIF1A/RHOH/SOD2/PER1/PDE2A/NLRP6/TNIP1/DDIT4/PHLDA3/STMN1/SNAI1/SPINK1/KANK1/SPRY2/DDIAS/NR1D1/ZC3H12A/TNFAIP3/RASAL1/MMP9/NLRP3/LRRK2/NFKBID/LIF/RGS2/ACKR3/PTGS2/THBS1	44
GO:0050867	BP	GO:0050867	positive regulation of cell activation	33/639	294/13903	1.95764e-06	0.000162347	0.000131016	BCL6/CD55/CDKN1A/PDPN/IL6R/EFNB1/RUNX3/SIRPB1/CRLF2/TNFSF14/PELI1/CTSC/PAK1/GPR183/MDK/IRS2/ADAM8/CCR7/LILRA2/EGR3/MYB/IL10/LILRA5/CLEC4D/ICOS/NLRP3/IL2RA/CCL2/LRRK2/NFKBID/THBS1/IL1RL1/IGFBP2	33
GO:0071219	BP	GO:0071219	cellular response to molecule of bacterial origin	25/639	190/13903	2.04777e-06	0.000166894	0.000134685	TRIB1/BMP6/CD55/LTF/TLR2/DEFA4/TNFRSF1B/CXCL8/IRAK2/CXCL1/IL1RN/DEFA3/LILRA2/LY86/PDE4B/IL10/ICAM1/NR1D1/ARG1/ZC3H12A/TNFAIP3/NLRP3/CCL2/CEBPE/PPBP	25
GO:0050920	BP	GO:0050920	regulation of chemotaxis	24/639	178/13903	2.11275e-06	0.000169271	0.000136603	STX3/EDN1/PADI2/IL6R/TNFSF14/VEGFA/ZSWIM4/GPR183/MET/CXCR4/MDK/CXCL8/PTPRO/CCL1/FPR2/CCR7/SEMA4C/CCL7/DYSF/CXCR2/CCL2/DAPK2/SEMA7A/THBS1	24
GO:1902624	BP	GO:1902624	positive regulation of neutrophil migration	9/639	28/13903	2.72122e-06	0.000214387	0.000173012	IL1R1/EDN1/MDK/CXCL8/ADAM8/CCR7/DYSF/CXCR2/DAPK2	9
GO:0051384	BP	GO:0051384	response to glucocorticoid	19/639	122/13903	2.84526e-06	0.000220485	0.000177933	BMP6/EDN1/CDKN1A/ATP2B1/SPARC/MDK/IL1RN/DDIT4/IL10/ICAM1/ALPL/ARG1/ADM/TRH/ANXA3/SDC1/AREG/PTGS2/IGFBP2	19
GO:0002250	BP	GO:0002250	adaptive immune response	38/639	370/13903	2.9442e-06	0.000224472	0.000181151	IL1R1/BCL6/CD55/IL6R/BTNL8/PRKCB/SAMSN1/PRR7/LILRA1/CTSC/GPR183/TNFRSF1B/IL18R1/C2/NFKB2/RNF19B/LILRA3/LAMP3/IRF1/IL10/ICAM1/SERPING1/ARG1/CLEC4D/ZC3H12A/TNFAIP3/NLRP3/CEACAM1/IL18RAP/EMP2/SIGLEC10/SLAMF7/NFKBID/SLAMF1/C8B/CLC/IL1RL1/ERAP2	38
GO:0050673	BP	GO:0050673	epithelial cell proliferation	34/639	316/13903	3.54783e-06	0.0002662	0.000214826	BMP6/VDR/ERN1/SIDT2/EGFL7/RUNX3/LAMB1/ACVRL1/SULF2/VEGFA/SPARC/MDK/HIF1A/MTSS1/AR/EGR3/ITGB3/IL10/GHRL/LRG1/NR1D1/ARG1/NUPR1/TNFAIP3/DYSF/CEACAM1/CCR3/HTRA1/CCL2/MMP12/AREG/SFN/TACSTD2/THBS1	34
GO:0001936	BP	GO:0001936	regulation of endothelial cell proliferation	17/639	102/13903	3.66502e-06	0.000270696	0.000218455	BMP6/EGFL7/ACVRL1/VEGFA/SPARC/MDK/HIF1A/EGR3/ITGB3/IL10/GHRL/LRG1/ARG1/DYSF/CCR3/CCL2/THBS1	17
GO:0043271	BP	GO:0043271	negative regulation of ion transport	18/639	113/13903	3.72433e-06	0.000270845	0.000218575	KCNE5/HECW2/SEMG1/GEM/CYP4F2/PPIF/REM2/IRS2/SPINK1/KCNAB1/ICAM1/GPR35/TRH/DYSF/MMP9/RGS2/PTGS2/THBS1	18
GO:0050715	BP	GO:0050715	positive regulation of cytokine secretion	19/639	125/13903	4.11889e-06	0.000293353	0.000236739	IL1RAP/TLR2/CRLF2/CLEC5A/MDK/CCL1/LILRA2/IL10/LILRA5/CLEC4E/NLRP3/ORM1/OSM/LRRK2/ORM2/FFAR2/MMP12/FCN1/IL1RL1	19
GO:2000117	BP	GO:2000117	negative regulation of cysteine-type endopeptidase activity	15/639	82/13903	4.15796e-06	0.000293353	0.000236739	LTF/FNIP1/CST7/TNFSF14/VEGFA/ADORA2A/CDKN2D/SERPINB9/LAMP3/BIRC3/MMP9/CRYAB/SFN/PTGS2/THBS1	15
GO:0001935	BP	GO:0001935	endothelial cell proliferation	18/639	114/13903	4.23676e-06	0.000294517	0.000237678	BMP6/ERN1/EGFL7/ACVRL1/VEGFA/SPARC/MDK/HIF1A/EGR3/ITGB3/IL10/GHRL/LRG1/ARG1/DYSF/CCR3/CCL2/THBS1	18
GO:0001667	BP	GO:0001667	ameboidal-type cell migration	34/639	320/13903	4.68311e-06	0.000320827	0.000258911	AGO2/EDN1/EFNB1/ACVRL1/ARID5B/CYP1B1/PAK1/DOCK5/VEGFA/S100P/MET/TIMP1/SPARC/HIF1A/PTP4A3/FOLR1/HAS1/INSL3/PXN/KANK1/EGR3/SEMA4C/ITGB3/ADTRP/ANXA3/ZC3H12A/MMP9/CEACAM1/BCAR1/EMP2/SEMA7A/TACSTD2/PTGS2/THBS1	34
GO:0071216	BP	GO:0071216	cellular response to biotic stimulus	26/639	212/13903	4.83312e-06	0.000326374	0.000263387	TRIB1/BMP6/CD55/LTF/TLR2/DDIT3/DEFA4/TNFRSF1B/CXCL8/IRAK2/CXCL1/IL1RN/DEFA3/LILRA2/LY86/PDE4B/IL10/ICAM1/NR1D1/ARG1/ZC3H12A/TNFAIP3/NLRP3/CCL2/CEBPE/PPBP	26
GO:0002793	BP	GO:0002793	positive regulation of peptide secretion	29/639	253/13903	5.40739e-06	0.000359355	0.000290003	IL1RAP/BMP6/TLR2/CRLF2/ADORA2A/CLEC5A/MDK/HIF1A/CCL1/IRS2/ADAM8/RBP4/LILRA2/HCAR2/KCNN4/IL10/GHRL/LILRA5/TRH/CLEC4E/NLRP3/ORM1/OSM/LRRK2/ORM2/FFAR2/MMP12/FCN1/IL1RL1	29
GO:1903034	BP	GO:1903034	regulation of response to wounding	20/639	139/13903	5.47357e-06	0.000359355	0.000290003	EDN1/CDKN1A/PDPN/KREMEN1/HPSE/CXCR4/MDK/SCARF1/INSL3/KANK1/ADTRP/IL10/SERPING1/PLAU/TNFAIP3/SERPINB2/CEACAM1/SIGLEC10/SPP1/THBS1	20
GO:0071347	BP	GO:0071347	cellular response to interleukin-1	22/639	164/13903	6.07346e-06	0.000393277	0.000317379	IL1R1/IL1RAP/EDN1/TANK/PELI2/PELI1/KLF2/IRAK3/IL1R2/HIF1A/CXCL8/IRAK2/CCL1/IL1RN/ICAM1/NR1D1/CCL7/ZC3H12A/CCL17/CCL2/GBP3/CHI3L1	22
GO:0002683	BP	GO:0002683	negative regulation of immune system process	38/639	383/13903	6.65611e-06	0.000425182	0.000343126	TRIB1/BCL6/CD55/LDLR/SEC14L1/TSC22D3/PADI2/LTF/CST7/SAMSN1/RUNX3/PELI1/ADORA2A/IRAK3/MDK/NLRP6/LILRA2/SERPINB9/IRF1/ADTRP/IL10/SERPING1/NR1D1/ARG1/ZC3H12A/TNFAIP3/ENPP3/CEACAM1/IL2RA/CXCR2/IDO1/HTRA1/CCL2/NFKBID/MMP12/PGLYRP1/THBS1/IL1RL1	38
GO:0044706	BP	GO:0044706	multi-multicellular organism process	23/639	178/13903	7.09845e-06	0.000447392	0.00036105	AGO2/VDR/EDN1/MAFF/SEMG1/TIMP1/AGRP/AKR1B1/SLC2A1/NAMPT/AR/GHRL/ARG1/ADM/MMP9/IDO1/EMP2/SPP1/LIF/RGS2/PTGS2/MMP7/IGFBP2	23
GO:0061900	BP	GO:0061900	glial cell activation	11/639	48/13903	8.46505e-06	0.000526504	0.000424894	LDLR/CST7/TLR2/TLR7/CTSC/SPHK1/ADORA2A/FPR2/NAMPT/NR1D1/LRRK2	11
GO:0002688	BP	GO:0002688	regulation of leukocyte chemotaxis	16/639	98/13903	9.26814e-06	0.000561381	0.00045304	EDN1/PADI2/IL6R/TNFSF14/VEGFA/MDK/CXCL8/CCL1/FPR2/CCR7/CCL7/DYSF/CXCR2/CCL2/DAPK2/THBS1	16
GO:0003018	BP	GO:0003018	vascular process in circulatory system	19/639	132/13903	9.3022e-06	0.000561381	0.00045304	BMP6/ECE1/EDN1/ATP2B1/DOCK5/VEGFA/ADORA2A/PTP4A3/SOD2/PDE2A/ICAM1/ADM/GCH1/CEACAM1/CXCR2/KCNMA1/P2RY2/RGS2/PTGS2	19
GO:0001774	BP	GO:0001774	microglial cell activation	10/639	40/13903	9.50084e-06	0.000561381	0.00045304	LDLR/CST7/TLR2/TLR7/CTSC/SPHK1/FPR2/NAMPT/NR1D1/LRRK2	10
GO:0002269	BP	GO:0002269	leukocyte activation involved in inflammatory response	10/639	40/13903	9.50084e-06	0.000561381	0.00045304	LDLR/CST7/TLR2/TLR7/CTSC/SPHK1/FPR2/NAMPT/NR1D1/LRRK2	10
GO:0051047	BP	GO:0051047	positive regulation of secretion	37/639	375/13903	9.97937e-06	0.000581351	0.000469156	IL1RAP/BMP6/EDN1/TLR2/CRLF2/ADORA2A/CLEC5A/CYP4F2/MDK/HIF1A/CCL1/IRS2/ADAM8/RBP4/LILRA2/HCAR2/INHBB/MYB/KCNN4/IL10/GHRL/LILRA5/TRH/CLEC4E/NLRP3/ORM1/OSM/SDC1/RAB3D/LRRK2/ORM2/SPP1/FFAR2/P2RY2/MMP12/FCN1/IL1RL1	37
GO:0007159	BP	GO:0007159	leukocyte cell-cell adhesion	32/639	303/13903	1.00848e-05	0.000581351	0.000469156	BCL6/CD55/IL6R/EFNB1/RUNX3/SIRPB1/TNFSF14/PELI1/PAK1/ADORA2A/MDK/TNIP1/ADAM8/CCR7/GCNT1/EGR3/MYB/IRF1/ADTRP/IL10/ICAM1/ARG1/ZC3H12A/ICOS/NLRP3/CEACAM1/IL2RA/IDO1/CCL2/SELL/NFKBID/IGFBP2	32
GO:0042110	BP	GO:0042110	T cell activation	40/639	420/13903	1.02129e-05	0.000581643	0.000469391	BCL6/CD55/IL6R/EFNB1/ZEB1/TREML2/PRR7/RUNX3/SIRPB1/TNFSF14/PELI1/PAK1/SATB1/ADORA2A/GPR183/TNFRSF1B/MDK/IL18R1/RHOH/RUNX2/ADAM8/CCR7/EGR3/MYB/IRF1/IL10/ICAM1/ARG1/CLEC4D/ZC3H12A/ICOS/CLEC4E/NLRP3/CEACAM1/IL2RA/IDO1/CCL2/NFKBID/CLC/IGFBP2	40
GO:0071887	BP	GO:0071887	leukocyte apoptotic process	16/639	99/13903	1.05926e-05	0.000596085	0.000481046	BCL6/TSC22D3/FNIP1/PTCRA/SLC7A11/HIF1A/IRS2/ADAM8/CCR7/HCAR2/IL10/IL2RA/CXCR2/IDO1/NFKBID/CLC	16
GO:2000106	BP	GO:2000106	regulation of leukocyte apoptotic process	14/639	78/13903	1.09004e-05	0.000606193	0.000489204	BCL6/TSC22D3/FNIP1/PTCRA/SLC7A11/HIF1A/IRS2/ADAM8/CCR7/HCAR2/IL10/CXCR2/IDO1/NFKBID	14
GO:0002526	BP	GO:0002526	acute inflammatory response	19/639	134/13903	1.16041e-05	0.000637823	0.00051473	CD55/IL6R/TREM1/C2/ADAM8/CCR7/ICAM1/SERPING1/NUPR1/NLRP3/ORM1/OSM/CXCR2/FFAR3/DNASE1L3/ORM2/FFAR2/C8B/PTGS2	19
GO:1903532	BP	GO:1903532	positive regulation of secretion by cell	35/639	349/13903	1.21961e-05	0.000662654	0.000534769	IL1RAP/BMP6/EDN1/TLR2/CRLF2/ADORA2A/CLEC5A/MDK/HIF1A/CCL1/IRS2/ADAM8/RBP4/LILRA2/HCAR2/INHBB/MYB/KCNN4/IL10/GHRL/LILRA5/TRH/CLEC4E/NLRP3/ORM1/OSM/SDC1/RAB3D/LRRK2/ORM2/SPP1/FFAR2/MMP12/FCN1/IL1RL1	35
GO:1902622	BP	GO:1902622	regulation of neutrophil migration	9/639	33/13903	1.23592e-05	0.000663883	0.00053576	IL1R1/EDN1/MDK/CXCL8/ADAM8/CCR7/DYSF/CXCR2/DAPK2	9
GO:0001938	BP	GO:0001938	positive regulation of endothelial cell proliferation	14/639	79/13903	1.26977e-05	0.00066691	0.000538203	BMP6/EGFL7/ACVRL1/VEGFA/MDK/HIF1A/EGR3/ITGB3/IL10/GHRL/LRG1/ARG1/DYSF/CCR3	14
GO:0002690	BP	GO:0002690	positive regulation of leukocyte chemotaxis	14/639	79/13903	1.26977e-05	0.00066691	0.000538203	EDN1/IL6R/TNFSF14/VEGFA/MDK/CXCL8/CCL1/FPR2/CCR7/CCL7/DYSF/CXCR2/DAPK2/THBS1	14
GO:0031960	BP	GO:0031960	response to corticosteroid	19/639	135/13903	1.29369e-05	0.000672006	0.000542315	BMP6/EDN1/CDKN1A/ATP2B1/SPARC/MDK/IL1RN/DDIT4/IL10/ICAM1/ALPL/ARG1/ADM/TRH/ANXA3/SDC1/AREG/PTGS2/IGFBP2	19
GO:0002695	BP	GO:0002695	negative regulation of leukocyte activation	20/639	149/13903	1.57982e-05	0.000811717	0.000655064	BCL6/LDLR/CST7/SAMSN1/RUNX3/PELI1/ADORA2A/MDK/IRF1/IL10/NR1D1/ARG1/ZC3H12A/TNFAIP3/ENPP3/CEACAM1/IL2RA/IDO1/NFKBID/PGLYRP1	20
GO:1904951	BP	GO:1904951	positive regulation of establishment of protein localization	39/639	414/13903	1.69454e-05	0.0008613	0.000695078	IL1RAP/BMP6/TLR2/PLK3/CRLF2/PAK1/ADORA2A/CLEC5A/MDK/HIF1A/PMAIP1/TFDP1/PTP4A3/CCL1/IRS2/ADAM8/RBP4/LILRA2/HCAR2/KCNN4/IL10/GHRL/LILRA5/BBC3/TRH/ZC3H12A/CEMIP/CLEC4E/NLRP3/ORM1/OSM/LRRK2/ORM2/FFAR2/MMP12/FCN1/SFN/PTGS2/IL1RL1	39
GO:0022407	BP	GO:0022407	regulation of cell-cell adhesion	35/639	355/13903	1.75962e-05	0.00087995	0.000710129	BCL6/BMP6/CD55/PDPN/IL6R/EFNB1/RUNX3/FLOT1/SIRPB1/TNFSF14/PELI1/PAK1/VEGFA/ADORA2A/MDK/IL1RN/ADAM19/ADAM8/CCR7/EGR3/MYB/IRF1/ADTRP/IL10/ICAM1/ARG1/ZC3H12A/ICOS/NLRP3/CEACAM1/IL2RA/IDO1/CCL2/NFKBID/IGFBP2	35
GO:0002696	BP	GO:0002696	positive regulation of leukocyte activation	30/639	283/13903	1.76846e-05	0.00087995	0.000710129	BCL6/CD55/CDKN1A/IL6R/EFNB1/RUNX3/SIRPB1/CRLF2/TNFSF14/PELI1/CTSC/PAK1/GPR183/MDK/IRS2/ADAM8/CCR7/EGR3/MYB/IL10/CLEC4D/ICOS/NLRP3/IL2RA/CCL2/LRRK2/NFKBID/THBS1/IL1RL1/IGFBP2	30
GO:0034612	BP	GO:0034612	response to tumor necrosis factor	29/639	270/13903	1.90119e-05	0.000936136	0.000755471	EDN1/TANK/FABP4/TNFSF14/TNFRSF8/KLF2/PID1/TNFSF15/SPHK1/TNFRSF1B/TNFRSF9/CXCL8/CCL1/ICAM1/GPD1/NR1D1/CCL7/BIRC3/DCSTAMP/GCH1/ZC3H12A/TNFAIP3/CCL17/CCL2/TRAF1/GBP3/PTGS2/CHI3L1/THBS1	29
GO:1903978	BP	GO:1903978	regulation of microglial cell activation	6/639	14/13903	2.01457e-05	0.000973897	0.000785944	LDLR/CST7/CTSC/SPHK1/NR1D1/LRRK2	6
GO:1903037	BP	GO:1903037	regulation of leukocyte cell-cell adhesion	29/639	271/13903	2.03864e-05	0.000973897	0.000785944	BCL6/CD55/IL6R/EFNB1/RUNX3/SIRPB1/TNFSF14/PELI1/PAK1/ADORA2A/MDK/ADAM8/CCR7/EGR3/MYB/IRF1/ADTRP/IL10/ICAM1/ARG1/ZC3H12A/ICOS/NLRP3/CEACAM1/IL2RA/IDO1/CCL2/NFKBID/IGFBP2	29
GO:0002367	BP	GO:0002367	cytokine production involved in immune response	15/639	93/13903	2.03968e-05	0.000973897	0.000785944	IL1R1/BCL6/CD55/TLR2/IRAK3/TNFRSF1B/IL18R1/IL10/ARG1/NLRP3/FFAR3/IL18RAP/FFAR2/SEMA7A/CLC	15
GO:1901652	BP	GO:1901652	response to peptide	40/639	435/13903	2.31696e-05	0.00107499	0.000867528	BACE1/PTPRE/EDN1/ATP2B1/PRKCB/TLR2/HADH/STAT4/OSBPL8/KLF2/PID1/PAK1/TIMP1/IGF1R/VGF/AGRP/SPARC/AKR1B1/QDPR/SLC2A1/FPR2/IRS2/GCNT1/NAMPT/PXN/KANK1/INHBB/IL10/ICAM1/GHRL/ARG1/ADM/TNFAIP3/MMP9/CEACAM1/FFAR3/BCAR1/MMP12/AREG/PTGS2	40
GO:0050863	BP	GO:0050863	regulation of T cell activation	30/639	287/13903	2.31776e-05	0.00107499	0.000867528	BCL6/CD55/IL6R/EFNB1/ZEB1/RUNX3/SIRPB1/TNFSF14/PELI1/PAK1/ADORA2A/TNFRSF1B/MDK/ADAM8/CCR7/EGR3/MYB/IRF1/IL10/ARG1/ZC3H12A/ICOS/NLRP3/CEACAM1/IL2RA/IDO1/CCL2/NFKBID/CLC/IGFBP2	30
GO:0006023	BP	GO:0006023	aminoglycan biosynthetic process	15/639	94/13903	2.32587e-05	0.00107499	0.000867528	B3GNT5/CHST15/CSGALNACT2/CHST11/CHST7/CHSY1/CSGALNACT1/HAS1/VCAN/B3GNT8/CHST2/CEMIP/ST3GAL4/HS3ST3B1/SDC1	15
GO:0009914	BP	GO:0009914	hormone transport	28/639	259/13903	2.34237e-05	0.00107499	0.000867528	BMP6/EDN1/SIDT2/HADH/SLC16A10/ADORA2A/SLCO4A1/VGF/HIF1A/IL1RN/SLC2A1/IRS2/RBP4/HCAR2/INHBB/FFAR4/MYB/GHRL/NR1D1/ADM/TRH/CPE/FAM3B/OSM/FFAR3/SPP1/FFAR2/LIF	28
GO:0000302	BP	GO:0000302	response to reactive oxygen species	24/639	205/13903	2.43445e-05	0.0011065	0.00089296	EDN1/PLK3/KDM6B/KLF2/CYP1B1/SPHK1/MET/PPIF/STK26/SOD2/CCR7/PXN/MYB/IL10/ARG1/TRPM2/GCH1/TNFAIP3/MMP9/IL18RAP/SDC1/LRRK2/AREG/CRYAB	24
GO:0042133	BP	GO:0042133	neurotransmitter metabolic process	17/639	118/13903	2.69057e-05	0.00121127	0.000977505	EDN1/TLR2/KLF2/CYP1B1/SLC44A1/UPB1/HDC/CHDH/PDE1B/GCHFR/ALDH7A1/IL10/ICAM1/GCH1/TRH/ZC3H12A/PTGS2	17
GO:0050679	BP	GO:0050679	positive regulation of epithelial cell proliferation	20/639	155/13903	2.83735e-05	0.0012653	0.00102111	BMP6/EGFL7/LAMB1/ACVRL1/VEGFA/MDK/HIF1A/AR/EGR3/ITGB3/IL10/GHRL/LRG1/ARG1/TNFAIP3/DYSF/CCR3/HTRA1/MMP12/AREG	20
GO:0043030	BP	GO:0043030	regulation of macrophage activation	10/639	45/13903	2.90451e-05	0.00126938	0.0010244	LDLR/CST7/CTSC/SPHK1/IL10/NR1D1/ZC3H12A/LRRK2/THBS1/IL1RL1	10
GO:0043410	BP	GO:0043410	positive regulation of MAPK cascade	41/639	455/13903	2.93973e-05	0.00126938	0.0010244	SPAG9/EDN1/ERN1/BRAF/PELI2/PAK1/SPHK1/VEGFA/GPR183/IGF1R/CXCR4/RASSF2/IRAK2/CCL1/IL1RN/TPD52L1/FPR2/ADAM8/CCR7/AR/NRG1/FFAR4/PROK2/SEMA4C/SPRY2/ICAM1/GHRL/LILRA5/CCL7/S100A12/ZC3H12A/OSM/CCL17/CCL2/LRRK2/SLAMF1/LIF/SEMA7A/ACKR3/CHI3L1/THBS1	41
GO:0051249	BP	GO:0051249	regulation of lymphocyte activation	36/639	379/13903	2.99193e-05	0.00126938	0.0010244	BCL6/CD55/CDKN1A/IL6R/EFNB1/ZEB1/SAMSN1/RUNX3/SIRPB1/TNFSF14/PELI1/PAK1/ADORA2A/GPR183/TNFRSF1B/MDK/IRS2/ADAM8/CCR7/EGR3/MYB/IRF1/IL10/ARG1/ZC3H12A/TNFAIP3/ICOS/NLRP3/CEACAM1/IL2RA/IDO1/CCL2/NFKBID/PGLYRP1/CLC/IGFBP2	36
GO:0070301	BP	GO:0070301	cellular response to hydrogen peroxide	14/639	85/13903	3.00634e-05	0.00126938	0.0010244	KDM6B/KLF2/CYP1B1/SPHK1/MET/PPIF/STK26/MYB/IL10/ARG1/TRPM2/TNFAIP3/IL18RAP/LRRK2	14
GO:0002687	BP	GO:0002687	positive regulation of leukocyte migration	17/639	119/13903	3.00763e-05	0.00126938	0.0010244	IL1R1/EDN1/IL6R/TNFSF14/VEGFA/MDK/CXCL8/CCL1/FPR2/ADAM8/CCR7/ICAM1/CCL7/DYSF/CXCR2/DAPK2/THBS1	17
GO:0048660	BP	GO:0048660	regulation of smooth muscle cell proliferation	17/639	119/13903	3.00763e-05	0.00126938	0.0010244	TRIB1/EDN1/CDKN1A/ERN1/IL6R/NOTCH3/PAK1/AKR1B1/SOD2/NAMPT/PTGIR/MYB/IL10/TNFAIP3/MMP9/PTGS2/THBS1	17
GO:0048659	BP	GO:0048659	smooth muscle cell proliferation	17/639	120/13903	3.35741e-05	0.00140447	0.00113342	TRIB1/EDN1/CDKN1A/ERN1/IL6R/NOTCH3/PAK1/AKR1B1/SOD2/NAMPT/PTGIR/MYB/IL10/TNFAIP3/MMP9/PTGS2/THBS1	17
GO:0071356	BP	GO:0071356	cellular response to tumor necrosis factor	27/639	251/13903	3.56529e-05	0.00147834	0.00119304	EDN1/TANK/FABP4/TNFSF14/TNFRSF8/KLF2/PID1/TNFSF15/SPHK1/TNFRSF1B/TNFRSF9/CXCL8/CCL1/ICAM1/GPD1/NR1D1/CCL7/BIRC3/DCSTAMP/ZC3H12A/TNFAIP3/CCL17/CCL2/TRAF1/GBP3/CHI3L1/THBS1	27
GO:0050921	BP	GO:0050921	positive regulation of chemotaxis	17/639	121/13903	3.74279e-05	0.00152959	0.0012344	STX3/EDN1/IL6R/TNFSF14/VEGFA/MET/CXCR4/MDK/CXCL8/CCL1/FPR2/CCR7/CCL7/DYSF/CXCR2/DAPK2/THBS1	17
GO:0007565	BP	GO:0007565	female pregnancy	20/639	158/13903	3.7536e-05	0.00152959	0.0012344	AGO2/VDR/TIMP1/AGRP/AKR1B1/SLC2A1/NAMPT/AR/GHRL/ARG1/ADM/MMP9/IDO1/EMP2/SPP1/LIF/RGS2/PTGS2/MMP7/IGFBP2	20
GO:0043154	BP	GO:0043154	negative regulation of cysteine-type endopeptidase activity involved in apoptotic process	13/639	76/13903	3.81274e-05	0.00154041	0.00124313	FNIP1/TNFSF14/VEGFA/ADORA2A/CDKN2D/SERPINB9/LAMP3/BIRC3/MMP9/CRYAB/SFN/PTGS2/THBS1	13
GO:0031664	BP	GO:0031664	regulation of lipopolysaccharide-mediated signaling pathway	7/639	22/13903	3.90424e-05	0.00154881	0.0012499	TRIB1/BMP6/CD55/LTF/LILRA2/LY86/TNFAIP3	7
GO:0032652	BP	GO:0032652	regulation of interleukin-1 production	14/639	87/13903	3.93182e-05	0.00154881	0.0012499	S1PR3/SPHK1/IL1R2/CCR7/LILRA2/IL10/GHRL/LILRA5/ZC3H12A/TNFAIP3/NLRP3/CEACAM1/ORM1/ORM2	14
GO:0045446	BP	GO:0045446	endothelial cell differentiation	14/639	87/13903	3.93182e-05	0.00154881	0.0012499	BMP6/S1PR3/PDPN/ZEB1/KDM6B/ACVRL1/VEGFA/MET/CXCR4/PDE2A/NRG1/ICAM1/CEACAM1/COL18A1	14
GO:0060135	BP	GO:0060135	maternal process involved in female pregnancy	11/639	56/13903	3.9916e-05	0.00155936	0.00125842	VDR/AGRP/AKR1B1/AR/GHRL/ARG1/SPP1/LIF/RGS2/PTGS2/MMP7	11
GO:0070227	BP	GO:0070227	lymphocyte apoptotic process	12/639	66/13903	4.03401e-05	0.00156301	0.00126137	BCL6/TSC22D3/FNIP1/PTCRA/HIF1A/IRS2/ADAM8/IL10/IL2RA/IDO1/NFKBID/CLC	12
GO:0070555	BP	GO:0070555	response to interleukin-1	22/639	185/13903	4.13992e-05	0.00159101	0.00128396	IL1R1/IL1RAP/EDN1/TANK/PELI2/PELI1/KLF2/IRAK3/IL1R2/HIF1A/CXCL8/IRAK2/CCL1/IL1RN/ICAM1/NR1D1/CCL7/ZC3H12A/CCL17/CCL2/GBP3/CHI3L1	22
GO:0070542	BP	GO:0070542	response to fatty acid	12/639	67/13903	4.71201e-05	0.00179627	0.0014496	LDLR/EDN1/TLR2/PID1/PTGER2/DGAT2/CCR7/ZC3H12A/GNG2/FFAR3/FFAR2/PTGS2	12
GO:0010035	BP	GO:0010035	response to inorganic substance	42/639	481/13903	4.89887e-05	0.00185256	0.00149503	BMP6/BACE1/EDN1/BRAF/NDRG1/FABP4/KDM6B/KLF2/CYP1B1/SPHK1/MET/PPIF/SPARC/AKR1B1/HIF1A/STK26/QDPR/ACO1/SOD2/CCR7/MYB/IL10/ICAM1/ARG1/TRPM2/GCH1/ZC3H12A/CYBRD1/TNFAIP3/RASAL1/MMP9/COL18A1/CPNE5/IL18RAP/KCNMA1/SDC1/LRRK2/AREG/CRYAB/PTGS2/THBS1/IGFBP2	42
GO:0030206	BP	GO:0030206	chondroitin sulfate biosynthetic process	7/639	23/13903	5.39111e-05	0.0020066	0.00161934	CHST15/CSGALNACT2/CHST11/CHST7/CHSY1/CSGALNACT1/VCAN	7
GO:0090023	BP	GO:0090023	positive regulation of neutrophil chemotaxis	7/639	23/13903	5.39111e-05	0.0020066	0.00161934	EDN1/MDK/CXCL8/CCR7/DYSF/CXCR2/DAPK2	7
GO:0003158	BP	GO:0003158	endothelium development	15/639	101/13903	5.52887e-05	0.00204179	0.00164775	BMP6/S1PR3/ITGAX/PDPN/ZEB1/KDM6B/ACVRL1/VEGFA/MET/CXCR4/PDE2A/NRG1/ICAM1/CEACAM1/COL18A1	15
GO:0006959	BP	GO:0006959	humoral immune response	22/639	189/13903	5.7407e-05	0.00210359	0.00169762	CD55/LTF/SEMG1/ITLN1/TREM1/SLPI/GPR183/PI3/DEFA4/CXCL8/CXCL1/C2/DEFA3/CCR7/SERPING1/S100A12/CCL2/CAMP/C8B/PGLYRP1/FCN1/PPBP	22
GO:0051222	BP	GO:0051222	positive regulation of protein transport	35/639	376/13903	5.83394e-05	0.00211793	0.00170919	IL1RAP/BMP6/TLR2/PLK3/CRLF2/PAK1/ADORA2A/CLEC5A/MDK/HIF1A/CCL1/IRS2/ADAM8/RBP4/LILRA2/HCAR2/KCNN4/IL10/GHRL/LILRA5/TRH/ZC3H12A/CEMIP/CLEC4E/NLRP3/ORM1/OSM/LRRK2/ORM2/FFAR2/MMP12/FCN1/SFN/PTGS2/IL1RL1	35
GO:0043114	BP	GO:0043114	regulation of vascular permeability	8/639	31/13903	5.86946e-05	0.00211793	0.00170919	BMP6/VEGFA/ADORA2A/PTP4A3/PDE2A/ADM/CEACAM1/CXCR2	8
GO:0043542	BP	GO:0043542	endothelial cell migration	20/639	164/13903	6.4126e-05	0.00229639	0.00185321	EDN1/ACVRL1/CYP1B1/VEGFA/S100P/MET/SPARC/HIF1A/PTP4A3/PXN/EGR3/ITGB3/ADTRP/ANXA3/ZC3H12A/CEACAM1/BCAR1/EMP2/PTGS2/THBS1	20
GO:0062014	BP	GO:0062014	negative regulation of small molecule metabolic process	13/639	80/13903	6.64579e-05	0.00235841	0.00190326	APOC1/INSIG1/PID1/PPIF/DGAT2/CBFA2T3/ACACB/DDIT4/SNAI1/CDA/PLIN5/NUPR1/CEACAM1	13
GO:0010631	BP	GO:0010631	epithelial cell migration	25/639	232/13903	6.68557e-05	0.00235841	0.00190326	EDN1/ACVRL1/CYP1B1/DOCK5/VEGFA/S100P/MET/SPARC/HIF1A/PTP4A3/INSL3/PXN/KANK1/EGR3/ITGB3/ADTRP/ANXA3/ZC3H12A/MMP9/CEACAM1/BCAR1/EMP2/TACSTD2/PTGS2/THBS1	25
GO:0007162	BP	GO:0007162	negative regulation of cell adhesion	25/639	233/13903	7.17242e-05	0.00251141	0.00202673	BCL6/BMP6/RUNX3/ACVRL1/PELI1/CYP1B1/VEGFA/ADORA2A/MDK/PTPRO/PLXNC1/IL1RN/KANK1/IRF1/ADTRP/IL10/ARG1/ZC3H12A/CEACAM1/IL2RA/IDO1/NFKBID/MMP12/TACSTD2/THBS1	25
GO:0042402	BP	GO:0042402	cellular biogenic amine catabolic process	6/639	17/13903	7.37404e-05	0.00255254	0.00205992	SAT1/SMOX/SLC44A1/CHDH/ALDH7A1/IDO1	6
GO:0097193	BP	GO:0097193	intrinsic apoptotic signaling pathway	27/639	262/13903	7.50975e-05	0.00255254	0.00205992	SKIL/CDKN1A/ERN1/HIC1/DDIT3/IVNS1ABP/CYP1B1/TNFRSF1B/PPIF/CDKN2D/HIF1A/PMAIP1/SOD2/DDIT4/PHLDA3/SNAI1/DDIAS/PPP1R15A/BBC3/NUPR1/MMP9/LRRK2/DAPK2/SFN/ACKR3/PTGS2/LGALS12	27
GO:0019730	BP	GO:0019730	antimicrobial humoral response	13/639	81/13903	7.58952e-05	0.00255254	0.00205992	LTF/SEMG1/ITLN1/SLPI/PI3/DEFA4/CXCL8/CXCL1/DEFA3/S100A12/CAMP/PGLYRP1/PPBP	13
GO:0061844	BP	GO:0061844	antimicrobial humoral immune response mediated by antimicrobial peptide	10/639	50/13903	7.60003e-05	0.00255254	0.00205992	LTF/SEMG1/DEFA4/CXCL8/CXCL1/DEFA3/S100A12/CAMP/PGLYRP1/PPBP	10
GO:0070228	BP	GO:0070228	regulation of lymphocyte apoptotic process	10/639	50/13903	7.60003e-05	0.00255254	0.00205992	BCL6/TSC22D3/FNIP1/PTCRA/HIF1A/IRS2/ADAM8/IL10/IDO1/NFKBID	10
GO:0050866	BP	GO:0050866	negative regulation of cell activation	20/639	166/13903	7.61387e-05	0.00255254	0.00205992	BCL6/LDLR/CST7/SAMSN1/RUNX3/PELI1/ADORA2A/MDK/IRF1/IL10/NR1D1/ARG1/ZC3H12A/TNFAIP3/ENPP3/CEACAM1/IL2RA/IDO1/NFKBID/PGLYRP1	20
GO:0090132	BP	GO:0090132	epithelium migration	25/639	234/13903	7.69079e-05	0.00255352	0.00206072	EDN1/ACVRL1/CYP1B1/DOCK5/VEGFA/S100P/MET/SPARC/HIF1A/PTP4A3/INSL3/PXN/KANK1/EGR3/ITGB3/ADTRP/ANXA3/ZC3H12A/MMP9/CEACAM1/BCAR1/EMP2/TACSTD2/PTGS2/THBS1	25
GO:0042542	BP	GO:0042542	response to hydrogen peroxide	17/639	128/13903	7.72484e-05	0.00255352	0.00206072	KDM6B/KLF2/CYP1B1/SPHK1/MET/PPIF/STK26/MYB/IL10/ARG1/TRPM2/TNFAIP3/IL18RAP/SDC1/LRRK2/AREG/CRYAB	17
GO:0043124	BP	GO:0043124	negative regulation of I-kappaB kinase/NF-kappaB signaling	9/639	41/13903	8.0752e-05	0.0026508	0.00213922	TANK/RHOH/PER1/NLRP6/TNIP1/NR1D1/ZC3H12A/TNFAIP3/NFKBID	9
GO:0010951	BP	GO:0010951	negative regulation of endopeptidase activity	22/639	194/13903	8.50596e-05	0.00277294	0.00223779	LTF/FNIP1/CST7/TNFSF14/VEGFA/ADORA2A/SLPI/PI3/TIMP1/CDKN2D/SPINK1/SERPINB9/LAMP3/SERPING1/BIRC3/MMP9/SERPINB2/WFIKKN2/CRYAB/SFN/PTGS2/THBS1	22
GO:0090130	BP	GO:0090130	tissue migration	25/639	237/13903	9.45319e-05	0.00306063	0.00246996	EDN1/ACVRL1/CYP1B1/DOCK5/VEGFA/S100P/MET/SPARC/HIF1A/PTP4A3/INSL3/PXN/KANK1/EGR3/ITGB3/ADTRP/ANXA3/ZC3H12A/MMP9/CEACAM1/BCAR1/EMP2/TACSTD2/PTGS2/THBS1	25
GO:0002251	BP	GO:0002251	organ or tissue specific immune response	7/639	25/13903	9.75464e-05	0.00308408	0.00248888	LTF/IL6R/DEFA4/DEFA3/FFAR3/CAMP/FFAR2	7
GO:0071624	BP	GO:0071624	positive regulation of granulocyte chemotaxis	7/639	25/13903	9.75464e-05	0.00308408	0.00248888	EDN1/MDK/CXCL8/CCR7/DYSF/CXCR2/DAPK2	7
GO:1904467	BP	GO:1904467	regulation of tumor necrosis factor secretion	7/639	25/13903	9.75464e-05	0.00308408	0.00248888	LILRA2/GHRL/LILRA5/ZC3H12A/ORM1/LRRK2/ORM2	7
GO:1903035	BP	GO:1903035	negative regulation of response to wounding	12/639	72/13903	9.78657e-05	0.00308408	0.00248888	EDN1/CDKN1A/KREMEN1/MDK/ADTRP/SERPING1/PLAU/SERPINB2/CEACAM1/SIGLEC10/SPP1/THBS1	12
GO:0010817	BP	GO:0010817	regulation of hormone levels	37/639	417/13903	9.87512e-05	0.00309137	0.00249477	BMP6/ECE1/VDR/EDN1/SIDT2/HADH/SLC16A10/FDXR/CPA3/CYP1B1/ADORA2A/SLCO4A1/VGF/AKR1B1/DGAT2/HIF1A/IL1RN/SLC2A1/IRS2/RBP4/CES1/HCAR2/INHBB/FFAR4/MYB/GHRL/NR1D1/ADM/TRH/CPE/FAM3B/OSM/FFAR3/TRERF1/SPP1/FFAR2/LIF	37
GO:0046879	BP	GO:0046879	hormone secretion	26/639	252/13903	9.9574e-05	0.00309662	0.002499	BMP6/EDN1/SIDT2/HADH/ADORA2A/VGF/HIF1A/IL1RN/SLC2A1/IRS2/RBP4/HCAR2/INHBB/FFAR4/MYB/GHRL/NR1D1/ADM/TRH/CPE/FAM3B/OSM/FFAR3/SPP1/FFAR2/LIF	26
GO:0042060	BP	GO:0042060	wound healing	39/639	449/13903	0.000101587	0.00313857	0.00253286	TLN1/JMJD1C/EDN1/CDKN1A/PDPN/LCP2/PRKCB/MAFF/ACVRL1/SLC7A11/PAK1/ADORA2A/HPSE/TIMP1/CYP4F2/CXCR4/SPARC/MDK/HIF1A/F5/NLRP6/INSL3/NRG1/KANK1/ITGB3/IRF1/ADTRP/SERPING1/PLAU/TNFAIP3/DYSF/GNG2/IFRD1/SERPINB2/CEACAM1/NFE2/SDC1/MMP12/THBS1	39
GO:0051346	BP	GO:0051346	negative regulation of hydrolase activity	34/639	372/13903	0.000106245	0.00320144	0.0025836	SPRY1/PHACTR1/APOC1/LTF/FNIP1/CST7/TNFSF14/VEGFA/ADORA2A/SLPI/PI3/TIMP1/PPIF/CDKN2D/GCHFR/RHOH/SPINK1/SERPINB9/LAMP3/SPRY2/SERPING1/PPP1R15A/PLIN5/BIRC3/ANGPTL4/MMP9/SERPINB2/LRRK2/RGS2/WFIKKN2/CRYAB/SFN/PTGS2/THBS1	34
GO:0009310	BP	GO:0009310	amine catabolic process	6/639	18/13903	0.000106331	0.00320144	0.0025836	SAT1/SMOX/SLC44A1/CHDH/ALDH7A1/IDO1	6
GO:0035743	BP	GO:0035743	CD4-positive, alpha-beta T cell cytokine production	6/639	18/13903	0.000106331	0.00320144	0.0025836	IL1R1/CD55/IL18R1/ARG1/NLRP3/IL18RAP	6
GO:0048714	BP	GO:0048714	positive regulation of oligodendrocyte differentiation	6/639	18/13903	0.000106331	0.00320144	0.0025836	TLR2/CXCR4/TNFRSF1B/MDK/ZNF365/OLIG2	6
GO:0001505	BP	GO:0001505	regulation of neurotransmitter levels	28/639	283/13903	0.000113095	0.00338355	0.00273056	BACE1/STX3/EDN1/PRKCB/TLR2/FLOT1/KLF2/SLC7A11/CYP1B1/SLC44A1/ADORA2A/UPB1/HDC/CHDH/PDE1B/GCHFR/ALDH7A1/SLC1A7/MCTP2/ITGB3/IL10/ICAM1/GCH1/TRH/ZC3H12A/LRRK2/RGS2/PTGS2	28
GO:0044262	BP	GO:0044262	cellular carbohydrate metabolic process	25/639	240/13903	0.000115681	0.00342304	0.00276243	GK/B3GNT5/BRAF/CSGALNACT2/SYNJ2/INPP5A/PPP1R3B/MGAM/AKR1B1/DGAT2/PMAIP1/CBFA2T3/CSGALNACT1/SLC2A1/ACACB/DDIT4/HAS1/IRS2/RBKS/B3GNT8/NR1D1/PFKFB3/NUPR1/DYSF/TFF3	25
GO:0048545	BP	GO:0048545	response to steroid hormone	31/639	328/13903	0.000115864	0.00342304	0.00276243	BMP6/VDR/EDN1/CDKN1A/PADI2/ATP2B1/TLR2/PAK1/PTGER2/SPARC/MDK/IL1RN/PER1/DEFA3/DDIT4/AR/ADTRP/IL10/ICAM1/ALPL/NR1D1/ARG1/ADM/TRH/ANXA3/SDC1/SPP1/AREG/PTGS2/THBS1/IGFBP2	31
GO:0071398	BP	GO:0071398	cellular response to fatty acid	9/639	43/13903	0.000119725	0.00351515	0.00283676	LDLR/EDN1/PID1/PTGER2/DGAT2/ZC3H12A/GNG2/FFAR3/FFAR2	9
GO:2001233	BP	GO:2001233	regulation of apoptotic signaling pathway	33/639	361/13903	0.000133341	0.00387016	0.00312325	SKIL/NANOS3/ITPRIP/PRR7/DDIT3/IVNS1ABP/CTSC/ADORA2A/PPIF/CDKN2D/HIF1A/PMAIP1/TFDP1/SOD2/TPD52L1/SNAI1/UNC5B/AR/INHBB/DDIAS/ICAM1/BBC3/NUPR1/TNFAIP3/G0S2/MMP9/LRRK2/TRAF1/DAPK2/SFN/ACKR3/PTGS2/THBS1	33
GO:0010466	BP	GO:0010466	negative regulation of peptidase activity	22/639	200/13903	0.000133454	0.00387016	0.00312325	LTF/FNIP1/CST7/TNFSF14/VEGFA/ADORA2A/SLPI/PI3/TIMP1/CDKN2D/SPINK1/SERPINB9/LAMP3/SERPING1/BIRC3/MMP9/SERPINB2/WFIKKN2/CRYAB/SFN/PTGS2/THBS1	22
GO:0044057	BP	GO:0044057	regulation of system process	39/639	455/13903	0.000134391	0.00387357	0.00312601	BMP6/ECE1/JARID2/ITGAX/MYBPC3/EDN1/ATP2B1/KCNE5/CST7/FGF13/CTSC/PAK1/SPHK1/DOCK5/ADORA2A/PTGER2/TNFRSF1B/PTPRO/SLC22A5/MYBPH/HCAR2/INHBB/PDE4B/PROK2/ATP2A3/IL10/ICAM1/GHRL/GPR35/ADM/GCH1/ZC3H12A/EMP2/KCNMA1/LRRK2/RGS2/KCNJ2/PTGS2/CACNG6	39
GO:0050777	BP	GO:0050777	negative regulation of immune response	17/639	134/13903	0.000137249	0.00393199	0.00317315	BCL6/CD55/SAMSN1/IRAK3/NLRP6/SERPINB9/IL10/SERPING1/ARG1/ZC3H12A/TNFAIP3/ENPP3/CEACAM1/IL2RA/MMP12/PGLYRP1/IL1RL1	17
GO:0034614	BP	GO:0034614	cellular response to reactive oxygen species	18/639	147/13903	0.000139505	0.00397253	0.00320588	KDM6B/KLF2/CYP1B1/SPHK1/MET/PPIF/STK26/SOD2/PXN/MYB/IL10/ARG1/TRPM2/GCH1/TNFAIP3/MMP9/IL18RAP/LRRK2	18
GO:0001101	BP	GO:0001101	response to acid chemical	27/639	272/13903	0.000141215	0.00399715	0.00322574	BMP6/LDLR/EDN1/ZEB1/TLR2/KLF2/PID1/VEGFA/PTGER2/SPARC/AKR1B1/CDKN2D/DGAT2/FOLR1/RBP4/CCR7/MYB/ICAM1/ARG1/ZC3H12A/GNG2/COL18A1/FFAR3/TESC/FFAR2/PTGS2/IGFBP2	27
GO:0002685	BP	GO:0002685	regulation of leukocyte migration	20/639	174/13903	0.000146586	0.00412447	0.00332849	IL1R1/EDN1/PADI2/IL6R/TNFSF14/VEGFA/MDK/CXCL8/CCL1/FPR2/ADAM8/CCR7/ADTRP/ICAM1/CCL7/DYSF/CXCR2/CCL2/DAPK2/THBS1	20
GO:0034763	BP	GO:0034763	negative regulation of transmembrane transport	14/639	98/13903	0.000148917	0.00416418	0.00336054	KCNE5/HECW2/PRKCB/PID1/GEM/PPIF/REM2/IRS2/KCNAB1/GPR35/DYSF/MMP9/RGS2/THBS1	14
GO:0032655	BP	GO:0032655	regulation of interleukin-12 production	10/639	54/13903	0.00015002	0.00416418	0.00336054	TLR2/IRAK3/MDK/CCR7/IRF1/IL10/LILRA5/IDO1/SLAMF1/THBS1	10
GO:0033002	BP	GO:0033002	muscle cell proliferation	19/639	161/13903	0.00015064	0.00416418	0.00336054	TRIB1/JARID2/EDN1/CDKN1A/ERN1/IL6R/NOTCH3/PAK1/AKR1B1/SOD2/RBP4/NAMPT/PTGIR/MYB/IL10/TNFAIP3/MMP9/PTGS2/THBS1	19
GO:0009636	BP	GO:0009636	response to toxic substance	38/639	443/13903	0.000160922	0.00439188	0.00354429	EPHX1/EDN1/CDKN1A/SNN/TLR2/KDM6B/KLF2/SLC7A11/CYP1B1/SPHK1/ADORA2A/MET/PPIF/SPARC/STK26/PDE1B/SOD2/RBP4/CES1/MYB/IL10/ICAM1/ARG1/NUPR1/TRPM2/CCL7/GCH1/TRH/ZC3H12A/TNFAIP3/IL18RAP/KCNMA1/SDC1/LRRK2/RGS2/AREG/CRYAB/PTGS2	38
GO:0022409	BP	GO:0022409	positive regulation of cell-cell adhesion	24/639	231/13903	0.000163883	0.00439188	0.00354429	BCL6/CD55/PDPN/IL6R/EFNB1/RUNX3/FLOT1/SIRPB1/TNFSF14/PAK1/MDK/ADAM19/ADAM8/CCR7/EGR3/MYB/IL10/ICAM1/ICOS/NLRP3/IL2RA/CCL2/NFKBID/IGFBP2	24
GO:0034121	BP	GO:0034121	regulation of toll-like receptor signaling pathway	11/639	65/13903	0.00016483	0.00439188	0.00354429	LTF/TLR2/FLOT1/PELI1/IRAK3/NLRP6/LILRA2/IRF1/NR1D1/BIRC3/TNFAIP3	11
GO:0050878	BP	GO:0050878	regulation of body fluid levels	36/639	412/13903	0.000165891	0.00439188	0.00354429	TLN1/JMJD1C/VDR/EDN1/PDPN/LCP2/PRKCB/MAFF/SLC22A4/SLC7A11/VEGFA/ADORA2A/HPSE/MET/CYP4F2/AKR1B1/HIF1A/F5/PTPRO/NLRP6/STMN1/KCNN4/ITGB3/IRF1/ADTRP/SERPING1/ADM/PLAU/GNG2/SERPINB2/CEACAM1/NFE2/EMP2/P2RY2/SFN/THBS1	36
GO:0032612	BP	GO:0032612	interleukin-1 production	14/639	99/13903	0.000166269	0.00439188	0.00354429	S1PR3/SPHK1/IL1R2/CCR7/LILRA2/IL10/GHRL/LILRA5/ZC3H12A/TNFAIP3/NLRP3/CEACAM1/ORM1/ORM2	14
GO:0006691	BP	GO:0006691	leukotriene metabolic process	7/639	27/13903	0.00016631	0.00439188	0.00354429	GGTLC2/CYP4F3/GGTLC1/GGTA1P/TLR2/CYP4F2/GGT5	7
GO:0050650	BP	GO:0050650	chondroitin sulfate proteoglycan biosynthetic process	7/639	27/13903	0.00016631	0.00439188	0.00354429	CHST15/CSGALNACT2/CHST11/CHST7/CHSY1/CSGALNACT1/VCAN	7
GO:0090022	BP	GO:0090022	regulation of neutrophil chemotaxis	7/639	27/13903	0.00016631	0.00439188	0.00354429	EDN1/MDK/CXCL8/CCR7/DYSF/CXCR2/DAPK2	7
GO:0031663	BP	GO:0031663	lipopolysaccharide-mediated signaling pathway	10/639	55/13903	0.000175926	0.00462001	0.0037284	TRIB1/BMP6/CD55/LTF/TLR2/IRAK2/LILRA2/LY86/TNFAIP3/CCL2	10
GO:0043900	BP	GO:0043900	regulation of multi-organism process	32/639	352/13903	0.000185706	0.00484989	0.00391391	TRIB1/BMP6/CD55/AGO2/SEC14L1/VPS37B/LTF/CHD1/SLPI/TIMP1/CXCR4/CXCL8/TNIP1/LILRA2/SPINK1/LY86/ISG20/IFITM2/INHBB/LAMP3/IFITM3/ARG1/BIRC3/IFITM1/ZC3H12A/TNFAIP3/IL2RA/HTRA1/APOBEC3A/MMP12/PGLYRP1/FCN1	32
GO:0022617	BP	GO:0022617	extracellular matrix disassembly	11/639	66/13903	0.000189728	0.00492773	0.00397672	MMP1/PDPN/FLOT1/TIMP1/MMP10/TPSAB1/ADAM8/MMP9/HTRA1/MMP12/MMP7	11
GO:0071236	BP	GO:0071236	cellular response to antibiotic	16/639	125/13903	0.000192866	0.00498185	0.00402041	KDM6B/KLF2/CYP1B1/SPHK1/MET/PPIF/STK26/MYB/IL10/ARG1/TRPM2/CCL7/ZC3H12A/TNFAIP3/IL18RAP/LRRK2	16
GO:0048871	BP	GO:0048871	multicellular organismal homeostasis	35/639	400/13903	0.000198388	0.00509664	0.00411304	BMP6/LPCAT1/LTF/HADH/FABP4/KDM6B/DDIT3/VEGFA/AMPD2/MET/CYP4F2/IGF1R/CXCR4/AKR1B1/IL18R1/ACACB/ADAM8/RBP4/STMN1/SLC22A5/MAK/FFAR4/ITGB3/GHRL/NR1D1/TRPM2/DCSTAMP/AMPD3/TNFAIP3/G0S2/RAB3D/SPP1/TFF3/SFN/PTGS2	35
GO:0032369	BP	GO:0032369	negative regulation of lipid transport	6/639	20/13903	0.000205184	0.00519448	0.00419199	APOC1/CYP4F2/IRS2/ITGB3/APOC2/THBS1	6
GO:0045922	BP	GO:0045922	negative regulation of fatty acid metabolic process	6/639	20/13903	0.000205184	0.00519448	0.00419199	APOC1/INSIG1/DGAT2/ACACB/PLIN5/CEACAM1	6
GO:0032615	BP	GO:0032615	interleukin-12 production	10/639	56/13903	0.000205493	0.00519448	0.00419199	TLR2/IRAK3/MDK/CCR7/IRF1/IL10/LILRA5/IDO1/SLAMF1/THBS1	10
GO:0046890	BP	GO:0046890	regulation of lipid biosynthetic process	19/639	165/13903	0.000208063	0.00523145	0.00422183	BMP6/LDLR/NSMAF/VDR/LPCAT1/APOC1/INSIG1/SPHK1/ELOVL5/DGAT2/ACACB/FPR2/SNAI1/PLIN5/NR1D1/ADM/APOC2/CEACAM1/PTGS2	19
GO:0032692	BP	GO:0032692	negative regulation of interleukin-1 production	7/639	28/13903	0.000213035	0.00524278	0.00423098	IL1R2/IL10/GHRL/ZC3H12A/TNFAIP3/NLRP3/CEACAM1	7
GO:1990774	BP	GO:1990774	tumor necrosis factor secretion	7/639	28/13903	0.000213035	0.00524278	0.00423098	LILRA2/GHRL/LILRA5/ZC3H12A/ORM1/LRRK2/ORM2	7
GO:0001906	BP	GO:0001906	cell killing	17/639	139/13903	0.000215124	0.00524278	0.00423098	CD55/LTF/SEMG1/CTSC/DEFA4/DEFA3/SERPINB9/ICAM1/ARG1/S100A12/CEACAM1/IL18RAP/DNASE1L3/EMP2/CAMP/SLAMF7/PGLYRP1	17
GO:0001776	BP	GO:0001776	leukocyte homeostasis	12/639	78/13903	0.000215168	0.00524278	0.00423098	SKIL/TSC22D3/TNFSF14/SLC7A11/GPR183/HIF1A/PMAIP1/HCAR2/PDE4B/TNFAIP3/IL2RA/CXCR2	12
GO:0002718	BP	GO:0002718	regulation of cytokine production involved in immune response	12/639	78/13903	0.000215168	0.00524278	0.00423098	IL1R1/BCL6/IRAK3/TNFRSF1B/IL18R1/IL10/ARG1/NLRP3/FFAR3/FFAR2/SEMA7A/CLC	12
GO:0048661	BP	GO:0048661	positive regulation of smooth muscle cell proliferation	12/639	78/13903	0.000215168	0.00524278	0.00423098	EDN1/ERN1/IL6R/NOTCH3/PAK1/AKR1B1/NAMPT/MYB/IL10/MMP9/PTGS2/THBS1	12
GO:0002369	BP	GO:0002369	T cell cytokine production	8/639	37/13903	0.000225074	0.00545602	0.00440307	IL1R1/CD55/TNFRSF1B/IL18R1/ARG1/NLRP3/IL18RAP/CLC	8
GO:0051250	BP	GO:0051250	negative regulation of lymphocyte activation	16/639	127/13903	0.00023217	0.00557216	0.00449679	BCL6/SAMSN1/RUNX3/PELI1/ADORA2A/MDK/IRF1/IL10/ARG1/ZC3H12A/TNFAIP3/CEACAM1/IL2RA/IDO1/NFKBID/PGLYRP1	16
GO:0002221	BP	GO:0002221	pattern recognition receptor signaling pathway	20/639	180/13903	0.000232222	0.00557216	0.00449679	SEC14L1/LTF/TANK/TLR2/FLOT1/TLR7/PELI1/IRAK3/IRAK2/NLRP6/TNIP1/LILRA2/IRF1/NR1D1/BIRC3/TNFAIP3/CLEC4E/FFAR2/PGLYRP1/FCN1	20
GO:0051607	BP	GO:0051607	defense response to virus	22/639	208/13903	0.000235179	0.00561461	0.00453104	SEC14L1/TLR7/IFI44L/PMAIP1/DEFA3/DDIT4/ISG20/IFITM2/IRF1/MX2/IFITM3/BIRC3/IFITM1/ZC3H12A/TNFAIP3/APOBEC3B/NLRP3/IL2RA/HTRA1/APOBEC3A/MMP12/GBP3	22
GO:0002697	BP	GO:0002697	regulation of immune effector process	32/639	357/13903	0.000239763	0.00569528	0.00459615	IL1R1/BCL6/CD55/SEC14L1/IRAK3/TNFRSF1B/IL18R1/C2/RBP4/SERPINB9/MYB/IL10/SERPING1/ARG1/BIRC3/ZC3H12A/TNFAIP3/ENPP3/NLRP3/CEACAM1/IL2RA/FFAR3/IL18RAP/DNASE1L3/HTRA1/FFAR2/NFKBID/MMP12/C8B/PGLYRP1/SEMA7A/CLC	32
GO:0051091	BP	GO:0051091	positive regulation of DNA-binding transcription factor activity	24/639	237/13903	0.000241861	0.00571639	0.00461319	IL1RAP/EDN1/LTF/PRKCB/TLR2/FLOT1/DDIT3/ARID5B/SPHK1/VEGFA/IRAK3/IRAK2/IL18R1/NFKB2/BEX1/ADAM8/AR/IL10/ICAM1/S100A12/ANXA3/NLRP3/IL18RAP/TRAF1	24
GO:0034766	BP	GO:0034766	negative regulation of ion transmembrane transport	12/639	79/13903	0.000243307	0.00572196	0.00461768	KCNE5/HECW2/GEM/PPIF/REM2/IRS2/KCNAB1/GPR35/DYSF/MMP9/RGS2/THBS1	12
GO:0045833	BP	GO:0045833	negative regulation of lipid metabolic process	11/639	68/13903	0.000249173	0.00580217	0.00468241	LPCAT1/APOC1/INSIG1/SPHK1/DGAT2/ACACB/SNAI1/HCAR2/PLIN5/APOC2/CEACAM1	11
GO:0046889	BP	GO:0046889	positive regulation of lipid biosynthetic process	11/639	68/13903	0.000249173	0.00580217	0.00468241	BMP6/LDLR/NSMAF/ELOVL5/DGAT2/FPR2/PLIN5/NR1D1/ADM/APOC2/PTGS2	11
GO:0006024	BP	GO:0006024	glycosaminoglycan biosynthetic process	13/639	91/13903	0.000254461	0.00583886	0.00471202	CHST15/CSGALNACT2/CHST11/CHST7/CHSY1/CSGALNACT1/HAS1/VCAN/CHST2/CEMIP/ST3GAL4/HS3ST3B1/SDC1	13
GO:0046677	BP	GO:0046677	response to antibiotic	27/639	282/13903	0.000255109	0.00583886	0.00471202	EDN1/KDM6B/AOC3/KLF2/CYP1B1/SPHK1/MET/PPIF/SPARC/STK26/RBP4/MYB/IL10/ICAM1/ALPL/ARG1/TRPM2/CCL7/TRH/ZC3H12A/TNFAIP3/IL18RAP/SDC1/LRRK2/RGS2/AREG/CRYAB	27
GO:0006022	BP	GO:0006022	aminoglycan metabolic process	17/639	141/13903	0.000255689	0.00583886	0.00471202	B3GNT5/CHST15/CSGALNACT2/CHST11/CHST7/HPSE/CHSY1/CSGALNACT1/HAS1/VCAN/B3GNT8/CHST2/CEMIP/ST3GAL4/HS3ST3B1/SDC1/PGLYRP1	17
GO:0008217	BP	GO:0008217	regulation of blood pressure	17/639	141/13903	0.000255689	0.00583886	0.00471202	ECE1/EDN1/ATP2B1/CPA3/ACVRL1/CYP4F2/PTPRO/SOD2/NAMPT/CES1/AR/ADM/GCH1/FFAR3/EMP2/PTGS2/ERAP2	17
GO:1905952	BP	GO:1905952	regulation of lipid localization	15/639	116/13903	0.000270765	0.00615339	0.00496585	BMP6/EDN1/APOC1/OSBPL8/CYP4F2/ACACB/IRS2/MYB/ITGB3/GHRL/PLIN5/ZC3H12A/APOC2/SPP1/THBS1	15
GO:0042326	BP	GO:0042326	negative regulation of phosphorylation	34/639	391/13903	0.000273798	0.00619255	0.00499745	TRIB1/SPRY1/CDKN1A/SAMSN1/ITPRIP/FABP4/DUSP4/PID1/CHRNA10/ADORA2A/IRAK3/IGF1R/RASSF2/PPIF/CDKN2D/CBFA2T3/RHOH/PER1/NLRP6/TNIP1/DDIT4/IRS2/SPINK1/C9orf72/SPRY2/NUPR1/ZC3H12A/TNFAIP3/CEACAM1/TESC/LRRK2/LIF/RGS2/SFN	34
GO:0043901	BP	GO:0043901	negative regulation of multi-organism process	17/639	143/13903	0.000302742	0.00681458	0.00549943	TRIB1/SEC14L1/LTF/SLPI/TIMP1/TNIP1/LILRA2/ISG20/IFITM2/IFITM3/IFITM1/ZC3H12A/TNFAIP3/IL2RA/HTRA1/APOBEC3A/FCN1	17
GO:1904659	BP	GO:1904659	glucose transmembrane transport	12/639	81/13903	0.000309059	0.0069238	0.00558758	EDN1/BRAF/SLC2A14/SLC2A3/PRKCB/OSBPL8/ITLN1/PID1/SLC2A1/IRS2/FFAR4/PPBP	12
GO:0071622	BP	GO:0071622	regulation of granulocyte chemotaxis	8/639	39/13903	0.000330719	0.0073741	0.00595097	EDN1/MDK/CXCL8/CCR7/DYSF/CXCR2/DAPK2/THBS1	8
GO:0006875	BP	GO:0006875	cellular metal ion homeostasis	39/639	476/13903	0.000338132	0.00746316	0.00602284	BMP6/CD55/S1PR3/VDR/ATP13A3/EDN1/LTF/ATP2B1/PRKCB/DDIT3/CHRNA10/PTGER2/RMDN3/SYNPO/CXCR4/HIF1A/ACO1/CCL1/ATP2C2/FPR2/CCR7/PROK2/ATP2A3/PTGIR/GHRL/CXCR1/GPR35/TRPM2/CCL7/ADM/JPH4/CYBRD1/CEMIP/P2RY8/CXCR2/CCR3/KCNMA1/ACKR3/KCNJ2	39
GO:0043434	BP	GO:0043434	response to peptide hormone	32/639	364/13903	0.000338971	0.00746316	0.00602284	PTPRE/EDN1/ATP2B1/PRKCB/TLR2/HADH/STAT4/OSBPL8/PID1/PAK1/TIMP1/IGF1R/VGF/AGRP/SPARC/QDPR/SLC2A1/IRS2/GCNT1/PXN/KANK1/INHBB/IL10/ICAM1/GHRL/ARG1/ADM/CEACAM1/FFAR3/BCAR1/AREG/PTGS2	32
GO:0006940	BP	GO:0006940	regulation of smooth muscle contraction	9/639	49/13903	0.000341029	0.00746316	0.00602284	EDN1/ATP2B1/SPHK1/DOCK5/PROK2/GHRL/KCNMA1/RGS2/PTGS2	9
GO:0045071	BP	GO:0045071	negative regulation of viral genome replication	9/639	49/13903	0.000341029	0.00746316	0.00602284	LTF/SLPI/TNIP1/ISG20/IFITM2/IFITM3/IFITM1/ZC3H12A/APOBEC3A	9
GO:2001242	BP	GO:2001242	regulation of intrinsic apoptotic signaling pathway	17/639	145/13903	0.000357124	0.00774728	0.00625213	SKIL/DDIT3/IVNS1ABP/PPIF/CDKN2D/HIF1A/PMAIP1/SOD2/SNAI1/DDIAS/BBC3/NUPR1/MMP9/LRRK2/DAPK2/ACKR3/PTGS2	17
GO:0009615	BP	GO:0009615	response to virus	27/639	288/13903	0.000357289	0.00774728	0.00625213	SEC14L1/TLR7/IVNS1ABP/IRAK3/IFI44L/CXCR4/PMAIP1/DEFA3/DDIT4/STMN1/ISG20/IFITM2/IRF1/MX2/IFITM3/BIRC3/IFITM1/ZC3H12A/TNFAIP3/APOBEC3B/NLRP3/IL2RA/HTRA1/PIM2/APOBEC3A/MMP12/GBP3	27
GO:0002385	BP	GO:0002385	mucosal immune response	6/639	22/13903	0.000365096	0.00788041	0.00635957	LTF/DEFA4/DEFA3/FFAR3/CAMP/FFAR2	6
GO:0051092	BP	GO:0051092	positive regulation of NF-kappaB transcription factor activity	17/639	146/13903	0.00038735	0.00832274	0.00671653	IL1RAP/LTF/PRKCB/TLR2/FLOT1/SPHK1/IRAK3/IRAK2/IL18R1/NFKB2/ADAM8/AR/ICAM1/S100A12/NLRP3/IL18RAP/TRAF1	17
GO:0002673	BP	GO:0002673	regulation of acute inflammatory response	12/639	83/13903	0.000389287	0.00832652	0.00671958	CD55/C2/ADAM8/CCR7/SERPING1/NLRP3/OSM/FFAR3/DNASE1L3/FFAR2/C8B/PTGS2	12
GO:0002832	BP	GO:0002832	negative regulation of response to biotic stimulus	8/639	40/13903	0.000396981	0.00841493	0.00679093	TRIB1/SEC14L1/LTF/LILRA2/TNFAIP3/CEACAM1/IL2RA/HTRA1	8
GO:0032715	BP	GO:0032715	negative regulation of interleukin-6 production	8/639	40/13903	0.000396981	0.00841493	0.00679093	KLF2/IRAK3/IL10/GHRL/ZC3H12A/TNFAIP3/ORM1/SLAMF1	8
GO:0050704	BP	GO:0050704	regulation of interleukin-1 secretion	9/639	50/13903	0.000399206	0.00842431	0.0067985	IL1R2/CCR7/LILRA2/LILRA5/ZC3H12A/TNFAIP3/NLRP3/ORM1/ORM2	9
GO:0032891	BP	GO:0032891	negative regulation of organic acid transport	5/639	15/13903	0.000412613	0.00863019	0.00696465	CYP4F2/IRS2/TRH/RGS2/THBS1	5
GO:0070230	BP	GO:0070230	positive regulation of lymphocyte apoptotic process	5/639	15/13903	0.000412613	0.00863019	0.00696465	FNIP1/ADAM8/IL10/IDO1/NFKBID	5
GO:0062013	BP	GO:0062013	positive regulation of small molecule metabolic process	15/639	121/13903	0.00042985	0.0089511	0.00722363	BMP6/PID1/ELOVL5/DGAT2/HIF1A/PMAIP1/IRS2/GPD1/PLIN5/NR1D1/PFKFB3/NUPR1/ADM/APOC2/PTGS2	15
GO:0002521	BP	GO:0002521	leukocyte differentiation	38/639	466/13903	0.000440358	0.00912971	0.00736777	TRIB1/BCL6/LTF/ZEB1/FNIP1/TLR2/PRR7/RUNX3/VEGFA/SATB1/GPR183/RASSF2/MDK/CBFA2T3/IL18R1/PDE1B/RHOH/RUNX2/ADAM8/CCR7/EGR3/MYB/IRF1/IL10/TRPM2/DCSTAMP/CLEC4D/ZC3H12A/MMP9/CLEC4E/NLRP3/CEACAM1/IL2RA/TESC/NFKBID/LIF/PGLYRP1/CEBPE	38
GO:0045861	BP	GO:0045861	negative regulation of proteolysis	27/639	292/13903	0.000444073	0.00916652	0.00739748	CD55/LTF/FNIP1/CST7/TNFSF14/RYBP/VEGFA/ADORA2A/SLPI/PI3/IL1R2/TIMP1/CDKN2D/SPINK1/SERPINB9/LAMP3/IL10/SERPING1/BIRC3/MMP9/SERPINB2/LRRK2/WFIKKN2/CRYAB/SFN/PTGS2/THBS1	27
GO:0006874	BP	GO:0006874	cellular calcium ion homeostasis	32/639	370/13903	0.000451457	0.00927843	0.00748778	CD55/S1PR3/VDR/ATP13A3/EDN1/ATP2B1/PRKCB/DDIT3/CHRNA10/PTGER2/RMDN3/SYNPO/CXCR4/CCL1/ATP2C2/FPR2/CCR7/PROK2/ATP2A3/PTGIR/GHRL/CXCR1/GPR35/TRPM2/CCL7/ADM/JPH4/CEMIP/P2RY8/CXCR2/CCR3/ACKR3	32
GO:1903038	BP	GO:1903038	negative regulation of leukocyte cell-cell adhesion	14/639	109/13903	0.000460048	0.00941405	0.00759723	BCL6/RUNX3/PELI1/ADORA2A/MDK/IRF1/ADTRP/IL10/ARG1/ZC3H12A/CEACAM1/IL2RA/IDO1/NFKBID	14
GO:0060759	BP	GO:0060759	regulation of response to cytokine stimulus	18/639	162/13903	0.000469258	0.00953141	0.00769194	IL1R1/LRRC70/EDN1/PADI2/TLR2/SPHK1/IRAK3/IL1R2/CXCR4/HIF1A/USP18/IRAK2/IL1RN/ARG1/BIRC3/TNFAIP3/TRAF1/MMP12	18
GO:0002831	BP	GO:0002831	regulation of response to biotic stimulus	15/639	122/13903	0.000469816	0.00953141	0.00769194	TRIB1/BMP6/CD55/SEC14L1/LTF/LILRA2/LY86/ARG1/BIRC3/ZC3H12A/TNFAIP3/CEACAM1/IL2RA/HTRA1/MMP12	15
GO:0002407	BP	GO:0002407	dendritic cell chemotaxis	6/639	23/13903	0.000474926	0.00955309	0.00770944	GPR183/CXCR4/CCR7/CXCR1/TRPM2/CXCR2	6
GO:0002507	BP	GO:0002507	tolerance induction	6/639	23/13903	0.000474926	0.00955309	0.00770944	IRAK3/TNFAIP3/ICOS/IL2RA/IDO1/CLC	6
GO:0050868	BP	GO:0050868	negative regulation of T cell activation	13/639	97/13903	0.000480817	0.0096306	0.00777199	BCL6/RUNX3/PELI1/ADORA2A/MDK/IRF1/IL10/ARG1/ZC3H12A/CEACAM1/IL2RA/IDO1/NFKBID	13
GO:0008645	BP	GO:0008645	hexose transmembrane transport	12/639	85/13903	0.000486441	0.00970214	0.00782972	EDN1/BRAF/SLC2A14/SLC2A3/PRKCB/OSBPL8/ITLN1/PID1/SLC2A1/IRS2/FFAR4/PPBP	12
GO:0042742	BP	GO:0042742	defense response to bacterium	20/639	191/13903	0.000506926	0.0100313	0.00809536	LTF/IL6R/TLR2/SEMG1/SLPI/DEFA4/VGF/DEFA3/FPR2/IL10/CLEC4D/S100A12/STAB1/ANXA3/CLEC4E/NLRP3/CAMP/PGLYRP1/CEBPE/PPBP	20
GO:0032635	BP	GO:0032635	interleukin-6 production	16/639	136/13903	0.000507188	0.0100313	0.00809536	IL1RAP/IL6R/TLR2/TLR7/KLF2/IRAK3/IL1RN/LILRA2/IL10/GHRL/LILRA5/ZC3H12A/TNFAIP3/ORM1/IL18RAP/SLAMF1	16
GO:0045785	BP	GO:0045785	positive regulation of cell adhesion	31/639	357/13903	0.000515174	0.0101468	0.00818855	NEDD9/BCL6/CD55/STX3/PDPN/IL6R/EFNB1/RUNX3/FLOT1/SIRPB1/TNFSF14/PAK1/DOCK5/VEGFA/MDK/ADAM19/ADAM8/CCR7/EGR3/MYB/CASS4/IL10/ICAM1/DYSF/ICOS/NLRP3/IL2RA/EMP2/CCL2/NFKBID/IGFBP2	31
GO:0007204	BP	GO:0007204	positive regulation of cytosolic calcium ion concentration	24/639	250/13903	0.000531057	0.0104162	0.00840599	CD55/S1PR3/EDN1/DDIT3/CHRNA10/PTGER2/SYNPO/CXCR4/CCL1/FPR2/CCR7/PROK2/PTGIR/GHRL/CXCR1/GPR35/TRPM2/ADM/JPH4/CEMIP/P2RY8/CXCR2/CCR3/ACKR3	24
GO:0022604	BP	GO:0022604	regulation of cell morphogenesis	35/639	422/13903	0.000539849	0.0105449	0.00850984	NEDD9/SKIL/SIPA1L1/DBN1/PDPN/HECW2/FGF13/PAK1/DOCK5/VEGFA/ZSWIM4/FGD4/CXCR4/SPARC/MDK/PTPRO/PLXNC1/ITGA7/RHOH/KANK1/CDC42EP2/SEMA4C/SHROOM3/CASS4/ICAM1/CCL7/RASAL1/IFRD1/FGD5/CPNE5/CCL2/LRRK2/SPP1/SEMA7A/TACSTD2	35
GO:0046209	BP	GO:0046209	nitric oxide metabolic process	10/639	63/13903	0.000552449	0.0107419	0.00866884	EDN1/TLR2/KLF2/CYP1B1/GCHFR/IL10/ICAM1/GCH1/ZC3H12A/PTGS2	10
GO:0002698	BP	GO:0002698	negative regulation of immune effector process	14/639	111/13903	0.000554481	0.0107419	0.00866884	BCL6/CD55/SEC14L1/IRAK3/SERPINB9/IL10/SERPING1/ARG1/ZC3H12A/ENPP3/CEACAM1/IL2RA/HTRA1/PGLYRP1	14
GO:0002460	BP	GO:0002460	adaptive immune response based on somatic recombination of immune receptors built from immunoglobulin superfamily domains	23/639	236/13903	0.000557955	0.0107651	0.00868756	IL1R1/BCL6/CD55/IL6R/CTSC/TNFRSF1B/IL18R1/C2/NFKB2/IL10/ICAM1/SERPING1/ARG1/ZC3H12A/TNFAIP3/NLRP3/CEACAM1/IL18RAP/EMP2/NFKBID/C8B/CLC/IL1RL1	23
GO:0032695	BP	GO:0032695	negative regulation of interleukin-12 production	5/639	16/13903	0.000577603	0.0110989	0.00895692	IRAK3/IL10/LILRA5/SLAMF1/THBS1	5
GO:0032651	BP	GO:0032651	regulation of interleukin-1 beta production	11/639	75/13903	0.000595201	0.0113907	0.00919245	S1PR3/SPHK1/CCR7/LILRA2/GHRL/LILRA5/ZC3H12A/TNFAIP3/NLRP3/ORM1/ORM2	11
GO:0015749	BP	GO:0015749	monosaccharide transmembrane transport	12/639	87/13903	0.000603249	0.0114982	0.00927919	EDN1/BRAF/SLC2A14/SLC2A3/PRKCB/OSBPL8/ITLN1/PID1/SLC2A1/IRS2/FFAR4/PPBP	12
GO:0061041	BP	GO:0061041	regulation of wound healing	14/639	112/13903	0.000607563	0.0115124	0.00929063	EDN1/CDKN1A/PDPN/HPSE/CXCR4/INSL3/KANK1/ADTRP/SERPING1/PLAU/TNFAIP3/SERPINB2/CEACAM1/THBS1	14
GO:0045980	BP	GO:0045980	negative regulation of nucleotide metabolic process	6/639	24/13903	0.000608864	0.0115124	0.00929063	PID1/PPIF/CBFA2T3/DDIT4/CDA/NUPR1	6
GO:0051090	BP	GO:0051090	regulation of DNA-binding transcription factor activity	32/639	377/13903	0.000623484	0.0117419	0.0094758	TRIB1/IL1RAP/BHLHE40/EDN1/LTF/PRKCB/TLR2/FLOT1/DDIT3/PELI1/ARID5B/CYP1B1/SPHK1/VEGFA/IRAK3/IRAK2/IL18R1/NFKB2/BEX1/ADAM8/AR/IL10/ICAM1/NUPR1/S100A12/ANXA3/ZC3H12A/TNFAIP3/NLRP3/IL18RAP/TRAF1/NFKBID	32
GO:0009612	BP	GO:0009612	response to mechanical stimulus	19/639	180/13903	0.000628316	0.0117537	0.00948535	BMP6/BACE1/EDN1/TLR7/TNFSF14/TNFRSF8/CHRNA10/CXCR4/MDK/PDE2A/SLC2A1/IRF1/KCNJ2/PTGS2/CHI3L1/MMP7/THBS1/PSPH/IGFBP2	19
GO:0002064	BP	GO:0002064	epithelial cell development	18/639	166/13903	0.000629085	0.0117537	0.00948535	BMP6/S1PR3/CDKN1A/SIDT2/VEGFA/RILPL2/MET/CXCR4/HIF1A/PDE2A/AR/ADAMTSL4/SHROOM3/ICAM1/COL18A1/FOSL2/SDC1/SFN	18
GO:2000116	BP	GO:2000116	regulation of cysteine-type endopeptidase activity	21/639	209/13903	0.000642479	0.0119567	0.00964917	CYFIP2/LTF/FNIP1/CST7/PRR7/TNFSF14/TNFSF15/VEGFA/ADORA2A/CDKN2D/PMAIP1/SERPINB9/LAMP3/BBC3/BIRC3/MMP9/NLRP3/CRYAB/SFN/PTGS2/THBS1	21
GO:0045936	BP	GO:0045936	negative regulation of phosphate metabolic process	39/639	492/13903	0.000646078	0.0119765	0.00966517	TRIB1/SPRY1/PHACTR1/LPCAT1/APOC1/CDKN1A/SAMSN1/ITPRIP/FABP4/DUSP4/PID1/CHRNA10/ADORA2A/IRAK3/IGF1R/RASSF2/PPIF/CDKN2D/CBFA2T3/RHOH/PER1/NLRP6/TNIP1/DDIT4/IRS2/SPINK1/C9orf72/SPRY2/CDA/PPP1R15A/NUPR1/ZC3H12A/TNFAIP3/CEACAM1/TESC/LRRK2/LIF/RGS2/SFN	39
GO:0051216	BP	GO:0051216	cartilage development	17/639	153/13903	0.000667726	0.0123295	0.00995	BMP6/EDN1/ZEB1/RUNX3/ACVRL1/CHST11/SULF2/TIMP1/CHADL/MDK/CHSY1/HIF1A/CSGALNACT1/RUNX2/SNAI1/GHRL/CHI3L1	17
GO:0010563	BP	GO:0010563	negative regulation of phosphorus metabolic process	39/639	493/13903	0.000671747	0.0123554	0.00997097	TRIB1/SPRY1/PHACTR1/LPCAT1/APOC1/CDKN1A/SAMSN1/ITPRIP/FABP4/DUSP4/PID1/CHRNA10/ADORA2A/IRAK3/IGF1R/RASSF2/PPIF/CDKN2D/CBFA2T3/RHOH/PER1/NLRP6/TNIP1/DDIT4/IRS2/SPINK1/C9orf72/SPRY2/CDA/PPP1R15A/NUPR1/ZC3H12A/TNFAIP3/CEACAM1/TESC/LRRK2/LIF/RGS2/SFN	39
GO:0045088	BP	GO:0045088	regulation of innate immune response	34/639	411/13903	0.000675087	0.0123687	0.0099817	SEC14L1/LTF/TANK/TLR2/TREML2/FLOT1/TLR7/PELI1/PAK1/IRAK3/USP18/IRAK2/NLRP6/TNIP1/FPR2/ADAM8/LILRA2/SERPINB9/ICAM3/IRF1/SERPING1/NR1D1/ARG1/BIRC3/CLEC4D/TNFAIP3/CLEC4E/CEACAM1/IL18RAP/MUCL1/FFAR2/MMP12/PGLYRP1/FCN1	34
GO:0052547	BP	GO:0052547	regulation of peptidase activity	31/639	363/13903	0.00068146	0.0124373	0.010037	CYFIP2/LTF/FNIP1/TANK/CST7/PRR7/TNFSF14/SEMG1/TNFSF15/VEGFA/ADORA2A/SLPI/PI3/TIMP1/CDKN2D/PMAIP1/SPINK1/SERPINB9/LAMP3/SERPING1/BBC3/BIRC3/PCOLCE2/MMP9/NLRP3/SERPINB2/WFIKKN2/CRYAB/SFN/PTGS2/THBS1	31
GO:1903555	BP	GO:1903555	regulation of tumor necrosis factor superfamily cytokine production	16/639	140/13903	0.000699535	0.0127181	0.0102636	LTF/TLR2/TNFRSF8/IRAK3/ADAM8/LILRA2/IL10/GHRL/LILRA5/ZC3H12A/TNFAIP3/ORM1/LRRK2/ORM2/SLAMF1/THBS1	16
GO:0055074	BP	GO:0055074	calcium ion homeostasis	32/639	380/13903	0.000713378	0.0129201	0.0104266	CD55/S1PR3/VDR/ATP13A3/EDN1/ATP2B1/PRKCB/DDIT3/CHRNA10/PTGER2/RMDN3/SYNPO/CXCR4/CCL1/ATP2C2/FPR2/CCR7/PROK2/ATP2A3/PTGIR/GHRL/CXCR1/GPR35/TRPM2/CCL7/ADM/JPH4/CEMIP/P2RY8/CXCR2/CCR3/ACKR3	32
GO:0006937	BP	GO:0006937	regulation of muscle contraction	15/639	127/13903	0.000720769	0.0129546	0.0104545	MYBPC3/EDN1/ATP2B1/FGF13/SPHK1/DOCK5/MYBPH/PDE4B/PROK2/GHRL/ZC3H12A/KCNMA1/RGS2/KCNJ2/PTGS2	15
GO:0032675	BP	GO:0032675	regulation of interleukin-6 production	15/639	127/13903	0.000720769	0.0129546	0.0104545	IL1RAP/IL6R/TLR2/TLR7/KLF2/IRAK3/IL1RN/LILRA2/IL10/GHRL/LILRA5/ZC3H12A/TNFAIP3/ORM1/SLAMF1	15
GO:0034219	BP	GO:0034219	carbohydrate transmembrane transport	12/639	89/13903	0.000742733	0.013162	0.0106219	EDN1/BRAF/SLC2A14/SLC2A3/PRKCB/OSBPL8/ITLN1/PID1/SLC2A1/IRS2/FFAR4/PPBP	12
GO:0032754	BP	GO:0032754	positive regulation of interleukin-5 production	4/639	10/13903	0.000743443	0.013162	0.0106219	IL1RAP/CRLF2/NLRP3/IL1RL1	4
GO:0043116	BP	GO:0043116	negative regulation of vascular permeability	4/639	10/13903	0.000743443	0.013162	0.0106219	ADORA2A/PDE2A/ADM/CEACAM1	4
GO:0150079	BP	GO:0150079	negative regulation of neuroinflammatory response	4/639	10/13903	0.000743443	0.013162	0.0106219	LDLR/CST7/TNFRSF1B/NR1D1	4
GO:0030204	BP	GO:0030204	chondroitin sulfate metabolic process	7/639	34/13903	0.000761506	0.0133816	0.0107991	CHST15/CSGALNACT2/CHST11/CHST7/CHSY1/CSGALNACT1/VCAN	7
GO:1905953	BP	GO:1905953	negative regulation of lipid localization	7/639	34/13903	0.000761506	0.0133816	0.0107991	APOC1/OSBPL8/CYP4F2/IRS2/ITGB3/APOC2/THBS1	7
GO:0046885	BP	GO:0046885	regulation of hormone biosynthetic process	6/639	25/13903	0.000770333	0.0134247	0.0108339	BMP6/VDR/HIF1A/ADM/FFAR3/TRERF1	6
GO:2000108	BP	GO:2000108	positive regulation of leukocyte apoptotic process	6/639	25/13903	0.000770333	0.0134247	0.0108339	FNIP1/ADAM8/HCAR2/IL10/IDO1/NFKBID	6
GO:0022408	BP	GO:0022408	negative regulation of cell-cell adhesion	17/639	155/13903	0.00077438	0.0134247	0.0108339	BCL6/BMP6/RUNX3/PELI1/VEGFA/ADORA2A/MDK/IL1RN/IRF1/ADTRP/IL10/ARG1/ZC3H12A/CEACAM1/IL2RA/IDO1/NFKBID	17
GO:0050706	BP	GO:0050706	regulation of interleukin-1 beta secretion	8/639	44/13903	0.000778163	0.0134247	0.0108339	CCR7/LILRA2/LILRA5/ZC3H12A/TNFAIP3/NLRP3/ORM1/ORM2	8
GO:0070231	BP	GO:0070231	T cell apoptotic process	8/639	44/13903	0.000778163	0.0134247	0.0108339	TSC22D3/PTCRA/HIF1A/ADAM8/IL2RA/IDO1/NFKBID/CLC	8
GO:0051767	BP	GO:0051767	nitric-oxide synthase biosynthetic process	5/639	17/13903	0.000787546	0.0134881	0.0108851	EDN1/TLR2/NAMPT/CCL2/LRRK2	5
GO:0051769	BP	GO:0051769	regulation of nitric-oxide synthase biosynthetic process	5/639	17/13903	0.000787546	0.0134881	0.0108851	EDN1/TLR2/NAMPT/CCL2/LRRK2	5
GO:2001057	BP	GO:2001057	reactive nitrogen species metabolic process	10/639	66/13903	0.000805955	0.0137536	0.0110993	EDN1/TLR2/KLF2/CYP1B1/GCHFR/IL10/ICAM1/GCH1/ZC3H12A/PTGS2	10
GO:0008643	BP	GO:0008643	carbohydrate transport	14/639	116/13903	0.000865119	0.0147101	0.0118712	EDN1/BRAF/SLC2A14/SLC2A3/PRKCB/OSBPL8/ITLN1/PID1/SLC45A4/SLC37A3/SLC2A1/IRS2/FFAR4/PPBP	14
GO:0031640	BP	GO:0031640	killing of cells of other organism	8/639	45/13903	0.000908942	0.0152396	0.0122985	LTF/SEMG1/DEFA4/DEFA3/ARG1/S100A12/CAMP/PGLYRP1	8
GO:0044364	BP	GO:0044364	disruption of cells of other organism	8/639	45/13903	0.000908942	0.0152396	0.0122985	LTF/SEMG1/DEFA4/DEFA3/ARG1/S100A12/CAMP/PGLYRP1	8
GO:2000107	BP	GO:2000107	negative regulation of leukocyte apoptotic process	8/639	45/13903	0.000908942	0.0152396	0.0122985	BCL6/TSC22D3/PTCRA/HIF1A/IRS2/CCR7/CXCR2/IDO1	8
GO:1904063	BP	GO:1904063	negative regulation of cation transmembrane transport	10/639	67/13903	0.000909151	0.0152396	0.0122985	KCNE5/HECW2/GEM/PPIF/REM2/KCNAB1/GPR35/DYSF/MMP9/RGS2	10
GO:2001258	BP	GO:2001258	negative regulation of cation channel activity	7/639	35/13903	0.000914678	0.015278	0.0123295	KCNE5/GEM/REM2/KCNAB1/GPR35/DYSF/MMP9	7
GO:1901654	BP	GO:1901654	response to ketone	17/639	158/13903	0.000961517	0.0158604	0.0127995	EDN1/CDKN1A/ATP2B1/TLR2/KLF2/PTGER2/AKR1B1/DDIT4/CCR7/AR/ICAM1/ARG1/TRH/GNG2/SPP1/THBS1/PSPH	17
GO:0002675	BP	GO:0002675	positive regulation of acute inflammatory response	6/639	26/13903	0.000962963	0.0158604	0.0127995	ADAM8/CCR7/OSM/FFAR3/FFAR2/PTGS2	6
GO:0019731	BP	GO:0019731	antibacterial humoral response	6/639	26/13903	0.000962963	0.0158604	0.0127995	LTF/SEMG1/SLPI/DEFA4/DEFA3/CAMP	6
GO:0036336	BP	GO:0036336	dendritic cell migration	6/639	26/13903	0.000962963	0.0158604	0.0127995	GPR183/CXCR4/CCR7/CXCR1/TRPM2/CXCR2	6
GO:1903039	BP	GO:1903039	positive regulation of leukocyte cell-cell adhesion	20/639	201/13903	0.000967244	0.0158756	0.0128117	BCL6/CD55/IL6R/EFNB1/RUNX3/SIRPB1/TNFSF14/PAK1/MDK/ADAM8/CCR7/EGR3/MYB/ICAM1/ICOS/NLRP3/IL2RA/CCL2/NFKBID/IGFBP2	20
GO:0006816	BP	GO:0006816	calcium ion transport	30/639	355/13903	0.000978414	0.0160033	0.0129149	VDR/ATP2B1/PRKCB/SEMG1/DDIT3/CHRNA10/ADORA2A/GEM/CXCR4/REM2/PDE2A/ATP2C2/CCR7/LILRA2/SPINK1/RAMP1/PDE4B/ATP2A3/KCNN4/ICAM1/LILRA5/GPR35/TRPM2/JPH4/DYSF/CEMIP/CCL2/NALCN/PTGS2/CACNG6	30
GO:0051251	BP	GO:0051251	positive regulation of lymphocyte activation	23/639	246/13903	0.000988039	0.016105	0.0129969	BCL6/CD55/CDKN1A/IL6R/EFNB1/RUNX3/SIRPB1/TNFSF14/PELI1/PAK1/GPR183/MDK/IRS2/ADAM8/CCR7/EGR3/MYB/ICOS/NLRP3/IL2RA/CCL2/NFKBID/IGFBP2	23
GO:0072511	BP	GO:0072511	divalent inorganic cation transport	33/639	404/13903	0.000999322	0.0161625	0.0130433	VDR/ATP2B1/PRKCB/SEMG1/DDIT3/CHRNA10/ADORA2A/GEM/CXCR4/REM2/PDE2A/ATP2C2/NIPAL4/CCR7/LILRA2/SPINK1/RAMP1/PDE4B/ATP2A3/KCNN4/ICAM1/LILRA5/TCN1/GPR35/TRPM2/JPH4/DYSF/CEMIP/CCL2/NALCN/KCNJ2/PTGS2/CACNG6	33
GO:0051048	BP	GO:0051048	negative regulation of secretion	19/639	187/13903	0.000999678	0.0161625	0.0130433	EDN1/HADH/IL1R2/CYP4F2/TNFRSF1B/NRG1/INHBB/FFAR4/ADTRP/IL10/GHRL/LILRA5/TRH/ZC3H12A/TNFAIP3/NLRP3/CEACAM1/OSM/LIF	19
GO:0002286	BP	GO:0002286	T cell activation involved in immune response	12/639	92/13903	0.00100182	0.0161625	0.0130433	BCL6/GPR183/MDK/IL18R1/MYB/ICAM1/CLEC4D/ZC3H12A/CLEC4E/NLRP3/CEACAM1/NFKBID	12
GO:0071706	BP	GO:0071706	tumor necrosis factor superfamily cytokine production	16/639	145/13903	0.0010246	0.0164738	0.0132945	LTF/TLR2/TNFRSF8/IRAK3/ADAM8/LILRA2/IL10/GHRL/LILRA5/ZC3H12A/TNFAIP3/ORM1/LRRK2/ORM2/SLAMF1/THBS1	16
GO:0034143	BP	GO:0034143	regulation of toll-like receptor 4 signaling pathway	5/639	18/13903	0.00104955	0.0168177	0.0135721	LTF/PELI1/LILRA2/NR1D1/TNFAIP3	5
GO:0050994	BP	GO:0050994	regulation of lipid catabolic process	8/639	46/13903	0.00105676	0.016876	0.0136191	LDLR/APOC1/ACACB/IRS2/HCAR2/PLIN5/APOC2/LGALS12	8
GO:0050870	BP	GO:0050870	positive regulation of T cell activation	19/639	188/13903	0.00106565	0.0169607	0.0136875	BCL6/CD55/IL6R/EFNB1/RUNX3/SIRPB1/TNFSF14/PAK1/MDK/ADAM8/CCR7/EGR3/MYB/ICOS/NLRP3/IL2RA/CCL2/NFKBID/IGFBP2	19
GO:0010955	BP	GO:0010955	negative regulation of protein processing	7/639	36/13903	0.00109112	0.0171692	0.0138557	CD55/CST7/IL1R2/SERPING1/BIRC3/LRRK2/THBS1	7
GO:0045687	BP	GO:0045687	positive regulation of glial cell differentiation	7/639	36/13903	0.00109112	0.0171692	0.0138557	TLR2/CXCR4/TNFRSF1B/MDK/ZNF365/OLIG2/LIF	7
GO:1903318	BP	GO:1903318	negative regulation of protein maturation	7/639	36/13903	0.00109112	0.0171692	0.0138557	CD55/CST7/IL1R2/SERPING1/BIRC3/LRRK2/THBS1	7
GO:0061448	BP	GO:0061448	connective tissue development	20/639	203/13903	0.00109334	0.0171692	0.0138557	BMP6/EDN1/IL6R/ZEB1/RUNX3/ACVRL1/CHST11/ARID5B/SULF2/TIMP1/CHADL/MDK/CHSY1/DGAT2/HIF1A/CSGALNACT1/RUNX2/SNAI1/GHRL/CHI3L1	20
GO:0002819	BP	GO:0002819	regulation of adaptive immune response	16/639	146/13903	0.00110303	0.0171692	0.0138557	IL1R1/BCL6/IL6R/SAMSN1/TNFRSF1B/IL18R1/IRF1/IL10/ARG1/ZC3H12A/TNFAIP3/NLRP3/CEACAM1/NFKBID/CLC/IL1RL1	16
GO:0010634	BP	GO:0010634	positive regulation of epithelial cell migration	14/639	119/13903	0.00111394	0.0171692	0.0138557	EDN1/DOCK5/VEGFA/MET/SPARC/HIF1A/INSL3/ITGB3/ANXA3/ZC3H12A/MMP9/BCAR1/PTGS2/THBS1	14
GO:0045834	BP	GO:0045834	positive regulation of lipid metabolic process	14/639	119/13903	0.00111394	0.0171692	0.0138557	BMP6/LDLR/NSMAF/APOC1/ELOVL5/DGAT2/FPR2/IRS2/CCR7/PLIN5/NR1D1/ADM/APOC2/PTGS2	14
GO:0052548	BP	GO:0052548	regulation of endopeptidase activity	29/639	342/13903	0.00112006	0.0171692	0.0138557	CYFIP2/LTF/FNIP1/CST7/PRR7/TNFSF14/SEMG1/TNFSF15/VEGFA/ADORA2A/SLPI/PI3/TIMP1/CDKN2D/PMAIP1/SPINK1/SERPINB9/LAMP3/SERPING1/BBC3/BIRC3/MMP9/NLRP3/SERPINB2/WFIKKN2/CRYAB/SFN/PTGS2/THBS1	29
GO:0002227	BP	GO:0002227	innate immune response in mucosa	4/639	11/13903	0.00112597	0.0171692	0.0138557	LTF/DEFA4/DEFA3/CAMP	4
GO:0002517	BP	GO:0002517	T cell tolerance induction	4/639	11/13903	0.00112597	0.0171692	0.0138557	ICOS/IL2RA/IDO1/CLC	4
GO:0031665	BP	GO:0031665	negative regulation of lipopolysaccharide-mediated signaling pathway	4/639	11/13903	0.00112597	0.0171692	0.0138557	TRIB1/LTF/LILRA2/TNFAIP3	4
GO:0070243	BP	GO:0070243	regulation of thymocyte apoptotic process	4/639	11/13903	0.00112597	0.0171692	0.0138557	PTCRA/HIF1A/ADAM8/NFKBID	4
GO:0090594	BP	GO:0090594	inflammatory response to wounding	4/639	11/13903	0.00112597	0.0171692	0.0138557	TIMP1/MDK/HIF1A/SIGLEC10	4
GO:0001501	BP	GO:0001501	skeletal system development	32/639	391/13903	0.00114798	0.0174065	0.0140472	BMP6/VDR/EDN1/LTF/INSIG1/ZEB1/RUNX3/ETS2/ACVRL1/CHST11/ARID5B/SULF2/TIMP1/RASSF2/PHOSPHO1/SPARC/CHADL/MDK/CHSY1/HIF1A/CSGALNACT1/RUNX2/RBP4/SNAI1/CSRNP1/VCAN/GHRL/ALPL/MMP9/WFIKKN2/CHI3L1/HOXB6	32
GO:0010595	BP	GO:0010595	positive regulation of endothelial cell migration	11/639	81/13903	0.00114889	0.0174065	0.0140472	EDN1/VEGFA/MET/SPARC/HIF1A/ITGB3/ANXA3/ZC3H12A/BCAR1/PTGS2/THBS1	11
GO:0030203	BP	GO:0030203	glycosaminoglycan metabolic process	15/639	133/13903	0.00116431	0.0175837	0.0141902	CHST15/CSGALNACT2/CHST11/CHST7/HPSE/CHSY1/CSGALNACT1/HAS1/VCAN/CHST2/CEMIP/ST3GAL4/HS3ST3B1/SDC1/PGLYRP1	15
GO:0032868	BP	GO:0032868	response to insulin	22/639	234/13903	0.00117342	0.0176649	0.0142557	PTPRE/ATP2B1/PRKCB/TLR2/HADH/OSBPL8/PID1/PAK1/IGF1R/VGF/AGRP/SLC2A1/IRS2/GCNT1/KANK1/INHBB/IL10/ICAM1/ADM/CEACAM1/FFAR3/BCAR1	22
GO:0051480	BP	GO:0051480	regulation of cytosolic calcium ion concentration	25/639	280/13903	0.00117744	0.0176691	0.0142591	CD55/S1PR3/EDN1/ATP2B1/DDIT3/CHRNA10/PTGER2/SYNPO/CXCR4/CCL1/FPR2/CCR7/PROK2/PTGIR/GHRL/CXCR1/GPR35/TRPM2/ADM/JPH4/CEMIP/P2RY8/CXCR2/CCR3/ACKR3	25
GO:0032890	BP	GO:0032890	regulation of organic acid transport	8/639	47/13903	0.00122317	0.0182489	0.014727	EDN1/ADORA2A/CYP4F2/IRS2/ARG1/TRH/RGS2/THBS1	8
GO:0050701	BP	GO:0050701	interleukin-1 secretion	9/639	58/13903	0.0012238	0.0182489	0.014727	IL1R2/CCR7/LILRA2/LILRA5/ZC3H12A/TNFAIP3/NLRP3/ORM1/ORM2	9
GO:0070372	BP	GO:0070372	regulation of ERK1 and ERK2 cascade	22/639	236/13903	0.00131047	0.0194799	0.0157205	SPRY1/BRAF/DUSP4/CHRNA10/GPR183/CCL1/NLRP6/TNIP1/FPR2/CCR7/FFAR4/SPRY2/ICAM1/CCL7/CEACAM1/CCL17/CCL2/SLAMF1/LIF/SEMA7A/ACKR3/CHI3L1	22
GO:0023061	BP	GO:0023061	signal release	31/639	378/13903	0.00131855	0.0195385	0.0157678	BMP6/BACE1/STX3/EDN1/SIDT2/PRKCB/HADH/ADORA2A/VGF/HIF1A/IL1RN/SLC2A1/IRS2/RBP4/HCAR2/INHBB/FFAR4/MCTP2/MYB/GHRL/NR1D1/ADM/TRH/CPE/FAM3B/OSM/FFAR3/LRRK2/SPP1/FFAR2/LIF	31
GO:0035296	BP	GO:0035296	regulation of tube diameter	13/639	108/13903	0.00134003	0.0196717	0.0158753	ECE1/EDN1/ATP2B1/DOCK5/ADORA2A/SOD2/ICAM1/ADM/GCH1/KCNMA1/P2RY2/RGS2/PTGS2	13
GO:0050880	BP	GO:0050880	regulation of blood vessel size	13/639	108/13903	0.00134003	0.0196717	0.0158753	ECE1/EDN1/ATP2B1/DOCK5/ADORA2A/SOD2/ICAM1/ADM/GCH1/KCNMA1/P2RY2/RGS2/PTGS2	13
GO:0097746	BP	GO:0097746	regulation of blood vessel diameter	13/639	108/13903	0.00134003	0.0196717	0.0158753	ECE1/EDN1/ATP2B1/DOCK5/ADORA2A/SOD2/ICAM1/ADM/GCH1/KCNMA1/P2RY2/RGS2/PTGS2	13
GO:0035455	BP	GO:0035455	response to interferon-alpha	5/639	19/13903	0.00137103	0.0199412	0.0160927	IFITM2/LAMP3/MX2/IFITM3/IFITM1	5
GO:0045932	BP	GO:0045932	negative regulation of muscle contraction	5/639	19/13903	0.00137103	0.0199412	0.0160927	DOCK5/ZC3H12A/KCNMA1/RGS2/PTGS2	5
GO:1904469	BP	GO:1904469	positive regulation of tumor necrosis factor secretion	5/639	19/13903	0.00137103	0.0199412	0.0160927	LILRA2/LILRA5/ORM1/LRRK2/ORM2	5
GO:0051926	BP	GO:0051926	negative regulation of calcium ion transport	8/639	48/13903	0.0014098	0.0204421	0.016497	SEMG1/GEM/REM2/SPINK1/ICAM1/GPR35/DYSF/PTGS2	8
GO:0035150	BP	GO:0035150	regulation of tube size	13/639	109/13903	0.00145919	0.0210446	0.0169832	ECE1/EDN1/ATP2B1/DOCK5/ADORA2A/SOD2/ICAM1/ADM/GCH1/KCNMA1/P2RY2/RGS2/PTGS2	13
GO:0002456	BP	GO:0002456	T cell mediated immunity	12/639	96/13903	0.00146026	0.0210446	0.0169832	IL1R1/CD55/CTSC/TNFRSF1B/IL18R1/ICAM1/ARG1/NLRP3/CEACAM1/IL18RAP/EMP2/CLC	12
GO:0050654	BP	GO:0050654	chondroitin sulfate proteoglycan metabolic process	7/639	38/13903	0.00152339	0.0218877	0.0176636	CHST15/CSGALNACT2/CHST11/CHST7/CHSY1/CSGALNACT1/VCAN	7
GO:0042136	BP	GO:0042136	neurotransmitter biosynthetic process	11/639	84/13903	0.00155467	0.0222599	0.0179639	EDN1/KLF2/CYP1B1/UPB1/HDC/GCHFR/IL10/ICAM1/GCH1/ZC3H12A/PTGS2	11
GO:0006809	BP	GO:0006809	nitric oxide biosynthetic process	9/639	60/13903	0.001566	0.0222599	0.0179639	EDN1/KLF2/CYP1B1/GCHFR/IL10/ICAM1/GCH1/ZC3H12A/PTGS2	9
GO:0045685	BP	GO:0045685	regulation of glial cell differentiation	9/639	60/13903	0.001566	0.0222599	0.0179639	LDLR/TLR2/CXCR4/TNFRSF1B/MDK/ZNF365/NR1D1/OLIG2/LIF	9
GO:0002224	BP	GO:0002224	toll-like receptor signaling pathway	15/639	137/13903	0.00157284	0.0222599	0.0179639	LTF/TANK/TLR2/FLOT1/TLR7/PELI1/IRAK3/IRAK2/NLRP6/TNIP1/LILRA2/IRF1/NR1D1/BIRC3/TNFAIP3	15
GO:0032680	BP	GO:0032680	regulation of tumor necrosis factor production	15/639	137/13903	0.00157284	0.0222599	0.0179639	LTF/TLR2/TNFRSF8/IRAK3/LILRA2/IL10/GHRL/LILRA5/ZC3H12A/TNFAIP3/ORM1/LRRK2/ORM2/SLAMF1/THBS1	15
GO:0070838	BP	GO:0070838	divalent metal ion transport	32/639	399/13903	0.00159494	0.0224346	0.0181049	VDR/ATP2B1/PRKCB/SEMG1/DDIT3/CHRNA10/ADORA2A/GEM/CXCR4/REM2/PDE2A/ATP2C2/NIPAL4/CCR7/LILRA2/SPINK1/RAMP1/PDE4B/ATP2A3/KCNN4/ICAM1/LILRA5/GPR35/TRPM2/JPH4/DYSF/CEMIP/CCL2/NALCN/KCNJ2/PTGS2/CACNG6	32
GO:1903901	BP	GO:1903901	negative regulation of viral life cycle	10/639	72/13903	0.00160059	0.0224346	0.0181049	LTF/SLPI/TNIP1/ISG20/IFITM2/IFITM3/IFITM1/ZC3H12A/APOBEC3A/FCN1	10
GO:0010632	BP	GO:0010632	regulation of epithelial cell migration	18/639	180/13903	0.00160852	0.0224346	0.0181049	EDN1/ACVRL1/DOCK5/VEGFA/MET/SPARC/HIF1A/INSL3/ITGB3/ANXA3/ZC3H12A/MMP9/CEACAM1/BCAR1/EMP2/TACSTD2/PTGS2/THBS1	18
GO:0006576	BP	GO:0006576	cellular biogenic amine metabolic process	8/639	49/13903	0.00161834	0.0224346	0.0181049	SAT1/SMOX/SLC44A1/HDC/CHDH/ALDH7A1/TRH/IDO1	8
GO:1903524	BP	GO:1903524	positive regulation of blood circulation	8/639	49/13903	0.00161834	0.0224346	0.0181049	EDN1/PTGER2/ICAM1/GHRL/ADM/GCH1/RGS2/PTGS2	8
GO:0036005	BP	GO:0036005	response to macrophage colony-stimulating factor	4/639	12/13903	0.00162789	0.0224346	0.0181049	TLR2/PDE1B/PDE2A/DCSTAMP	4
GO:0036006	BP	GO:0036006	cellular response to macrophage colony-stimulating factor stimulus	4/639	12/13903	0.00162789	0.0224346	0.0181049	TLR2/PDE1B/PDE2A/DCSTAMP	4
GO:0043031	BP	GO:0043031	negative regulation of macrophage activation	4/639	12/13903	0.00162789	0.0224346	0.0181049	LDLR/CST7/NR1D1/ZC3H12A	4
GO:0045986	BP	GO:0045986	negative regulation of smooth muscle contraction	4/639	12/13903	0.00162789	0.0224346	0.0181049	DOCK5/KCNMA1/RGS2/PTGS2	4
GO:0001959	BP	GO:0001959	regulation of cytokine-mediated signaling pathway	16/639	152/13903	0.00168821	0.0231981	0.0187211	IL1R1/EDN1/PADI2/SPHK1/IRAK3/IL1R2/CXCR4/HIF1A/USP18/IRAK2/IL1RN/ARG1/BIRC3/TNFAIP3/TRAF1/MMP12	16
GO:0042063	BP	GO:0042063	gliogenesis	22/639	241/13903	0.00171452	0.0234914	0.0189578	LDLR/PRDM8/NDRG1/TLR2/LAMB1/OLIG1/MBOAT7/ADORA2A/GPR183/CXCR4/TNFRSF1B/MDK/FPR2/ZNF365/NRG1/MYB/NR1D1/OLIG2/SYNE2/CCL2/LIF/AREG	22
GO:0030217	BP	GO:0030217	T cell differentiation	21/639	226/13903	0.00173862	0.0235941	0.0190406	BCL6/ZEB1/PRR7/RUNX3/SATB1/GPR183/MDK/IL18R1/RHOH/RUNX2/ADAM8/CCR7/EGR3/MYB/IRF1/CLEC4D/ZC3H12A/CLEC4E/NLRP3/IL2RA/NFKBID	21
GO:1901222	BP	GO:1901222	regulation of NIK/NF-kappaB signaling	12/639	98/13903	0.00174741	0.0235941	0.0190406	EDN1/TLR2/TLR7/TNFSF14/TNFSF15/SPHK1/RASSF2/IL18R1/PTP4A3/ZC3H12A/NLRP3/CHI3L1	12
GO:0046578	BP	GO:0046578	regulation of Ras protein signal transduction	20/639	211/13903	0.00174841	0.0235941	0.0190406	BCL6/SPRY1/PLEKHG2/RGL2/FLOT1/ARHGEF28/TIAM2/ARHGEF40/FGD4/MET/CYTH4/IRS2/STMN1/NRG1/KANK1/SPRY2/GPR35/P2RY8/RASAL1/FGD5	20
GO:0046883	BP	GO:0046883	regulation of hormone secretion	20/639	211/13903	0.00174841	0.0235941	0.0190406	BMP6/EDN1/SIDT2/HADH/ADORA2A/HIF1A/SLC2A1/IRS2/RBP4/HCAR2/INHBB/MYB/GHRL/NR1D1/TRH/OSM/FFAR3/SPP1/FFAR2/LIF	20
GO:0043032	BP	GO:0043032	positive regulation of macrophage activation	5/639	20/13903	0.00175965	0.0235941	0.0190406	CTSC/IL10/LRRK2/THBS1/IL1RL1	5
GO:0046697	BP	GO:0046697	decidualization	5/639	20/13903	0.00175965	0.0235941	0.0190406	VDR/GHRL/SPP1/LIF/PTGS2	5
GO:1903792	BP	GO:1903792	negative regulation of anion transport	5/639	20/13903	0.00175965	0.0235941	0.0190406	CYP4F2/IRS2/TRH/RGS2/THBS1	5
GO:0002724	BP	GO:0002724	regulation of T cell cytokine production	6/639	29/13903	0.00176693	0.0235941	0.0190406	IL1R1/TNFRSF1B/IL18R1/ARG1/NLRP3/CLC	6
GO:0070229	BP	GO:0070229	negative regulation of lymphocyte apoptotic process	6/639	29/13903	0.00176693	0.0235941	0.0190406	BCL6/TSC22D3/PTCRA/HIF1A/IRS2/IDO1	6
GO:0071260	BP	GO:0071260	cellular response to mechanical stimulus	10/639	73/13903	0.00178008	0.0236919	0.0191196	BMP6/TLR7/TNFSF14/TNFRSF8/PDE2A/SLC2A1/IRF1/KCNJ2/PTGS2/MMP7	10
GO:0002437	BP	GO:0002437	inflammatory response to antigenic stimulus	7/639	39/13903	0.00178429	0.0236919	0.0191196	KDM6B/NLRP6/CCR7/IL10/ICAM1/IL2RA/CXCR2	7
GO:0072503	BP	GO:0072503	cellular divalent inorganic cation homeostasis	32/639	402/13903	0.0017978	0.0238045	0.0192105	CD55/S1PR3/VDR/ATP13A3/EDN1/ATP2B1/PRKCB/DDIT3/CHRNA10/PTGER2/RMDN3/SYNPO/CXCR4/CCL1/ATP2C2/FPR2/CCR7/PROK2/ATP2A3/PTGIR/GHRL/CXCR1/GPR35/TRPM2/CCL7/ADM/JPH4/CEMIP/P2RY8/CXCR2/CCR3/ACKR3	32
GO:0045444	BP	GO:0045444	fat cell differentiation	18/639	182/13903	0.00182076	0.0240412	0.0194015	INSIG1/LAMB3/FABP4/OSBPL8/DDIT3/ARID5B/CCDC71L/INHBB/FFAR4/LRG1/NR1D1/ZC3H12A/DYSF/STEAP4/FFAR2/RGS2/PTGS2/LGALS12	18
GO:0072593	BP	GO:0072593	reactive oxygen species metabolic process	21/639	227/13903	0.00183572	0.0241505	0.0194897	EDN1/CDKN1A/TLR2/KLF2/PID1/CYP1B1/HIF1A/PMAIP1/GCHFR/SOD2/DDIT4/FPR2/IL10/ICAM1/PLIN5/GCH1/ZC3H12A/LRRK2/CRYAB/PTGS2/THBS1	21
GO:0010876	BP	GO:0010876	lipid localization	27/639	321/13903	0.00183926	0.0241505	0.0194897	BMP6/LDLR/EDN1/APOC1/FABP4/OSBPL8/ATP8B4/CYP4F2/ATP8B3/DGAT2/SLCO2B1/ACACB/IRS2/RBP4/CES1/MYB/KCNN4/ITGB3/GHRL/PLIN5/ZC3H12A/DYSF/APOC2/CEACAM1/SPP1/FFAR2/THBS1	27
GO:0032611	BP	GO:0032611	interleukin-1 beta production	11/639	86/13903	0.00188525	0.0246858	0.0199217	S1PR3/SPHK1/CCR7/LILRA2/GHRL/LILRA5/ZC3H12A/TNFAIP3/NLRP3/ORM1/ORM2	11
GO:0035690	BP	GO:0035690	cellular response to drug	26/639	306/13903	0.00192457	0.0251311	0.020281	EDN1/KDM6B/KLF2/CYP1B1/SPHK1/MET/CXCR4/PPIF/STK26/QDPR/FOLR1/PDE2A/DDIT4/PDE4B/MYB/IL10/ICAM1/ARG1/TRPM2/CCL7/ZC3H12A/TNFAIP3/IL18RAP/LRRK2/P2RY2/PTGS2	26
GO:0030308	BP	GO:0030308	negative regulation of cell growth	16/639	154/13903	0.00193353	0.0251786	0.0203194	BCL6/CDKN1A/DCUN1D3/ACVRL1/FGF13/PAK1/GNG4/CDKN2D/SEMA4C/CDA/DCSTAMP/IFRD1/SPP1/RGS2/CRYAB/SEMA7A	16
GO:0032640	BP	GO:0032640	tumor necrosis factor production	15/639	140/13903	0.00195259	0.0253011	0.0204183	LTF/TLR2/TNFRSF8/IRAK3/LILRA2/IL10/GHRL/LILRA5/ZC3H12A/TNFAIP3/ORM1/LRRK2/ORM2/SLAMF1/THBS1	15
GO:0040013	BP	GO:0040013	negative regulation of locomotion	23/639	259/13903	0.00195365	0.0253011	0.0204183	TRIB1/PADI2/OSBPL8/SEMG1/ACVRL1/CYP1B1/ADORA2A/TIMP1/STK26/PTPRO/HAS1/DPYSL3/NRG1/KANK1/SEMA4C/ADTRP/GHRL/IFITM1/CCL2/SEMA7A/DACH1/TACSTD2/THBS1	23
GO:0019217	BP	GO:0019217	regulation of fatty acid metabolic process	10/639	74/13903	0.00197549	0.0253754	0.0204782	APOC1/INSIG1/ELOVL5/DGAT2/ACACB/IRS2/PLIN5/APOC2/CEACAM1/PTGS2	10
GO:0034637	BP	GO:0034637	cellular carbohydrate biosynthetic process	10/639	74/13903	0.00197549	0.0253754	0.0204782	B3GNT5/CSGALNACT2/PPP1R3B/AKR1B1/CSGALNACT1/SLC2A1/HAS1/IRS2/B3GNT8/NR1D1	10
GO:1901655	BP	GO:1901655	cellular response to ketone	10/639	74/13903	0.00197549	0.0253754	0.0204782	ATP2B1/KLF2/PTGER2/AKR1B1/DDIT4/AR/ICAM1/ARG1/GNG2/SPP1	10
GO:0010827	BP	GO:0010827	regulation of glucose transmembrane transport	9/639	62/13903	0.00198104	0.0253777	0.0204801	EDN1/BRAF/PRKCB/OSBPL8/ITLN1/PID1/SLC2A1/IRS2/FFAR4	9
GO:0002758	BP	GO:0002758	innate immune response-activating signal transduction	24/639	275/13903	0.00198761	0.0253931	0.0204925	SEC14L1/LTF/TANK/TLR2/FLOT1/TLR7/PELI1/PAK1/IRAK3/IRAK2/NLRP6/TNIP1/LILRA2/ICAM3/IRF1/NR1D1/BIRC3/CLEC4D/TNFAIP3/CLEC4E/MUCL1/FFAR2/PGLYRP1/FCN1	24
GO:1903531	BP	GO:1903531	negative regulation of secretion by cell	17/639	169/13903	0.00201114	0.0256244	0.0206791	EDN1/HADH/IL1R2/TNFRSF1B/INHBB/FFAR4/ADTRP/IL10/GHRL/LILRA5/TRH/ZC3H12A/TNFAIP3/NLRP3/CEACAM1/OSM/LIF	17
GO:0032368	BP	GO:0032368	regulation of lipid transport	11/639	87/13903	0.0020708	0.0262431	0.0211784	BMP6/EDN1/APOC1/CYP4F2/IRS2/MYB/ITGB3/GHRL/APOC2/SPP1/THBS1	11
GO:0034446	BP	GO:0034446	substrate adhesion-dependent cell spreading	11/639	87/13903	0.0020708	0.0262431	0.0211784	NEDD9/PDPN/LAMB3/LAMB1/DOCK5/MDK/PXN/KANK1/CASS4/ITGB3/TACSTD2	11
GO:0008630	BP	GO:0008630	intrinsic apoptotic signaling pathway in response to DNA damage	12/639	100/13903	0.00207941	0.0262817	0.0212096	SKIL/CDKN1A/HIC1/TNFRSF1B/CDKN2D/DDIT4/PHLDA3/SNAI1/DDIAS/NUPR1/SFN/ACKR3	12
GO:0010594	BP	GO:0010594	regulation of endothelial cell migration	14/639	127/13903	0.00208559	0.0262896	0.021216	EDN1/ACVRL1/VEGFA/MET/SPARC/HIF1A/ITGB3/ANXA3/ZC3H12A/CEACAM1/BCAR1/EMP2/PTGS2/THBS1	14
GO:0048771	BP	GO:0048771	tissue remodeling	15/639	141/13903	0.002095	0.026338	0.021255	VDR/ACVRL1/TIMP1/RASSF2/MDK/HIF1A/ADAM8/ITGB3/ARG1/DCSTAMP/TNFAIP3/CEACAM1/RAB3D/SPP1/LIF	15
GO:0050702	BP	GO:0050702	interleukin-1 beta secretion	8/639	51/13903	0.00210827	0.0263877	0.0212952	CCR7/LILRA2/LILRA5/ZC3H12A/TNFAIP3/NLRP3/ORM1/ORM2	8
GO:0001818	BP	GO:0001818	negative regulation of cytokine production	22/639	245/13903	0.00211013	0.0263877	0.0212952	BCL6/LTF/ATP2B1/KLF2/IRAK3/IL1R2/INHBB/FFAR4/IL10/GHRL/LILRA5/ARG1/ZC3H12A/TNFAIP3/NLRP3/CEACAM1/ORM1/IDO1/SLAMF1/PGLYRP1/THBS1/IL1RL1	22
GO:0070232	BP	GO:0070232	regulation of T cell apoptotic process	6/639	30/13903	0.00212414	0.0264929	0.0213801	TSC22D3/PTCRA/HIF1A/ADAM8/IDO1/NFKBID	6
GO:0015711	BP	GO:0015711	organic anion transport	31/639	390/13903	0.00215254	0.0267765	0.0216089	LDLR/EDN1/APOC1/PDPN/SLC2A14/SLC16A10/FABP4/OSBPL8/SLC7A11/SLC15A4/ADORA2A/SLCO4A1/ATP8B4/CYP4F2/ATP8B3/SLCO2B1/FOLR1/SLC7A5/SLC2A1/ACACB/IRS2/SLC1A7/KCNN4/EMB/ARG1/TRH/APOC2/CEACAM1/CA4/RGS2/THBS1	31
GO:0003073	BP	GO:0003073	regulation of systemic arterial blood pressure	10/639	75/13903	0.00218785	0.0270732	0.0218483	ECE1/EDN1/CPA3/CYP4F2/PTPRO/SOD2/CES1/AR/ADM/EMP2	10
GO:0006029	BP	GO:0006029	proteoglycan metabolic process	10/639	75/13903	0.00218785	0.0270732	0.0218483	CHST15/CSGALNACT2/CHST11/SULF2/CHST7/HPSE/CHSY1/CSGALNACT1/VCAN/HS3ST3B1	10
GO:0060192	BP	GO:0060192	negative regulation of lipase activity	4/639	13/13903	0.00226654	0.0278284	0.0224578	APOC1/PLIN5/ANGPTL4/RGS2	4
GO:1901386	BP	GO:1901386	negative regulation of voltage-gated calcium channel activity	4/639	13/13903	0.00226654	0.0278284	0.0224578	GEM/REM2/GPR35/DYSF	4
GO:1901841	BP	GO:1901841	regulation of high voltage-gated calcium channel activity	4/639	13/13903	0.00226654	0.0278284	0.0224578	GEM/REM2/PDE4B/DYSF	4
GO:2001235	BP	GO:2001235	positive regulation of apoptotic signaling pathway	16/639	157/13903	0.00235695	0.0288635	0.0232932	SKIL/PRR7/DDIT3/CTSC/ADORA2A/PPIF/PMAIP1/TFDP1/TPD52L1/INHBB/BBC3/NUPR1/G0S2/MMP9/SFN/THBS1	16
GO:0007566	BP	GO:0007566	embryo implantation	7/639	41/13903	0.00240899	0.0294245	0.0237459	AGO2/TIMP1/MMP9/EMP2/SPP1/LIF/PTGS2	7
GO:0071674	BP	GO:0071674	mononuclear cell migration	10/639	76/13903	0.00241818	0.0294606	0.023775	IL6R/MDK/PTPRO/CCL1/FPR2/CCL7/S100A12/CCL17/CCL2/THBS1	10
GO:0097164	BP	GO:0097164	ammonium ion metabolic process	17/639	172/13903	0.00242507	0.0294686	0.0237815	LDLR/LPCAT1/APOC1/SAT1/SMOX/SLC22A4/SPHK1/SLC44A1/HDC/PHOSPHO1/AKR1B1/PLA2G15/CHDH/PDE1B/ALDH7A1/GCH1/TRH	17
GO:0032410	BP	GO:0032410	negative regulation of transporter activity	9/639	64/13903	0.00247946	0.0300523	0.0242525	KCNE5/HECW2/GEM/PPIF/REM2/KCNAB1/GPR35/DYSF/MMP9	9
GO:2001243	BP	GO:2001243	negative regulation of intrinsic apoptotic signaling pathway	11/639	89/13903	0.00248643	0.0300598	0.0242585	IVNS1ABP/PPIF/CDKN2D/HIF1A/SOD2/SNAI1/DDIAS/MMP9/LRRK2/ACKR3/PTGS2	11
GO:0019932	BP	GO:0019932	second-messenger-mediated signaling	27/639	328/13903	0.0024971	0.0301117	0.0243004	EDN1/SPHK1/INPP5A/VEGFA/ADORA2A/PTGER2/CXCR4/CXCL8/PDE2A/FPR2/CCR7/SPINK1/NRG1/RAMP1/MCTP2/PTGIR/CXCR1/TRPM2/ADM/JPH4/GNG2/CXCR2/CCR3/LRRK2/RGS2/ACKR3/THBS1	27
GO:0001933	BP	GO:0001933	negative regulation of protein phosphorylation	29/639	361/13903	0.00252803	0.0303154	0.0244649	TRIB1/SPRY1/CDKN1A/SAMSN1/ITPRIP/FABP4/DUSP4/PID1/CHRNA10/ADORA2A/IRAK3/IGF1R/RASSF2/CDKN2D/PER1/NLRP6/TNIP1/DDIT4/SPINK1/C9orf72/SPRY2/ZC3H12A/TNFAIP3/CEACAM1/TESC/LRRK2/LIF/RGS2/SFN	29
GO:0033280	BP	GO:0033280	response to vitamin D	6/639	31/13903	0.00253323	0.0303154	0.0244649	VDR/ATP2B1/CDKN2D/ALPL/SPP1/PTGS2	6
GO:0045601	BP	GO:0045601	regulation of endothelial cell differentiation	6/639	31/13903	0.00253323	0.0303154	0.0244649	BMP6/S1PR3/ZEB1/ACVRL1/VEGFA/CEACAM1	6
GO:0045089	BP	GO:0045089	positive regulation of innate immune response	28/639	345/13903	0.00257128	0.0306931	0.0247696	SEC14L1/LTF/TANK/TLR2/FLOT1/TLR7/PELI1/PAK1/IRAK3/IRAK2/NLRP6/TNIP1/FPR2/ADAM8/LILRA2/ICAM3/IRF1/NR1D1/BIRC3/CLEC4D/TNFAIP3/CLEC4E/IL18RAP/MUCL1/FFAR2/MMP12/PGLYRP1/FCN1	28
GO:0090257	BP	GO:0090257	regulation of muscle system process	18/639	188/13903	0.00260416	0.0310073	0.0250232	JARID2/MYBPC3/EDN1/ATP2B1/FGF13/PAK1/SPHK1/DOCK5/TNFRSF1B/MYBPH/PDE4B/PROK2/GHRL/ZC3H12A/KCNMA1/RGS2/KCNJ2/PTGS2	18
GO:0070371	BP	GO:0070371	ERK1 and ERK2 cascade	22/639	250/13903	0.00271126	0.0322014	0.0259868	SPRY1/BRAF/DUSP4/CHRNA10/GPR183/CCL1/NLRP6/TNIP1/FPR2/CCR7/FFAR4/SPRY2/ICAM1/CCL7/CEACAM1/CCL17/CCL2/SLAMF1/LIF/SEMA7A/ACKR3/CHI3L1	22
GO:0042180	BP	GO:0042180	cellular ketone metabolic process	19/639	204/13903	0.00274719	0.0325462	0.0262651	BMP6/APOC1/INSIG1/FDXR/SLC7A11/CYP4F2/AKR1B1/ELOVL5/DGAT2/ACACB/IRS2/GPD1/PLIN5/NR1D1/ADM/APOC2/CEACAM1/IDO1/PTGS2	19
GO:0043281	BP	GO:0043281	regulation of cysteine-type endopeptidase activity involved in apoptotic process	18/639	189/13903	0.00275878	0.0326019	0.02631	FNIP1/PRR7/TNFSF14/TNFSF15/VEGFA/ADORA2A/CDKN2D/PMAIP1/SERPINB9/LAMP3/BBC3/BIRC3/MMP9/NLRP3/CRYAB/SFN/PTGS2/THBS1	18
GO:0072677	BP	GO:0072677	eosinophil migration	5/639	22/13903	0.00276975	0.0326499	0.0263488	CCL1/ADAM8/CCL7/CCL2/DAPK2	5
GO:0097237	BP	GO:0097237	cellular response to toxic substance	19/639	205/13903	0.00290183	0.0341218	0.0275366	KDM6B/KLF2/CYP1B1/SPHK1/MET/PPIF/STK26/SOD2/MYB/IL10/ARG1/TRPM2/CCL7/GCH1/ZC3H12A/TNFAIP3/IL18RAP/LRRK2/PTGS2	19
GO:0051701	BP	GO:0051701	interaction with host	18/639	190/13903	0.00292098	0.0342618	0.0276496	CD55/LDLR/VPS37B/CLEC5A/MET/CXCR4/CXCL8/TNIP1/SERPINB9/SLC22A5/IFITM2/ITGB3/ICAM1/IFITM3/IFITM1/ZC3H12A/SLAMF1/FCN1	18
GO:0007188	BP	GO:0007188	adenylate cyclase-modulating G protein-coupled receptor signaling pathway	15/639	146/13903	0.00294288	0.0344332	0.0277879	S1PR3/EDN1/ADORA2A/PTGER2/PDE2A/FPR2/INSL3/RAMP1/PTGIR/ADM/AKAP5/GNG2/FFAR3/CCR3/RGS2	15
GO:0006690	BP	GO:0006690	icosanoid metabolic process	11/639	91/13903	0.00296706	0.0346304	0.027947	GGTLC2/EDN1/CYP4F3/GGTLC1/GGTA1P/TLR2/CYP1B1/CYP4F2/CYP2U1/GGT5/PTGS2	11
GO:0035023	BP	GO:0035023	regulation of Rho protein signal transduction	13/639	118/13903	0.00298196	0.034674	0.0279822	BCL6/PLEKHG2/FLOT1/ARHGEF28/TIAM2/ARHGEF40/FGD4/MET/STMN1/KANK1/GPR35/P2RY8/FGD5	13
GO:0002822	BP	GO:0002822	regulation of adaptive immune response based on somatic recombination of immune receptors built from immunoglobulin superfamily domains	14/639	132/13903	0.00299043	0.034674	0.0279822	IL1R1/BCL6/IL6R/TNFRSF1B/IL18R1/IL10/ARG1/ZC3H12A/TNFAIP3/NLRP3/CEACAM1/NFKBID/CLC/IL1RL1	14
GO:0015695	BP	GO:0015695	organic cation transport	6/639	32/13903	0.00299874	0.034674	0.0279822	SEC14L1/SLC22A4/SLC44A1/ADORA2A/SLC47A1/SLC22A5	6
GO:1903556	BP	GO:1903556	negative regulation of tumor necrosis factor superfamily cytokine production	8/639	54/13903	0.00305364	0.034674	0.0279822	LTF/IRAK3/IL10/GHRL/ZC3H12A/TNFAIP3/ORM1/SLAMF1	8
GO:0030809	BP	GO:0030809	negative regulation of nucleotide biosynthetic process	4/639	14/13903	0.00305882	0.034674	0.0279822	PID1/CBFA2T3/DDIT4/NUPR1	4
GO:0030949	BP	GO:0030949	positive regulation of vascular endothelial growth factor receptor signaling pathway	4/639	14/13903	0.00305882	0.034674	0.0279822	PRKCB/VEGFA/HIF1A/ITGB3	4
GO:0040037	BP	GO:0040037	negative regulation of fibroblast growth factor receptor signaling pathway	4/639	14/13903	0.00305882	0.034674	0.0279822	SPRY1/SULF2/SPRY2/THBS1	4
GO:0051770	BP	GO:0051770	positive regulation of nitric-oxide synthase biosynthetic process	4/639	14/13903	0.00305882	0.034674	0.0279822	TLR2/NAMPT/CCL2/LRRK2	4
GO:1900372	BP	GO:1900372	negative regulation of purine nucleotide biosynthetic process	4/639	14/13903	0.00305882	0.034674	0.0279822	PID1/CBFA2T3/DDIT4/NUPR1	4
GO:2000047	BP	GO:2000047	regulation of cell-cell adhesion mediated by cadherin	4/639	14/13903	0.00305882	0.034674	0.0279822	BMP6/FLOT1/VEGFA/ADAM19	4
GO:2000345	BP	GO:2000345	regulation of hepatocyte proliferation	4/639	14/13903	0.00305882	0.034674	0.0279822	SULF2/MDK/TNFAIP3/CEACAM1	4
GO:2001170	BP	GO:2001170	negative regulation of ATP biosynthetic process	4/639	14/13903	0.00305882	0.034674	0.0279822	PID1/CBFA2T3/DDIT4/NUPR1	4
GO:0030193	BP	GO:0030193	regulation of blood coagulation	9/639	66/13903	0.00307249	0.0347456	0.02804	EDN1/PDPN/HPSE/ADTRP/SERPING1/PLAU/SERPINB2/CEACAM1/THBS1	9
GO:0016042	BP	GO:0016042	lipid catabolic process	24/639	285/13903	0.00316656	0.035724	0.0288296	PNPLA3/LDLR/LIPN/APOC1/CYP4F3/HADH/FABP4/PNPLA7/CYP1B1/SPHK1/ECHDC2/CYP4F2/SCARF1/PLA2G15/ACACB/IRS2/CES1/HCAR2/ADTRP/PLIN5/APOC2/TRERF1/SPP1/LGALS12	24
GO:0030195	BP	GO:0030195	negative regulation of blood coagulation	7/639	43/13903	0.00318975	0.0358146	0.0289027	EDN1/ADTRP/SERPING1/PLAU/SERPINB2/CEACAM1/THBS1	7
GO:1904645	BP	GO:1904645	response to amyloid-beta	7/639	43/13903	0.00318975	0.0358146	0.0289027	BACE1/IGF1R/FPR2/NAMPT/ICAM1/MMP9/MMP12	7
GO:0045926	BP	GO:0045926	negative regulation of growth	19/639	207/13903	0.00323302	0.0362144	0.0292254	BCL6/JARID2/CDKN1A/DCUN1D3/ACVRL1/FGF13/PAK1/GNG4/CDKN2D/HIF1A/RBP4/SEMA4C/CDA/DCSTAMP/IFRD1/SPP1/RGS2/CRYAB/SEMA7A	19
GO:0031667	BP	GO:0031667	response to nutrient levels	32/639	418/13903	0.00329929	0.0367824	0.0296838	LDLR/VDR/CDKN1A/ATP2B1/FNIP1/DDIT3/VGF/SPARC/CHSY1/CDKN2D/PMAIP1/STK26/FOLR1/C2/SLC2A1/ACACB/NAMPT/INHBB/ICAM1/GHRL/ALPL/ARG1/ADM/ZC3H12A/LRRK2/SPP1/P2RY2/KIAA1324/PTGS2/MMP7/PSPH/IGFBP2	32
GO:0072507	BP	GO:0072507	divalent inorganic cation homeostasis	32/639	418/13903	0.00329929	0.0367824	0.0296838	CD55/S1PR3/VDR/ATP13A3/EDN1/ATP2B1/PRKCB/DDIT3/CHRNA10/PTGER2/RMDN3/SYNPO/CXCR4/CCL1/ATP2C2/FPR2/CCR7/PROK2/ATP2A3/PTGIR/GHRL/CXCR1/GPR35/TRPM2/CCL7/ADM/JPH4/CEMIP/P2RY8/CXCR2/CCR3/ACKR3	32
GO:0010721	BP	GO:0010721	negative regulation of cell development	23/639	270/13903	0.00331194	0.0368366	0.0297275	LDLR/S1PR3/LTF/NOTCH3/KREMEN1/FGF13/PAK1/VEGFA/PTPRO/DPYSL3/ZNF365/NRG1/KANK1/SEMA4C/NR1D1/OLIG2/IFRD1/HES4/LRRK2/SPP1/RGS2/SEMA7A/TACSTD2	23
GO:0040036	BP	GO:0040036	regulation of fibroblast growth factor receptor signaling pathway	5/639	23/13903	0.0034072	0.0371416	0.0299736	SPRY1/SULF2/RUNX2/SPRY2/THBS1	5
GO:0042311	BP	GO:0042311	vasodilation	5/639	23/13903	0.0034072	0.0371416	0.0299736	ADORA2A/SOD2/GCH1/KCNMA1/RGS2	5
GO:1900543	BP	GO:1900543	negative regulation of purine nucleotide metabolic process	5/639	23/13903	0.0034072	0.0371416	0.0299736	PID1/PPIF/CBFA2T3/DDIT4/NUPR1	5
GO:1903579	BP	GO:1903579	negative regulation of ATP metabolic process	5/639	23/13903	0.0034072	0.0371416	0.0299736	PID1/PPIF/CBFA2T3/DDIT4/NUPR1	5
GO:0002292	BP	GO:0002292	T cell differentiation involved in immune response	9/639	67/13903	0.00340818	0.0371416	0.0299736	BCL6/GPR183/IL18R1/MYB/CLEC4D/ZC3H12A/CLEC4E/NLRP3/NFKBID	9
GO:0110110	BP	GO:0110110	positive regulation of animal organ morphogenesis	9/639	67/13903	0.00340818	0.0371416	0.0299736	SPRY1/VDR/EDN1/VEGFA/BASP1/MDK/AR/TNFAIP3/LIF	9
GO:1900046	BP	GO:1900046	regulation of hemostasis	9/639	67/13903	0.00340818	0.0371416	0.0299736	EDN1/PDPN/HPSE/ADTRP/SERPING1/PLAU/SERPINB2/CEACAM1/THBS1	9
GO:0006909	BP	GO:0006909	phagocytosis	21/639	239/13903	0.00340888	0.0371416	0.0299736	LDLR/CYFIP2/TLR2/SIRPB1/CD93/PAK1/SPHK1/ADORA2A/MET/CEACAM4/C2/FPR2/ICAM3/ITGB3/ANXA3/DYSF/CCL2/SLAMF1/FCN1/CEBPE/THBS1	21
GO:0043491	BP	GO:0043491	protein kinase B signaling	19/639	208/13903	0.00341008	0.0371416	0.0299736	PLK3/OSBPL8/DDIT3/HPSE/MET/IGF1R/IRS2/ADAM8/CCR7/PHLDA3/NRG1/SPRY2/ADTRP/ICOS/OSM/CCL2/AREG/CHI3L1/THBS1	19
GO:0048247	BP	GO:0048247	lymphocyte chemotaxis	8/639	55/13903	0.00343284	0.037218	0.0300353	PADI2/TNFSF14/GPR183/CCL1/ADAM8/CCL7/CCL17/CCL2	8
GO:1903036	BP	GO:1903036	positive regulation of response to wounding	8/639	55/13903	0.00343284	0.037218	0.0300353	PDPN/HPSE/CXCR4/MDK/SCARF1/INSL3/KANK1/THBS1	8
GO:0048713	BP	GO:0048713	regulation of oligodendrocyte differentiation	6/639	33/13903	0.00352527	0.0381326	0.0307734	TLR2/CXCR4/TNFRSF1B/MDK/ZNF365/OLIG2	6
GO:0019229	BP	GO:0019229	regulation of vasoconstriction	7/639	44/13903	0.003646	0.0388738	0.0313715	ECE1/EDN1/ATP2B1/DOCK5/ICAM1/ADM/PTGS2	7
GO:0022029	BP	GO:0022029	telencephalon cell migration	7/639	44/13903	0.003646	0.0388738	0.0313715	LAMB1/FGF13/MBOAT7/CXCR4/NRG1/SYNE2/LRRK2	7
GO:0050819	BP	GO:0050819	negative regulation of coagulation	7/639	44/13903	0.003646	0.0388738	0.0313715	EDN1/ADTRP/SERPING1/PLAU/SERPINB2/CEACAM1/THBS1	7
GO:1900047	BP	GO:1900047	negative regulation of hemostasis	7/639	44/13903	0.003646	0.0388738	0.0313715	EDN1/ADTRP/SERPING1/PLAU/SERPINB2/CEACAM1/THBS1	7
GO:1904705	BP	GO:1904705	regulation of vascular smooth muscle cell proliferation	7/639	44/13903	0.003646	0.0388738	0.0313715	EDN1/CDKN1A/ERN1/PAK1/SOD2/IL10/MMP9	7
GO:1990874	BP	GO:1990874	vascular smooth muscle cell proliferation	7/639	44/13903	0.003646	0.0388738	0.0313715	EDN1/CDKN1A/ERN1/PAK1/SOD2/IL10/MMP9	7
GO:0043112	BP	GO:0043112	receptor metabolic process	16/639	164/13903	0.00365135	0.0388738	0.0313715	ECE1/EDN1/FLOT1/VEGFA/HIF1A/CXCL8/NRG1/RAMP1/ITGB3/IL10/CXCR1/NR1D1/ADM/CEACAM1/CXCR2/ACKR3	16
GO:0048872	BP	GO:0048872	homeostasis of number of cells	20/639	225/13903	0.00369418	0.0389951	0.0314694	BCL6/SKIL/KMT2E/TSC22D3/TNFSF14/KLF2/SLC7A11/VEGFA/GPR183/RASSF2/HIF1A/PMAIP1/CCR7/HCAR2/PDE4B/AMPD3/TNFAIP3/IL2RA/CXCR2/HOXB6	20
GO:0009100	BP	GO:0009100	glycoprotein metabolic process	28/639	354/13903	0.0036964	0.0389951	0.0314694	AGO2/B3GNT5/CHST15/MAN2A2/CSGALNACT2/GGTA1P/CHST11/SULF2/CHST7/HPSE/ALG9/CHSY1/HIF1A/CSGALNACT1/MGAT3/TNIP1/CCR7/GCNT1/VCAN/RAMP1/B3GNT8/ST8SIA4/ST3GAL4/HS3ST3B1/GALNT14/MUCL1/MMP12/ASGR2	28
GO:0030260	BP	GO:0030260	entry into host cell	13/639	121/13903	0.00371225	0.0389951	0.0314694	CD55/LDLR/CLEC5A/MET/CXCR4/CXCL8/IFITM2/ITGB3/ICAM1/IFITM3/IFITM1/SLAMF1/FCN1	13
GO:0044409	BP	GO:0044409	entry into host	13/639	121/13903	0.00371225	0.0389951	0.0314694	CD55/LDLR/CLEC5A/MET/CXCR4/CXCL8/IFITM2/ITGB3/ICAM1/IFITM3/IFITM1/SLAMF1/FCN1	13
GO:0051806	BP	GO:0051806	entry into cell of other organism involved in symbiotic interaction	13/639	121/13903	0.00371225	0.0389951	0.0314694	CD55/LDLR/CLEC5A/MET/CXCR4/CXCL8/IFITM2/ITGB3/ICAM1/IFITM3/IFITM1/SLAMF1/FCN1	13
GO:0051828	BP	GO:0051828	entry into other organism involved in symbiotic interaction	13/639	121/13903	0.00371225	0.0389951	0.0314694	CD55/LDLR/CLEC5A/MET/CXCR4/CXCL8/IFITM2/ITGB3/ICAM1/IFITM3/IFITM1/SLAMF1/FCN1	13
GO:0050818	BP	GO:0050818	regulation of coagulation	9/639	68/13903	0.00377203	0.0395352	0.0319053	EDN1/PDPN/HPSE/ADTRP/SERPING1/PLAU/SERPINB2/CEACAM1/THBS1	9
GO:1903510	BP	GO:1903510	mucopolysaccharide metabolic process	11/639	94/13903	0.00382545	0.0400064	0.0322856	CHST15/CSGALNACT2/CHST11/CHST7/CHSY1/CSGALNACT1/HAS1/VCAN/CHST2/CEMIP/ST3GAL4	11
GO:0002548	BP	GO:0002548	monocyte chemotaxis	8/639	56/13903	0.00384754	0.0400602	0.032329	IL6R/PTPRO/CCL1/FPR2/CCL7/S100A12/CCL17/CCL2	8
GO:0032413	BP	GO:0032413	negative regulation of ion transmembrane transporter activity	8/639	56/13903	0.00384754	0.0400602	0.032329	KCNE5/HECW2/GEM/REM2/KCNAB1/GPR35/DYSF/MMP9	8
GO:0002757	BP	GO:0002757	immune response-activating signal transduction	36/639	491/13903	0.00386297	0.0401145	0.0323728	CYFIP2/SEC14L1/LTF/BTNL8/TANK/LCP2/PRKCB/TLR2/FLOT1/TLR7/PELI1/PAK1/IRAK3/IRAK2/NLRP6/TNIP1/FPR2/CCR7/LILRA2/PDE4B/ICAM3/KCNN4/IRF1/NR1D1/BIRC3/CLEC4D/ZC3H12A/TNFAIP3/CLEC4E/CEACAM1/BCAR1/MUCL1/FFAR2/NFKBID/PGLYRP1/FCN1	36
GO:0007187	BP	GO:0007187	G protein-coupled receptor signaling pathway, coupled to cyclic nucleotide second messenger	16/639	165/13903	0.0038767	0.0401145	0.0323728	S1PR3/EDN1/ADORA2A/PTGER2/PDE2A/FPR2/INSL3/RAMP1/PTGIR/ADM/AKAP5/GNG2/FFAR3/CCR3/CCL2/RGS2	16
GO:0006641	BP	GO:0006641	triglyceride metabolic process	10/639	81/13903	0.00387821	0.0401145	0.0323728	PNPLA3/LDLR/GK/APOC1/INSIG1/FABP4/SLC22A4/DGAT2/PLIN5/APOC2	10
GO:0019079	BP	GO:0019079	viral genome replication	12/639	108/13903	0.00396182	0.040528	0.0327065	LTF/SLPI/CXCL8/NFIA/TNIP1/ISG20/IFITM2/IFITM3/IFITM1/ZC3H12A/CCL2/APOBEC3A	12
GO:1903825	BP	GO:1903825	organic acid transmembrane transport	12/639	108/13903	0.00396182	0.040528	0.0327065	PDPN/SLC16A10/SLC7A11/SLC15A4/FOLR1/SLC7A5/ACACB/IRS2/SLC1A7/EMB/RGS2/THBS1	12
GO:1905039	BP	GO:1905039	carboxylic acid transmembrane transport	12/639	108/13903	0.00396182	0.040528	0.0327065	PDPN/SLC16A10/SLC7A11/SLC15A4/FOLR1/SLC7A5/ACACB/IRS2/SLC1A7/EMB/RGS2/THBS1	12
GO:0036293	BP	GO:0036293	response to decreased oxygen levels	26/639	323/13903	0.00401064	0.040528	0.0327065	EDN1/NDRG1/TLR2/MALAT1/PLK3/ACVRL1/PAK1/VEGFA/CXCR4/HIF1A/PMAIP1/CBFA2T3/SLC2A1/DDIT4/ADAM8/NAMPT/MYB/ICAM1/ADM/PLAU/TRH/ANGPTL4/KCNMA1/CRYAB/PTGS2/THBS1	26
GO:0001780	BP	GO:0001780	neutrophil homeostasis	4/639	15/13903	0.00402108	0.040528	0.0327065	SLC7A11/HCAR2/PDE4B/CXCR2	4
GO:0002643	BP	GO:0002643	regulation of tolerance induction	4/639	15/13903	0.00402108	0.040528	0.0327065	IRAK3/IL2RA/IDO1/CLC	4
GO:0010042	BP	GO:0010042	response to manganese ion	4/639	15/13903	0.00402108	0.040528	0.0327065	BACE1/ARG1/LRRK2/PTGS2	4
GO:0048012	BP	GO:0048012	hepatocyte growth factor receptor signaling pathway	4/639	15/13903	0.00402108	0.040528	0.0327065	PAK1/MET/STMN1/BCAR1	4
GO:0050711	BP	GO:0050711	negative regulation of interleukin-1 secretion	4/639	15/13903	0.00402108	0.040528	0.0327065	IL1R2/ZC3H12A/TNFAIP3/NLRP3	4
GO:0060749	BP	GO:0060749	mammary gland alveolus development	4/639	15/13903	0.00402108	0.040528	0.0327065	VEGFA/HIF1A/AR/AREG	4
GO:0061298	BP	GO:0061298	retina vasculature development in camera-type eye	4/639	15/13903	0.00402108	0.040528	0.0327065	ACVRL1/CYP1B1/HIF1A/LAMA1	4
GO:0061377	BP	GO:0061377	mammary gland lobule development	4/639	15/13903	0.00402108	0.040528	0.0327065	VEGFA/HIF1A/AR/AREG	4
GO:0044272	BP	GO:0044272	sulfur compound biosynthetic process	16/639	166/13903	0.00411335	0.0413698	0.0333858	GGTLC2/CHST15/CSGALNACT2/GGTLC1/GGTA1P/CHST11/SLC7A11/CHST7/ELOVL5/CHSY1/CSGALNACT1/ACACB/VCAN/CHST2/GGT5/ST3GAL4	16
GO:0032800	BP	GO:0032800	receptor biosynthetic process	5/639	24/13903	0.00414361	0.0415557	0.0335358	EDN1/HIF1A/ITGB3/IL10/NR1D1	5
GO:1900024	BP	GO:1900024	regulation of substrate adhesion-dependent cell spreading	7/639	45/13903	0.00415019	0.0415557	0.0335358	NEDD9/PDPN/DOCK5/MDK/KANK1/CASS4/TACSTD2	7
GO:0010769	BP	GO:0010769	regulation of cell morphogenesis involved in differentiation	22/639	259/13903	0.0041582	0.0415557	0.0335358	NEDD9/SKIL/SIPA1L1/DBN1/PDPN/HECW2/FGF13/PAK1/DOCK5/VEGFA/ZSWIM4/MDK/PTPRO/PLXNC1/KANK1/SEMA4C/CASS4/IFRD1/LRRK2/SPP1/SEMA7A/TACSTD2	22
GO:0002576	BP	GO:0002576	platelet degranulation	12/639	109/13903	0.00427142	0.0424181	0.0342318	TLN1/VEGFA/TIMP1/SPARC/F5/ITGB3/SERPING1/TUBA4A/ORM1/ORM2/PPBP/THBS1	12
GO:0046887	BP	GO:0046887	positive regulation of hormone secretion	12/639	109/13903	0.00427142	0.0424181	0.0342318	BMP6/EDN1/ADORA2A/HIF1A/IRS2/RBP4/HCAR2/INHBB/MYB/GHRL/TRH/SPP1	12
GO:0050680	BP	GO:0050680	negative regulation of epithelial cell proliferation	12/639	109/13903	0.00427142	0.0424181	0.0342318	VDR/RUNX3/ACVRL1/SPARC/MTSS1/AR/GHRL/NUPR1/CEACAM1/CCL2/SFN/THBS1	12
GO:0030166	BP	GO:0030166	proteoglycan biosynthetic process	8/639	57/13903	0.00429989	0.0426113	0.0343877	CHST15/CSGALNACT2/CHST11/CHST7/CHSY1/CSGALNACT1/VCAN/HS3ST3B1	8
GO:0090287	BP	GO:0090287	regulation of cellular response to growth factor stimulus	19/639	213/13903	0.00442091	0.0437189	0.0352816	SPRY1/CYFIP2/SKIL/ZEB1/PRKCB/ACVRL1/CHST11/SULF2/VEGFA/HIF1A/PTP4A3/FOLR1/RUNX2/SPRY2/ITGB3/LRG1/HTRA1/WFIKKN2/THBS1	19
GO:0051271	BP	GO:0051271	negative regulation of cellular component movement	21/639	245/13903	0.00454569	0.0448591	0.0362017	TRIB1/PADI2/OSBPL8/SEMG1/ACVRL1/CYP1B1/TIMP1/STK26/PTPRO/HAS1/DPYSL3/NRG1/KANK1/SEMA4C/ADTRP/IFITM1/CCL2/SEMA7A/DACH1/TACSTD2/THBS1	21
GO:0031345	BP	GO:0031345	negative regulation of cell projection organization	15/639	153/13903	0.00458708	0.0451732	0.0364553	TBC1D7/KREMEN1/FGF13/PTPRO/DPYSL3/ZNF365/MAK/KANK1/SEMA4C/SPRY2/IFRD1/LRRK2/SPP1/SEMA7A/TACSTD2	15
GO:0070482	BP	GO:0070482	response to oxygen levels	27/639	343/13903	0.00460374	0.045243	0.0365116	EDN1/CDKN1A/NDRG1/TLR2/MALAT1/PLK3/ACVRL1/PAK1/VEGFA/CXCR4/HIF1A/PMAIP1/CBFA2T3/SLC2A1/DDIT4/ADAM8/NAMPT/MYB/ICAM1/ADM/PLAU/TRH/ANGPTL4/KCNMA1/CRYAB/PTGS2/THBS1	27
GO:0045069	BP	GO:0045069	regulation of viral genome replication	10/639	83/13903	0.00462797	0.0452928	0.0365517	LTF/SLPI/CXCL8/TNIP1/ISG20/IFITM2/IFITM3/IFITM1/ZC3H12A/APOBEC3A	10
GO:0048525	BP	GO:0048525	negative regulation of viral process	10/639	83/13903	0.00462797	0.0452928	0.0365517	LTF/SLPI/TNIP1/ISG20/IFITM2/IFITM3/IFITM1/ZC3H12A/APOBEC3A/FCN1	10
GO:0002218	BP	GO:0002218	activation of innate immune response	24/639	294/13903	0.00468669	0.0456725	0.0368582	SEC14L1/LTF/TANK/TLR2/FLOT1/TLR7/PELI1/PAK1/IRAK3/IRAK2/NLRP6/TNIP1/LILRA2/ICAM3/IRF1/NR1D1/BIRC3/CLEC4D/TNFAIP3/CLEC4E/MUCL1/FFAR2/PGLYRP1/FCN1	24
GO:0021885	BP	GO:0021885	forebrain cell migration	7/639	46/13903	0.00470542	0.0456725	0.0368582	LAMB1/FGF13/MBOAT7/CXCR4/NRG1/SYNE2/LRRK2	7
GO:0045620	BP	GO:0045620	negative regulation of lymphocyte differentiation	7/639	46/13903	0.00470542	0.0456725	0.0368582	BCL6/RUNX3/MDK/IRF1/ZC3H12A/NFKBID/PGLYRP1	7
GO:0097755	BP	GO:0097755	positive regulation of blood vessel diameter	7/639	46/13903	0.00470542	0.0456725	0.0368582	DOCK5/ADORA2A/SOD2/ADM/GCH1/KCNMA1/RGS2	7
GO:0050817	BP	GO:0050817	coagulation	23/639	278/13903	0.00473777	0.0458923	0.0370355	TLN1/JMJD1C/EDN1/PDPN/LCP2/PRKCB/MAFF/SEMG1/SLC7A11/ADORA2A/HPSE/CYP4F2/F5/ITGB3/IRF1/ADTRP/SERPING1/PLAU/GNG2/SERPINB2/CEACAM1/NFE2/THBS1	23
GO:0070663	BP	GO:0070663	regulation of leukocyte proliferation	18/639	199/13903	0.00477113	0.04602	0.0371386	BCL6/CD55/CDKN1A/IL6R/EFNB1/PELI1/GPR183/TNFRSF1B/IRS2/IRF1/IL10/ARG1/TNFAIP3/ENPP3/IL2RA/IDO1/CLC/IGFBP2	18
GO:0002755	BP	GO:0002755	MyD88-dependent toll-like receptor signaling pathway	6/639	35/13903	0.00478016	0.04602	0.0371386	TLR2/TLR7/IRAK3/IRAK2/TNIP1/IRF1	6
GO:0045933	BP	GO:0045933	positive regulation of muscle contraction	6/639	35/13903	0.00478016	0.04602	0.0371386	EDN1/SPHK1/PROK2/GHRL/RGS2/PTGS2	6
GO:0002700	BP	GO:0002700	regulation of production of molecular mediator of immune response	13/639	125/13903	0.00490468	0.0471228	0.0380286	IL1R1/BCL6/IRAK3/TNFRSF1B/IL18R1/RBP4/IL10/ARG1/NLRP3/FFAR3/FFAR2/SEMA7A/CLC	13
GO:0001958	BP	GO:0001958	endochondral ossification	5/639	25/13903	0.00498692	0.0473486	0.0382108	BMP6/PHOSPHO1/CSGALNACT1/RUNX2/ALPL	5
GO:0010575	BP	GO:0010575	positive regulation of vascular endothelial growth factor production	5/639	25/13903	0.00498692	0.0473486	0.0382108	CYP1B1/SULF2/HPSE/HIF1A/PTGS2	5
GO:0036075	BP	GO:0036075	replacement ossification	5/639	25/13903	0.00498692	0.0473486	0.0382108	BMP6/PHOSPHO1/CSGALNACT1/RUNX2/ALPL	5
GO:0043171	BP	GO:0043171	peptide catabolic process	5/639	25/13903	0.00498692	0.0473486	0.0382108	ECE1/GGTLC2/GGTLC1/GGT5/ERAP2	5
GO:0045987	BP	GO:0045987	positive regulation of smooth muscle contraction	5/639	25/13903	0.00498692	0.0473486	0.0382108	EDN1/SPHK1/PROK2/GHRL/PTGS2	5
GO:0007249	BP	GO:0007249	I-kappaB kinase/NF-kappaB signaling	21/639	247/13903	0.00498828	0.0473486	0.0382108	LTF/TANK/PRKCB/TLR2/TLR7/PELI2/PELI1/IRAK2/RHOH/IL1RN/PER1/NLRP6/TNIP1/CCR7/NR1D1/BIRC3/S100A12/ZC3H12A/TNFAIP3/PIM2/NFKBID	21
GO:1901224	BP	GO:1901224	positive regulation of NIK/NF-kappaB signaling	9/639	71/13903	0.00504845	0.0477281	0.038517	EDN1/TLR2/TLR7/TNFSF14/TNFSF15/SPHK1/IL18R1/PTP4A3/CHI3L1	9
GO:1905954	BP	GO:1905954	positive regulation of lipid localization	9/639	71/13903	0.00504845	0.0477281	0.038517	BMP6/EDN1/CYP4F2/ACACB/MYB/GHRL/PLIN5/ZC3H12A/SPP1	9
GO:0071496	BP	GO:0071496	cellular response to external stimulus	24/639	296/13903	0.00509649	0.0480861	0.0388059	BMP6/VDR/CDKN1A/ATP2B1/FNIP1/TLR7/TNFSF14/TNFRSF8/PMAIP1/STK26/FOLR1/PDE2A/SLC2A1/NAMPT/INHBB/IRF1/ICAM1/ZC3H12A/LRRK2/P2RY2/KCNJ2/KIAA1324/PTGS2/MMP7	24
GO:0002693	BP	GO:0002693	positive regulation of cellular extravasation	4/639	16/13903	0.0051689	0.048383	0.0390455	IL1R1/MDK/ADAM8/ICAM1	4
GO:0070242	BP	GO:0070242	thymocyte apoptotic process	4/639	16/13903	0.0051689	0.048383	0.0390455	PTCRA/HIF1A/ADAM8/NFKBID	4
GO:0072574	BP	GO:0072574	hepatocyte proliferation	4/639	16/13903	0.0051689	0.048383	0.0390455	SULF2/MDK/TNFAIP3/CEACAM1	4
GO:0072575	BP	GO:0072575	epithelial cell proliferation involved in liver morphogenesis	4/639	16/13903	0.0051689	0.048383	0.0390455	SULF2/MDK/TNFAIP3/CEACAM1	4
GO:0034599	BP	GO:0034599	cellular response to oxidative stress	22/639	264/13903	0.00520849	0.0486177	0.039235	KDM6B/KLF2/SLC7A11/CYP1B1/SPHK1/MET/PPIF/HIF1A/STK26/SOD2/MGAT3/PXN/MYB/IL10/ARG1/TRPM2/GCH1/ZC3H12A/TNFAIP3/MMP9/IL18RAP/LRRK2	22
GO:0001666	BP	GO:0001666	response to hypoxia	25/639	313/13903	0.00521455	0.0486177	0.039235	EDN1/NDRG1/TLR2/MALAT1/PLK3/ACVRL1/PAK1/VEGFA/CXCR4/HIF1A/PMAIP1/CBFA2T3/SLC2A1/DDIT4/ADAM8/MYB/ICAM1/ADM/PLAU/TRH/ANGPTL4/KCNMA1/CRYAB/PTGS2/THBS1	25
GO:0072676	BP	GO:0072676	lymphocyte migration	11/639	98/13903	0.00526646	0.0490051	0.0395476	PADI2/TNFSF14/GPR183/CCL1/ADAM8/CCR7/ADTRP/ICAM1/CCL7/CCL17/CCL2	11
GO:0009101	BP	GO:0009101	glycoprotein biosynthetic process	24/639	297/13903	0.00531232	0.0491745	0.0396843	AGO2/B3GNT5/CHST15/MAN2A2/CSGALNACT2/GGTA1P/CHST11/CHST7/ALG9/CHSY1/CSGALNACT1/MGAT3/TNIP1/CCR7/GCNT1/VCAN/RAMP1/B3GNT8/ST8SIA4/ST3GAL4/HS3ST3B1/GALNT14/MUCL1/ASGR2	24
GO:0072577	BP	GO:0072577	endothelial cell apoptotic process	7/639	47/13903	0.00531481	0.0491745	0.0396843	IL10/ICAM1/TNFAIP3/ANGPTL4/COL18A1/CCL2/THBS1	7
GO:0061045	BP	GO:0061045	negative regulation of wound healing	8/639	59/13903	0.00532628	0.0491745	0.0396843	EDN1/CDKN1A/ADTRP/SERPING1/PLAU/SERPINB2/CEACAM1/THBS1	8
GO:1901616	BP	GO:1901616	organic hydroxy compound catabolic process	8/639	59/13903	0.00532628	0.0491745	0.0396843	GK/CYP4F3/SYNJ2/INPP5A/CYP4F2/SCARF1/ALDH2/TRERF1	8
GO:0007266	BP	GO:0007266	Rho protein signal transduction	16/639	171/13903	0.0054808	0.0502901	0.0405847	BCL6/PLEKHG2/PDPN/FLOT1/ARHGEF28/TIAM2/ARHGEF40/FGD4/MET/RHOH/STMN1/KANK1/CDC42EP2/GPR35/P2RY8/FGD5	16
GO:0002040	BP	GO:0002040	sprouting angiogenesis	10/639	85/13903	0.00548725	0.0502901	0.0405847	ACVRL1/KLF2/VEGFA/EGR3/ADTRP/IL10/GHRL/CEACAM1/PTGS2/THBS1	10
GO:0035710	BP	GO:0035710	CD4-positive, alpha-beta T cell activation	10/639	85/13903	0.00548725	0.0502901	0.0405847	BCL6/CD55/RUNX3/SATB1/GPR183/IL18R1/MYB/ZC3H12A/NLRP3/NFKBID	10
GO:2000377	BP	GO:2000377	regulation of reactive oxygen species metabolic process	15/639	156/13903	0.00548968	0.0502901	0.0405847	EDN1/CDKN1A/KLF2/PID1/CYP1B1/HIF1A/FPR2/IL10/ICAM1/PLIN5/GCH1/ZC3H12A/CRYAB/PTGS2/THBS1	15
GO:0032350	BP	GO:0032350	regulation of hormone metabolic process	6/639	36/13903	0.00551797	0.0504515	0.0407149	BMP6/VDR/HIF1A/ADM/FFAR3/TRERF1	6
GO:0051056	BP	GO:0051056	regulation of small GTPase mediated signal transduction	24/639	298/13903	0.00553569	0.0504669	0.0407273	BCL6/SPRY1/SIPA1L1/PLEKHG2/RGL2/FLOT1/ARAP3/ARHGEF28/TIAM2/ARHGEF40/FGD4/MET/CYTH4/RHOH/IRS2/STMN1/NRG1/KANK1/SPRY2/GPR35/P2RY8/RASAL1/FGD5/TAGAP	24
GO:0043367	BP	GO:0043367	CD4-positive, alpha-beta T cell differentiation	9/639	72/13903	0.005541	0.0504669	0.0407273	BCL6/RUNX3/SATB1/GPR183/IL18R1/MYB/ZC3H12A/NLRP3/NFKBID	9
GO:0051897	BP	GO:0051897	positive regulation of protein kinase B signaling	14/639	142/13903	0.00576558	0.0524114	0.0422965	OSBPL8/HPSE/MET/IGF1R/IRS2/ADAM8/CCR7/NRG1/SPRY2/ICOS/OSM/AREG/CHI3L1/THBS1	14
GO:0033692	BP	GO:0033692	cellular polysaccharide biosynthetic process	8/639	60/13903	0.00590478	0.0534711	0.0431517	B3GNT5/CSGALNACT2/PPP1R3B/CSGALNACT1/HAS1/IRS2/B3GNT8/NR1D1	8
GO:0050710	BP	GO:0050710	negative regulation of cytokine secretion	8/639	60/13903	0.00590478	0.0534711	0.0431517	IL1R2/FFAR4/IL10/GHRL/LILRA5/ZC3H12A/TNFAIP3/NLRP3	8
GO:0060562	BP	GO:0060562	epithelial tube morphogenesis	22/639	267/13903	0.00593794	0.0536602	0.0433043	SPRY1/VDR/ITGAX/EDN1/ACVRL1/PAK1/VEGFA/MET/CXCR4/MDK/HIF1A/FOLR1/MTSS1/AR/SEMA4C/SPRY2/SHROOM3/ADM/LAMA1/CXCR2/AREG/TACSTD2	22
GO:0006898	BP	GO:0006898	receptor-mediated endocytosis	19/639	219/13903	0.00594837	0.0536602	0.0433043	LDLR/PDLIM7/APOC1/FLOT1/VEGFA/SPARC/SCARF1/CXCL8/FOLR1/FPR2/RAMP1/ITGB3/CXCR1/ADM/STAB1/APOC2/CEACAM1/CXCR2/ACKR3	19
GO:0046634	BP	GO:0046634	regulation of alpha-beta T cell activation	10/639	86/13903	0.0059612	0.0536735	0.0433151	BCL6/CD55/IL6R/RUNX3/ADORA2A/MYB/IRF1/ZC3H12A/NLRP3/NFKBID	10
GO:0060420	BP	GO:0060420	regulation of heart growth	7/639	48/13903	0.00598152	0.0537541	0.0433801	JARID2/EDN1/PAK1/BASP1/ACACB/RBP4/RGS2	7
GO:0060541	BP	GO:0060541	respiratory system development	15/639	158/13903	0.00616743	0.0553196	0.0446435	SPRY1/PDPN/SMCHD1/KLF2/SLC7A11/VEGFA/BASP1/SPARC/RBP4/KCNAB1/SPRY2/ARG1/LAMA1/LIF/CHI3L1	15
GO:0048662	BP	GO:0048662	negative regulation of smooth muscle cell proliferation	6/639	37/13903	0.00633567	0.056721	0.0457744	TRIB1/CDKN1A/SOD2/PTGIR/IL10/TNFAIP3	6
GO:0006939	BP	GO:0006939	smooth muscle contraction	10/639	87/13903	0.00646645	0.0574737	0.0463819	EDN1/ATP2B1/SPHK1/SULF2/DOCK5/PROK2/GHRL/KCNMA1/RGS2/PTGS2	10
GO:0002544	BP	GO:0002544	chronic inflammatory response	4/639	17/13903	0.00651701	0.0574737	0.0463819	IL10/TNFAIP3/IDO1/THBS1	4
GO:0019370	BP	GO:0019370	leukotriene biosynthetic process	4/639	17/13903	0.00651701	0.0574737	0.0463819	GGTLC2/GGTLC1/GGTA1P/GGT5	4
GO:0032634	BP	GO:0032634	interleukin-5 production	4/639	17/13903	0.00651701	0.0574737	0.0463819	IL1RAP/CRLF2/NLRP3/IL1RL1	4
GO:0032674	BP	GO:0032674	regulation of interleukin-5 production	4/639	17/13903	0.00651701	0.0574737	0.0463819	IL1RAP/CRLF2/NLRP3/IL1RL1	4
GO:0035809	BP	GO:0035809	regulation of urine volume	4/639	17/13903	0.00651701	0.0574737	0.0463819	EDN1/ADORA2A/AKR1B1/ADM	4
GO:0072576	BP	GO:0072576	liver morphogenesis	4/639	17/13903	0.00651701	0.0574737	0.0463819	SULF2/MDK/TNFAIP3/CEACAM1	4
GO:0090208	BP	GO:0090208	positive regulation of triglyceride metabolic process	4/639	17/13903	0.00651701	0.0574737	0.0463819	LDLR/DGAT2/PLIN5/APOC2	4
GO:0001763	BP	GO:0001763	morphogenesis of a branching structure	15/639	159/13903	0.0065307	0.0574872	0.0463927	SPRY1/VDR/EDN1/PAK1/VEGFA/MET/MDK/AR/SPRY2/IL10/ADM/LAMA1/LRRK2/AREG/TACSTD2	15
GO:0046580	BP	GO:0046580	negative regulation of Ras protein signal transduction	7/639	49/13903	0.00670872	0.0588859	0.0475215	BCL6/SPRY1/MET/STMN1/KANK1/SPRY2/RASAL1	7
GO:0062012	BP	GO:0062012	regulation of small molecule metabolic process	29/639	387/13903	0.00671451	0.0588859	0.0475215	BMP6/LDLR/VDR/APOC1/INSIG1/SLC7A11/PID1/PPP1R3B/PPIF/ELOVL5/DGAT2/HIF1A/PMAIP1/CBFA2T3/ACACB/DDIT4/IRS2/SNAI1/GPD1/CDA/PLIN5/NR1D1/PFKFB3/NUPR1/ADM/APOC2/CEACAM1/TFF3/PTGS2	29
GO:2001234	BP	GO:2001234	negative regulation of apoptotic signaling pathway	18/639	206/13903	0.00679847	0.0593762	0.0479172	NANOS3/ITPRIP/IVNS1ABP/PPIF/CDKN2D/HIF1A/SOD2/SNAI1/UNC5B/AR/DDIAS/ICAM1/TNFAIP3/MMP9/LRRK2/ACKR3/PTGS2/THBS1	18
GO:0046631	BP	GO:0046631	alpha-beta T cell activation	13/639	130/13903	0.00680811	0.0593762	0.0479172	BCL6/CD55/IL6R/RUNX3/SATB1/ADORA2A/GPR183/IL18R1/MYB/IRF1/ZC3H12A/NLRP3/NFKBID	13
GO:1903900	BP	GO:1903900	regulation of viral life cycle	13/639	130/13903	0.00680811	0.0593762	0.0479172	VPS37B/LTF/SLPI/CXCL8/TNIP1/ISG20/IFITM2/LAMP3/IFITM3/IFITM1/ZC3H12A/APOBEC3A/FCN1	13
GO:0099173	BP	GO:0099173	postsynapse organization	14/639	145/13903	0.00691483	0.060196	0.0485788	IL1RAP/SIPA1L1/DBN1/NDRG1/SLC7A11/LRFN1/IGF1R/NEFH/ZNF365/NTNG2/ABHD17C/GHRL/LRRC4/LRRK2	14
GO:0048640	BP	GO:0048640	negative regulation of developmental growth	10/639	88/13903	0.00700434	0.0607514	0.049027	JARID2/CDKN1A/FGF13/PAK1/RBP4/SEMA4C/IFRD1/SPP1/RGS2/SEMA7A	10
GO:1902106	BP	GO:1902106	negative regulation of leukocyte differentiation	10/639	88/13903	0.00700434	0.0607514	0.049027	TRIB1/BCL6/LTF/RUNX3/MDK/IRF1/ZC3H12A/CEACAM1/NFKBID/PGLYRP1	10
GO:0050832	BP	GO:0050832	defense response to fungus	5/639	27/13903	0.00702556	0.0608239	0.0490855	LTF/DEFA4/DEFA3/ARG1/S100A12	5
GO:0014013	BP	GO:0014013	regulation of gliogenesis	11/639	102/13903	0.00710581	0.0612941	0.0494649	LDLR/TLR2/GPR183/CXCR4/TNFRSF1B/MDK/ZNF365/MYB/NR1D1/OLIG2/LIF	11
GO:0032609	BP	GO:0032609	interferon-gamma production	11/639	102/13903	0.00710581	0.0612941	0.0494649	IL1R1/IL6R/TLR7/IL18R1/CCR7/PDE4B/IL10/ZC3H12A/IL18RAP/PGLYRP1/IL1RL1	11
GO:0051924	BP	GO:0051924	regulation of calcium ion transport	18/639	207/13903	0.00713803	0.0613152	0.049482	ATP2B1/SEMG1/ADORA2A/GEM/CXCR4/REM2/ATP2C2/LILRA2/SPINK1/PDE4B/ICAM1/LILRA5/GPR35/JPH4/DYSF/CEMIP/CCL2/PTGS2	18
GO:0072001	BP	GO:0072001	renal system development	20/639	239/13903	0.0071824	0.0613152	0.049482	BMP6/SPRY1/IL6R/NOTCH3/ARID5B/SULF2/VEGFA/BASP1/AKR1B1/PTPRO/NFIA/RBP4/GCNT1/MTSS1/MMP9/CXCR2/SDC1/LRRK2/LIF/TACSTD2	20
GO:0010810	BP	GO:0010810	regulation of cell-substrate adhesion	16/639	176/13903	0.0071962	0.0613152	0.049482	NEDD9/BCL6/PDPN/ACVRL1/DOCK5/VEGFA/MDK/PTPRO/CCR7/KANK1/CASS4/PLAU/EMP2/MMP12/TACSTD2/THBS1	16
GO:0014015	BP	GO:0014015	positive regulation of gliogenesis	8/639	62/13903	0.00720374	0.0613152	0.049482	TLR2/CXCR4/TNFRSF1B/MDK/ZNF365/MYB/OLIG2/LIF	8
GO:0034103	BP	GO:0034103	regulation of tissue remodeling	8/639	62/13903	0.00720374	0.0613152	0.049482	VDR/MDK/ADAM8/ITGB3/DCSTAMP/TNFAIP3/CEACAM1/SPP1	8
GO:1900076	BP	GO:1900076	regulation of cellular response to insulin stimulus	8/639	62/13903	0.00720374	0.0613152	0.049482	PTPRE/ATP2B1/PRKCB/OSBPL8/PID1/PAK1/KANK1/FFAR3	8
GO:0030574	BP	GO:0030574	collagen catabolic process	6/639	38/13903	0.00723797	0.0613152	0.049482	MMP1/MMP10/MMP25/MMP9/MMP12/MMP7	6
GO:0035924	BP	GO:0035924	cellular response to vascular endothelial growth factor stimulus	6/639	38/13903	0.00723797	0.0613152	0.049482	ERN1/SPHK1/VEGFA/PTP4A3/EGR3/SPRY2	6
GO:0045581	BP	GO:0045581	negative regulation of T cell differentiation	6/639	38/13903	0.00723797	0.0613152	0.049482	BCL6/RUNX3/MDK/IRF1/ZC3H12A/NFKBID	6
GO:0050798	BP	GO:0050798	activated T cell proliferation	6/639	38/13903	0.00723797	0.0613152	0.049482	IL6R/SATB1/ARG1/IL2RA/CLC/IGFBP2	6
GO:0061138	BP	GO:0061138	morphogenesis of a branching epithelium	14/639	146/13903	0.0073361	0.0620353	0.0500631	SPRY1/VDR/EDN1/PAK1/VEGFA/MET/MDK/AR/SPRY2/IL10/ADM/LAMA1/AREG/TACSTD2	14
GO:0007015	BP	GO:0007015	actin filament organization	26/639	339/13903	0.00746217	0.0629887	0.0508325	NEDD9/PLEKHG2/PHACTR1/MYBPC3/DBN1/SPIRE2/PAK1/SYNPO/MET/MARCKS/RHOH/PSTPIP1/CCR7/STMN1/DPYSL3/PXN/KANK1/CDC42EP2/C9orf72/SHROOM3/CASS4/ICAM1/GHRL/BCAR1/EMP2/TACSTD2	26
GO:0032722	BP	GO:0032722	positive regulation of chemokine production	7/639	50/13903	0.00749958	0.0631917	0.0509963	IL6R/TLR2/TLR7/HIF1A/FFAR3/FFAR2/IL1RL1	7
GO:0002449	BP	GO:0002449	lymphocyte mediated immunity	19/639	224/13903	0.00752905	0.0633271	0.0511056	IL1R1/BCL6/CD55/CTSC/TNFRSF1B/IL18R1/C2/SERPINB9/IL10/ICAM1/SERPING1/ARG1/NLRP3/CEACAM1/IL18RAP/EMP2/SLAMF7/C8B/CLC	19
GO:0045860	BP	GO:0045860	positive regulation of protein kinase activity	34/639	478/13903	0.00772069	0.064742	0.0522474	NEDD9/SPAG9/EDN1/CDKN1A/ERN1/LTF/IL6R/LCP2/OSBPL8/FGF13/TNFSF15/PAK1/VEGFA/CXCR4/RASSF2/STK26/IRAK2/TPD52L1/ADAM8/CCR7/NRG1/PROK2/SPRY2/CASS4/ITGB3/GHRL/LILRA5/S100A12/CEMIP/EMP2/LRRK2/PILRB/CHI3L1/THBS1	34
GO:0071229	BP	GO:0071229	cellular response to acid chemical	15/639	162/13903	0.00772466	0.064742	0.0522474	LDLR/EDN1/ZEB1/KLF2/PID1/VEGFA/PTGER2/DGAT2/FOLR1/MYB/ZC3H12A/GNG2/FFAR3/TESC/FFAR2	15
GO:0001659	BP	GO:0001659	temperature homeostasis	14/639	147/13903	0.00777754	0.0650698	0.0525119	HADH/FABP4/KDM6B/DDIT3/VEGFA/IGF1R/CXCR4/IL18R1/FFAR4/GHRL/NR1D1/TRPM2/G0S2/PTGS2	14
GO:0016485	BP	GO:0016485	protein processing	19/639	225/13903	0.00788275	0.0657916	0.0530945	CD55/CYFIP2/ECE1/CST7/SDE2/CPA3/ASPRV1/IL1R2/CPD/C2/ADAM8/CES1/SERPING1/BIRC3/PLAU/CPE/LRRK2/C8B/THBS1	19
GO:0032088	BP	GO:0032088	negative regulation of NF-kappaB transcription factor activity	9/639	76/13903	0.00789165	0.0657916	0.0530945	PELI1/CYP1B1/IRAK3/IRAK2/IL10/ZC3H12A/TNFAIP3/NLRP3/NFKBID	9
GO:0009991	BP	GO:0009991	response to extracellular stimulus	32/639	444/13903	0.00797147	0.0663023	0.0535066	LDLR/VDR/CDKN1A/ATP2B1/FNIP1/DDIT3/VGF/SPARC/CHSY1/CDKN2D/PMAIP1/STK26/FOLR1/C2/SLC2A1/ACACB/NAMPT/INHBB/ICAM1/GHRL/ALPL/ARG1/ADM/ZC3H12A/LRRK2/SPP1/P2RY2/KIAA1324/PTGS2/MMP7/PSPH/IGFBP2	32
GO:0002902	BP	GO:0002902	regulation of B cell apoptotic process	4/639	18/13903	0.00807914	0.0663023	0.0535066	BCL6/FNIP1/IRS2/IL10	4
GO:0006700	BP	GO:0006700	C21-steroid hormone biosynthetic process	4/639	18/13903	0.00807914	0.0663023	0.0535066	BMP6/FDXR/AKR1B1/ADM	4
GO:0030728	BP	GO:0030728	ovulation	4/639	18/13903	0.00807914	0.0663023	0.0535066	INHBB/TNFAIP6/RGS2/PTGS2	4
GO:0031645	BP	GO:0031645	negative regulation of neurological system process	4/639	18/13903	0.00807914	0.0663023	0.0535066	CTSC/IL10/GPR35/LRRK2	4
GO:0046597	BP	GO:0046597	negative regulation of viral entry into host cell	4/639	18/13903	0.00807914	0.0663023	0.0535066	IFITM2/IFITM3/IFITM1/FCN1	4
GO:0048245	BP	GO:0048245	eosinophil chemotaxis	4/639	18/13903	0.00807914	0.0663023	0.0535066	CCL1/CCL7/CCL2/DAPK2	4
GO:0050995	BP	GO:0050995	negative regulation of lipid catabolic process	4/639	18/13903	0.00807914	0.0663023	0.0535066	APOC1/ACACB/HCAR2/PLIN5	4
GO:0070233	BP	GO:0070233	negative regulation of T cell apoptotic process	4/639	18/13903	0.00807914	0.0663023	0.0535066	TSC22D3/PTCRA/HIF1A/IDO1	4
GO:0006509	BP	GO:0006509	membrane protein ectodomain proteolysis	6/639	39/13903	0.00822955	0.06724	0.0542634	BACE1/TIMP1/TNFRSF1B/ADAM19/ADAM8/IL10	6
GO:0046850	BP	GO:0046850	regulation of bone remodeling	6/639	39/13903	0.00822955	0.06724	0.0542634	MDK/ADAM8/ITGB3/DCSTAMP/TNFAIP3/SPP1	6
GO:1905332	BP	GO:1905332	positive regulation of morphogenesis of an epithelium	5/639	28/13903	0.00823608	0.06724	0.0542634	ITGAX/VEGFA/MDK/AR/LIF	5
GO:0007596	BP	GO:0007596	blood coagulation	22/639	275/13903	0.00830346	0.0676732	0.054613	TLN1/JMJD1C/EDN1/PDPN/LCP2/PRKCB/MAFF/SLC7A11/ADORA2A/HPSE/CYP4F2/F5/ITGB3/IRF1/ADTRP/SERPING1/PLAU/GNG2/SERPINB2/CEACAM1/NFE2/THBS1	22
GO:0019216	BP	GO:0019216	regulation of lipid metabolic process	26/639	343/13903	0.00863032	0.070216	0.056665	BMP6/LDLR/NSMAF/VDR/LPCAT1/APOC1/INSIG1/TIAM2/SPHK1/ELOVL5/DGAT2/ACACB/FPR2/IRS2/CCR7/SNAI1/HCAR2/PLIN5/NR1D1/ADM/G0S2/ANGPTL4/APOC2/CEACAM1/PTGS2/LGALS12	26
GO:1904035	BP	GO:1904035	regulation of epithelial cell apoptotic process	8/639	64/13903	0.00870724	0.0706452	0.0570114	MDK/ICAM1/NUPR1/TNFAIP3/ANGPTL4/COL18A1/CCL2/THBS1	8
GO:0071417	BP	GO:0071417	cellular response to organonitrogen compound	34/639	482/13903	0.00871296	0.0706452	0.0570114	BACE1/PTPRE/EDN1/ATP2B1/ZEB1/PRKCB/OSBPL8/KLF2/PID1/PAK1/IGF1R/AKR1B1/FOLR1/PDE2A/FPR2/IRS2/NAMPT/PXN/KANK1/INHBB/PDE4B/ICAM1/GHRL/GPD1/ARG1/TRPM2/GNG2/NLRP3/CEACAM1/FFAR3/BCAR1/LRRK2/P2RY2/PTGS2	34
GO:0031623	BP	GO:0031623	receptor internalization	10/639	91/13903	0.00882748	0.071329	0.0575633	FLOT1/VEGFA/CXCL8/RAMP1/ITGB3/CXCR1/ADM/CEACAM1/CXCR2/ACKR3	10
GO:0032649	BP	GO:0032649	regulation of interferon-gamma production	10/639	91/13903	0.00882748	0.071329	0.0575633	IL1R1/IL6R/TLR7/IL18R1/CCR7/PDE4B/IL10/ZC3H12A/PGLYRP1/IL1RL1	10
GO:0016051	BP	GO:0016051	carbohydrate biosynthetic process	16/639	180/13903	0.00885874	0.0714595	0.0576686	B3GNT5/CHST15/CSGALNACT2/CHST11/PPP1R3B/AKR1B1/DGAT2/CSGALNACT1/SLC2A1/HAS1/IRS2/RBP4/B3GNT8/GPD1/NR1D1/ST3GAL4	16
GO:0034762	BP	GO:0034762	regulation of transmembrane transport	32/639	448/13903	0.00903384	0.0718787	0.0580068	EDN1/BRAF/KCNE5/HECW2/PRKCB/OSBPL8/ITLN1/PID1/KCNK5/GEM/PPIF/KCNJ15/REM2/SLC2A1/IRS2/KCNAB1/FFAR4/PDE4B/GPR35/JPH4/ANXA3/DYSF/CEMIP/MMP9/TESC/CCL2/KCNMA1/NALCN/RGS2/KCNJ2/CACNG6/THBS1	32
GO:1901615	BP	GO:1901615	organic hydroxy compound metabolic process	32/639	448/13903	0.00903384	0.0718787	0.0580068	BMP6/LDLR/GK/VDR/APOC1/CYP4F3/INSIG1/SYNJ2/FDXR/SLC7A11/CYP1B1/SPHK1/INPP5A/HDC/CYP4F2/AKR1B1/DGAT2/SCARF1/HIF1A/IPMK/QDPR/PDE1B/ALDH2/ACACB/RBP4/SNAI1/CES1/GPD1/NR1D1/GCH1/DYSF/TRERF1	32
GO:0006216	BP	GO:0006216	cytidine catabolic process	3/639	10/13903	0.00909941	0.0718787	0.0580068	CDA/APOBEC3B/APOBEC3A	3
GO:0009972	BP	GO:0009972	cytidine deamination	3/639	10/13903	0.00909941	0.0718787	0.0580068	CDA/APOBEC3B/APOBEC3A	3
GO:0032621	BP	GO:0032621	interleukin-18 production	3/639	10/13903	0.00909941	0.0718787	0.0580068	TLR2/IL10/NLRP3	3
GO:0046087	BP	GO:0046087	cytidine metabolic process	3/639	10/13903	0.00909941	0.0718787	0.0580068	CDA/APOBEC3B/APOBEC3A	3
GO:0046886	BP	GO:0046886	positive regulation of hormone biosynthetic process	3/639	10/13903	0.00909941	0.0718787	0.0580068	BMP6/HIF1A/ADM	3
GO:0052803	BP	GO:0052803	imidazole-containing compound metabolic process	3/639	10/13903	0.00909941	0.0718787	0.0580068	HDC/HAL/TRH	3
GO:0061042	BP	GO:0061042	vascular wound healing	3/639	10/13903	0.00909941	0.0718787	0.0580068	HPSE/CXCR4/TNFAIP3	3
GO:0072610	BP	GO:0072610	interleukin-12 secretion	3/639	10/13903	0.00909941	0.0718787	0.0580068	MDK/CCR7/LILRA5	3
GO:1903054	BP	GO:1903054	negative regulation of extracellular matrix organization	3/639	10/13903	0.00909941	0.0718787	0.0580068	TNFRSF1B/CHADL/ADTRP	3
GO:1904424	BP	GO:1904424	regulation of GTP binding	3/639	10/13903	0.00909941	0.0718787	0.0580068	MET/STMN1/C9orf72	3
GO:0007265	BP	GO:0007265	Ras protein signal transduction	29/639	396/13903	0.00910838	0.0718787	0.0580068	BCL6/SPRY1/PLEKHG2/RGL2/CDKN1A/PDPN/FLOT1/ARHGEF28/TIAM2/ARHGEF40/FGD4/MET/CYTH4/RHOH/IRS2/STMN1/NRG1/KANK1/CDC42EP2/SPRY2/RALGDS/GPR35/P2RY8/RASAL1/FGD5/RAB3D/RAB44/RAB33A/RAB37	29
GO:0019058	BP	GO:0019058	viral life cycle	23/639	294/13903	0.00913445	0.0719643	0.0580759	CD55/LDLR/VPS37B/LTF/CLEC5A/SLPI/CXCR4/CXCL8/NFIA/TNIP1/MVB12B/ISG20/IFITM2/LAMP3/ITGB3/ICAM1/IFITM3/IFITM1/ZC3H12A/CCL2/APOBEC3A/SLAMF1/FCN1	23
GO:0006066	BP	GO:0006066	alcohol metabolic process	24/639	311/13903	0.00921956	0.0724561	0.0584728	BMP6/LDLR/GK/VDR/APOC1/INSIG1/SYNJ2/FDXR/CYP1B1/SPHK1/INPP5A/AKR1B1/DGAT2/SCARF1/IPMK/QDPR/ALDH2/ACACB/RBP4/CES1/GPD1/GCH1/DYSF/TRERF1	24
GO:0032720	BP	GO:0032720	negative regulation of tumor necrosis factor production	7/639	52/13903	0.00928501	0.0724561	0.0584728	IRAK3/IL10/GHRL/ZC3H12A/TNFAIP3/ORM1/SLAMF1	7
GO:0042304	BP	GO:0042304	regulation of fatty acid biosynthetic process	6/639	40/13903	0.00931502	0.0724561	0.0584728	APOC1/INSIG1/ELOVL5/APOC2/CEACAM1/PTGS2	6
GO:0044764	BP	GO:0044764	multi-organism cellular process	6/639	40/13903	0.00931502	0.0724561	0.0584728	SEC14L1/LTF/CXCR4/SLC22A5/BIRC3/PGLYRP1	6
GO:1900408	BP	GO:1900408	negative regulation of cellular response to oxidative stress	6/639	40/13903	0.00931502	0.0724561	0.0584728	SLC7A11/MET/HIF1A/SOD2/IL10/LRRK2	6
GO:1903202	BP	GO:1903202	negative regulation of oxidative stress-induced cell death	6/639	40/13903	0.00931502	0.0724561	0.0584728	SLC7A11/MET/HIF1A/SOD2/IL10/LRRK2	6
GO:0042445	BP	GO:0042445	hormone metabolic process	16/639	181/13903	0.00931882	0.0724561	0.0584728	BMP6/ECE1/VDR/FDXR/CPA3/CYP1B1/AKR1B1/DGAT2/HIF1A/RBP4/CES1/ADM/CPE/FFAR3/TRERF1/SPP1	16
GO:0048709	BP	GO:0048709	oligodendrocyte differentiation	9/639	78/13903	0.0093195	0.0724561	0.0584728	PRDM8/TLR2/OLIG1/CXCR4/TNFRSF1B/MDK/ZNF365/NRG1/OLIG2	9
GO:0033673	BP	GO:0033673	negative regulation of kinase activity	18/639	213/13903	0.00947487	0.0734242	0.0592541	TRIB1/SPRY1/CDKN1A/ITPRIP/FABP4/DUSP4/ADORA2A/IRAK3/IGF1R/CDKN2D/RHOH/IRS2/SPRY2/TNFAIP3/CEACAM1/TESC/RGS2/SFN	18
GO:0019915	BP	GO:0019915	lipid storage	8/639	65/13903	0.00954147	0.0734242	0.0592541	OSBPL8/DGAT2/ACACB/ITGB3/PLIN5/ZC3H12A/DYSF/FFAR2	8
GO:0010038	BP	GO:0010038	response to metal ion	24/639	312/13903	0.00957052	0.0734242	0.0592541	BMP6/BACE1/EDN1/BRAF/NDRG1/FABP4/PPIF/SPARC/HIF1A/QDPR/ACO1/ICAM1/ARG1/TRPM2/CYBRD1/RASAL1/MMP9/CPNE5/KCNMA1/SDC1/LRRK2/PTGS2/THBS1/IGFBP2	24
GO:0001937	BP	GO:0001937	negative regulation of endothelial cell proliferation	5/639	29/13903	0.00958382	0.0734242	0.0592541	ACVRL1/SPARC/GHRL/CCL2/THBS1	5
GO:0010573	BP	GO:0010573	vascular endothelial growth factor production	5/639	29/13903	0.00958382	0.0734242	0.0592541	CYP1B1/SULF2/HPSE/HIF1A/PTGS2	5
GO:0010574	BP	GO:0010574	regulation of vascular endothelial growth factor production	5/639	29/13903	0.00958382	0.0734242	0.0592541	CYP1B1/SULF2/HPSE/HIF1A/PTGS2	5
GO:0045923	BP	GO:0045923	positive regulation of fatty acid metabolic process	5/639	29/13903	0.00958382	0.0734242	0.0592541	ELOVL5/IRS2/PLIN5/APOC2/PTGS2	5
GO:0090279	BP	GO:0090279	regulation of calcium ion import	5/639	29/13903	0.00958382	0.0734242	0.0592541	SEMG1/ATP2C2/SPINK1/DYSF/CCL2	5
GO:1901031	BP	GO:1901031	regulation of response to reactive oxygen species	5/639	29/13903	0.00958382	0.0734242	0.0592541	MET/STK26/IL10/GCH1/LRRK2	5
GO:0048754	BP	GO:0048754	branching morphogenesis of an epithelial tube	12/639	121/13903	0.00972098	0.0741588	0.0598469	SPRY1/VDR/EDN1/PAK1/VEGFA/MET/MDK/AR/SPRY2/LAMA1/AREG/TACSTD2	12
GO:0007599	BP	GO:0007599	hemostasis	22/639	279/13903	0.00974619	0.0741588	0.0598469	TLN1/JMJD1C/EDN1/PDPN/LCP2/PRKCB/MAFF/SLC7A11/ADORA2A/HPSE/CYP4F2/F5/ITGB3/IRF1/ADTRP/SERPING1/PLAU/GNG2/SERPINB2/CEACAM1/NFE2/THBS1	22
GO:0010565	BP	GO:0010565	regulation of cellular ketone metabolic process	14/639	151/13903	0.00975818	0.0741588	0.0598469	BMP6/APOC1/INSIG1/SLC7A11/ELOVL5/DGAT2/ACACB/IRS2/PLIN5/NR1D1/ADM/APOC2/CEACAM1/PTGS2	14
GO:1901568	BP	GO:1901568	fatty acid derivative metabolic process	13/639	136/13903	0.00981879	0.0741588	0.0598469	GGTLC2/EDN1/CYP4F3/GGTLC1/GGTA1P/TLR2/CYP1B1/CYP4F2/ELOVL5/DGAT2/CYP2U1/GGT5/PTGS2	13
GO:1902107	BP	GO:1902107	positive regulation of leukocyte differentiation	13/639	136/13903	0.00981879	0.0741588	0.0598469	TRIB1/BCL6/RUNX3/MDK/ADAM8/EGR3/MYB/DCSTAMP/NLRP3/IL2RA/TESC/NFKBID/LIF	13
GO:0002374	BP	GO:0002374	cytokine secretion involved in immune response	4/639	19/13903	0.00986797	0.0741588	0.0598469	TLR2/TNFRSF1B/IL10/NLRP3	4
GO:0036499	BP	GO:0036499	PERK-mediated unfolded protein response	4/639	19/13903	0.00986797	0.0741588	0.0598469	DDIT3/CXCL8/PPP1R15A/CCL2	4
GO:0044321	BP	GO:0044321	response to leptin	4/639	19/13903	0.00986797	0.0741588	0.0598469	EDN1/PID1/INHBB/NR1D1	4
GO:0055022	BP	GO:0055022	negative regulation of cardiac muscle tissue growth	4/639	19/13903	0.00986797	0.0741588	0.0598469	JARID2/PAK1/RBP4/RGS2	4
GO:0060055	BP	GO:0060055	angiogenesis involved in wound healing	4/639	19/13903	0.00986797	0.0741588	0.0598469	HPSE/CXCR4/ITGB3/TNFAIP3	4
GO:0061117	BP	GO:0061117	negative regulation of heart growth	4/639	19/13903	0.00986797	0.0741588	0.0598469	JARID2/PAK1/RBP4/RGS2	4
GO:1903205	BP	GO:1903205	regulation of hydrogen peroxide-induced cell death	4/639	19/13903	0.00986797	0.0741588	0.0598469	MET/STK26/IL10/LRRK2	4
GO:0070374	BP	GO:0070374	positive regulation of ERK1 and ERK2 cascade	15/639	167/13903	0.0100958	0.0756822	0.0610763	BRAF/GPR183/CCL1/FPR2/CCR7/FFAR4/SPRY2/ICAM1/CCL7/CCL17/CCL2/SLAMF1/SEMA7A/ACKR3/CHI3L1	15
GO:0045582	BP	GO:0045582	positive regulation of T cell differentiation	9/639	79/13903	0.0101027	0.0756822	0.0610763	BCL6/RUNX3/MDK/ADAM8/EGR3/MYB/NLRP3/IL2RA/NFKBID	9
GO:0007229	BP	GO:0007229	integrin-mediated signaling pathway	10/639	93/13903	0.0102313	0.0765242	0.0617558	NEDD9/TLN1/ITGAX/TIMP1/ITGA7/ITGB3/CEACAM1/BCAR1/EMP2/SEMA7A	10
GO:0010812	BP	GO:0010812	negative regulation of cell-substrate adhesion	7/639	53/13903	0.0102859	0.0767644	0.0619496	BCL6/ACVRL1/PTPRO/KANK1/MMP12/TACSTD2/THBS1	7
GO:0002440	BP	GO:0002440	production of molecular mediator of immune response	16/639	183/13903	0.0102959	0.0767644	0.0619496	IL1R1/BCL6/CD55/TLR2/IRAK3/TNFRSF1B/IL18R1/RBP4/IL10/ARG1/NLRP3/FFAR3/IL18RAP/FFAR2/SEMA7A/CLC	16
GO:0106106	BP	GO:0106106	cold-induced thermogenesis	12/639	122/13903	0.0103467	0.0769004	0.0620594	HADH/FABP4/KDM6B/DDIT3/VEGFA/IGF1R/CXCR4/IL18R1/FFAR4/GHRL/NR1D1/G0S2	12
GO:0120161	BP	GO:0120161	regulation of cold-induced thermogenesis	12/639	122/13903	0.0103467	0.0769004	0.0620594	HADH/FABP4/KDM6B/DDIT3/VEGFA/IGF1R/CXCR4/IL18R1/FFAR4/GHRL/NR1D1/G0S2	12
GO:0006979	BP	GO:0006979	response to oxidative stress	29/639	400/13903	0.0103774	0.0770077	0.062146	EDN1/PLK3/KDM6B/KLF2/SLC7A11/CYP1B1/SPHK1/MET/PPIF/HIF1A/STK26/SOD2/MGAT3/CCR7/PXN/MYB/IL10/ARG1/TRPM2/GCH1/ZC3H12A/TNFAIP3/MMP9/IL18RAP/SDC1/LRRK2/AREG/CRYAB/PTGS2	29
GO:0000271	BP	GO:0000271	polysaccharide biosynthetic process	8/639	66/13903	0.0104337	0.0771835	0.0622879	B3GNT5/CSGALNACT2/PPP1R3B/CSGALNACT1/HAS1/IRS2/B3GNT8/NR1D1	8
GO:0050886	BP	GO:0050886	endocrine process	8/639	66/13903	0.0104337	0.0771835	0.0622879	BMP6/ECE1/EDN1/CPA3/CES1/HCAR2/INHBB/GHRL	8
GO:0002820	BP	GO:0002820	negative regulation of adaptive immune response	6/639	41/13903	0.0104989	0.0774233	0.0624814	BCL6/SAMSN1/ARG1/ZC3H12A/CEACAM1/IL1RL1	6
GO:0030225	BP	GO:0030225	macrophage differentiation	6/639	41/13903	0.0104989	0.0774233	0.0624814	TRIB1/TLR2/VEGFA/MMP9/LIF/CEBPE	6
GO:0006936	BP	GO:0006936	muscle contraction	22/639	281/13903	0.0105401	0.0776058	0.0626286	TLN1/MYBPC3/EDN1/ATP2B1/KCNE5/SPHK1/SULF2/DOCK5/CXCR4/MYBPH/PXN/PDE4B/PROK2/GHRL/LTB4R/ZC3H12A/DYSF/KCNMA1/RGS2/CRYAB/KCNJ2/PTGS2	22
GO:1902105	BP	GO:1902105	regulation of leukocyte differentiation	20/639	248/13903	0.0105905	0.0778559	0.0628305	TRIB1/BCL6/LTF/ZEB1/RUNX3/RASSF2/MDK/ADAM8/EGR3/MYB/IRF1/DCSTAMP/ZC3H12A/NLRP3/CEACAM1/IL2RA/TESC/NFKBID/LIF/PGLYRP1	20
GO:0046718	BP	GO:0046718	viral entry into host cell	11/639	108/13903	0.0107627	0.0789992	0.0637531	CD55/LDLR/CLEC5A/CXCR4/IFITM2/ITGB3/ICAM1/IFITM3/IFITM1/SLAMF1/FCN1	11
GO:0044282	BP	GO:0044282	small molecule catabolic process	28/639	384/13903	0.0108477	0.0794994	0.0641568	GK/CYP4F3/SYNJ2/HADH/INPP5A/ECHDC2/UPB1/HDC/CYP4F2/SCARF1/TKTL1/PLA2G15/QDPR/ALDH2/ACACB/ALDH7A1/IRS2/RBKS/ADTRP/CDA/HAL/PLIN5/ARG1/CEMIP/APOBEC3B/IDO1/TRERF1/APOBEC3A	28
GO:0033273	BP	GO:0033273	response to vitamin	9/639	80/13903	0.0109344	0.0800109	0.0645696	VDR/ATP2B1/SPARC/CDKN2D/FOLR1/ALPL/ARG1/SPP1/PTGS2	9
GO:0001893	BP	GO:0001893	maternal placenta development	5/639	30/13903	0.0110758	0.0803631	0.0648538	VDR/GHRL/SPP1/LIF/PTGS2	5
GO:0010656	BP	GO:0010656	negative regulation of muscle cell apoptotic process	5/639	30/13903	0.0110758	0.0803631	0.0648538	EDN1/RGL2/MDK/NUPR1/ZC3H12A	5
GO:0048011	BP	GO:0048011	neurotrophin TRK receptor signaling pathway	5/639	30/13903	0.0110758	0.0803631	0.0648538	SPRY1/CYFIP2/DDIT4/SPRY2/BCAR1	5
GO:1901385	BP	GO:1901385	regulation of voltage-gated calcium channel activity	5/639	30/13903	0.0110758	0.0803631	0.0648538	GEM/REM2/PDE4B/GPR35/DYSF	5
GO:1904707	BP	GO:1904707	positive regulation of vascular smooth muscle cell proliferation	5/639	30/13903	0.0110758	0.0803631	0.0648538	EDN1/ERN1/PAK1/IL10/MMP9	5
GO:0001503	BP	GO:0001503	ossification	24/639	316/13903	0.0110846	0.0803631	0.0648538	BMP6/PDLIM7/LTF/IL6R/ATP2B1/KREMEN1/CLEC5A/RASSF2/PHOSPHO1/SPARC/MDK/CHSY1/HIF1A/CSGALNACT1/RUNX2/SNAI1/VCAN/ALPL/IFITM1/SPP1/ASGR2/AREG/SEMA7A/PTGS2	24
GO:2000146	BP	GO:2000146	negative regulation of cell motility	18/639	217/13903	0.0113473	0.0816742	0.0659119	TRIB1/PADI2/OSBPL8/SEMG1/ACVRL1/CYP1B1/TIMP1/STK26/HAS1/DPYSL3/NRG1/KANK1/ADTRP/IFITM1/CCL2/DACH1/TACSTD2/THBS1	18
GO:0045824	BP	GO:0045824	negative regulation of innate immune response	7/639	54/13903	0.011363	0.0816742	0.0659119	IRAK3/SERPINB9/SERPING1/ARG1/TNFAIP3/CEACAM1/MMP12	7
GO:0046503	BP	GO:0046503	glycerolipid catabolic process	7/639	54/13903	0.011363	0.0816742	0.0659119	PNPLA3/LDLR/APOC1/FABP4/PLA2G15/PLIN5/APOC2	7
GO:0060760	BP	GO:0060760	positive regulation of response to cytokine stimulus	7/639	54/13903	0.011363	0.0816742	0.0659119	IL1R1/LRRC70/EDN1/TLR2/CXCR4/HIF1A/MMP12	7
GO:1903670	BP	GO:1903670	regulation of sprouting angiogenesis	7/639	54/13903	0.011363	0.0816742	0.0659119	KLF2/VEGFA/IL10/GHRL/CEACAM1/PTGS2/THBS1	7
GO:0006855	BP	GO:0006855	drug transmembrane transport	8/639	67/13903	0.0113864	0.0816742	0.0659119	SLC7A11/SLC15A4/FOLR1/SLC7A5/SLC47A1/SLC1A7/SLC19A3/RGS2	8
GO:0007193	BP	GO:0007193	adenylate cyclase-inhibiting G protein-coupled receptor signaling pathway	8/639	67/13903	0.0113864	0.0816742	0.0659119	S1PR3/EDN1/PDE2A/FPR2/INSL3/AKAP5/FFAR3/RGS2	8
GO:0001558	BP	GO:0001558	regulation of cell growth	26/639	351/13903	0.0114169	0.0817694	0.0659887	BCL6/DBN1/EDN1/CDKN1A/DCUN1D3/ACVRL1/FGF13/PAK1/SPHK1/VEGFA/GNG4/CXCR4/CDKN2D/SEMA4C/CDA/DCSTAMP/RASAL1/IFRD1/CEACAM1/BCAR1/CPNE5/SPP1/RGS2/CRYAB/SEMA7A/SFN	26
GO:0010959	BP	GO:0010959	regulation of metal ion transport	24/639	317/13903	0.0114918	0.0821813	0.0663211	ATP2B1/KCNE5/HECW2/SEMG1/ADORA2A/GEM/CXCR4/PER1/REM2/ATP2C2/LILRA2/SPINK1/KCNAB1/PDE4B/ICAM1/LILRA5/GPR35/JPH4/DYSF/CEMIP/TESC/CCL2/KCNJ2/PTGS2	24
GO:0035821	BP	GO:0035821	modification of morphology or physiology of other organism	13/639	139/13903	0.0116701	0.0833304	0.0672485	LTF/SEMG1/CHD1/SLPI/DEFA4/DEFA3/TNIP1/SERPINB9/ARG1/S100A12/ZC3H12A/CAMP/PGLYRP1	13
GO:0046164	BP	GO:0046164	alcohol catabolic process	6/639	42/13903	0.0117857	0.083548	0.0674241	GK/SYNJ2/INPP5A/SCARF1/ALDH2/TRERF1	6
GO:1902883	BP	GO:1902883	negative regulation of response to oxidative stress	6/639	42/13903	0.0117857	0.083548	0.0674241	SLC7A11/MET/HIF1A/SOD2/IL10/LRRK2	6
GO:2000351	BP	GO:2000351	regulation of endothelial cell apoptotic process	6/639	42/13903	0.0117857	0.083548	0.0674241	ICAM1/TNFAIP3/ANGPTL4/COL18A1/CCL2/THBS1	6
GO:0043122	BP	GO:0043122	regulation of I-kappaB kinase/NF-kappaB signaling	18/639	218/13903	0.0118585	0.083548	0.0674241	LTF/TANK/PRKCB/PELI2/PELI1/RHOH/IL1RN/PER1/NLRP6/TNIP1/CCR7/NR1D1/BIRC3/S100A12/ZC3H12A/TNFAIP3/PIM2/NFKBID	18
GO:0019400	BP	GO:0019400	alditol metabolic process	4/639	20/13903	0.0118951	0.083548	0.0674241	GK/AKR1B1/DGAT2/DYSF	4
GO:0035024	BP	GO:0035024	negative regulation of Rho protein signal transduction	4/639	20/13903	0.0118951	0.083548	0.0674241	BCL6/MET/STMN1/KANK1	4
GO:0046135	BP	GO:0046135	pyrimidine nucleoside catabolic process	4/639	20/13903	0.0118951	0.083548	0.0674241	UPB1/CDA/APOBEC3B/APOBEC3A	4
GO:0051043	BP	GO:0051043	regulation of membrane protein ectodomain proteolysis	4/639	20/13903	0.0118951	0.083548	0.0674241	TIMP1/TNFRSF1B/ADAM8/IL10	4
GO:1903392	BP	GO:1903392	negative regulation of adherens junction organization	4/639	20/13903	0.0118951	0.083548	0.0674241	BMP6/ACVRL1/VEGFA/THBS1	4
GO:2001024	BP	GO:2001024	negative regulation of response to drug	4/639	20/13903	0.0118951	0.083548	0.0674241	MET/IL10/LRRK2/RGS2	4
GO:0002523	BP	GO:0002523	leukocyte migration involved in inflammatory response	3/639	11/13903	0.0120895	0.083548	0.0674241	MDK/ADAM8/FFAR2	3
GO:0010867	BP	GO:0010867	positive regulation of triglyceride biosynthetic process	3/639	11/13903	0.0120895	0.083548	0.0674241	LDLR/DGAT2/PLIN5	3
GO:0042908	BP	GO:0042908	xenobiotic transport	3/639	11/13903	0.0120895	0.083548	0.0674241	SLC47A1/SLC2A1/SLC22A5	3
GO:0044406	BP	GO:0044406	adhesion of symbiont to host	3/639	11/13903	0.0120895	0.083548	0.0674241	LTF/INHBB/ICAM1	3
GO:0045820	BP	GO:0045820	negative regulation of glycolytic process	3/639	11/13903	0.0120895	0.083548	0.0674241	CBFA2T3/DDIT4/NUPR1	3
GO:0051923	BP	GO:0051923	sulfation	3/639	11/13903	0.0120895	0.083548	0.0674241	CHSY1/TPST1/HS3ST3B1	3
GO:0070234	BP	GO:0070234	positive regulation of T cell apoptotic process	3/639	11/13903	0.0120895	0.083548	0.0674241	ADAM8/IDO1/NFKBID	3
GO:0072672	BP	GO:0072672	neutrophil extravasation	3/639	11/13903	0.0120895	0.083548	0.0674241	IL1R1/MDK/ADAM8	3
GO:0090085	BP	GO:0090085	regulation of protein deubiquitination	3/639	11/13903	0.0120895	0.083548	0.0674241	TANK/TNIP1/ZC3H12A	3
GO:0150078	BP	GO:0150078	positive regulation of neuroinflammatory response	3/639	11/13903	0.0120895	0.083548	0.0674241	CTSC/NUPR1/LRRK2	3
GO:1903960	BP	GO:1903960	negative regulation of anion transmembrane transport	3/639	11/13903	0.0120895	0.083548	0.0674241	IRS2/RGS2/THBS1	3
GO:2001212	BP	GO:2001212	regulation of vasculogenesis	3/639	11/13903	0.0120895	0.083548	0.0674241	ADM/CEACAM1/EMP2	3
GO:1903522	BP	GO:1903522	regulation of blood circulation	18/639	219/13903	0.0123877	0.0854553	0.0689633	ECE1/EDN1/ATP2B1/KCNE5/FGF13/DOCK5/PTGER2/PDE4B/ATP2A3/ICAM1/GHRL/ADM/GCH1/ZC3H12A/RGS2/KCNJ2/PTGS2/CACNG6	18
GO:1900407	BP	GO:1900407	regulation of cellular response to oxidative stress	8/639	68/13903	0.0124016	0.0854553	0.0689633	SLC7A11/MET/HIF1A/STK26/SOD2/IL10/GCH1/LRRK2	8
GO:0002260	BP	GO:0002260	lymphocyte homeostasis	7/639	55/13903	0.0125195	0.0856436	0.0691153	SKIL/TSC22D3/TNFSF14/HIF1A/PMAIP1/TNFAIP3/IL2RA	7
GO:0010660	BP	GO:0010660	regulation of muscle cell apoptotic process	7/639	55/13903	0.0125195	0.0856436	0.0691153	EDN1/RGL2/MDK/SOD2/NUPR1/ZC3H12A/CXCR2	7
GO:0034113	BP	GO:0034113	heterotypic cell-cell adhesion	7/639	55/13903	0.0125195	0.0856436	0.0691153	ITGAX/FLOT1/ITGA7/IL1RN/ITGB3/IL10/GLDN	7
GO:0046626	BP	GO:0046626	regulation of insulin receptor signaling pathway	7/639	55/13903	0.0125195	0.0856436	0.0691153	PTPRE/PRKCB/OSBPL8/PID1/PAK1/KANK1/FFAR3	7
GO:0051058	BP	GO:0051058	negative regulation of small GTPase mediated signal transduction	7/639	55/13903	0.0125195	0.0856436	0.0691153	BCL6/SPRY1/MET/STMN1/KANK1/SPRY2/RASAL1	7
GO:0005976	BP	GO:0005976	polysaccharide metabolic process	10/639	96/13903	0.0126475	0.086394	0.0697208	B3GNT5/CSGALNACT2/CHST7/PPP1R3B/MGAM/CSGALNACT1/HAS1/IRS2/B3GNT8/NR1D1	10
GO:0030851	BP	GO:0030851	granulocyte differentiation	5/639	31/13903	0.0127185	0.0867541	0.0700114	TRIB1/CBFA2T3/CEACAM1/TESC/CEBPE	5
GO:0120162	BP	GO:0120162	positive regulation of cold-induced thermogenesis	9/639	82/13903	0.0127505	0.0868415	0.070082	HADH/FABP4/KDM6B/VEGFA/IGF1R/CXCR4/FFAR4/GHRL/G0S2	9
GO:0030278	BP	GO:0030278	regulation of ossification	14/639	156/13903	0.0127684	0.0868415	0.070082	BMP6/PDLIM7/LTF/IL6R/ATP2B1/KREMEN1/RASSF2/PHOSPHO1/MDK/CHSY1/HIF1A/RUNX2/IFITM1/AREG	14
GO:0030098	BP	GO:0030098	lymphocyte differentiation	24/639	320/13903	0.0127865	0.0868415	0.070082	BCL6/ZEB1/FNIP1/PRR7/RUNX3/SATB1/GPR183/MDK/IL18R1/RHOH/RUNX2/ADAM8/CCR7/EGR3/MYB/IRF1/IL10/CLEC4D/ZC3H12A/CLEC4E/NLRP3/IL2RA/NFKBID/PGLYRP1	24
GO:0043433	BP	GO:0043433	negative regulation of DNA-binding transcription factor activity	13/639	141/13903	0.0130472	0.088485	0.0714083	TRIB1/BHLHE40/DDIT3/PELI1/CYP1B1/IRAK3/IRAK2/IL10/NUPR1/ZC3H12A/TNFAIP3/NLRP3/NFKBID	13
GO:0051896	BP	GO:0051896	regulation of protein kinase B signaling	16/639	188/13903	0.013095	0.088682	0.0715673	OSBPL8/DDIT3/HPSE/MET/IGF1R/IRS2/ADAM8/CCR7/PHLDA3/NRG1/SPRY2/ICOS/OSM/AREG/CHI3L1/THBS1	16
GO:0038061	BP	GO:0038061	NIK/NF-kappaB signaling	14/639	157/13903	0.0134486	0.0909462	0.0733945	EDN1/TLR2/TLR7/TNFSF14/TNFSF15/SPHK1/RASSF2/IL18R1/PTP4A3/NFKB2/BIRC3/ZC3H12A/NLRP3/CHI3L1	14
GO:0032642	BP	GO:0032642	regulation of chemokine production	8/639	69/13903	0.0134817	0.0910402	0.0734704	IL6R/TLR2/TLR7/HIF1A/IL10/FFAR3/FFAR2/IL1RL1	8
GO:0030072	BP	GO:0030072	peptide hormone secretion	17/639	205/13903	0.0136589	0.0919741	0.074224	EDN1/SIDT2/HADH/VGF/HIF1A/IL1RN/SLC2A1/IRS2/RBP4/INHBB/GHRL/NR1D1/TRH/CPE/FAM3B/FFAR3/FFAR2	17
GO:0030336	BP	GO:0030336	negative regulation of cell migration	17/639	205/13903	0.0136589	0.0919741	0.074224	TRIB1/PADI2/OSBPL8/ACVRL1/CYP1B1/TIMP1/STK26/HAS1/DPYSL3/NRG1/KANK1/ADTRP/IFITM1/CCL2/DACH1/TACSTD2/THBS1	17
GO:0050670	BP	GO:0050670	regulation of lymphocyte proliferation	16/639	189/13903	0.0137202	0.0919884	0.0742356	BCL6/CD55/CDKN1A/IL6R/EFNB1/PELI1/GPR183/TNFRSF1B/IRS2/IRF1/IL10/ARG1/IL2RA/IDO1/CLC/IGFBP2	16
GO:0006869	BP	GO:0006869	lipid transport	22/639	288/13903	0.0137378	0.0919884	0.0742356	BMP6/LDLR/EDN1/APOC1/FABP4/OSBPL8/ATP8B4/CYP4F2/ATP8B3/SLCO2B1/ACACB/IRS2/RBP4/CES1/MYB/KCNN4/ITGB3/GHRL/APOC2/CEACAM1/SPP1/THBS1	22
GO:2000379	BP	GO:2000379	positive regulation of reactive oxygen species metabolic process	9/639	83/13903	0.0137384	0.0919884	0.0742356	EDN1/CDKN1A/KLF2/PID1/FPR2/ICAM1/ZC3H12A/PTGS2/THBS1	9
GO:0014823	BP	GO:0014823	response to activity	7/639	56/13903	0.0137584	0.0919884	0.0742356	BMP6/EDN1/HADH/KDM6B/CXCR4/HIF1A/IL10	7
GO:2000514	BP	GO:2000514	regulation of CD4-positive, alpha-beta T cell activation	7/639	56/13903	0.0137584	0.0919884	0.0742356	BCL6/CD55/RUNX3/MYB/ZC3H12A/NLRP3/NFKBID	7
GO:0050709	BP	GO:0050709	negative regulation of protein secretion	11/639	112/13903	0.0139042	0.0928324	0.0749167	HADH/IL1R2/INHBB/FFAR4/ADTRP/IL10/GHRL/LILRA5/ZC3H12A/TNFAIP3/NLRP3	11
GO:0010288	BP	GO:0010288	response to lead ion	4/639	21/13903	0.0141708	0.0935548	0.0754997	BACE1/SPARC/QDPR/PTGS2	4
GO:0010614	BP	GO:0010614	negative regulation of cardiac muscle hypertrophy	4/639	21/13903	0.0141708	0.0935548	0.0754997	JARID2/PAK1/TNFRSF1B/RGS2	4
GO:0010869	BP	GO:0010869	regulation of receptor biosynthetic process	4/639	21/13903	0.0141708	0.0935548	0.0754997	EDN1/HIF1A/ITGB3/NR1D1	4
GO:0014741	BP	GO:0014741	negative regulation of muscle hypertrophy	4/639	21/13903	0.0141708	0.0935548	0.0754997	JARID2/PAK1/TNFRSF1B/RGS2	4
GO:0033081	BP	GO:0033081	regulation of T cell differentiation in thymus	4/639	21/13903	0.0141708	0.0935548	0.0754997	ZEB1/ADAM8/EGR3/NFKBID	4
GO:0035588	BP	GO:0035588	G protein-coupled purinergic receptor signaling pathway	4/639	21/13903	0.0141708	0.0935548	0.0754997	ADORA2A/P2RY8/P2RY14/P2RY2	4
GO:0035767	BP	GO:0035767	endothelial cell chemotaxis	4/639	21/13903	0.0141708	0.0935548	0.0754997	VEGFA/MET/EGR3/THBS1	4
GO:0072337	BP	GO:0072337	modified amino acid transport	4/639	21/13903	0.0141708	0.0935548	0.0754997	SLC22A4/SLC7A11/FOLR1/SLC22A5	4
GO:0015850	BP	GO:0015850	organic hydroxy compound transport	16/639	190/13903	0.0143684	0.0945955	0.0763395	BMP6/LDLR/APOC1/OSBPL8/ADORA2A/SLCO2B1/RBP4/CES1/MYB/ITGB3/EMB/GHRL/APOC2/CEACAM1/FFAR3/SPP1	16
GO:0032944	BP	GO:0032944	regulation of mononuclear cell proliferation	16/639	190/13903	0.0143684	0.0945955	0.0763395	BCL6/CD55/CDKN1A/IL6R/EFNB1/PELI1/GPR183/TNFRSF1B/IRS2/IRF1/IL10/ARG1/IL2RA/IDO1/CLC/IGFBP2	16
GO:0046632	BP	GO:0046632	alpha-beta T cell differentiation	10/639	98/13903	0.0144816	0.0946607	0.0763921	BCL6/RUNX3/SATB1/GPR183/IL18R1/MYB/IRF1/ZC3H12A/NLRP3/NFKBID	10
GO:0019432	BP	GO:0019432	triglyceride biosynthetic process	5/639	32/13903	0.0145185	0.0946607	0.0763921	PNPLA3/LDLR/GK/DGAT2/PLIN5	5
GO:0034142	BP	GO:0034142	toll-like receptor 4 signaling pathway	5/639	32/13903	0.0145185	0.0946607	0.0763921	LTF/PELI1/LILRA2/NR1D1/TNFAIP3	5
GO:0042092	BP	GO:0042092	type 2 immune response	5/639	32/13903	0.0145185	0.0946607	0.0763921	BCL6/IL10/ARG1/NLRP3/IDO1	5
GO:0050718	BP	GO:0050718	positive regulation of interleukin-1 beta secretion	5/639	32/13903	0.0145185	0.0946607	0.0763921	LILRA2/LILRA5/NLRP3/ORM1/ORM2	5
GO:0050873	BP	GO:0050873	brown fat cell differentiation	5/639	32/13903	0.0145185	0.0946607	0.0763921	LAMB3/FABP4/LRG1/RGS2/PTGS2	5
GO:1904036	BP	GO:1904036	negative regulation of epithelial cell apoptotic process	5/639	32/13903	0.0145185	0.0946607	0.0763921	MDK/ICAM1/NUPR1/TNFAIP3/ANGPTL4	5
GO:0046456	BP	GO:0046456	icosanoid biosynthetic process	6/639	44/13903	0.0146849	0.095351	0.0769492	GGTLC2/EDN1/GGTLC1/GGTA1P/GGT5/PTGS2	6
GO:0051055	BP	GO:0051055	negative regulation of lipid biosynthetic process	6/639	44/13903	0.0146849	0.095351	0.0769492	LPCAT1/APOC1/INSIG1/SPHK1/SNAI1/CEACAM1	6
GO:0090183	BP	GO:0090183	regulation of kidney development	6/639	44/13903	0.0146849	0.095351	0.0769492	IL6R/VEGFA/BASP1/MMP9/LIF/TACSTD2	6
GO:0001655	BP	GO:0001655	urogenital system development	21/639	273/13903	0.0147333	0.0955339	0.0770969	BMP6/SPRY1/IL6R/NOTCH3/ARID5B/SULF2/VEGFA/BASP1/AKR1B1/PTPRO/NFIA/RBP4/GCNT1/MTSS1/AR/MMP9/CXCR2/SDC1/LRRK2/LIF/TACSTD2	21
GO:1903557	BP	GO:1903557	positive regulation of tumor necrosis factor superfamily cytokine production	9/639	84/13903	0.0147818	0.0955865	0.0771393	TLR2/TNFRSF8/ADAM8/LILRA2/LILRA5/ORM1/LRRK2/ORM2/THBS1	9
GO:1904019	BP	GO:1904019	epithelial cell apoptotic process	9/639	84/13903	0.0147818	0.0955865	0.0771393	MDK/IL10/ICAM1/NUPR1/TNFAIP3/ANGPTL4/COL18A1/CCL2/THBS1	9
GO:0002285	BP	GO:0002285	lymphocyte activation involved in immune response	14/639	159/13903	0.0148927	0.0961721	0.0776119	BCL6/GPR183/MDK/IL18R1/MYB/IL10/ICAM1/CLEC4D/ZC3H12A/CLEC4E/NLRP3/CEACAM1/NFKBID/PGLYRP1	14
GO:0044242	BP	GO:0044242	cellular lipid catabolic process	16/639	191/13903	0.0150403	0.0969922	0.0782737	PNPLA3/LDLR/APOC1/CYP4F3/HADH/FABP4/CYP1B1/SPHK1/ECHDC2/CYP4F2/PLA2G15/ACACB/IRS2/ADTRP/PLIN5/APOC2	16
GO:0042093	BP	GO:0042093	T-helper cell differentiation	7/639	57/13903	0.0150826	0.0970003	0.0782802	BCL6/GPR183/IL18R1/MYB/ZC3H12A/NLRP3/NFKBID	7
GO:1903201	BP	GO:1903201	regulation of oxidative stress-induced cell death	7/639	57/13903	0.0150826	0.0970003	0.0782802	SLC7A11/MET/HIF1A/STK26/SOD2/IL10/LRRK2	7
GO:0061564	BP	GO:0061564	axon development	30/639	430/13903	0.0152056	0.0976586	0.0788115	PDLIM7/CYFIP2/SKIL/SIPA1L1/DBN1/EFNB1/FLOT1/KREMEN1/FGF13/PAK1/VEGFA/ZSWIM4/CXCR4/NEFH/SCARF1/PTPRO/SLITRK4/PLXNC1/FOLR1/IRS2/STMN1/UNC5B/NTNG2/C9orf72/SEMA4C/EMB/LAMA1/IFRD1/SPP1/SEMA7A	30
GO:0070613	BP	GO:0070613	regulation of protein processing	10/639	99/13903	0.0154698	0.0990993	0.0799742	CD55/CST7/IL1R2/C2/ADAM8/SERPING1/BIRC3/LRRK2/C8B/THBS1	10
GO:0035589	BP	GO:0035589	G protein-coupled purinergic nucleotide receptor signaling pathway	3/639	12/13903	0.0155766	0.0990993	0.0799742	P2RY8/P2RY14/P2RY2	3
GO:0046133	BP	GO:0046133	pyrimidine ribonucleoside catabolic process	3/639	12/13903	0.0155766	0.0990993	0.0799742	CDA/APOBEC3B/APOBEC3A	3
GO:0050713	BP	GO:0050713	negative regulation of interleukin-1 beta secretion	3/639	12/13903	0.0155766	0.0990993	0.0799742	ZC3H12A/TNFAIP3/NLRP3	3
GO:0051386	BP	GO:0051386	regulation of neurotrophin TRK receptor signaling pathway	3/639	12/13903	0.0155766	0.0990993	0.0799742	SPRY1/CYFIP2/SPRY2	3
GO:1902043	BP	GO:1902043	positive regulation of extrinsic apoptotic signaling pathway via death domain receptors	3/639	12/13903	0.0155766	0.0990993	0.0799742	SKIL/PMAIP1/THBS1	3
GO:2000402	BP	GO:2000402	negative regulation of lymphocyte migration	3/639	12/13903	0.0155766	0.0990993	0.0799742	PADI2/ADTRP/CCL2	3
GO:0033135	BP	GO:0033135	regulation of peptidyl-serine phosphorylation	11/639	114/13903	0.0157135	0.0998354	0.0805682	BRAF/FNIP1/PAK1/VEGFA/RASSF2/DDIT4/SPRY2/SH2D3A/OSM/LIF/PTGS2	11
GO:0042581	CC	GO:0042581	specific granule	36/656	152/14532	1.07162e-16	4.76871e-14	4.39929e-14	STX3/LTF/SLC2A3/CD93/SLC15A4/FCAR/CLEC5A/SLPI/HPSE/CKAP4/ATP8B4/DEFA4/TNFRSF1B/CXCL1/QPCT/CEACAM3/FPR2/ADAM8/LILRA3/TCN1/LRG1/GPR84/ARG1/TRPM2/MMP25/PLAU/CLEC4D/ANXA3/CEACAM1/ORM1/CAMP/ORM2/RAB44/PGLYRP1/RAB37/CHI3L1	36
GO:0070820	CC	GO:0070820	tertiary granule	31/656	154/14532	1.59429e-12	3.5473e-10	3.27249e-10	CD55/ITGAX/LTF/SLC2A3/CYSTM1/CD93/NBEAL2/FCAR/CLEC5A/MGAM/ATP8B4/CXCL1/QPCT/FPR2/ADAM8/LILRA3/TCN1/LRG1/CDA/GPR84/TRPM2/PLAU/CLEC4D/SIGLEC5/MMP9/CEACAM1/ORM1/TNFAIP6/CAMP/PGLYRP1/PPBP	31
GO:0030667	CC	GO:0030667	secretory granule membrane	40/656	271/14532	3.18884e-11	4.73011e-09	4.36368e-09	CD55/ITGAX/LPCAT1/STX3/SLC2A3/TLR2/SIRPB1/CYSTM1/CD93/SLC15A4/NBEAL2/FCAR/CLEC5A/MGAM/CKAP4/ATP8B4/TNFRSF1B/SPARC/ATP8B3/CEACAM3/FPR2/ADAM8/LILRA3/LAMP3/ITGB3/CXCR1/GPR84/TRPM2/MMP25/PLAU/CLEC4D/SIGLEC5/CPE/CEACAM1/CXCR2/CA4/RAB3D/SELL/RAB44/RAB37	40
GO:0070821	CC	GO:0070821	tertiary granule membrane	18/656	71/14532	1.58411e-09	1.41269e-07	1.30325e-07	ITGAX/SLC2A3/CYSTM1/CD93/NBEAL2/FCAR/CLEC5A/MGAM/ATP8B4/FPR2/ADAM8/LILRA3/GPR84/TRPM2/PLAU/CLEC4D/SIGLEC5/CEACAM1	18
GO:0035579	CC	GO:0035579	specific granule membrane	20/656	88/14532	1.5873e-09	1.41269e-07	1.30325e-07	SLC2A3/CD93/SLC15A4/FCAR/CLEC5A/CKAP4/ATP8B4/TNFRSF1B/CEACAM3/FPR2/ADAM8/LILRA3/GPR84/TRPM2/MMP25/PLAU/CLEC4D/CEACAM1/RAB44/RAB37	20
GO:0035580	CC	GO:0035580	specific granule lumen	14/656	57/14532	1.61296e-07	1.19628e-05	1.10361e-05	LTF/SLPI/HPSE/DEFA4/CXCL1/QPCT/TCN1/LRG1/ARG1/ORM1/CAMP/ORM2/PGLYRP1/CHI3L1	14
GO:0031012	CC	GO:0031012	extracellular matrix	41/656	379/14532	1.92179e-07	1.22171e-05	1.12707e-05	MMP1/LAMB3/CTSF/EGFL7/LAMB1/CPA3/CTSC/VEGFA/SLPI/HPSE/PI3/TIMP1/PHOSPHO1/SPARC/CHADL/MDK/MMP10/LAD1/ADAM19/TPSAB1/VCAN/SERPINB9/ADAMTSL4/ICAM1/SERPING1/ALPL/MMP25/LAMA1/MMP9/ORM1/COL18A1/MXRA7/HTRA1/ORM2/MMP12/FCN1/SEMA7A/CLC/CHI3L1/MMP7/THBS1	41
GO:0101003	CC	GO:0101003	ficolin-1-rich granule membrane	13/656	57/14532	1.12036e-06	6.23198e-05	5.74919e-05	CD55/ITGAX/SLC2A3/CD93/NBEAL2/FCAR/MGAM/FPR2/ADAM8/LILRA3/TRPM2/CLEC4D/SIGLEC5	13
GO:1904724	CC	GO:1904724	tertiary granule lumen	12/656	51/14532	2.03481e-06	0.00010061	9.28159e-05	LTF/CXCL1/QPCT/TCN1/LRG1/CDA/MMP9/ORM1/TNFAIP6/CAMP/PGLYRP1/PPBP	12
GO:0034774	CC	GO:0034774	secretory granule lumen	31/656	288/14532	6.67532e-06	0.000281887	0.000260049	PADI2/LTF/CTSC/VEGFA/S100P/SLPI/HPSE/TIMP1/DEFA4/SPARC/F5/CXCL1/QPCT/DEFA3/GHRL/TCN1/LRG1/CDA/SERPING1/ARG1/S100A12/HSPA6/AMPD3/ORM1/CAMP/ORM2/PGLYRP1/FCN1/CHI3L1/PPBP/THBS1	31
GO:0060205	CC	GO:0060205	cytoplasmic vesicle lumen	32/656	304/14532	7.57983e-06	0.000281887	0.000260049	BACE1/PADI2/LTF/CTSC/VEGFA/S100P/SLPI/HPSE/TIMP1/DEFA4/SPARC/F5/CXCL1/QPCT/DEFA3/GHRL/TCN1/LRG1/CDA/SERPING1/ARG1/S100A12/HSPA6/AMPD3/ORM1/CAMP/ORM2/PGLYRP1/FCN1/CHI3L1/PPBP/THBS1	32
GO:0031983	CC	GO:0031983	vesicle lumen	32/656	305/14532	8.11436e-06	0.000281887	0.000260049	BACE1/PADI2/LTF/CTSC/VEGFA/S100P/SLPI/HPSE/TIMP1/DEFA4/SPARC/F5/CXCL1/QPCT/DEFA3/GHRL/TCN1/LRG1/CDA/SERPING1/ARG1/S100A12/HSPA6/AMPD3/ORM1/CAMP/ORM2/PGLYRP1/FCN1/CHI3L1/PPBP/THBS1	32
GO:0098552	CC	GO:0098552	side of membrane	42/656	454/14532	8.23489e-06	0.000281887	0.000260049	IL1R1/LDLR/ANTXR2/ECE1/IL6R/ATP2B1/BTNL8/FLOT1/CRLF2/GEM/GNG4/CXCR4/TNFRSF9/PTPN7/FOLR1/ATP2C2/CCR7/KCNAB1/CSF3R/MATK/ICAM1/CXCR1/TGM3/AKAP5/GNG7/ENPP3/IL3RA/GNG2/ICOS/IL2RA/CXCR2/CCR3/CA4/SDC1/LRRK2/RGS2/FCN1/SEMA7A/ACKR3/GNG11/THBS1/IL1RL1	42
GO:0062023	CC	GO:0062023	collagen-containing extracellular matrix	30/656	300/14532	3.87835e-05	0.00123276	0.00113726	LAMB3/CTSF/EGFL7/LAMB1/CPA3/CTSC/SLPI/TIMP1/SPARC/CHADL/MDK/LAD1/ADAM19/TPSAB1/VCAN/SERPINB9/ADAMTSL4/ICAM1/SERPING1/LAMA1/MMP9/ORM1/COL18A1/MXRA7/HTRA1/ORM2/FCN1/SEMA7A/CLC/THBS1	30
GO:0009897	CC	GO:0009897	external side of plasma membrane	28/656	275/14532	5.07224e-05	0.00150477	0.00138819	IL1R1/LDLR/ANTXR2/ECE1/IL6R/BTNL8/FLOT1/CRLF2/CXCR4/TNFRSF9/FOLR1/CCR7/CSF3R/ICAM1/CXCR1/ENPP3/IL3RA/ICOS/IL2RA/CXCR2/CCR3/CA4/SDC1/FCN1/SEMA7A/ACKR3/THBS1/IL1RL1	28
GO:0101002	CC	GO:0101002	ficolin-1-rich granule	21/656	181/14532	6.87213e-05	0.00191131	0.00176324	CD55/ITGAX/SLC2A3/CD93/NBEAL2/FCAR/MGAM/QPCT/FPR2/ADAM8/LILRA3/LRG1/CDA/TRPM2/CLEC4D/HSPA6/AMPD3/SIGLEC5/MMP9/TNFAIP6/FCN1	21
GO:0098857	CC	GO:0098857	membrane microdomain	26/656	271/14532	0.000243644	0.00637775	0.00588367	CD55/BACE1/PACSIN2/PDPN/ATP2B1/EFNB1/LCP2/TLR2/SYNJ2/FLOT1/ITLN1/HPSE/TNFRSF1B/MYO1A/SLC2A1/UNC5B/ADTRP/ICAM1/LTB4R/AKAP5/BIRC3/DYSF/EMP2/KCNMA1/LRRK2/PTGS2	26
GO:0030027	CC	GO:0030027	lamellipodium	19/656	172/14532	0.000285229	0.0070515	0.00650523	NEDD9/STX3/DBN1/PDPN/FLOT1/ARAP3/TIAM2/PAK1/FGD4/PTPRO/PSTPIP1/DPYSL3/PXN/ITGB3/DYSF/SYNE2/FGD5/TESC/BCAR1	19
GO:0031252	CC	GO:0031252	cell leading edge	31/656	357/14532	0.000383272	0.00897664	0.00828123	NEDD9/TLN1/PDLIM7/PACSIN2/STX3/DBN1/PDPN/ATP2B1/SAMSN1/FLOT1/ARAP3/TIAM2/FRMD4B/PAK1/ADORA2A/FGD4/CXCR4/PTPRO/PSTPIP1/DPYSL3/MTSS1/PXN/KANK1/SPRY2/ITGB3/AKAP5/DYSF/SYNE2/FGD5/TESC/BCAR1	31
GO:0098589	CC	GO:0098589	membrane region	26/656	281/14532	0.000428084	0.00952486	0.00878698	CD55/BACE1/PACSIN2/PDPN/ATP2B1/EFNB1/LCP2/TLR2/SYNJ2/FLOT1/ITLN1/HPSE/TNFRSF1B/MYO1A/SLC2A1/UNC5B/ADTRP/ICAM1/LTB4R/AKAP5/BIRC3/DYSF/EMP2/KCNMA1/LRRK2/PTGS2	26
GO:0045121	CC	GO:0045121	membrane raft	25/656	270/14532	0.000542406	0.0114938	0.0106034	CD55/BACE1/PACSIN2/PDPN/ATP2B1/EFNB1/LCP2/TLR2/SYNJ2/FLOT1/ITLN1/HPSE/TNFRSF1B/MYO1A/SLC2A1/UNC5B/ADTRP/ICAM1/LTB4R/AKAP5/BIRC3/EMP2/KCNMA1/LRRK2/PTGS2	25
GO:0031093	CC	GO:0031093	platelet alpha granule lumen	9/656	54/14532	0.000633254	0.012809	0.0118167	VEGFA/TIMP1/SPARC/F5/SERPING1/ORM1/ORM2/PPBP/THBS1	9
GO:0031680	CC	GO:0031680	G-protein beta/gamma-subunit complex	4/656	10/14532	0.000694743	0.0134418	0.0124004	GNG4/GNG7/GNG2/GNG11	4
GO:0031225	CC	GO:0031225	anchored component of membrane	14/656	122/14532	0.00120071	0.0222631	0.0205384	CD55/ITLN1/LY6E/FOLR1/NTNG2/VNN3/ALPL/MMP25/LSAMP/PRSS21/CA4/VNN2/TNFRSF10C/SEMA7A	14
GO:0031091	CC	GO:0031091	platelet alpha granule	10/656	73/14532	0.00155993	0.0277668	0.0256157	VEGFA/TIMP1/SPARC/F5/ITGB3/SERPING1/ORM1/ORM2/PPBP/THBS1	10
GO:0001726	CC	GO:0001726	ruffle	16/656	161/14532	0.0025511	0.043663	0.0402805	TLN1/PDLIM7/PACSIN2/PDPN/SAMSN1/ARAP3/FRMD4B/PAK1/FGD4/MTSS1/KANK1/SPRY2/ITGB3/FGD5/TESC/BCAR1	16
GO:0005811	CC	GO:0005811	lipid droplet	9/656	73/14532	0.00541448	0.0892387	0.0823254	PNPLA3/ATG2A/LPCAT1/FABP4/CKAP4/DGAT2/PLIN4/PLIN5/G0S2	9
GO:0016324	CC	GO:0016324	apical plasma membrane	21/656	255/14532	0.00586861	0.0932689	0.0860435	STX3/PDPN/IL6R/ATP2B1/SLC22A4/MGAM/CYP4F2/STK26/PTPRO/FOLR1/MYO1A/SLC7A5/SLC2A1/SLC22A5/SHROOM3/ENPP3/CEACAM1/CA4/EMP2/KCNMA1/IGFBP2	21
GO:0019955	MF	GO:0019955	cytokine binding	22/631	112/13902	4.99005e-09	2.73293e-06	2.51573e-06	IL1R1/PDPN/IL6R/CRLF2/ACVRL1/IL1R2/CXCR4/TNFRSF1B/IL18R1/IL1RN/CCR7/CSF3R/ITGB3/CXCR1/IL3RA/IL2RA/CXCR2/CCR3/WFIKKN2/ACKR3/THBS1/IL1RL1	22
GO:0004896	MF	GO:0004896	cytokine receptor activity	19/631	86/13902	7.29755e-09	2.73293e-06	2.51573e-06	IL1R1/IL1RAP/IL6R/CRLF2/IL1R2/CXCR4/IL18R1/CCR7/CSF3R/CSF2RB/CXCR1/GPR35/IL3RA/IL2RA/CXCR2/IL18RAP/CCR3/ACKR3/IL1RL1	19
GO:0005125	MF	GO:0005125	cytokine activity	25/631	174/13902	3.06393e-07	7.6496e-05	7.04166e-05	BMP6/EDN1/TNFSF14/TNFSF15/VEGFA/TIMP1/CXCL8/CXCL1/CCL1/IL1RN/NAMPT/NRG1/INHBB/IL10/CMTM2/CCL7/FAM3B/OSM/CCL17/CCL2/SPP1/LIF/AREG/VSTM1/PPBP	25
GO:0030545	MF	GO:0030545	receptor regulator activity	39/631	385/13902	2.25477e-06	0.000422205	0.000388651	BMP6/EDN1/IL6R/TNFSF14/FGF13/TNFSF15/LY6E/VEGFA/TIMP1/VGF/AGRP/MDK/CXCL8/CXCL1/CCL1/IL1RN/NAMPT/INSL3/NRG1/CDC42EP2/INHBB/SEMA4C/IL10/GHRL/CMTM2/CCL7/ADM/TRH/FAM3B/OSM/CCL17/CCL2/SPP1/LIF/WFIKKN2/AREG/VSTM1/SEMA7A/PPBP	39
GO:0048018	MF	GO:0048018	receptor ligand activity	37/631	360/13902	2.92628e-06	0.000438356	0.000403518	BMP6/EDN1/IL6R/TNFSF14/FGF13/TNFSF15/VEGFA/TIMP1/VGF/AGRP/MDK/CXCL8/CXCL1/CCL1/IL1RN/NAMPT/INSL3/NRG1/CDC42EP2/INHBB/SEMA4C/IL10/GHRL/CMTM2/CCL7/ADM/TRH/FAM3B/OSM/CCL17/CCL2/SPP1/LIF/AREG/VSTM1/SEMA7A/PPBP	37
GO:0019956	MF	GO:0019956	chemokine binding	8/631	30/13902	4.14857e-05	0.0051788	0.00476722	PDPN/CXCR4/CCR7/ITGB3/CXCR1/CXCR2/CCR3/ACKR3	8
GO:0001637	MF	GO:0001637	G protein-coupled chemoattractant receptor activity	7/631	24/13902	6.75352e-05	0.00632299	0.00582047	CXCR4/CCR7/CXCR1/GPR35/CXCR2/CCR3/ACKR3	7
GO:0004950	MF	GO:0004950	chemokine receptor activity	7/631	24/13902	6.75352e-05	0.00632299	0.00582047	CXCR4/CCR7/CXCR1/GPR35/CXCR2/CCR3/ACKR3	7
GO:0004857	MF	GO:0004857	enzyme inhibitor activity	28/631	304/13902	0.000305275	0.0213028	0.0196097	TRIB1/PHACTR1/APOC1/CDKN1A/LTF/FNIP1/CST7/ITPRIP/TNFSF14/SLPI/PI3/TIMP1/CDKN2D/GCHFR/RHOH/SPINK1/SERPINB9/SPRY2/SERPING1/BIRC3/ANXA3/ANGPTL4/APOC2/SERPINB2/TESC/LRRK2/WFIKKN2/SFN	28
GO:0008083	MF	GO:0008083	growth factor activity	15/631	119/13902	0.000313954	0.0213028	0.0196097	BMP6/IL6R/FGF13/VEGFA/TIMP1/VGF/MDK/CXCL1/NRG1/INHBB/IL10/OSM/LIF/AREG/PPBP	15
GO:0016493	MF	GO:0016493	C-C chemokine receptor activity	6/631	22/13902	0.000341299	0.0213028	0.0196097	CXCR4/CCR7/CXCR1/CXCR2/CCR3/ACKR3	6
GO:0019957	MF	GO:0019957	C-C chemokine binding	6/631	22/13902	0.000341299	0.0213028	0.0196097	CXCR4/CCR7/CXCR1/CXCR2/CCR3/ACKR3	6
GO:0008528	MF	GO:0008528	G protein-coupled peptide receptor activity	12/631	93/13902	0.000990311	0.0570572	0.0525226	CXCR4/NLRP6/FPR2/CCR7/RAMP1/LTB4R/CXCR1/GPR35/GPR84/CXCR2/CCR3/ACKR3	12
GO:0001653	MF	GO:0001653	peptide receptor activity	12/631	97/13902	0.00143779	0.0704915	0.0648892	CXCR4/NLRP6/FPR2/CCR7/RAMP1/LTB4R/CXCR1/GPR35/GPR84/CXCR2/CCR3/ACKR3	12
GO:0005539	MF	GO:0005539	glycosaminoglycan binding	17/631	167/13902	0.00154899	0.0704915	0.0648892	LTF/TLR2/SULF2/VEGFA/MDK/DPYSL3/VCAN/CCL7/STAB1/PCOLCE2/CEMIP/NLRP3/TNFAIP6/SELL/PGLYRP1/MMP7/THBS1	17
GO:0016814	MF	GO:0016814	hydrolase activity, acting on carbon-nitrogen (but not peptide) bonds, in cyclic amidines	6/631	29/13902	0.00165747	0.0704915	0.0648892	AMPD2/CDA/GCH1/AMPD3/APOBEC3B/APOBEC3A	6
GO:0038187	MF	GO:0038187	pattern recognition receptor activity	5/631	20/13902	0.00166462	0.0704915	0.0648892	TLR2/TLR7/CLEC4E/PGLYRP1/FCN1	5
GO:0019838	MF	GO:0019838	growth factor binding	13/631	114/13902	0.00196632	0.0704915	0.0648892	IL1R1/IL6R/ACVRL1/IL1R2/IGF1R/IL1RN/CSF3R/ITGB3/IL2RA/HTRA1/WFIKKN2/THBS1/IGFBP2	13
GO:0005161	MF	GO:0005161	platelet-derived growth factor receptor binding	4/631	13/13902	0.00216463	0.0704915	0.0648892	IL1R1/ERN1/VEGFA/ITGB3	4
GO:0005355	MF	GO:0005355	glucose transmembrane transporter activity	4/631	13/13902	0.00216463	0.0704915	0.0648892	SLC2A14/SLC2A3/SLC2A1/PPBP	4
GO:0008242	MF	GO:0008242	omega peptidase activity	4/631	13/13902	0.00216463	0.0704915	0.0648892	BACE1/GGTLC2/GGTLC1/GGT5	4
GO:0015149	MF	GO:0015149	hexose transmembrane transporter activity	4/631	13/13902	0.00216463	0.0704915	0.0648892	SLC2A14/SLC2A3/SLC2A1/PPBP	4
GO:0030169	MF	GO:0030169	low-density lipoprotein particle binding	4/631	13/13902	0.00216463	0.0704915	0.0648892	LDLR/SCARF1/STAB1/THBS1	4
GO:0030246	MF	GO:0030246	carbohydrate binding	20/631	219/13902	0.00234708	0.0722447	0.0665031	MAN2A2/SLC2A3/CD93/ITLN1/CLEC5A/MGAM/VCAN/CLEC4D/ENPP3/SIGLEC5/CLEC4E/GALNT14/SIGLEC10/SELL/LGALS2/ASGR2/FCN1/CLC/CHI3L1/LGALS12	20
GO:0005178	MF	GO:0005178	integrin binding	12/631	103/13902	0.00241137	0.0722447	0.0665031	TLN1/S1PR3/LAMB1/PXN/NRG1/ICAM3/ITGB3/ICAM1/EMP2/SPP1/SEMA7A/THBS1	12
GO:0005126	MF	GO:0005126	cytokine receptor binding	21/631	237/13902	0.00266525	0.0767797	0.0706777	IL1RAP/BMP6/IL6R/TNFSF14/TNFSF15/VEGFA/CXCL8/CXCL1/CCL1/IL1RN/INHBB/ITGB3/IL10/LRG1/CCL7/OSM/CCL17/CCL2/TRAF1/LIF/PPBP	21
GO:0031406	MF	GO:0031406	carboxylic acid binding	15/631	148/13902	0.00298101	0.0826954	0.0761232	VDR/STX3/APOC1/PRR7/FABP4/GCHFR/FOLR1/ACACB/VCAN/FFAR4/ST8SIA4/STAB1/CEMIP/TNFAIP6/FCN1	15
GO:0008376	MF	GO:0008376	acetylgalactosaminyltransferase activity	6/631	33/13902	0.00331331	0.0849317	0.0781818	B3GNT5/CSGALNACT2/CHSY1/CSGALNACT1/B3GNT8/GALNT14	6
GO:0016810	MF	GO:0016810	hydrolase activity, acting on carbon-nitrogen (but not peptide) bonds	12/631	107/13902	0.00331847	0.0849317	0.0781818	PADI2/UPB1/AMPD2/CDA/VNN3/ARG1/GCH1/AMPD3/APOBEC3B/VNN2/APOBEC3A/PGLYRP1	12
GO:0008009	MF	GO:0008009	chemokine activity	7/631	44/13902	0.0034018	0.0849317	0.0781818	CXCL8/CXCL1/CCL1/CCL7/CCL17/CCL2/PPBP	7
GO:0005540	MF	GO:0005540	hyaluronic acid binding	4/631	15/13902	0.00384381	0.0899691	0.0828189	VCAN/STAB1/CEMIP/TNFAIP6	4
GO:0015145	MF	GO:0015145	monosaccharide transmembrane transporter activity	4/631	15/13902	0.00384381	0.0899691	0.0828189	SLC2A14/SLC2A3/SLC2A1/PPBP	4
GO:0008237	MF	GO:0008237	metallopeptidase activity	14/631	139/13902	0.00427918	0.0971243	0.0894054	ECE1/MMP1/CPA3/CPD/MMP10/ADAM19/ADAM8/AGTPBP1/MMP25/CPE/MMP9/MMP12/MMP7/ERAP2	14

## Sheet: QP deconv asthma AM
	ONTOLOGY	ID	Description	GeneRatio	BgRatio	pvalue	p.adjust	qvalue	geneID	Count
GO:0002250	BP	GO:0002250	adaptive immune response	16/134	370/13903	5.34696e-07	0.000966977	0.000885916	CD247/ZAP70/PRKCQ/LILRB3/LILRA6/TNFSF13B/CD8A/CD27/BCL3/LAG3/TFE3/C3/ARG2/CD209/CD8B/SUSD4	16
GO:0050865	BP	GO:0050865	regulation of cell activation	18/134	481/13903	8.24713e-07	0.000966977	0.000885916	WNT3A/ABR/SLAMF8/TLR6/ZAP70/PRKCQ/PTAFR/TNFSF13B/CD27/LAG3/LCK/ARG2/CCL5/CAPN3/CD209/LILRA2/CYGB/BCR	18
GO:0050702	BP	GO:0050702	interleukin-1 beta secretion	6/134	51/13903	9.03893e-06	0.00706543	0.00647314	TLR6/ARG2/LILRA2/AIM2/ABCA1/SERPINB1	6
GO:0050701	BP	GO:0050701	interleukin-1 secretion	6/134	58/13903	1.92238e-05	0.00931375	0.00853299	TLR6/ARG2/LILRA2/AIM2/ABCA1/SERPINB1	6
GO:0070233	BP	GO:0070233	negative regulation of T cell apoptotic process	4/134	18/13903	2.27346e-05	0.00931375	0.00853299	PRKCQ/CD27/ARG2/CCL5	4
GO:0050867	BP	GO:0050867	positive regulation of cell activation	12/134	294/13903	2.70479e-05	0.00931375	0.00853299	WNT3A/TLR6/ZAP70/PRKCQ/PTAFR/TNFSF13B/CD27/LCK/CCL5/CAPN3/CD209/LILRA2	12
GO:0002694	BP	GO:0002694	regulation of leukocyte activation	15/134	449/13903	2.78022e-05	0.00931375	0.00853299	WNT3A/ABR/SLAMF8/TLR6/ZAP70/PRKCQ/PTAFR/TNFSF13B/CD27/LAG3/LCK/ARG2/CCL5/CD209/BCR	15
GO:0001819	BP	GO:0001819	positive regulation of cytokine production	14/134	421/13903	5.49014e-05	0.016093	0.0147439	WNT3A/TLR6/EPX/PRKCQ/PTAFR/BCL3/C3/IRAK1/PUM2/IFIH1/LILRA2/AIM2/IL17RA/MAPK11	14
GO:1903037	BP	GO:1903037	regulation of leukocyte cell-cell adhesion	11/134	271/13903	6.22782e-05	0.0162269	0.0148666	ZAP70/PRKCQ/PTAFR/TNFSF13B/CD27/LAG3/LCK/ARG2/CCL5/IRAK1/CD209	11
GO:0022409	BP	GO:0022409	positive regulation of cell-cell adhesion	10/134	231/13903	7.96922e-05	0.0178419	0.0163462	WNT3A/ZAP70/PRKCQ/PTAFR/TNFSF13B/CD27/LCK/CCL5/IRAK1/CD209	10
GO:0071219	BP	GO:0071219	cellular response to molecule of bacterial origin	9/134	190/13903	9.24072e-05	0.0178419	0.0163462	SIGIRR/TLR6/PTAFR/SBNO2/CCL5/IRAK1/LILRA2/ABCA1/BCR	9
GO:0070228	BP	GO:0070228	regulation of lymphocyte apoptotic process	5/134	50/13903	0.000115453	0.0178419	0.0163462	PRKCQ/CD27/ARG2/CCL5/BIRC7	5
GO:0002691	BP	GO:0002691	regulation of cellular extravasation	4/134	27/13903	0.000121906	0.0178419	0.0163462	ABR/CD99/PTAFR/BCR	4
GO:1902563	BP	GO:1902563	regulation of neutrophil activation	3/134	11/13903	0.000136513	0.0178419	0.0163462	ABR/PTAFR/BCR	3
GO:1903039	BP	GO:1903039	positive regulation of leukocyte cell-cell adhesion	9/134	201/13903	0.000141808	0.0178419	0.0163462	ZAP70/PRKCQ/PTAFR/TNFSF13B/CD27/LCK/CCL5/IRAK1/CD209	9
GO:0070229	BP	GO:0070229	negative regulation of lymphocyte apoptotic process	4/134	29/13903	0.000162534	0.0178419	0.0163462	PRKCQ/CD27/ARG2/CCL5	4
GO:0002237	BP	GO:0002237	response to molecule of bacterial origin	11/134	302/13903	0.000162701	0.0178419	0.0163462	SIGIRR/ABR/TLR6/PTAFR/SBNO2/GGT1/CCL5/IRAK1/LILRA2/ABCA1/BCR	11
GO:0022407	BP	GO:0022407	regulation of cell-cell adhesion	12/134	355/13903	0.000164335	0.0178419	0.0163462	WNT3A/ZAP70/PRKCQ/PTAFR/TNFSF13B/CD27/LAG3/LCK/ARG2/CCL5/IRAK1/CD209	12
GO:0007159	BP	GO:0007159	leukocyte cell-cell adhesion	11/134	303/13903	0.000167462	0.0178419	0.0163462	ZAP70/PRKCQ/PTAFR/TNFSF13B/CD27/LAG3/LCK/ARG2/CCL5/IRAK1/CD209	11
GO:0045088	BP	GO:0045088	regulation of innate immune response	13/134	411/13903	0.000168581	0.0178419	0.0163462	SLAMF8/TLR6/IFNAR2/LILRA4/LAG3/CCL5/IRAK1/PUM2/A2M/IFIH1/CD209/LILRA2/AIM2	13
GO:0045785	BP	GO:0045785	positive regulation of cell adhesion	12/134	357/13903	0.000173136	0.0178419	0.0163462	WNT3A/ZAP70/PRKCQ/PTAFR/TNFSF13B/CD27/TFE3/LCK/CCL5/IRAK1/SPOCK2/CD209	12
GO:0032611	BP	GO:0032611	interleukin-1 beta production	6/134	86/13903	0.000179151	0.0178419	0.0163462	TLR6/ARG2/LILRA2/AIM2/ABCA1/SERPINB1	6
GO:0031663	BP	GO:0031663	lipopolysaccharide-mediated signaling pathway	5/134	55/13903	0.000182398	0.0178419	0.0163462	SIGIRR/PTAFR/CCL5/IRAK1/LILRA2	5
GO:0070232	BP	GO:0070232	regulation of T cell apoptotic process	4/134	30/13903	0.000186145	0.0178419	0.0163462	PRKCQ/CD27/ARG2/CCL5	4
GO:0050663	BP	GO:0050663	cytokine secretion	9/134	209/13903	0.000190212	0.0178419	0.0163462	TLR6/ARG2/IFIH1/LILRA2/AIM2/ABCA1/IL17RA/SERPINB1/MAPK11	9
GO:0042110	BP	GO:0042110	T cell activation	13/134	420/13903	0.000208443	0.0183774	0.0168369	ZAP70/PRKCQ/TNFSF13B/CD8A/CD27/BCL3/LAG3/LCK/ARG2/CCL5/CD209/CD8B/BCL11B	13
GO:0071216	BP	GO:0071216	cellular response to biotic stimulus	9/134	212/13903	0.000211595	0.0183774	0.0168369	SIGIRR/TLR6/PTAFR/SBNO2/CCL5/IRAK1/LILRA2/ABCA1/BCR	9
GO:0050707	BP	GO:0050707	regulation of cytokine secretion	8/134	181/13903	0.000365192	0.0288481	0.0264298	TLR6/ARG2/IFIH1/LILRA2/AIM2/IL17RA/SERPINB1/MAPK11	8
GO:0032612	BP	GO:0032612	interleukin-1 production	6/134	99/13903	0.000385568	0.0288481	0.0264298	TLR6/ARG2/LILRA2/AIM2/ABCA1/SERPINB1	6
GO:0050900	BP	GO:0050900	leukocyte migration	12/134	390/13903	0.000388327	0.0288481	0.0264298	ABR/SLAMF8/ZAP70/CD99/EPX/PTAFR/LCK/CCL5/PGF/IL17RA/SDC3/BCR	12
GO:0071222	BP	GO:0071222	cellular response to lipopolysaccharide	8/134	183/13903	0.000393089	0.0288481	0.0264298	SIGIRR/PTAFR/SBNO2/CCL5/IRAK1/LILRA2/ABCA1/BCR	8
GO:0050727	BP	GO:0050727	regulation of inflammatory response	11/134	336/13903	0.000406498	0.0288481	0.0264298	ABR/SLAMF8/TLR6/SBNO2/GGT1/C3/CCL5/A2M/IL17RA/SUSD4/BCR	11
GO:0002696	BP	GO:0002696	positive regulation of leukocyte activation	10/134	283/13903	0.000412882	0.0288481	0.0264298	WNT3A/TLR6/ZAP70/PRKCQ/PTAFR/TNFSF13B/CD27/LCK/CCL5/CD209	10
GO:0042035	BP	GO:0042035	regulation of cytokine biosynthetic process	6/134	101/13903	0.000429301	0.0288481	0.0264298	SIGIRR/TLR6/PRKCQ/PTAFR/BCL3/LAG3	6
GO:0070227	BP	GO:0070227	lymphocyte apoptotic process	5/134	66/13903	0.000430569	0.0288481	0.0264298	PRKCQ/CD27/ARG2/CCL5/BIRC7	5
GO:0031349	BP	GO:0031349	positive regulation of defense response	13/134	455/13903	0.000449878	0.0293046	0.026848	TLR6/LILRA4/LAG3/C3/CCL5/IRAK1/PUM2/IFIH1/CD209/LILRA2/AIM2/IL17RA/NPAS2	13
GO:0052548	BP	GO:0052548	regulation of endopeptidase activity	11/134	342/13903	0.000471726	0.0293953	0.0269311	WNT3A/SPINT1/CASP5/CD27/C3/LCK/A2M/SPOCK2/AIM2/BIRC7/SERPINB1	11
GO:0098542	BP	GO:0098542	defense response to other organism	12/134	399/13903	0.000476342	0.0293953	0.0269311	EXOSC4/SLAMF8/TLR6/IFNAR2/GBP2/EPX/BCL3/ARG2/PUM2/IFIH1/AIM2/IL17RA	12
GO:0032496	BP	GO:0032496	response to lipopolysaccharide	10/134	290/13903	0.000500033	0.0300661	0.0275457	SIGIRR/ABR/PTAFR/SBNO2/GGT1/CCL5/IRAK1/LILRA2/ABCA1/BCR	10
GO:0001818	BP	GO:0001818	negative regulation of cytokine production	9/134	245/13903	0.0006102	0.035773	0.0327742	SIGIRR/TLR6/EPX/LILRA4/BCL3/LAG3/ARG2/IFIH1/SERPINB1	9
GO:0042089	BP	GO:0042089	cytokine biosynthetic process	6/134	110/13903	0.000676147	0.0386723	0.0354304	SIGIRR/TLR6/PRKCQ/PTAFR/BCL3/LAG3	6
GO:0042107	BP	GO:0042107	cytokine metabolic process	6/134	111/13903	0.00070921	0.0395976	0.0362781	SIGIRR/TLR6/PRKCQ/PTAFR/BCL3/LAG3	6
GO:0052547	BP	GO:0052547	regulation of peptidase activity	11/134	363/13903	0.000773268	0.0421701	0.038635	WNT3A/SPINT1/CASP5/CD27/C3/LCK/A2M/SPOCK2/AIM2/BIRC7/SERPINB1	11
GO:0050706	BP	GO:0050706	regulation of interleukin-1 beta secretion	4/134	44/13903	0.000830793	0.0432936	0.0396643	ARG2/LILRA2/AIM2/SERPINB1	4
GO:0070231	BP	GO:0070231	T cell apoptotic process	4/134	44/13903	0.000830793	0.0432936	0.0396643	PRKCQ/CD27/ARG2/CCL5	4
GO:2000107	BP	GO:2000107	negative regulation of leukocyte apoptotic process	4/134	45/13903	0.000905096	0.0453182	0.0415192	PRKCQ/CD27/ARG2/CCL5	4
GO:0002757	BP	GO:0002757	immune response-activating signal transduction	13/134	491/13903	0.000913931	0.0453182	0.0415192	CD247/TLR6/ZAP70/PVRIG/PRKCQ/LILRA4/LCK/IRAK1/PUM2/IFIH1/CD209/LILRA2/BAIAP2	13
GO:2000106	BP	GO:2000106	regulation of leukocyte apoptotic process	5/134	78/13903	0.000927621	0.0453182	0.0415192	PRKCQ/CD27/ARG2/CCL5/BIRC7	5
GO:0035023	BP	GO:0035023	regulation of Rho protein signal transduction	6/134	118/13903	0.000977108	0.0467616	0.0428416	ABR/SPATA13/PLEKHG3/ABCA1/RASGRF1/BCR	6
GO:0050671	BP	GO:0050671	positive regulation of lymphocyte proliferation	6/134	120/13903	0.00106634	0.0492557	0.0451266	WNT3A/ZAP70/PRKCQ/TNFSF13B/CCL5/CD209	6
GO:0051249	BP	GO:0051249	regulation of lymphocyte activation	11/134	379/13903	0.00109834	0.0492557	0.0451266	WNT3A/SLAMF8/ZAP70/PRKCQ/TNFSF13B/CD27/LAG3/LCK/ARG2/CCL5/CD209	11
GO:0048010	BP	GO:0048010	vascular endothelial growth factor receptor signaling pathway	5/134	81/13903	0.00110023	0.0492557	0.0451266	SH2D2A/MYOF/PGF/MAPK11/BAIAP2	5
GO:0032946	BP	GO:0032946	positive regulation of mononuclear cell proliferation	6/134	121/13903	0.00111324	0.0492557	0.0451266	WNT3A/ZAP70/PRKCQ/TNFSF13B/CCL5/CD209	6
GO:0002683	BP	GO:0002683	negative regulation of immune system process	11/134	383/13903	0.00119522	0.0519035	0.0475525	ABR/SLAMF8/TLR6/PVRIG/LILRB3/LILRA4/LAG3/ARG2/A2M/LILRA2/BCR	11
GO:0050704	BP	GO:0050704	regulation of interleukin-1 secretion	4/134	50/13903	0.00134802	0.05745	0.0526341	ARG2/LILRA2/AIM2/SERPINB1	4
GO:0070665	BP	GO:0070665	positive regulation of leukocyte proliferation	6/134	126/13903	0.00137194	0.05745	0.0526341	WNT3A/ZAP70/PRKCQ/TNFSF13B/CCL5/CD209	6
GO:0002685	BP	GO:0002685	regulation of leukocyte migration	7/134	174/13903	0.00147629	0.0607269	0.0556362	ABR/SLAMF8/CD99/PTAFR/CCL5/PGF/BCR	7
GO:0042102	BP	GO:0042102	positive regulation of T cell proliferation	5/134	87/13903	0.00151544	0.0607269	0.0556362	ZAP70/PRKCQ/TNFSF13B/CCL5/CD209	5
GO:0042219	BP	GO:0042219	cellular modified amino acid catabolic process	3/134	24/13903	0.00152788	0.0607269	0.0556362	DIO2/DMGDH/GGT1	3
GO:0002886	BP	GO:0002886	regulation of myeloid leukocyte mediated immunity	4/134	52/13903	0.00156131	0.061021	0.0559057	ABR/PTAFR/C3/BCR	4
GO:1904467	BP	GO:1904467	regulation of tumor necrosis factor secretion	3/134	25/13903	0.00172407	0.0662777	0.0607217	ARG2/IFIH1/LILRA2	3
GO:0050863	BP	GO:0050863	regulation of T cell activation	9/134	287/13903	0.00184717	0.0694295	0.0636093	ZAP70/PRKCQ/TNFSF13B/CD27/LAG3/LCK/ARG2/CCL5/CD209	9
GO:0045089	BP	GO:0045089	positive regulation of innate immune response	10/134	345/13903	0.00186527	0.0694295	0.0636093	TLR6/LILRA4/LAG3/CCL5/IRAK1/PUM2/IFIH1/CD209/LILRA2/AIM2	10
GO:0032680	BP	GO:0032680	regulation of tumor necrosis factor production	6/134	137/13903	0.00210098	0.0769814	0.0705281	PTAFR/LILRA4/BCL3/ARG2/IFIH1/LILRA2	6
GO:0050870	BP	GO:0050870	positive regulation of T cell activation	7/134	188/13903	0.00229261	0.0771027	0.0706392	ZAP70/PRKCQ/TNFSF13B/CD27/LCK/CCL5/CD209	7
GO:0045123	BP	GO:0045123	cellular extravasation	4/134	58/13903	0.00234044	0.0771027	0.0706392	ABR/CD99/PTAFR/BCR	4
GO:0032640	BP	GO:0032640	tumor necrosis factor production	6/134	140/13903	0.00234292	0.0771027	0.0706392	PTAFR/LILRA4/BCL3/ARG2/IFIH1/LILRA2	6
GO:1903555	BP	GO:1903555	regulation of tumor necrosis factor superfamily cytokine production	6/134	140/13903	0.00234292	0.0771027	0.0706392	PTAFR/LILRA4/BCL3/ARG2/IFIH1/LILRA2	6
GO:0050670	BP	GO:0050670	regulation of lymphocyte proliferation	7/134	189/13903	0.00236205	0.0771027	0.0706392	WNT3A/ZAP70/PRKCQ/TNFSF13B/ARG2/CCL5/CD209	7
GO:0051056	BP	GO:0051056	regulation of small GTPase mediated signal transduction	9/134	298/13903	0.00238309	0.0771027	0.0706392	ABR/SPATA13/RALGAPA2/PLEKHG3/A2M/ABCA1/TRIP10/RASGRF1/BCR	9
GO:0002697	BP	GO:0002697	regulation of immune effector process	10/134	357/13903	0.00239348	0.0771027	0.0706392	ABR/SLAMF8/PTAFR/LAG3/C3/PUM2/A2M/AIM2/SUSD4/BCR	10
GO:1990774	BP	GO:1990774	tumor necrosis factor secretion	3/134	28/13903	0.00240447	0.0771027	0.0706392	ARG2/IFIH1/LILRA2	3
GO:0042129	BP	GO:0042129	regulation of T cell proliferation	6/134	141/13903	0.00242805	0.0771027	0.0706392	ZAP70/PRKCQ/TNFSF13B/ARG2/CCL5/CD209	6
GO:0032944	BP	GO:0032944	regulation of mononuclear cell proliferation	7/134	190/13903	0.00243309	0.0771027	0.0706392	WNT3A/ZAP70/PRKCQ/TNFSF13B/ARG2/CCL5/CD209	7
GO:0051251	BP	GO:0051251	positive regulation of lymphocyte activation	8/134	246/13903	0.00263576	0.0815072	0.0746745	WNT3A/ZAP70/PRKCQ/TNFSF13B/CD27/LCK/CCL5/CD209	8
GO:0042036	BP	GO:0042036	negative regulation of cytokine biosynthetic process	3/134	29/13903	0.00266316	0.0815072	0.0746745	SIGIRR/BCL3/LAG3	3
GO:0071887	BP	GO:0071887	leukocyte apoptotic process	5/134	99/13903	0.00267635	0.0815072	0.0746745	PRKCQ/CD27/ARG2/CCL5/BIRC7	5
GO:0010951	BP	GO:0010951	negative regulation of endopeptidase activity	7/134	194/13903	0.00273389	0.0821921	0.075302	SPINT1/CD27/C3/A2M/SPOCK2/BIRC7/SERPINB1	7
GO:0071706	BP	GO:0071706	tumor necrosis factor superfamily cytokine production	6/134	145/13903	0.00279205	0.0828781	0.0759305	PTAFR/LILRA4/BCL3/ARG2/IFIH1/LILRA2	6
GO:0050690	BP	GO:0050690	regulation of defense response to virus by virus	3/134	30/13903	0.00293838	0.0861312	0.0789109	CD247/LCK/CD8B	3
GO:0070663	BP	GO:0070663	regulation of leukocyte proliferation	7/134	199/13903	0.0031492	0.0911712	0.0835284	WNT3A/ZAP70/PRKCQ/TNFSF13B/ARG2/CCL5/CD209	7
GO:0010466	BP	GO:0010466	negative regulation of peptidase activity	7/134	200/13903	0.00323776	0.0925919	0.08483	SPINT1/CD27/C3/A2M/SPOCK2/BIRC7/SERPINB1	7
GO:0042101	CC	GO:0042101	T cell receptor complex	4/132	17/14532	1.41239e-05	0.00358748	0.00355328	CD247/ZAP70/CD8A/CD8B	4
GO:0099092	CC	GO:0099092	postsynaptic density, intracellular component	3/132	16/14532	0.000376234	0.0477817	0.0473263	ABR/BCR/BAIAP2	3
GO:0099091	CC	GO:0099091	postsynaptic specialization, intracellular component	3/132	19/14532	0.000638171	0.0540318	0.0535168	ABR/BCR/BAIAP2	3
GO:0060090	MF	GO:0060090	molecular adaptor activity	9/134	216/13902	0.000243313	0.025759	0.0240317	STAP2/SPSB1/SH2D2A/BCL3/SH3BP2/SLC9A3R2/CAPN3/PDE4DIP/BAIAP2	9
GO:0004866	MF	GO:0004866	endopeptidase inhibitor activity	7/134	132/13902	0.000286469	0.025759	0.0240317	SPINT1/CD27/C3/A2M/SPOCK2/BIRC7/SERPINB1	7
GO:0030414	MF	GO:0030414	peptidase inhibitor activity	7/134	135/13902	0.000328568	0.025759	0.0240317	SPINT1/CD27/C3/A2M/SPOCK2/BIRC7/SERPINB1	7
GO:0015026	MF	GO:0015026	coreceptor activity	4/134	35/13902	0.000342729	0.025759	0.0240317	LILRA4/CD8A/CXCR6/CD8B	4
GO:0061135	MF	GO:0061135	endopeptidase regulator activity	7/134	138/13902	0.000375495	0.025759	0.0240317	SPINT1/CD27/C3/A2M/SPOCK2/BIRC7/SERPINB1	7
GO:0005089	MF	GO:0005089	Rho guanyl-nucleotide exchange factor activity	5/134	71/13902	0.000603847	0.0345199	0.0322052	ABR/SPATA13/PLEKHG3/RASGRF1/BCR	5
GO:0004857	MF	GO:0004857	enzyme inhibitor activity	10/134	304/13902	0.000720919	0.035325	0.0329563	SPINT1/TEN1/CD27/C3/PDE6G/A2M/SPOCK2/TRIB3/BIRC7/SERPINB1	10
GO:0061134	MF	GO:0061134	peptidase regulator activity	7/134	168/13902	0.00120611	0.0517118	0.0482442	SPINT1/CD27/C3/A2M/SPOCK2/BIRC7/SERPINB1	7
GO:0042287	MF	GO:0042287	MHC protein binding	3/134	27/13902	0.00216241	0.082412	0.0768858	CD8A/LAG3/CD8B	3

## Sheet: QP deconv asthma NG
	ONTOLOGY	ID	Description	GeneRatio	BgRatio	pvalue	p.adjust	qvalue	Count
	no results

## Sheet: QP deconv COPD AM
	ONTOLOGY	ID	Description	GeneRatio	BgRatio	pvalue	p.adjust	qvalue	Count
	no results

## Sheet: QP deconv COPD NG
	ONTOLOGY	ID	Description	GeneRatio	BgRatio	pvalue	p.adjust	qvalue	geneID	Count
GO:0032543	BP	GO:0032543	mitochondrial translation	59/1814	131/13903	1.93743e-19	1.05435e-15	1.01766e-15	MRPL24/MRPL36/MRPL39/ERAL1/MRPL47/MRPS26/MRPL9/MRPL21/FASTKD2/MRPL41/MRPL32/MRPS15/NDUFA7/MRPL13/MRPL40/MRPL17/UQCC2/MRPL34/TRUB2/MRPL22/LARS2/MRPL27/TUFM/MRRF/COA3/MRPS7/C1QBP/MRPL4/IARS2/MRPS17/MRPL11/MRPS12/GATB/YARS2/MRPS18B/MRPS5/MRPL16/DARS2/MRPL18/MRPS21/MRPS11/GATC/SHMT2/MRPL51/MRPS2/UQCC1/MRPL3/MRPL48/CDK5RAP1/TSFM/MRPS35/MRPL15/MRPS23/MRPS30/MRPL19/MRPS28/MRPL37/EARS2/MRPL55	59
GO:0140053	BP	GO:0140053	mitochondrial gene expression	65/1814	156/13903	4.30957e-19	1.17263e-15	1.13183e-15	MRPL24/MRPL36/MRPL39/ERAL1/MRPL47/MRPS26/MRPL9/MRPL21/MTO1/FASTKD2/MRPL41/MRPL32/MRPS15/NDUFA7/MRPL13/MRPL40/MRPL17/UQCC2/POLRMT/MRPL34/TRUB2/MRPL22/LARS2/MRPL27/TUFM/MRRF/COA3/MRPS7/C1QBP/MRPL4/IARS2/MRPS17/MRPL11/ELAC2/CHCHD10/MRPS12/GATB/YARS2/MRPS18B/MRPS5/MRPL16/DARS2/MRPL18/MRPS21/MRPS11/GATC/SHMT2/MRPL51/MRPS2/UQCC1/MRPL3/MRPL48/CDK5RAP1/TSFM/MRPS35/MRPL15/MRPS23/MRPS30/MRPL19/MRPS28/PPARG…	65
GO:0070125	BP	GO:0070125	mitochondrial translational elongation	42/1814	87/13903	1.45871e-15	2.64609e-12	2.55401e-12	MRPL24/MRPL36/MRPL39/ERAL1/MRPL47/MRPS26/MRPL9/MRPL21/MRPL41/MRPL32/MRPS15/MRPL13/MRPL40/MRPL17/MRPL34/MRPL22/MRPL27/TUFM/MRPS7/MRPL4/MRPS17/MRPL11/MRPS12/MRPS18B/MRPS5/MRPL16/MRPL18/MRPS21/MRPS11/MRPL51/MRPS2/MRPL3/MRPL48/TSFM/MRPS35/MRPL15/MRPS23/MRPS30/MRPL19/MRPS28/MRPL37/MRPL55	42
GO:0070126	BP	GO:0070126	mitochondrial translational termination	41/1814	88/13903	1.49531e-14	2.03437e-11	1.96358e-11	MRPL24/MRPL36/MRPL39/ERAL1/MRPL47/MRPS26/MRPL9/MRPL21/MRPL41/MRPL32/MRPS15/MRPL13/MRPL40/MRPL17/MRPL34/MRPL22/MRPL27/MRRF/MRPS7/MRPL4/MRPS17/MRPL11/MRPS12/MRPS18B/MRPS5/MRPL16/MRPL18/MRPS21/MRPS11/MRPL51/MRPS2/MRPL3/MRPL48/MRPS35/MRPL15/MRPS23/MRPS30/MRPL19/MRPS28/MRPL37/MRPL55	41
GO:0007005	BP	GO:0007005	mitochondrion organization	119/1814	462/13903	5.80911e-14	6.32263e-11	6.10262e-11	NDUFA6/NDUFA9/NDUFB8/NDUFAF5/COX16/NDUFB10/CHCHD4/UQCC3/CDK5/ATAD3A/SSBP1/PHB/NDUFS8/ACAD9/ATAD3B/NDUFA7/COX14/MSTO1/PDCD5/UQCC2/POLRMT/DNM1L/NDUFC2/SAMM50/ALAS1/MIEF1/NDUFA5/NDUFB4/PARK7/COA3/TIMM21/MIPEP/BCS1L/TIMM8B/PSMD10/NDUFS3/DNAJA3/INF2/WDR81/CHCHD10/CISD2/NDUFAB1/VDAC1/HSPA4/NDUFV1/TIMM10B/SLC25A5/NDUFA3/DNAJC19/TIMM50/TIMMDC1/HPS4/NDUFB2/FBXO7/NDUFA8/FXN/COX20/FANCG/SHARPIN/DDHD2/GGCT/E…	119
GO:0006415	BP	GO:0006415	translational termination	44/1814	103/13903	7.88458e-14	7.15132e-11	6.90247e-11	MRPL24/MRPL36/MRPL39/ERAL1/MRPL47/MRPS26/MRPL9/MRPL21/MRPL41/MRPL32/MRPS15/MRPL13/MRPL40/MRPL17/MRPL34/MRPL22/MRPL27/MRRF/MRPS7/MRPL4/MRPS17/MRPL11/MRPS12/MRPS18B/MRPS5/MRPL16/ABCE1/MRPL18/MRPS21/MRPS11/MRPL51/MRPS2/MRPL3/MRPL48/JMJD4/MRPS35/MRPL15/MRPS23/MRPS30/MRPL19/MRPS28/MRPL37/MRPL55/OGFOD1	44
GO:0033108	BP	GO:0033108	mitochondrial respiratory chain complex assembly	38/1814	90/13903	6.04956e-12	4.7031e-09	4.53945e-09	NDUFA6/NDUFA9/NDUFB8/NDUFAF5/COX16/NDUFB10/UQCC3/NDUFS8/ACAD9/NDUFA7/COX14/UQCC2/NDUFC2/SAMM50/NDUFA5/NDUFB4/COA3/TIMM21/BCS1L/NDUFS3/NDUFAB1/NDUFV1/NDUFA3/TIMMDC1/NDUFB2/NDUFA8/COX20/NDUFV3/NDUFS4/NDUFAF4/NUBPL/NDUFB7/UQCC1/SCO1/COA4/NDUFAF3/TMEM126B/NDUFS5	38
GO:0006520	BP	GO:0006520	cellular amino acid metabolic process	80/1814	298/13903	9.81077e-11	6.67378e-08	6.44155e-08	GCSH/GOT1/PSMB6/AIMP2/PSMB7/PSMB5/GART/PCBD1/PSMC2/AIMP1/LARS2/PARK7/MTHFD1/ENOPH1/GSS/IARS2/BCAT2/PSMD10/PRDX4/ACAT1/PSMA3/PSMA5/ACY1/PSMA1/GATB/NFS1/YARS2/VARS2/PSMF1/NIT2/PSMB2/GOT2/SEPHS1/SRR/CTPS1/DARS2/PSMD2/PSME2/PLOD3/GATC/PSMD1/SHMT2/CAD/PPA2/DDO/ALDH18A1/PEMT/PARS2/PSMD14/COMT/GLUD2/MTAP/PSMD7/IVD/SLC25A32/HSD17B10/FARSB/HAAO/BPHL/P4HA2/PYCR2/GLS/EARS2/SARS2/GLYATL1/PSPH/QDPR/HNMT/GGT1/…	80
GO:0010257	BP	GO:0010257	NADH dehydrogenase complex assembly	28/1814	61/13903	3.46877e-10	1.88771e-07	1.82202e-07	NDUFA6/NDUFA9/NDUFB8/NDUFAF5/NDUFB10/NDUFS8/ACAD9/NDUFA7/NDUFC2/NDUFA5/NDUFB4/TIMM21/BCS1L/NDUFS3/NDUFAB1/NDUFV1/NDUFA3/TIMMDC1/NDUFB2/NDUFA8/NDUFV3/NDUFS4/NDUFAF4/NUBPL/NDUFB7/NDUFAF3/TMEM126B/NDUFS5	28
GO:0032981	BP	GO:0032981	mitochondrial respiratory chain complex I assembly	28/1814	61/13903	3.46877e-10	1.88771e-07	1.82202e-07	NDUFA6/NDUFA9/NDUFB8/NDUFAF5/NDUFB10/NDUFS8/ACAD9/NDUFA7/NDUFC2/NDUFA5/NDUFB4/TIMM21/BCS1L/NDUFS3/NDUFAB1/NDUFV1/NDUFA3/TIMMDC1/NDUFB2/NDUFA8/NDUFV3/NDUFS4/NDUFAF4/NUBPL/NDUFB7/NDUFAF3/TMEM126B/NDUFS5	28
GO:0006414	BP	GO:0006414	translational elongation	43/1814	125/13903	7.05197e-10	3.4888e-07	3.3674e-07	MRPL24/MRPL36/MRPL39/ERAL1/MRPL47/MRPS26/MRPL9/MRPL21/MRPL41/MRPL32/MRPS15/MRPL13/MRPL40/MRPL17/MRPL34/MRPL22/MRPL27/TUFM/MRPS7/MRPL4/MRPS17/MRPL11/MRPS12/MRPS18B/MRPS5/MRPL16/MRPL18/MRPS21/MRPS11/MRPL51/MRPS2/MRPL3/MRPL48/TSFM/MRPS35/MRPL15/MRPS23/MRPS30/MRPL19/MRPS28/EEF2K/MRPL37/MRPL55	43
GO:0042254	BP	GO:0042254	ribosome biogenesis	72/1814	271/13903	1.39739e-09	6.33716e-07	6.11664e-07	PA2G4/EXOSC8/ZNHIT3/MRPL36/GTF2H5/ERAL1/RPL26L1/GTF3A/PELP1/EXOSC7/FASTKD2/REXO4/NOP16/DDX56/WDR12/LAS1L/CUL4A/RRP9/HEATR1/MRPL22/NHP2/MRPS7/C1QBP/DDX10/DDX54/EXOSC1/NVL/LTV1/NOP2/MRPL11/DHX30/EBNA1BP2/RPUSD2/TSR2/ABCE1/POP5/NOP14/NOC2L/DDX28/MRPS11/EXOSC10/NOM1/RBFA/WDR18/RPP38/EMG1/POP7/RRS1/MRPS2/RAN/RCL1/RPP30/ZNHIT6/DROSHA/BMS1/WDR3/ZNF593/PAK1IP1/MRTO4/PWP1/DIMT1/RPS27L/ZCCHC4/IMP4/RIOK2/UT…	72
GO:0034660	BP	GO:0034660	ncRNA metabolic process	109/1814	484/13903	3.87145e-09	1.62065e-06	1.56425e-06	URM1/PA2G4/EXOSC8/ZNHIT3/TARBP2/ELP6/GTF2H5/GTF3A/AIMP2/PELP1/SND1/EXOSC7/MTO1/REXO4/DUS1L/DDX56/WDR12/SNAPC2/LAS1L/AIMP1/RRP9/HEATR1/LARS2/POLR2I/NHP2/FTSJ1/DDX10/IARS2/DDX54/EXOSC1/NVL/DDX1/RTCB/TSEN15/METTL3/PTCD1/NOP2/ELAC2/SPIN1/GATB/YARS2/VARS2/EBNA1BP2/GTF3C3/RPUSD2/TSR2/XPO5/ELP4/POLR2L/DIS3L/SEPHS1/POP5/DARS2/NOP14/POLR2K/MRPS11/EXOSC10/TRUB1/SSB/RBFA/WDR18/RPP38/EMG1/POLR2H/GATC/POP7/RR…	109
GO:0006120	BP	GO:0006120	mitochondrial electron transport, NADH to ubiquinone	23/1814	53/13903	4.83786e-08	1.84673e-05	1.78247e-05	NDUFA6/NDUFA9/NDUFB8/NDUFB10/NDUFS8/NDUFA7/NDUFC2/NDUFA5/NDUFB4/PARK7/NDUFS3/NDUFAB1/NDUFV1/NDUFA3/NDUFB2/NDUFA8/NDUFV3/NDUFS4/NDUFB7/NDUFA4/DNAJC15/NDUFS5/SNCA	23
GO:0006119	BP	GO:0006119	oxidative phosphorylation	38/1814	118/13903	5.21329e-08	1.84673e-05	1.78247e-05	NDUFA6/NDUFA9/NDUFB8/NDUFB10/UQCC3/NDUFS8/NDUFA7/UQCC2/NDUFC2/NDUFA5/NDUFB4/PARK7/NDUFS3/CHCHD10/UQCRH/NDUFAB1/NDUFV1/NDUFA3/NDUFB2/NDUFA8/COX5A/FXN/NDUFV3/SHMT2/NDUFS4/NDUFB7/COX6C/UQCRQ/COX7C/COA6/NDUFA4/DNAJC15/CCNB1/MECP2/NDUFS5/SNCA/NUPR1/DNAJC30	38
GO:0044282	BP	GO:0044282	small molecule catabolic process	88/1814	384/13903	5.42955e-08	1.84673e-05	1.78247e-05	GCSH/GOT1/HADHB/ENTPD6/PCBD1/HYAL2/MTMR2/ECI1/SNX17/ECHS1/NUDT9/AKR1A1/BCAT2/ACAT1/ECH1/GALE/ECI2/PCCB/HAGH/NT5C/MMAA/PEX7/ESD/GOT2/ACADVL/PLA2G15/ACADS/SLC25A17/OCRL/ACAA2/CPT1A/SHMT2/NUDT18/CRAT/ACSF3/DDO/IDNK/CRYL1/GLUD2/RPE/DCXR/IVD/ADH5/PCCA/GLB1/LDHD/HSD17B10/GUSB/CYP27A1/GNPDA2/GALM/HSD3B7/DECR2/HAAO/ADTRP/GLS/HEXA/HADH/HDDC3/SCP2/LPIN3/PFKP/SCARB1/GPI/ACADM/ECHDC2/HEXB/ENPP4/ACOT4/QDPR/ME…	88
GO:0042773	BP	GO:0042773	ATP synthesis coupled electron transport	32/1814	91/13903	5.77649e-08	1.84916e-05	1.78481e-05	NDUFA6/NDUFA9/NDUFB8/NDUFB10/UQCC3/NDUFS8/NDUFA7/NDUFC2/NDUFA5/NDUFB4/PARK7/NDUFS3/UQCRH/NDUFAB1/NDUFV1/NDUFA3/NDUFB2/NDUFA8/COX5A/NDUFV3/NDUFS4/NDUFB7/COX6C/UQCRQ/COX7C/COA6/NDUFA4/DNAJC15/CCNB1/MECP2/NDUFS5/SNCA	32
GO:0043624	BP	GO:0043624	cellular protein complex disassembly	54/1814	198/13903	6.12179e-08	1.85082e-05	1.78642e-05	MRPL24/MRPL36/MRPL39/ERAL1/MRPL47/MRPS26/MRPL9/MRPL21/MRPL41/MRPL32/MRPS15/MRPL13/MRPL40/HSPA8/MRPL17/MRPL34/MRPL22/MRPL27/MRRF/MRPS7/MRPL4/CAPG/MRPS17/MRPL11/MRPS12/MRPS18B/MRPS5/MRPL16/ABCE1/MRPL18/MRPS21/MRPS11/CKAP5/MRPL51/MRPS2/MRPL3/MRPL48/JMJD4/MRPS35/MRPL15/MRPS23/MRPS30/MRPL19/MRPS28/PEX14/SPTAN1/DSTN/MRPL37/DNAJC6/KIF2C/MRPL55/LIMA1/CAMSAP1/OGFOD1	54
GO:0016054	BP	GO:0016054	organic acid catabolic process	61/1814	239/13903	1.21252e-07	3.29927e-05	3.18446e-05	GCSH/GOT1/HADHB/PCBD1/HYAL2/ECI1/ECHS1/AKR1A1/BCAT2/ACAT1/ECH1/ECI2/PCCB/MMAA/PEX7/GOT2/ACADVL/PLA2G15/ACADS/SLC25A17/ACAA2/CPT1A/SHMT2/CRAT/ACSF3/DDO/IDNK/CRYL1/GLUD2/DCXR/IVD/PCCA/LDHD/HSD17B10/GUSB/GNPDA2/DECR2/HAAO/ADTRP/GLS/HEXA/HADH/SCP2/LPIN3/ACADM/ECHDC2/HEXB/ACOT4/QDPR/MECR/PCK2/HNMT/ALDH3A2/PHYH/THNSL2/IDUA/NUDT19/SDSL/GLUD1/IRS2/NPL	61
GO:0046395	BP	GO:0046395	carboxylic acid catabolic process	61/1814	239/13903	1.21252e-07	3.29927e-05	3.18446e-05	GCSH/GOT1/HADHB/PCBD1/HYAL2/ECI1/ECHS1/AKR1A1/BCAT2/ACAT1/ECH1/ECI2/PCCB/MMAA/PEX7/GOT2/ACADVL/PLA2G15/ACADS/SLC25A17/ACAA2/CPT1A/SHMT2/CRAT/ACSF3/DDO/IDNK/CRYL1/GLUD2/DCXR/IVD/PCCA/LDHD/HSD17B10/GUSB/GNPDA2/DECR2/HAAO/ADTRP/GLS/HEXA/HADH/SCP2/LPIN3/ACADM/ECHDC2/HEXB/ACOT4/QDPR/MECR/PCK2/HNMT/ALDH3A2/PHYH/THNSL2/IDUA/NUDT19/SDSL/GLUD1/IRS2/NPL	61
GO:0042775	BP	GO:0042775	mitochondrial ATP synthesis coupled electron transport	31/1814	90/13903	1.59096e-07	4.12285e-05	3.97939e-05	NDUFA6/NDUFA9/NDUFB8/NDUFB10/UQCC3/NDUFS8/NDUFA7/NDUFC2/NDUFA5/NDUFB4/PARK7/NDUFS3/UQCRH/NDUFAB1/NDUFV1/NDUFA3/NDUFB2/NDUFA8/COX5A/NDUFV3/NDUFS4/NDUFB7/COX6C/UQCRQ/COX7C/NDUFA4/DNAJC15/CCNB1/MECP2/NDUFS5/SNCA	31
GO:0045333	BP	GO:0045333	cellular respiration	49/1814	178/13903	1.81376e-07	4.30404e-05	4.15427e-05	NDUFA6/NDUFA9/NDUFB8/NDUFB10/UQCC3/NDUFS8/FASTKD2/NDUFA7/MDH2/NDUFC2/PDHA1/NDUFA5/NDUFB4/PARK7/NDUFS3/ACO2/UQCRH/NDUFAB1/NDUFV1/NDUFA3/MDH1/DLAT/NDUFB2/NDUFA8/COX5A/FXN/IDH1/NDUFV3/SHMT2/NDUFS4/NDUFB7/ACO1/COX6C/UQCRQ/TRAP1/IDE/COX7C/ME3/COA6/NDUFA4/DNAJC15/IDH3A/SUCLG2/CCNB1/MECP2/AIFM2/NDUFS5/SNCA/MDH1B	49
GO:0022613	BP	GO:0022613	ribonucleoprotein complex biogenesis	94/1814	429/13903	1.81906e-07	4.30404e-05	4.15427e-05	SNRPC/PA2G4/EXOSC8/ZNHIT3/TARBP2/MRPL36/GTF2H5/ERAL1/RPL26L1/GTF3A/PELP1/SNRPD1/EXOSC7/PRPF19/SNRPF/FASTKD2/PRMT7/REXO4/LIMD1/NOP16/DDX56/WDR12/LAS1L/CUL4A/RRP9/HEATR1/MRPL22/NHP2/EIF3C/MRPS7/C1QBP/DDX10/DDX54/EXOSC1/NVL/DDX1/LTV1/NOP2/MRPL11/DHX30/TXNL4A/WDR77/EBNA1BP2/RPUSD2/TSR2/ABCE1/POP5/NOP14/NOC2L/DDX28/MRPS11/EXOSC10/NOM1/RBFA/WDR18/GEMIN6/HSP90AB1/RPP38/EMG1/POP7/RRS1/MRPS2/RAN/RCL1/RPP3…	94
GO:0072329	BP	GO:0072329	monocarboxylic acid catabolic process	37/1814	119/13903	2.13619e-07	4.84382e-05	4.67526e-05	HADHB/ECI1/ECHS1/AKR1A1/ACAT1/ECH1/ECI2/PCCB/MMAA/PEX7/ACADVL/PLA2G15/ACADS/SLC25A17/ACAA2/CPT1A/CRAT/IDNK/CRYL1/DCXR/IVD/PCCA/LDHD/DECR2/ADTRP/HADH/SCP2/LPIN3/ACADM/ECHDC2/MECR/PCK2/ALDH3A2/PHYH/IDUA/NUDT19/IRS2	37
GO:0022900	BP	GO:0022900	electron transport chain	46/1814	167/13903	4.19092e-07	9.1228e-05	8.80535e-05	NDUFA6/NDUFA9/NDUFB8/NDUFB10/UQCC3/AKR7A2/NDUFS8/NDUFA7/NDUFC2/GLRX3/NDUFA5/NDUFB4/PARK7/AKR1A1/NDUFS3/UQCRH/CYB5A/NDUFAB1/NDUFV1/NDUFA3/NDUFB2/NDUFA8/COX5A/COX11/NDUFV3/NDUFS4/NDUFB7/COX6C/UQCRQ/ADH5/COX7C/COA6/GLRX2/NDUFA4/HAAO/P4HA2/DNAJC15/QDPR/ME1/CCNB1/ALDH2/MECP2/AIFM2/NDUFS5/PHGDH/SNCA	46
GO:0016072	BP	GO:0016072	rRNA metabolic process	58/1814	231/13903	4.45745e-07	9.32979e-05	9.00514e-05	PA2G4/EXOSC8/ZNHIT3/GTF2H5/GTF3A/PELP1/EXOSC7/REXO4/DDX56/WDR12/LAS1L/RRP9/HEATR1/NHP2/DDX10/DDX54/EXOSC1/NVL/NOP2/SPIN1/EBNA1BP2/GTF3C3/RPUSD2/TSR2/DIS3L/POP5/NOP14/MRPS11/EXOSC10/RBFA/WDR18/RPP38/EMG1/POP7/RRS1/RCL1/RPP30/ZNHIT6/DROSHA/BMS1/WDR3/MRTO4/PWP1/DIMT1/NIFK/ZCCHC4/IMP4/RIOK2/CD3EAP/POLR1B/UTP20/SRFBP1/LYAR/NPM3/WDR43/SMARCA4/USP36/PIH1D1	58
GO:0006399	BP	GO:0006399	tRNA metabolic process	45/1814	163/13903	5.20305e-07	0.00010487	0.000101221	URM1/EXOSC8/ELP6/AIMP2/EXOSC7/MTO1/DUS1L/AIMP1/LARS2/FTSJ1/IARS2/DDX1/RTCB/TSEN15/PTCD1/ELAC2/GATB/YARS2/VARS2/GTF3C3/ELP4/POLR2L/SEPHS1/POP5/DARS2/EXOSC10/TRUB1/SSB/RPP38/GATC/POP7/PPA2/CDK5RAP1/RPP30/PARS2/METTL8/CDKAL1/METTL1/POP1/HSD17B10/FARSB/RPPH1/EARS2/ELAC1/SARS2	45
GO:0043648	BP	GO:0043648	dicarboxylic acid metabolic process	28/1814	81/13903	5.75729e-07	0.000111897	0.000108003	GOT1/MDH2/MTHFD1/NIT2/GOT2/MDH1/ATIC/IDH1/SHMT2/ACSF3/DDO/ALDH18A1/GLUD2/SLC25A32/GRHPR/ME3/HAAO/GLS/MTHFD1L/FOLR2/SLC46A1/ACOT4/SUCLG2/ME1/GGT1/PHYH/GLUD1/MDH1B	28
GO:0009123	BP	GO:0009123	nucleoside monophosphate metabolic process	74/1814	323/13903	6.26766e-07	0.000117616	0.000113523	NDUFA6/NDUFA9/NDUFB8/NDUFB10/APRT/UQCC3/GART/NDUFS8/UMPS/NDUFA7/NUP205/HSPA8/UQCC2/DNM1L/NDUFC2/NUDT9/NDUFA5/NDUFB4/PARK7/NUP43/NDUFS3/DTYMK/CHCHD10/UQCRH/NDUFAB1/NDUFV1/NDUFA3/AK3/NDUFB2/NDUFA8/COX5A/FXN/NUP85/SEH1L/ATIC/NDUFV3/SHMT2/NDUFS4/PAICS/CAD/NDUFB7/COX6C/UQCRQ/SPHK2/RAD50/CMPK1/DNPH1/COX7C/COA6/NDC1/NDUFA4/RFK/DNAJC15/DHODH/AK8/ATP1B1/PFKP/GPI/FAM20C/CMPK2/TREM2/NUP35/CCNB1/P2RX7/MECP2/…	74
GO:0022904	BP	GO:0022904	respiratory electron transport chain	33/1814	107/13903	1.17018e-06	0.000207701	0.000200474	NDUFA6/NDUFA9/NDUFB8/NDUFB10/UQCC3/NDUFS8/NDUFA7/NDUFC2/NDUFA5/NDUFB4/PARK7/NDUFS3/UQCRH/NDUFAB1/NDUFV1/NDUFA3/NDUFB2/NDUFA8/COX5A/NDUFV3/NDUFS4/NDUFB7/COX6C/UQCRQ/COX7C/COA6/NDUFA4/DNAJC15/CCNB1/MECP2/AIFM2/NDUFS5/SNCA	33
GO:0042398	BP	GO:0042398	cellular modified amino acid biosynthetic process	19/1814	45/13903	1.18316e-06	0.000207701	0.000200474	GART/PARK7/MTHFD1/GSS/MGST2/HAGH/PTDSS1/ATIC/GGCT/CNDP2/PLOD3/CHAC2/MTHFD1L/PTDSS2/SLC27A1/ACADM/GGT1/CKM/CHDH	19
GO:0034470	BP	GO:0034470	ncRNA processing	76/1814	340/13903	1.22239e-06	0.000207882	0.000200648	URM1/PA2G4/EXOSC8/ZNHIT3/TARBP2/ELP6/GTF2H5/PELP1/EXOSC7/MTO1/REXO4/DUS1L/DDX56/WDR12/LAS1L/RRP9/HEATR1/NHP2/FTSJ1/DDX10/DDX54/EXOSC1/NVL/DDX1/RTCB/TSEN15/METTL3/PTCD1/NOP2/ELAC2/EBNA1BP2/RPUSD2/TSR2/ELP4/SEPHS1/POP5/NOP14/MRPS11/EXOSC10/TRUB1/SSB/RBFA/WDR18/RPP38/EMG1/POP7/RRS1/RCL1/CDK5RAP1/RPP30/ZNHIT6/DROSHA/BMS1/METTL8/WDR3/INTS7/CDKAL1/METTL1/POP1/MRTO4/HSD17B10/DIMT1/RPPH1/ZCCHC4/IMP4/RIOK…	76
GO:0043039	BP	GO:0043039	tRNA aminoacylation	14/1814	27/13903	1.49809e-06	0.000247048	0.000238452	AIMP2/AIMP1/LARS2/IARS2/GATB/YARS2/VARS2/DARS2/GATC/PPA2/PARS2/FARSB/EARS2/SARS2	14
GO:0009062	BP	GO:0009062	fatty acid catabolic process	31/1814	100/13903	2.16533e-06	0.000338317	0.000326544	HADHB/ECI1/ECHS1/ACAT1/ECH1/ECI2/PCCB/MMAA/PEX7/ACADVL/PLA2G15/ACADS/SLC25A17/ACAA2/CPT1A/CRAT/IVD/PCCA/DECR2/ADTRP/HADH/SCP2/LPIN3/ACADM/ECHDC2/MECR/PCK2/ALDH3A2/PHYH/NUDT19/IRS2	31
GO:1901607	BP	GO:1901607	alpha-amino acid biosynthetic process	22/1814	59/13903	2.17587e-06	0.000338317	0.000326544	GOT1/PARK7/MTHFD1/ENOPH1/BCAT2/GOT2/SEPHS1/SRR/PLOD3/SHMT2/CAD/ALDH18A1/GLUD2/MTAP/PYCR2/GLS/PSPH/GGT1/APIP/THNSL2/PHGDH/GLUD1	22
GO:0043038	BP	GO:0043038	amino acid activation	14/1814	28/13903	2.63662e-06	0.00039857	0.0003847	AIMP2/AIMP1/LARS2/IARS2/GATB/YARS2/VARS2/DARS2/GATC/PPA2/PARS2/FARSB/EARS2/SARS2	14
GO:0009141	BP	GO:0009141	nucleoside triphosphate metabolic process	70/1814	313/13903	3.13321e-06	0.000460836	0.0004448	NDUFA6/NDUFA9/NDUFB8/NDUFB10/NME1/UQCC3/NDUFS8/NDUFA7/NUP205/HSPA8/UQCC2/ITPA/DNM1L/NDUFC2/NDUFA5/NDUFB4/PARK7/NUP43/NDUFS3/DTYMK/CHCHD10/NFS1/UQCRH/NDUFAB1/NDUFV1/NDUFA3/CTPS1/AK3/NDUFB2/NDUFA8/COX5A/FXN/NUP85/SEH1L/DCTPP1/NDUFV3/SHMT2/NDUFS4/CAD/NDUFB7/RAN/COX6C/UQCRQ/NME2/SPHK2/CMPK1/COX7C/COA6/NDC1/NDUFA4/DNAJC15/AK8/ATP1B1/PFKP/GPI/FAM20C/CMPK2/TREM2/NUP35/CCNB1/P2RX7/MECP2/FBP1/NDUFS5/SNCA/…	70
GO:0016042	BP	GO:0016042	lipid catabolic process	65/1814	285/13903	3.50057e-06	0.000501319	0.000483874	HADHB/ECI1/SNX17/ECHS1/PLCD1/CDK4/NAGA/ACAT1/ECH1/ECI2/MGST2/GM2A/PCCB/MMAA/PEX7/PDXDC1/ACADVL/PLA2G15/DDHD2/ACADS/IDH1/SLC25A17/ACAA2/CPT1A/NAPEPLD/NCEH1/CRAT/IVD/PCCA/INPP5F/FABP5/ABHD6/PNPLA6/CYP27A1/HINT2/HSD3B7/DECR2/ADTRP/PNPLA4/HADH/SCP2/APOC1/PLBD2/YWHAH/HSD17B14/LPIN3/SCARB1/ACADM/ECHDC2/HEXB/PLCB1/MECR/BSCL2/PLA2G7/PCK2/LIPA/CES1/ALDH3A2/PHYH/NUDT19/ACER3/PNLIPRP3/IRS2/PLD3/AKR1C3	65
GO:0044242	BP	GO:0044242	cellular lipid catabolic process	48/1814	191/13903	4.1637e-06	0.000580996	0.000560779	HADHB/ECI1/ECHS1/NAGA/ACAT1/ECH1/ECI2/MGST2/GM2A/PCCB/MMAA/PEX7/PDXDC1/ACADVL/PLA2G15/DDHD2/ACADS/IDH1/SLC25A17/ACAA2/CPT1A/NAPEPLD/CRAT/IVD/PCCA/INPP5F/FABP5/ABHD6/PNPLA6/DECR2/ADTRP/PNPLA4/HADH/SCP2/APOC1/LPIN3/SCARB1/ACADM/ECHDC2/HEXB/MECR/PCK2/ALDH3A2/PHYH/NUDT19/ACER3/IRS2/AKR1C3	48
GO:0006575	BP	GO:0006575	cellular modified amino acid metabolic process	45/1814	177/13903	5.93843e-06	0.000807923	0.00077981	PDZD11/GART/PARK7/MTHFD1/ENOPH1/GSS/PRDX4/MGST2/HAGH/GOT2/PTDSS1/GSTP1/LPCAT3/ATIC/GGCT/IDH1/CNDP2/PLOD3/CPT1A/SHMT2/CRAT/PEMT/SOD1/GLO1/CHAC2/SLC5A6/SLC25A32/ETHE1/GLRX2/P4HA2/MTHFD1L/FOLR2/PTDSS2/SLC46A1/SLC27A1/GSTM1/ACADM/MGST1/GGT1/APIP/CKM/OSBPL10/CHDH/GSTM4/TYMS	45
GO:0006839	BP	GO:0006839	mitochondrial transport	52/1814	217/13903	7.46418e-06	0.00098125	0.000947105	CHCHD4/ABCB10/PDCD5/SAMM50/TIMM21/MIPEP/TIMM8B/CHCHD10/HSPA4/TIMM10B/SLC25A24/SLC25A5/DNAJC19/TIMM50/HPS4/FBXO7/MRPL18/MCUR1/TOMM5/NMT1/TMEM14C/MRS2/ACAA2/CNP/CPT1A/PARL/MTX2/ROMO1/PSEN2/SLC35F6/SLC25A32/SFXN3/TMEM102/SLC25A30/BCL2L1/SLC25A20/YWHAG/DNAJC15/BLOC1S2/YWHAQ/TMEM14A/YWHAH/LMAN1/TIMM10/E2F1/USP36/TOMM40/DNLZ/DNAJC30/BCL2L11/STPG1/BNIP3L	52
GO:0009161	BP	GO:0009161	ribonucleoside monophosphate metabolic process	67/1814	303/13903	7.57305e-06	0.00098125	0.000947105	NDUFA6/NDUFA9/NDUFB8/NDUFB10/APRT/UQCC3/GART/NDUFS8/UMPS/NDUFA7/NUP205/HSPA8/UQCC2/DNM1L/NDUFC2/NUDT9/NDUFA5/NDUFB4/PARK7/NUP43/NDUFS3/CHCHD10/UQCRH/NDUFAB1/NDUFV1/NDUFA3/AK3/NDUFB2/NDUFA8/COX5A/FXN/NUP85/SEH1L/ATIC/NDUFV3/SHMT2/NDUFS4/PAICS/CAD/NDUFB7/COX6C/UQCRQ/SPHK2/CMPK1/COX7C/COA6/NDC1/NDUFA4/RFK/DNAJC15/DHODH/ATP1B1/PFKP/GPI/FAM20C/TREM2/NUP35/CCNB1/P2RX7/MECP2/FBP1/NDUFS5/SNCA/NUPR1/DNAJC…	67
GO:0006790	BP	GO:0006790	sulfur compound metabolic process	69/1814	315/13903	7.81132e-06	0.000988586	0.000954185	PDZD11/HSD17B12/UGDH/PDHA1/GLRX3/PARK7/CHST12/AKR1A1/MTHFD1/ENOPH1/GSS/CBR4/ACAT1/ACOT13/MGST2/NFS1/PCCB/HAGH/ESD/THTPA/IMPAD1/GSTP1/DLAT/FXN/ACSL3/GGCT/IDH1/CNDP2/B3GNT2/NUBP1/NUBPL/B3GALT6/MGST3/ACSF3/PEMT/COMT/SOD1/SLC25A19/GLO1/MTAP/CHAC2/SLC5A6/PCCA/ETHE1/GLB1/B4GAT1/GLRX2/HEXA/GSTM1/CSGALNACT2/DBI/BOLA2B/HEXB/ACOT7/ACOT4/SUCLG2/MGST1/GGT1/B3GNT7/APIP/IDUA/ACOT11/ACSF2/PHGDH/SNCA/HLCS/CHST15…	69
GO:0008652	BP	GO:0008652	cellular amino acid biosynthetic process	23/1814	68/13903	8.75191e-06	0.00108245	0.00104479	GOT1/PARK7/MTHFD1/ENOPH1/BCAT2/GOT2/SEPHS1/SRR/PLOD3/SHMT2/CAD/ALDH18A1/GLUD2/MTAP/PYCR2/GLS/PSPH/GGT1/APIP/THNSL2/PHGDH/NAT8L/GLUD1	23
GO:0006364	BP	GO:0006364	rRNA processing	48/1814	198/13903	1.1885e-05	0.0014373	0.00138728	PA2G4/EXOSC8/ZNHIT3/GTF2H5/PELP1/EXOSC7/REXO4/DDX56/WDR12/LAS1L/RRP9/HEATR1/NHP2/DDX10/DDX54/EXOSC1/NVL/NOP2/EBNA1BP2/RPUSD2/TSR2/POP5/NOP14/MRPS11/EXOSC10/RBFA/WDR18/RPP38/EMG1/POP7/RRS1/RCL1/RPP30/ZNHIT6/BMS1/WDR3/MRTO4/DIMT1/ZCCHC4/IMP4/RIOK2/UTP20/SRFBP1/LYAR/NPM3/WDR43/USP36/PIH1D1	48
GO:0006091	BP	GO:0006091	generation of precursor metabolites and energy	90/1814	447/13903	1.33756e-05	0.00158239	0.00152733	NDUFA6/NDUFA9/NDUFB8/NDUFB10/UQCC3/AKR7A2/NDUFS8/FASTKD2/NDUFA7/MDH2/NUP205/UQCC2/NDUFC2/PDHA1/GLRX3/NDUFA5/NDUFB4/PARK7/AKR1A1/NUP43/NDUFS3/ACO2/ACAT1/CHCHD10/UQCRH/CYB5A/FECH/NDUFAB1/NDUFV1/THTPA/ACADVL/NDUFA3/MDH1/DLAT/NDUFB2/NDUFA8/COX5A/FXN/NUP85/COX11/SEH1L/IDH1/NDUFV3/SHMT2/NDUFS4/NDUFB7/DYRK2/ACO1/COX6C/UQCRQ/TRAP1/SPHK2/AGL/ADH5/IDE/COX7C/ME3/COA6/NDC1/GLRX2/NDUFA4/HAAO/P4HA2/DNAJC15/GAA…	90
GO:0006418	BP	GO:0006418	tRNA aminoacylation for protein translation	12/1814	24/13903	1.38991e-05	0.00160934	0.00155334	AIMP2/AIMP1/LARS2/IARS2/YARS2/VARS2/DARS2/PPA2/PARS2/FARSB/EARS2/SARS2	12
GO:0009199	BP	GO:0009199	ribonucleoside triphosphate metabolic process	64/1814	292/13903	1.61548e-05	0.00183155	0.00176782	NDUFA6/NDUFA9/NDUFB8/NDUFB10/NME1/UQCC3/NDUFS8/NDUFA7/NUP205/HSPA8/UQCC2/ITPA/DNM1L/NDUFC2/NDUFA5/NDUFB4/PARK7/NUP43/NDUFS3/CHCHD10/NFS1/UQCRH/NDUFAB1/NDUFV1/NDUFA3/CTPS1/AK3/NDUFB2/NDUFA8/COX5A/FXN/NUP85/SEH1L/NDUFV3/SHMT2/NDUFS4/CAD/NDUFB7/RAN/COX6C/UQCRQ/NME2/SPHK2/COX7C/COA6/NDC1/NDUFA4/DNAJC15/ATP1B1/PFKP/GPI/FAM20C/TREM2/NUP35/CCNB1/P2RX7/MECP2/FBP1/NDUFS5/SNCA/NUPR1/DNAJC30/PFKM/SEC13	64
GO:0009259	BP	GO:0009259	ribonucleotide metabolic process	93/1814	471/13903	2.15861e-05	0.00239737	0.00231395	NDUFA6/NDUFA9/NDUFB8/NDUFB10/NME1/APRT/UQCC3/GART/NDUFS8/UMPS/NDUFA7/NUP205/HSPA8/HSD17B12/HINT1/UQCC2/ITPA/DNM1L/NDUFC2/PDHA1/NUDT9/NDUFA5/NDUFB4/PARK7/NUP43/CBR4/NDUFS3/ACAT1/CHCHD10/ACOT13/NFS1/UQCRH/NDUFAB1/NDUFV1/IMPAD1/NDUFA3/CTPS1/DLAT/AK3/NDUFB2/NDUFA8/COX5A/FXN/NUP85/SEH1L/ACSL3/ATIC/NDUFV3/SHMT2/NDUFS4/PAICS/CAD/NUDT18/NDUFB7/RAN/ACSF3/COX6C/UQCRQ/PDE8A/NME2/SPHK2/CMPK1/COX7C/COA6/NDC1/…	93
GO:0019693	BP	GO:0019693	ribose phosphate metabolic process	96/1814	490/13903	2.20713e-05	0.00240158	0.00231801	NDUFA6/NDUFA9/NDUFB8/NDUFB10/NME1/APRT/UQCC3/NUDT14/GART/NDUFS8/UMPS/NDUFA7/NUP205/HSPA8/HSD17B12/HINT1/UQCC2/ITPA/DNM1L/NDUFC2/PDHA1/NUDT9/NDUFA5/NDUFB4/PARK7/NUP43/CBR4/NDUFS3/ACAT1/CHCHD10/ACOT13/NFS1/UQCRH/NDUFAB1/NDUFV1/IMPAD1/NDUFA3/CTPS1/DLAT/AK3/NDUFB2/NDUFA8/COX5A/FXN/NUP85/SEH1L/ACSL3/ATIC/NDUFV3/SHMT2/NDUFS4/PAICS/CAD/NUDT18/NDUFB7/RAN/ACSF3/COX6C/UQCRQ/PDE8A/NME2/SPHK2/RPE/CMPK1/COX7C…	96
GO:0046112	BP	GO:0046112	nucleobase biosynthetic process	10/1814	18/13903	2.25065e-05	0.00240158	0.00231801	APRT/GART/UMPS/MTHFD1/CTPS1/PAICS/CAD/CMPK1/DHODH/MTHFD1L	10
GO:0009205	BP	GO:0009205	purine ribonucleoside triphosphate metabolic process	62/1814	286/13903	3.09466e-05	0.00323868	0.00312598	NDUFA6/NDUFA9/NDUFB8/NDUFB10/NME1/UQCC3/NDUFS8/NDUFA7/NUP205/HSPA8/UQCC2/ITPA/DNM1L/NDUFC2/NDUFA5/NDUFB4/PARK7/NUP43/NDUFS3/CHCHD10/NFS1/UQCRH/NDUFAB1/NDUFV1/NDUFA3/AK3/NDUFB2/NDUFA8/COX5A/FXN/NUP85/SEH1L/NDUFV3/SHMT2/NDUFS4/NDUFB7/RAN/COX6C/UQCRQ/NME2/SPHK2/COX7C/COA6/NDC1/NDUFA4/DNAJC15/ATP1B1/PFKP/GPI/FAM20C/TREM2/NUP35/CCNB1/P2RX7/MECP2/FBP1/NDUFS5/SNCA/NUPR1/DNAJC30/PFKM/SEC13	62
GO:0006732	BP	GO:0006732	coenzyme metabolic process	74/1814	361/13903	4.15815e-05	0.00426955	0.00412098	NDUFA9/PDZD11/GART/PCBD1/PDSS2/MDH2/NUP205/HSD17B12/PDHA1/AKR1A1/NUP43/MTHFD1/GPD1L/ENOPH1/CBR4/ACAT1/ACOT13/SPR/NFS1/PCCB/COQ5/CYB5A/THTPA/MDH1/DLAT/PNPO/NUP85/SEH1L/ACSL3/ATIC/PCBD2/IDH1/TP53I3/SHMT2/ACSF3/PEMT/RPE/DCXR/SLC5A6/SLC25A32/PCCA/NUDT17/NDC1/HAAO/LDHB/RFK/MTHFD1L/FOLR2/SLC46A1/SHPK/PFKP/GPI/DBI/ACOT7/ACOT4/SUCLG2/QDPR/NUP35/ME1/P2RX7/APIP/ACOT11/ACSF2/FBP1/SNCA/HLCS/CBR3/KCNAB2/HSD17…	74
GO:0009126	BP	GO:0009126	purine nucleoside monophosphate metabolic process	62/1814	290/13903	4.78407e-05	0.00473362	0.0045689	NDUFA6/NDUFA9/NDUFB8/NDUFB10/APRT/UQCC3/GART/NDUFS8/NDUFA7/NUP205/HSPA8/UQCC2/DNM1L/NDUFC2/NUDT9/NDUFA5/NDUFB4/PARK7/NUP43/NDUFS3/CHCHD10/UQCRH/NDUFAB1/NDUFV1/NDUFA3/AK3/NDUFB2/NDUFA8/COX5A/FXN/NUP85/SEH1L/ATIC/NDUFV3/SHMT2/NDUFS4/PAICS/NDUFB7/COX6C/UQCRQ/SPHK2/COX7C/COA6/NDC1/NDUFA4/DNAJC15/ATP1B1/PFKP/GPI/FAM20C/TREM2/NUP35/CCNB1/P2RX7/MECP2/FBP1/NDUFS5/SNCA/NUPR1/DNAJC30/PFKM/SEC13	62
GO:0009167	BP	GO:0009167	purine ribonucleoside monophosphate metabolic process	62/1814	290/13903	4.78407e-05	0.00473362	0.0045689	NDUFA6/NDUFA9/NDUFB8/NDUFB10/APRT/UQCC3/GART/NDUFS8/NDUFA7/NUP205/HSPA8/UQCC2/DNM1L/NDUFC2/NUDT9/NDUFA5/NDUFB4/PARK7/NUP43/NDUFS3/CHCHD10/UQCRH/NDUFAB1/NDUFV1/NDUFA3/AK3/NDUFB2/NDUFA8/COX5A/FXN/NUP85/SEH1L/ATIC/NDUFV3/SHMT2/NDUFS4/PAICS/NDUFB7/COX6C/UQCRQ/SPHK2/COX7C/COA6/NDC1/NDUFA4/DNAJC15/ATP1B1/PFKP/GPI/FAM20C/TREM2/NUP35/CCNB1/P2RX7/MECP2/FBP1/NDUFS5/SNCA/NUPR1/DNAJC30/PFKM/SEC13	62
GO:0042559	BP	GO:0042559	pteridine-containing compound biosynthetic process	8/1814	13/13903	5.78479e-05	0.00542999	0.00524104	GART/PCBD1/MTHFD1/SPR/ATIC/PCBD2/MTHFD1L/QDPR	8
GO:0043650	BP	GO:0043650	dicarboxylic acid biosynthetic process	8/1814	13/13903	5.78479e-05	0.00542999	0.00524104	GOT1/MTHFD1/GOT2/GLUD2/HAAO/GLS/MTHFD1L/GLUD1	8
GO:0090305	BP	GO:0090305	nucleic acid phosphodiester bond hydrolysis	58/1814	268/13903	5.7872e-05	0.00542999	0.00524104	EXOSC8/GTF2H5/SND1/EXOSC7/REXO4/RAD1/TSN/LAS1L/CUL4A/AIFM1/POLR2I/NHP2/APTX/EXOSC1/DDX1/APEX2/TSEN15/ELAC2/RNASEH2A/DIS3L/RBX1/POP5/NOP14/EXOSC10/RPP38/POP7/RRS1/RCL1/FAN1/RPP30/DCLRE1A/DROSHA/RFC4/PCNA/NCBP2/DDB2/SETMAR/REXO2/RAD50/ERI2/ENDOD1/DCP1B/POP1/MOV10/RPPH1/EXO5/ELAC1/UTP20/RFC3/ERCC4/RNASE1/CHD1L/G3BP1/ANGEL1/DNASE2B/DNASE2/AGO3/AGO2	58
GO:0006635	BP	GO:0006635	fatty acid beta-oxidation	21/1814	66/13903	5.9889e-05	0.005524	0.00533178	HADHB/ECI1/ECHS1/ACAT1/ECH1/ECI2/PEX7/ACADVL/ACADS/SLC25A17/ACAA2/CPT1A/CRAT/IVD/DECR2/HADH/SCP2/ACADM/ECHDC2/MECR/IRS2	21
GO:0048002	BP	GO:0048002	antigen processing and presentation of peptide antigen	43/1814	182/13903	6.3509e-05	0.00576027	0.00555982	DYNLL1/PSMB6/PSMB7/PSMB5/PSMC2/KIFAP3/PSMD10/PSMA3/PSMA5/HLA-DMA/PSMA1/PSMF1/PSMB2/AP1B1/OSBPL1A/VAMP8/ITGB5/PSMD2/AP2M1/PSME2/PSMD1/HFE/CALR/PSMD14/RACGAP1/CD36/PSMD7/IDE/DYNC1H1/KIF11/BCAP31/HLA-DMB/AP2S1/HLA-DOA/AP1S1/KIF2C/HLA-DRB4/ACE/TREM2/CENPE/LGMN/HLA-DQA2/SEC13	43
GO:0009144	BP	GO:0009144	purine nucleoside triphosphate metabolic process	62/1814	293/13903	6.56837e-05	0.00585985	0.00565594	NDUFA6/NDUFA9/NDUFB8/NDUFB10/NME1/UQCC3/NDUFS8/NDUFA7/NUP205/HSPA8/UQCC2/ITPA/DNM1L/NDUFC2/NDUFA5/NDUFB4/PARK7/NUP43/NDUFS3/CHCHD10/NFS1/UQCRH/NDUFAB1/NDUFV1/NDUFA3/AK3/NDUFB2/NDUFA8/COX5A/FXN/NUP85/SEH1L/NDUFV3/SHMT2/NDUFS4/NDUFB7/RAN/COX6C/UQCRQ/NME2/SPHK2/COX7C/COA6/NDC1/NDUFA4/DNAJC15/ATP1B1/PFKP/GPI/FAM20C/TREM2/NUP35/CCNB1/P2RX7/MECP2/FBP1/NDUFS5/SNCA/NUPR1/DNAJC30/PFKM/SEC13	62
GO:0046034	BP	GO:0046034	ATP metabolic process	56/1814	259/13903	7.91452e-05	0.00694691	0.00670517	NDUFA6/NDUFA9/NDUFB8/NDUFB10/UQCC3/NDUFS8/NDUFA7/NUP205/HSPA8/UQCC2/DNM1L/NDUFC2/NDUFA5/NDUFB4/PARK7/NUP43/NDUFS3/CHCHD10/UQCRH/NDUFAB1/NDUFV1/NDUFA3/NDUFB2/NDUFA8/COX5A/FXN/NUP85/SEH1L/NDUFV3/SHMT2/NDUFS4/NDUFB7/COX6C/UQCRQ/SPHK2/COX7C/COA6/NDC1/NDUFA4/DNAJC15/ATP1B1/PFKP/GPI/FAM20C/TREM2/NUP35/CCNB1/P2RX7/MECP2/FBP1/NDUFS5/SNCA/NUPR1/DNAJC30/PFKM/SEC13	56
GO:0090502	BP	GO:0090502	RNA phosphodiester bond hydrolysis, endonucleolytic	20/1814	63/13903	9.23624e-05	0.00797835	0.00770072	SND1/TSN/TSEN15/ELAC2/RNASEH2A/POP5/NOP14/RPP38/POP7/RRS1/RCL1/RPP30/DROSHA/POP1/RPPH1/ELAC1/UTP20/RNASE1/AGO3/AGO2	20
GO:0042558	BP	GO:0042558	pteridine-containing compound metabolic process	13/1814	32/13903	9.43987e-05	0.00802684	0.00774752	GART/PCBD1/MTHFD1/SPR/ATIC/PCBD2/SHMT2/SLC25A32/MTHFD1L/FOLR2/SLC46A1/QDPR/TYMS	13
GO:0034471	BP	GO:0034471	ncRNA 5'-end processing	9/1814	17/13903	9.73124e-05	0.00806306	0.00778249	POP5/NOP14/SSB/RPP38/POP7/RPP30/POP1/HSD17B10/UTP20	9
GO:0015980	BP	GO:0015980	energy derivation by oxidation of organic compounds	55/1814	255/13903	9.7788e-05	0.00806306	0.00778249	NDUFA6/NDUFA9/NDUFB8/NDUFB10/UQCC3/NDUFS8/FASTKD2/NDUFA7/MDH2/NDUFC2/PDHA1/NDUFA5/NDUFB4/PARK7/NDUFS3/ACO2/UQCRH/NDUFAB1/NDUFV1/ACADVL/NDUFA3/MDH1/DLAT/NDUFB2/NDUFA8/COX5A/FXN/IDH1/NDUFV3/SHMT2/NDUFS4/NDUFB7/DYRK2/ACO1/COX6C/UQCRQ/TRAP1/AGL/IDE/COX7C/ME3/COA6/NDUFA4/DNAJC15/GAA/IDH3A/PYGB/SUCLG2/CCNB1/MECP2/AIFM2/NDUFS5/SNCA/IRS2/MDH1B	55
GO:0034440	BP	GO:0034440	lipid oxidation	26/1814	93/13903	0.000100187	0.00813756	0.00785439	HADHB/ECI1/ECHS1/ACAT1/ECH1/ECI2/PEX7/ACADVL/ACADS/SLC25A17/ACAA2/CPT1A/CRAT/CYP4V2/IVD/DECR2/PPARG/HADH/SCP2/ACADM/ECHDC2/MECR/PLA2G7/ALDH3A2/PHYH/IRS2	26
GO:1901605	BP	GO:1901605	alpha-amino acid metabolic process	42/1814	180/13903	0.000103802	0.00830719	0.00801812	GCSH/GOT1/GART/PCBD1/PARK7/MTHFD1/ENOPH1/BCAT2/PRDX4/ACAT1/NIT2/GOT2/SEPHS1/SRR/CTPS1/PLOD3/SHMT2/CAD/DDO/ALDH18A1/PEMT/COMT/GLUD2/MTAP/IVD/SLC25A32/HAAO/P4HA2/PYCR2/GLS/GLYATL1/PSPH/QDPR/HNMT/GGT1/APIP/THNSL2/SDSL/MECP2/PHGDH/CKM/GLUD1	42
GO:0006749	BP	GO:0006749	glutathione metabolic process	17/1814	50/13903	0.000118681	0.00936029	0.00903458	PARK7/GSS/MGST2/HAGH/GSTP1/GGCT/IDH1/CNDP2/SOD1/GLO1/CHAC2/ETHE1/GLRX2/GSTM1/MGST1/GGT1/GSTM4	17
GO:0006163	BP	GO:0006163	purine nucleotide metabolic process	91/1814	482/13903	0.00014568	0.0113256	0.0109315	NDUFA6/NDUFA9/NDUFB8/NDUFB10/NME1/APRT/UQCC3/GART/NDUFS8/NDUFA7/NUP205/HSPA8/HSD17B12/HINT1/UQCC2/ITPA/DNM1L/NDUFC2/PDHA1/NUDT9/NDUFA5/NDUFB4/PARK7/NUP43/MTHFD1/CBR4/NDUFS3/ACAT1/CHCHD10/ACOT13/NFS1/UQCRH/NT5C/NDUFAB1/NDUFV1/IMPAD1/NDUFA3/DLAT/AK3/NDUFB2/NDUFA8/COX5A/FXN/NUP85/SEH1L/ACSL3/ATIC/NDUFV3/SHMT2/NDUFS4/PAICS/NUDT18/NDUFB7/RAN/ACSF3/COX6C/UQCRQ/PDE8A/NME2/SPHK2/DNPH1/COX7C/COA6/NDC1/NDU…	91
GO:0009150	BP	GO:0009150	purine ribonucleotide metabolic process	87/1814	457/13903	0.000151023	0.0115756	0.0111728	NDUFA6/NDUFA9/NDUFB8/NDUFB10/NME1/APRT/UQCC3/GART/NDUFS8/NDUFA7/NUP205/HSPA8/HSD17B12/HINT1/UQCC2/ITPA/DNM1L/NDUFC2/PDHA1/NUDT9/NDUFA5/NDUFB4/PARK7/NUP43/CBR4/NDUFS3/ACAT1/CHCHD10/ACOT13/NFS1/UQCRH/NDUFAB1/NDUFV1/IMPAD1/NDUFA3/DLAT/AK3/NDUFB2/NDUFA8/COX5A/FXN/NUP85/SEH1L/ACSL3/ATIC/NDUFV3/SHMT2/NDUFS4/PAICS/NUDT18/NDUFB7/RAN/ACSF3/COX6C/UQCRQ/PDE8A/NME2/SPHK2/COX7C/COA6/NDC1/NDUFA4/DNAJC15/HDDC3/…	87
GO:0000966	BP	GO:0000966	RNA 5'-end processing	9/1814	18/13903	0.000172118	0.0128499	0.0124028	POP5/NOP14/SSB/RPP38/POP7/RPP30/POP1/HSD17B10/UTP20	9
GO:0006631	BP	GO:0006631	fatty acid metabolic process	65/1814	321/13903	0.000172371	0.0128499	0.0124028	HADHB/ACAD9/HSD17B12/ECI1/ECHS1/CBR4/ACAT1/ECH1/ECI2/PCCB/MMAA/NDUFAB1/PEX7/ACADVL/GSTP1/PLA2G15/ACSL3/ACADS/NR1H3/SLC25A17/CBR1/ACAA2/CPT1A/CRAT/ACSF3/CRYL1/CD36/CYP4V2/IVD/PCCA/FABP5/SLC27A3/HPGD/DECR2/PPARG/ADTRP/HADH/SCP2/APOC1/LTA4H/PON2/SLC27A1/LPIN3/PLAA/ACADM/ECHDC2/ACOT7/ACOT4/MECR/PCK2/CES1/GGT1/ALDH3A2/PHYH/CYP2U1/THNSL2/NUDT19/ACOT11/ACSF2/PTGR1/SNCA/HSD17B8/GSTM4/IRS2/AKR1C3	65
GO:0019395	BP	GO:0019395	fatty acid oxidation	25/1814	91/13903	0.000183138	0.0134681	0.0129994	HADHB/ECI1/ECHS1/ACAT1/ECH1/ECI2/PEX7/ACADVL/ACADS/SLC25A17/ACAA2/CPT1A/CRAT/CYP4V2/IVD/DECR2/PPARG/HADH/SCP2/ACADM/ECHDC2/MECR/ALDH3A2/PHYH/IRS2	25
GO:0006220	BP	GO:0006220	pyrimidine nucleotide metabolic process	18/1814	57/13903	0.000220211	0.0159785	0.0154225	NME1/UMPS/AGPAT3/DTYMK/NT5C/AGPAT2/CTPS1/AK3/DCTPP1/UNG/CAD/NME2/CMPK1/TAMM41/DHODH/CMPK2/TYMS/NEIL1	18
GO:0046459	BP	GO:0046459	short-chain fatty acid metabolic process	8/1814	15/13903	0.000226803	0.0162403	0.0156752	PCCB/MMAA/ACADS/PCCA/ACOT4/PCK2/PHYH/THNSL2	8
GO:0009069	BP	GO:0009069	serine family amino acid metabolic process	14/1814	39/13903	0.000244573	0.0172852	0.0166838	GCSH/GART/MTHFD1/ENOPH1/SEPHS1/SRR/SHMT2/SLC25A32/PSPH/GGT1/APIP/THNSL2/SDSL/PHGDH	14
GO:0017004	BP	GO:0017004	cytochrome complex assembly	12/1814	32/13903	0.000424414	0.0292309	0.0282137	COX16/UQCC3/COX14/UQCC2/COA3/TIMM21/BCS1L/COX20/UQCC1/SCO1/COA6/COA4	12
GO:0090501	BP	GO:0090501	RNA phosphodiester bond hydrolysis	32/1814	134/13903	0.000427399	0.0292309	0.0282137	EXOSC8/SND1/EXOSC7/TSN/POLR2I/NHP2/EXOSC1/TSEN15/ELAC2/RNASEH2A/DIS3L/POP5/NOP14/EXOSC10/RPP38/POP7/RRS1/RCL1/RPP30/DROSHA/NCBP2/REXO2/ERI2/POP1/MOV10/RPPH1/ELAC1/UTP20/RNASE1/ANGEL1/AGO3/AGO2	32
GO:0031145	BP	GO:0031145	anaphase-promoting complex-dependent catabolic process	22/1814	80/13903	0.000429708	0.0292309	0.0282137	PSMB6/PSMB7/PSMB5/PSMC2/CDC16/ANAPC1/PSMD10/PSMA3/PSMA5/PSMA1/CDC23/PSMF1/PSMB2/PSMD2/PSME2/ANAPC10/FBXO31/PSMD1/PSMD14/FBXO5/PSMD7/CCNB1	22
GO:0042273	BP	GO:0042273	ribosomal large subunit biogenesis	19/1814	65/13903	0.000451481	0.0303329	0.0292773	ZNHIT3/RPL26L1/GTF3A/FASTKD2/NOP16/WDR12/LAS1L/NHP2/NVL/NOP2/MRPL11/DHX30/EBNA1BP2/NOC2L/DDX28/RRS1/ZNHIT6/PAK1IP1/MRTO4	19
GO:1901991	BP	GO:1901991	negative regulation of mitotic cell cycle phase transition	45/1814	210/13903	0.000468847	0.0311154	0.0300327	PSMB6/PSMB7/PSMB5/ZFYVE19/PSMC2/NAE1/CDK4/PCID2/CDK2AP2/PSMD10/PSMA3/PSMA5/PSMA1/PSMF1/PSMB2/RBX1/FBXO7/PSMD2/PSME2/FBXO31/PSMD1/TRIAP1/PSMD14/PCNA/MIIP/FBXO5/TRIP13/PSMD7/XRCC3/GPNMB/RPS27L/RBL1/ZW10/SLFN11/E2F1/CDKN2C/RINT1/CCNB1/GADD45A/BUB1/CDT1/SOX4/TEX14/CDKN1B/CENPF	45
GO:0002478	BP	GO:0002478	antigen processing and presentation of exogenous peptide antigen	38/1814	169/13903	0.000474804	0.0311311	0.0300479	DYNLL1/PSMB6/PSMB7/PSMB5/PSMC2/KIFAP3/PSMD10/PSMA3/PSMA5/HLA-DMA/PSMA1/PSMF1/PSMB2/AP1B1/OSBPL1A/VAMP8/ITGB5/PSMD2/AP2M1/PSME2/PSMD1/CALR/PSMD14/RACGAP1/CD36/PSMD7/DYNC1H1/KIF11/HLA-DMB/AP2S1/HLA-DOA/AP1S1/KIF2C/HLA-DRB4/CENPE/LGMN/HLA-DQA2/SEC13	38
GO:0032984	BP	GO:0032984	protein-containing complex disassembly	60/1814	303/13903	0.00055091	0.0356911	0.0344491	MRPL24/MRPL36/MRPL39/ERAL1/MRPL47/MRPS26/MRPL9/MRPL21/MRPL41/MRPL32/MRPS15/MRPL13/MRPL40/HSPA8/MRPL17/MRPL34/MRPL22/MRPL27/MRRF/MRPS7/MRPL4/CAPG/MRPS17/MRPL11/CHCHD10/MRPS12/MRPS18B/MRPS5/MRPL16/ABCE1/MRPL18/VAMP8/MRPS21/MRPS11/CKAP5/MRPL51/MRPS2/MRPL3/GRWD1/MRPL48/JMJD4/MRPS35/MRPL15/MRPS23/MRPS30/MRPL19/MRPS28/PEX14/SPTAN1/DSTN/MRPL37/DNAJC6/KIF2C/SMARCE1/MRPL55/LIMA1/SMARCA4/CAMSAP1/FZD2/OGFOD1	60
GO:1901990	BP	GO:1901990	regulation of mitotic cell cycle phase transition	73/1814	385/13903	0.000561236	0.0359323	0.0346819	DYNLL1/PSMB6/PSMB7/PSMB5/ZFYVE19/CETN2/PSMC2/CDC16/CUL4A/NAE1/CDK4/PCID2/ANAPC1/CDK2AP2/PSMD10/PSMA3/PSMA5/PSMA1/TUBB/CDC23/PSMF1/PSMB2/UBE2E2/TUBG1/RBX1/FBXO7/RPTOR/PSMD2/CEP70/PSME2/CKAP5/ANAPC10/FBXO31/PSMD1/UBD/ALMS1/TRIAP1/PSMD14/PCNA/HAUS2/MIIP/FBXO5/TRIP13/PSMD7/CEP290/XRCC3/DYNC1H1/HAUS6/YWHAG/GPNMB/RPS27L/RBL1/ZW10/RIOK2/SLFN11/E2F1/CDKN2C/PLCB1/CCNE1/RINT1/CENPE/CCNB1/MECP2/PKIA/GADD45A…	73
GO:0009112	BP	GO:0009112	nucleobase metabolic process	12/1814	33/13903	0.000588495	0.0372394	0.0359436	APRT/GART/UMPS/MTHFD1/RRM1/CTPS1/PAICS/CAD/CMPK1/DHODH/MTHFD1L/TYMS	12
GO:0001682	BP	GO:0001682	tRNA 5'-leader removal	6/1814	10/13903	0.000642266	0.0401749	0.0387769	POP5/SSB/RPP38/POP7/RPP30/POP1	6
GO:1901657	BP	GO:1901657	glycosyl compound metabolic process	31/1814	132/13903	0.000705736	0.0436434	0.0421247	NME1/APRT/AKR7A2/UMPS/AKR1A1/ENOPH1/NAGA/CBR4/DTYMK/NFS1/NT5C/FUCA2/CTPS1/AK3/ATIC/CAD/NUDT18/RAN/PEMT/NME2/MTAP/CMPK1/DNPH1/GUSB/DHODH/HDDC3/ENPP4/APIP/TK1/MACROD2/AKR1C3	31
GO:0009147	BP	GO:0009147	pyrimidine nucleoside triphosphate metabolic process	9/1814	21/13903	0.000720554	0.044059	0.0425259	NME1/DTYMK/CTPS1/AK3/DCTPP1/CAD/NME2/CMPK2/TYMS	9
GO:0002474	BP	GO:0002474	antigen processing and presentation of peptide antigen via MHC class I	24/1814	94/13903	0.000786218	0.04754	0.0458857	PSMB6/PSMB7/PSMB5/PSMC2/PSMD10/PSMA3/PSMA5/PSMA1/PSMF1/PSMB2/VAMP8/ITGB5/PSMD2/PSME2/PSMD1/HFE/CALR/PSMD14/CD36/PSMD7/IDE/BCAP31/ACE/SEC13	24
GO:0007006	BP	GO:0007006	mitochondrial membrane organization	26/1814	105/13903	0.000800453	0.0478689	0.0462031	UQCC3/PDCD5/SAMM50/CHCHD10/HSPA4/SLC25A5/TIMM50/NMT1/ACAA2/CNP/ROMO1/SLC35F6/TMEM102/BCL2L1/YWHAG/APOOL/BLOC1S2/YWHAQ/TMEM14A/YWHAH/TIMM10/E2F1/SNCA/BCL2L11/STPG1/BNIP3L	26
GO:0042440	BP	GO:0042440	pigment metabolic process	16/1814	53/13903	0.000845637	0.0500213	0.0482807	APRT/UROD/GART/ALAS1/MTHFD1/HMBS/FECH/FXN/BLVRA/TMEM14C/PAICS/SLC25A39/GIPC1/HMOX2/MTHFD1L/APPL1	16
GO:0006521	BP	GO:0006521	regulation of cellular amino acid metabolic process	17/1814	58/13903	0.000855989	0.0500892	0.0483462	PSMB6/PSMB7/PSMB5/PSMC2/PARK7/PSMD10/PSMA3/PSMA5/PSMA1/PSMF1/PSMB2/PSMD2/PSME2/PSMD1/PSMD14/COMT/PSMD7	17
GO:0034383	BP	GO:0034383	low-density lipoprotein particle clearance	11/1814	30/13903	0.000914953	0.0529699	0.0511267	CNPY2/AP2M1/NCEH1/CD36/SOAT1/LDLRAP1/ANXA2/AP2S1/SCARB1/LIPA/NPC1	11
GO:0099116	BP	GO:0099116	tRNA 5'-end processing	7/1814	14/13903	0.000944175	0.0540863	0.0522043	POP5/SSB/RPP38/POP7/RPP30/POP1/HSD17B10	7
GO:0019884	BP	GO:0019884	antigen processing and presentation of exogenous antigen	38/1814	175/13903	0.000960565	0.054452	0.0525572	DYNLL1/PSMB6/PSMB7/PSMB5/PSMC2/KIFAP3/PSMD10/PSMA3/PSMA5/HLA-DMA/PSMA1/PSMF1/PSMB2/AP1B1/OSBPL1A/VAMP8/ITGB5/PSMD2/AP2M1/PSME2/PSMD1/CALR/PSMD14/RACGAP1/CD36/PSMD7/DYNC1H1/KIF11/HLA-DMB/AP2S1/HLA-DOA/AP1S1/KIF2C/HLA-DRB4/CENPE/LGMN/HLA-DQA2/SEC13	38
GO:0006625	BP	GO:0006625	protein targeting to peroxisome	18/1814	64/13903	0.00104265	0.0573142	0.0553198	PAOX/ECH1/ECI2/PEX7/MPV17/IDH1/CRAT/DDO/IDE/PEX14/DECR2/PEX19/SCP2/AGPS/ACOT4/PHYH/NUDT19/DHRS4	18
GO:0072662	BP	GO:0072662	protein localization to peroxisome	18/1814	64/13903	0.00104265	0.0573142	0.0553198	PAOX/ECH1/ECI2/PEX7/MPV17/IDH1/CRAT/DDO/IDE/PEX14/DECR2/PEX19/SCP2/AGPS/ACOT4/PHYH/NUDT19/DHRS4	18
GO:0072663	BP	GO:0072663	establishment of protein localization to peroxisome	18/1814	64/13903	0.00104265	0.0573142	0.0553198	PAOX/ECH1/ECI2/PEX7/MPV17/IDH1/CRAT/DDO/IDE/PEX14/DECR2/PEX19/SCP2/AGPS/ACOT4/PHYH/NUDT19/DHRS4	18
GO:0006081	BP	GO:0006081	cellular aldehyde metabolic process	17/1814	59/13903	0.00105857	0.0575822	0.0555785	RDH11/AKR7A2/PARK7/AKR1A1/HAGH/ESD/GOT2/PNPO/IDH1/GLO1/RPE/ADH5/GRHPR/SHPK/ALDH3A2/ALDH1A1/AKR1C3	17
GO:0090140	BP	GO:0090140	regulation of mitochondrial fission	8/1814	18/13903	0.00107277	0.0575822	0.0555785	DNM1L/MIEF1/INF2/DDHD2/TMEM135/MYO19/STAT2/DHODH	8
GO:0008535	BP	GO:0008535	respiratory chain complex IV assembly	9/1814	22/13903	0.00107927	0.0575822	0.0555785	COX16/COX14/COA3/TIMM21/BCS1L/COX20/SCO1/COA6/COA4	9
GO:0007031	BP	GO:0007031	peroxisome organization	20/1814	75/13903	0.0011722	0.061933	0.0597779	DNM1L/PAOX/ECH1/ECI2/PEX7/MPV17/IDH1/TMEM135/CRAT/DDO/IDE/PEX14/DECR2/PEX19/SCP2/AGPS/ACOT4/PHYH/NUDT19/DHRS4	20
GO:0033238	BP	GO:0033238	regulation of cellular amine metabolic process	19/1814	70/13903	0.00122504	0.0639464	0.0617212	PSMB6/PSMB7/PSMB5/PSMC2/PAOX/PARK7/PSMD10/PSMA3/PSMA5/PSMA1/PSMF1/PSMB2/PSMD2/PSME2/PSMD1/PSMD14/COMT/PSMD7/SNCA	19
GO:0006544	BP	GO:0006544	glycine metabolic process	6/1814	11/13903	0.00125708	0.0639464	0.0617212	GCSH/GART/SHMT2/SLC25A32/SDSL/PHGDH	6
GO:0016999	BP	GO:0016999	antibiotic metabolic process	29/1814	125/13903	0.00126491	0.0639464	0.0617212	AKR7A2/PRDX1/MDH2/PDHA1/PARK7/AKR1A1/CBR4/PRDX4/ACO2/ESD/MDH1/DLAT/IDH1/ACO1/SOD1/ADH5/ME3/GNPDA2/MTHFD1L/NOXA1/IDH3A/SUCLG2/PCK2/ALDH2/SNCA/ALDH1A1/MDH1B/NPL/AKR1C3	29
GO:0046148	BP	GO:0046148	pigment biosynthetic process	14/1814	45/13903	0.00126812	0.0639464	0.0617212	APRT/UROD/GART/ALAS1/MTHFD1/HMBS/FECH/FXN/TMEM14C/PAICS/SLC25A39/GIPC1/MTHFD1L/APPL1	14
GO:0043574	BP	GO:0043574	peroxisomal transport	18/1814	65/13903	0.00126906	0.0639464	0.0617212	PAOX/ECH1/ECI2/PEX7/MPV17/IDH1/CRAT/DDO/IDE/PEX14/DECR2/PEX19/SCP2/AGPS/ACOT4/PHYH/NUDT19/DHRS4	18
GO:0006766	BP	GO:0006766	vitamin metabolic process	28/1814	120/13903	0.00138618	0.0692074	0.0667991	PDZD11/SLC52A2/ABCD4/AKR1A1/MTHFD1/PCCB/CYB5A/MMAA/THTPA/PNPO/CBR1/SHMT2/SLC25A19/SLC5A6/SLC25A32/PCCA/CYP27A1/VKORC1L1/HAAO/RFK/MTHFD1L/FOLR2/SLC46A1/LGMN/HLCS/CBR3/FGFR1/AKR1C3	28
GO:0072350	BP	GO:0072350	tricarboxylic acid metabolic process	12/1814	36/13903	0.00142755	0.0706249	0.0681673	MDH2/PDHA1/ACO2/MDH1/DLAT/IDH1/ACO1/ME3/IDH3A/SUCLG2/GLUD1/MDH1B	12
GO:0072527	BP	GO:0072527	pyrimidine-containing compound metabolic process	22/1814	87/13903	0.00146151	0.0716535	0.0691601	NME1/UMPS/AGPAT3/DTYMK/RRM1/NT5C/AGPAT2/THTPA/CTPS1/AK3/DCTPP1/UNG/CAD/NME2/SLC25A19/CMPK1/TAMM41/DHODH/CMPK2/TK1/TYMS/NEIL1	22
GO:0030258	BP	GO:0030258	lipid modification	42/1814	203/13903	0.0014753	0.0716836	0.0691892	HADHB/SLC35C1/TMEM150A/PIK3R2/MTMR2/ECI1/ECHS1/ACAT1/ECH1/ECI2/PEX7/PI4K2A/ACADVL/IMPAD1/ACADS/SLC25A17/OCRL/ACAA2/CPT1A/CRAT/SPHK2/SOAT1/CYP4V2/IVD/INPP5F/EFR3A/TTC7B/DECR2/PPARG/HADH/SCP2/APOC1/ACADM/ECHDC2/MECR/PLA2G7/ALDH3A2/PHYH/TTC7A/ABCG1/IRS2/PIKFYVE	42
GO:0006221	BP	GO:0006221	pyrimidine nucleotide biosynthetic process	13/1814	41/13903	0.00154289	0.0731124	0.0705683	NME1/UMPS/AGPAT3/DTYMK/AGPAT2/CTPS1/CAD/NME2/CMPK1/TAMM41/DHODH/CMPK2/TYMS	13
GO:0051289	BP	GO:0051289	protein homotetramerization	21/1814	82/13903	0.00156257	0.0731124	0.0705683	PCBD1/DNM1L/CBR4/ACOT13/SRR/DCTPP1/PCBD2/SHMT2/TRPM4/DCXR/IDE/PEX14/HSD17B10/GLS/ST13/PFKP/APIP/FBP1/TK1/PKD2L1/PFKM	21
GO:0006206	BP	GO:0006206	pyrimidine nucleobase metabolic process	7/1814	15/13903	0.00157188	0.0731124	0.0705683	UMPS/RRM1/CTPS1/CAD/CMPK1/DHODH/TYMS	7
GO:0009070	BP	GO:0009070	serine family amino acid biosynthetic process	7/1814	15/13903	0.00157188	0.0731124	0.0705683	MTHFD1/SEPHS1/SRR/SHMT2/PSPH/GGT1/PHGDH	7
GO:0043649	BP	GO:0043649	dicarboxylic acid catabolic process	7/1814	15/13903	0.00157188	0.0731124	0.0705683	GOT1/GOT2/ACSF3/DDO/GLUD2/ACOT4/GLUD1	7
GO:0030449	BP	GO:0030449	regulation of complement activation	14/1814	46/13903	0.00160734	0.0735052	0.0709474	PHB/C1QBP/C2/CD81/C1S/PROS1/C1R/CD5L/VTN/SERPING1/C1QC/VSIG4/C5AR1/C1QA	14
GO:2000257	BP	GO:2000257	regulation of protein activation cascade	14/1814	46/13903	0.00160734	0.0735052	0.0709474	PHB/C1QBP/C2/CD81/C1S/PROS1/C1R/CD5L/VTN/SERPING1/C1QC/VSIG4/C5AR1/C1QA	14
GO:0033617	BP	GO:0033617	mitochondrial respiratory chain complex IV assembly	8/1814	19/13903	0.00164259	0.0744741	0.0718826	COX16/COX14/COA3/TIMM21/BCS1L/COX20/SCO1/COA4	8
GO:0010389	BP	GO:0010389	regulation of G2/M transition of mitotic cell cycle	38/1814	180/13903	0.00165589	0.0744741	0.0718826	DYNLL1/PSMB6/PSMB7/PSMB5/ZFYVE19/CETN2/PSMC2/NAE1/CDK4/PSMD10/PSMA3/PSMA5/PSMA1/TUBB/PSMF1/PSMB2/TUBG1/RBX1/PSMD2/CEP70/PSME2/CKAP5/PSMD1/ALMS1/PSMD14/HAUS2/MIIP/FBXO5/PSMD7/CEP290/DYNC1H1/HAUS6/YWHAG/RINT1/CCNB1/MECP2/PKIA/CENPF	38
GO:0006099	BP	GO:0006099	tricarboxylic acid cycle	11/1814	32/13903	0.00168674	0.0752396	0.0726215	MDH2/PDHA1/ACO2/MDH1/DLAT/IDH1/ACO1/ME3/IDH3A/SUCLG2/MDH1B	11
GO:1901988	BP	GO:1901988	negative regulation of cell cycle phase transition	45/1814	223/13903	0.00173439	0.0765905	0.0739254	PSMB6/PSMB7/PSMB5/ZFYVE19/PSMC2/NAE1/CDK4/PCID2/CDK2AP2/PSMD10/PSMA3/PSMA5/PSMA1/PSMF1/PSMB2/RBX1/FBXO7/PSMD2/PSME2/FBXO31/PSMD1/TRIAP1/PSMD14/PCNA/MIIP/FBXO5/TRIP13/PSMD7/XRCC3/GPNMB/RPS27L/RBL1/ZW10/SLFN11/E2F1/CDKN2C/RINT1/CCNB1/GADD45A/BUB1/CDT1/SOX4/TEX14/CDKN1B/CENPF	45
GO:0019882	BP	GO:0019882	antigen processing and presentation	44/1814	217/13903	0.00175722	0.0765905	0.0739254	DYNLL1/PSMB6/PSMB7/PSMB5/PSMC2/KIFAP3/PSMD10/PSMA3/PSMA5/HLA-DMA/PSMA1/PSMF1/PSMB2/AP1B1/OSBPL1A/VAMP8/ITGB5/PSMD2/AP2M1/PSME2/PSMD1/HFE/CALR/PSMD14/RACGAP1/CD36/PSMD7/IDE/DYNC1H1/CTSH/KIF11/BCAP31/HLA-DMB/AP2S1/HLA-DOA/AP1S1/KIF2C/HLA-DRB4/ACE/TREM2/CENPE/LGMN/HLA-DQA2/SEC13	44
GO:0097006	BP	GO:0097006	regulation of plasma lipoprotein particle levels	19/1814	72/13903	0.00175925	0.0765905	0.0739254	CNPY2/LPCAT3/ACSL3/AP2M1/NCEH1/CD36/SOAT1/LDLRAP1/ANXA2/AP2S1/APOC1/SCARB1/VLDLR/ZDHHC8/PLA2G7/LIPA/NPC1/PRKACB/ABCG1	19
GO:0051188	BP	GO:0051188	cofactor biosynthetic process	56/1814	292/13903	0.00179266	0.077426	0.0747317	NDUFA9/UROD/RSAD1/GART/PCBD1/PDSS2/NUP205/HSD17B12/PDHA1/ALAS1/AKR1A1/NUP43/MTHFD1/GSS/CBR4/HMBS/ACAT1/MGST2/SPR/NFS1/COQ5/HAGH/MMAA/FECH/DLAT/PNPO/FXN/NUP85/SEH1L/ACSL3/ATIC/GGCT/PCBD2/CNDP2/TMEM14C/SLC25A39/ACSF3/SOD1/CHAC2/NDC1/HAAO/RFK/MTHFD1L/PFKP/GPI/ACOT7/QDPR/NUP35/GGT1/P2RX7/FBP1/SNCA/HSD17B8/NUPR1/PFKM/SEC13	56
GO:0006767	BP	GO:0006767	water-soluble vitamin metabolic process	21/1814	83/13903	0.00183963	0.0788291	0.076086	PDZD11/SLC52A2/ABCD4/AKR1A1/MTHFD1/PCCB/CYB5A/MMAA/THTPA/PNPO/SHMT2/SLC25A19/SLC5A6/SLC25A32/PCCA/HAAO/RFK/MTHFD1L/FOLR2/SLC46A1/HLCS	21
GO:0008637	BP	GO:0008637	apoptotic mitochondrial changes	26/1814	111/13903	0.00190294	0.0809048	0.0780895	PDCD5/DNM1L/PSMD10/CHCHD10/SLC25A5/TIMM50/FXN/GGCT/NMT1/ACAA2/TRIAP1/SLC35F6/TMEM102/BCL2L1/YWHAG/BLOC1S2/YWHAQ/TMEM14A/YWHAH/E2F1/LMNA/AIFM2/IFI6/BCL2L11/STPG1/BNIP3L	26
GO:0009303	BP	GO:0009303	rRNA transcription	10/1814	28/13903	0.00196053	0.082707	0.079829	GTF3A/SPIN1/GTF3C3/PWP1/NIFK/CD3EAP/POLR1B/NPM3/SMARCA4/PIH1D1	10
GO:0002479	BP	GO:0002479	antigen processing and presentation of exogenous peptide antigen via MHC class I, TAP-dependent	19/1814	73/13903	0.00209288	0.0876113	0.0845627	PSMB6/PSMB7/PSMB5/PSMC2/PSMD10/PSMA3/PSMA5/PSMA1/PSMF1/PSMB2/VAMP8/ITGB5/PSMD2/PSME2/PSMD1/CALR/PSMD14/CD36/PSMD7	19
GO:0046134	BP	GO:0046134	pyrimidine nucleoside biosynthetic process	9/1814	24/13903	0.00222382	0.0914854	0.0883019	NME1/UMPS/DTYMK/CTPS1/CAD/NME2/CMPK1/DHODH/TK1	9
GO:0070129	BP	GO:0070129	regulation of mitochondrial translation	9/1814	24/13903	0.00222382	0.0914854	0.0883019	FASTKD2/UQCC2/TRUB2/COA3/C1QBP/SHMT2/UQCC1/CDK5RAP1/TSFM	9
GO:0006101	BP	GO:0006101	citrate metabolic process	11/1814	33/13903	0.00223586	0.0914854	0.0883019	MDH2/PDHA1/ACO2/MDH1/DLAT/IDH1/ACO1/ME3/IDH3A/SUCLG2/MDH1B	11
GO:0010821	BP	GO:0010821	regulation of mitochondrion organization	36/1814	171/13903	0.00227047	0.0922083	0.0889996	PDCD5/DNM1L/MIEF1/PARK7/PSMD10/INF2/CHCHD10/VDAC1/SLC25A5/HPS4/FBXO7/FXN/DDHD2/NMT1/TMEM135/ACAA2/PARL/MYO19/TRIAP1/SLC35F6/TMEM102/STAT2/BCL2L1/YWHAG/DHODH/YWHAQ/TMEM14A/YWHAH/LMAN1/E2F1/TREM2/LMNA/VAT1/USP36/BCL2L11/BNIP3L	36
GO:0009060	BP	GO:0009060	aerobic respiration	20/1814	79/13903	0.00231729	0.0934126	0.090162	NDUFS8/MDH2/PDHA1/ACO2/UQCRH/MDH1/DLAT/COX5A/FXN/IDH1/SHMT2/ACO1/COX6C/IDE/COX7C/ME3/NDUFA4/IDH3A/SUCLG2/MDH1B	20
GO:0051262	BP	GO:0051262	protein tetramerization	29/1814	130/13903	0.00238545	0.0937961	0.0905322	PCBD1/PDSS2/DNM1L/CBR4/RRM1/ACOT13/SRR/DCTPP1/PCBD2/SHMT2/TRPM4/DCXR/IDE/ANXA2/PEX14/HSD17B10/FARSB/GLS/ST13/PFKP/ME1/APIP/FBP1/SNCA/TK1/HSD17B8/DHRS4/PKD2L1/PFKM	29
GO:0006541	BP	GO:0006541	glutamine metabolic process	8/1814	20/13903	0.00242746	0.0937961	0.0905322	NIT2/CTPS1/CAD/GLS/GLYATL1/MECP2/PHGDH/GLUD1	8
GO:0046823	BP	GO:0046823	negative regulation of nucleocytoplasmic transport	8/1814	20/13903	0.00242746	0.0937961	0.0905322	CDK5/RANGAP1/PARK7/MDFIC/BARD1/CD36/PKIA/SUFU	8
GO:1901685	BP	GO:1901685	glutathione derivative metabolic process	8/1814	20/13903	0.00242746	0.0937961	0.0905322	AKR1A1/MGST2/ESD/GSTP1/MGST3/GSTM1/MGST1/GSTM4	8
GO:1901687	BP	GO:1901687	glutathione derivative biosynthetic process	8/1814	20/13903	0.00242746	0.0937961	0.0905322	AKR1A1/MGST2/ESD/GSTP1/MGST3/GSTM1/MGST1/GSTM4	8
GO:0006487	BP	GO:0006487	protein N-linked glycosylation	19/1814	74/13903	0.00247824	0.0937961	0.0905322	NUDT14/PGM3/DPM2/KRTCAP2/ALG3/ALG1/ALG5/RPN2/DDOST/ALG14/DOLPP1/UGGT2/ALG8/ALG10/LMAN1/STT3A/MGAT3/MAN1C1/PMM2	19
GO:0006750	BP	GO:0006750	glutathione biosynthetic process	7/1814	16/13903	0.00248193	0.0937961	0.0905322	GSS/MGST2/HAGH/GGCT/CNDP2/CHAC2/GGT1	7
GO:0016137	BP	GO:0016137	glycoside metabolic process	7/1814	16/13903	0.00248193	0.0937961	0.0905322	AKR7A2/AKR1A1/NAGA/CBR4/FUCA2/GUSB/AKR1C3	7
GO:0070131	BP	GO:0070131	positive regulation of mitochondrial translation	7/1814	16/13903	0.00248193	0.0937961	0.0905322	FASTKD2/UQCC2/TRUB2/COA3/C1QBP/UQCC1/CDK5RAP1	7
GO:0072528	BP	GO:0072528	pyrimidine-containing compound biosynthetic process	14/1814	48/13903	0.00251361	0.0940589	0.0907859	NME1/UMPS/AGPAT3/DTYMK/AGPAT2/CTPS1/CAD/NME2/CMPK1/TAMM41/DHODH/CMPK2/TK1/TYMS	14
GO:0044272	BP	GO:0044272	sulfur compound biosynthetic process	35/1814	166/13903	0.00252345	0.0940589	0.0907859	HSD17B12/UGDH/PDHA1/CHST12/AKR1A1/MTHFD1/ENOPH1/GSS/CBR4/ACAT1/MGST2/HAGH/ESD/GSTP1/DLAT/ACSL3/GGCT/CNDP2/B3GNT2/B3GALT6/MGST3/ACSF3/MTAP/CHAC2/B4GAT1/GSTM1/CSGALNACT2/MGST1/GGT1/B3GNT7/APIP/SNCA/CHST15/HSD17B8/GSTM4	35
GO:0006626	BP	GO:0006626	protein targeting to mitochondrion	22/1814	91/13903	0.0027008	0.0999847	0.0965054	CHCHD4/PDCD5/SAMM50/TIMM21/MIPEP/TIMM8B/HSPA4/TIMM10B/DNAJC19/TIMM50/HPS4/FBXO7/TOMM5/PARL/ROMO1/DNAJC15/LMAN1/TIMM10/USP36/TOMM40/DNLZ/BNIP3L	22
GO:0005759	CC	GO:0005759	mitochondrial matrix	144/1883	417/14532	1.29515e-30	8.88474e-28	7.87998e-28	NDUFA9/NDUFB8/MRPL24/MRPL36/MRPL39/GCSH/ERAL1/MRPL47/HADHB/MRPS26/ATAD3A/MRPL9/HSPE1/SSBP1/NDUFS8/MRPL21/FASTKD2/MRPL41/MRPL32/MRPS15/PDSS2/NDUFA7/MDH2/MRPL13/MRPL40/LRRC59/MRPL17/ECI1/UQCC2/POLRMT/ECHS1/MRPL34/TRUB2/PDHA1/MRPL22/ALAS1/LARS2/NUDT9/ARL2/MRPL27/TUFM/MRRF/FASTK/PARK7/MIPEP/MRPS7/C1QBP/MRPL4/IARS2/BCAT2/CBR4/NDUFS3/PTCD1/MRPS17/ACO2/DNAJA3/ACAT1/DTYMK/MRPL11/ELAC2/DHX30/MRPS12/NFS1/P…	144
GO:0005743	CC	GO:0005743	mitochondrial inner membrane	137/1883	402/14532	1.70223e-28	5.83864e-26	5.17835e-26	NDUFA6/NDUFA9/NDUFB8/NDUFAF5/COX16/MRPL24/MRPL36/MRPL39/NDUFB10/ERAL1/UQCC3/MRPL47/HADHB/MRPS26/ATAD3A/MRPL9/PHB/NDUFS8/MRPL21/ACAD9/MRPL41/ATAD3B/MRPL32/MRPS15/NDUFA7/ABCB10/MRPL13/MRPL40/PTPMT1/MRPL17/UQCC2/MRPL34/AIFM1/NDUFC2/MRPL22/MRPL27/NDUFA5/NDUFB4/COA3/TIMM21/MRPS7/MRPL4/BCS1L/TIMM8B/NDUFS3/MRPS17/MRPL11/CHCHD10/MRPS12/UQCRH/COQ5/MRPS18B/FECH/NDUFAB1/MRPS5/NDUFV1/MRPL16/TIMM10B/GOT2/SLC2…	137
GO:0019866	CC	GO:0019866	organelle inner membrane	145/1883	449/14532	2.43534e-27	5.56882e-25	4.93905e-25	NDUFA6/NDUFA9/NDUFB8/NDUFAF5/COX16/MRPL24/MRPL36/MRPL39/NDUFB10/ERAL1/UQCC3/MRPL47/HADHB/MRPS26/ATAD3A/MRPL9/PHB/NDUFS8/MRPL21/ACAD9/MRPL41/ATAD3B/MRPL32/MRPS15/NDUFA7/ABCB10/MRPL13/MRPL40/PTPMT1/MRPL17/UQCC2/MRPL34/AIFM1/NDUFC2/MRPL22/MRPL27/NDUFA5/NDUFB4/COA3/TIMM21/MRPS7/MRPL4/BCS1L/TIMM8B/NDUFS3/MRPS17/MRPL11/CHCHD10/MRPS12/UQCRH/COQ5/MRPS18B/FECH/NDUFAB1/MRPS5/NDUFV1/MRPL16/TIMM10B/GOT2/SLC2…	145
GO:0098798	CC	GO:0098798	mitochondrial protein complex	83/1883	228/14532	1.02604e-19	1.75966e-17	1.56066e-17	NDUFA6/NDUFA9/NDUFB8/MRPL24/MRPL36/MRPL39/NDUFB10/UQCC3/MRPL47/MRPS26/MRPL9/NDUFS8/MRPL21/MRPL41/MRPL32/MRPS15/NDUFA7/MRPL13/MRPL40/MRPL17/POLRMT/MRPL34/NDUFC2/SAMM50/MRPL22/MRPL27/NDUFA5/NDUFB4/COA3/TIMM21/MRPS7/MRPL4/BCS1L/TIMM8B/NDUFS3/MRPS17/MRPL11/CHCHD10/MRPS12/UQCRH/MRPS18B/NDUFAB1/VDAC1/MRPS5/NDUFV1/MRPL16/TIMM10B/NDUFA3/DNAJC19/TIMM50/DLAT/NDUFB2/NDUFA8/COX5A/MRPL18/MRPS21/MRPS11/TOMM5/N…	83
GO:0000313	CC	GO:0000313	organellar ribosome	40/1883	86/14532	2.69451e-14	3.08072e-12	2.73233e-12	MRPL24/MRPL36/MRPL39/MRPL47/MRPS26/MRPL9/MRPL21/MRPL41/MRPL32/MRPS15/NDUFA7/MRPL13/MRPL40/MRPL17/MRPL34/MRPL22/MRPL27/MRPS7/MRPL4/MRPS17/MRPL11/MRPS12/MRPS18B/NDUFAB1/MRPS5/MRPL16/MRPL18/MRPS21/MRPS11/MRPL51/MRPS2/MRPL3/MRPL48/MRPS35/MRPL15/MRPS30/MRPL19/MRPS28/MRPL37/MRPL55	40
GO:0005761	CC	GO:0005761	mitochondrial ribosome	40/1883	86/14532	2.69451e-14	3.08072e-12	2.73233e-12	MRPL24/MRPL36/MRPL39/MRPL47/MRPS26/MRPL9/MRPL21/MRPL41/MRPL32/MRPS15/NDUFA7/MRPL13/MRPL40/MRPL17/MRPL34/MRPL22/MRPL27/MRPS7/MRPL4/MRPS17/MRPL11/MRPS12/MRPS18B/NDUFAB1/MRPS5/MRPL16/MRPL18/MRPS21/MRPS11/MRPL51/MRPS2/MRPL3/MRPL48/MRPS35/MRPL15/MRPS30/MRPL19/MRPS28/MRPL37/MRPL55	40
GO:0000315	CC	GO:0000315	organellar large ribosomal subunit	27/1883	56/14532	1.51478e-10	1.29892e-08	1.15203e-08	MRPL24/MRPL36/MRPL39/MRPL47/MRPL9/MRPL21/MRPL41/MRPL32/MRPL13/MRPL40/MRPL17/MRPL34/MRPL22/MRPL27/MRPL4/MRPL11/NDUFAB1/MRPL16/MRPL18/MRPL51/MRPL3/MRPL48/MRPL15/MRPS30/MRPL19/MRPL37/MRPL55	27
GO:0005762	CC	GO:0005762	mitochondrial large ribosomal subunit	27/1883	56/14532	1.51478e-10	1.29892e-08	1.15203e-08	MRPL24/MRPL36/MRPL39/MRPL47/MRPL9/MRPL21/MRPL41/MRPL32/MRPL13/MRPL40/MRPL17/MRPL34/MRPL22/MRPL27/MRPL4/MRPL11/NDUFAB1/MRPL16/MRPL18/MRPL51/MRPL3/MRPL48/MRPL15/MRPS30/MRPL19/MRPL37/MRPL55	27
GO:0044455	CC	GO:0044455	mitochondrial membrane part	51/1883	182/14532	4.4242e-08	3.37223e-06	2.99086e-06	NDUFA6/NDUFA9/NDUFB8/NDUFAF5/COX16/NDUFB10/UQCC3/NDUFS8/NDUFA7/ABCB10/NDUFC2/SAMM50/NDUFA5/NDUFB4/COA3/TIMM21/BCS1L/NDUFS3/CHCHD10/UQCRH/COQ5/NDUFAB1/NDUFV1/TIMM10B/NDUFA3/DNAJC19/TIMM50/NDUFB2/NDUFA8/COX5A/MCUR1/COX11/TOMM5/NDUFV3/CPT1A/MTX2/NDUFS4/NDUFB7/ROMO1/UQCRQ/SLC25A19/SYNJ2BP/SCO1/TMEM177/TAMM41/NDUFA4/APOOL/DNAJC15/TIMM10/NDUFS5/TOMM40	51
GO:0098800	CC	GO:0098800	inner mitochondrial membrane protein complex	35/1883	105/14532	5.58054e-08	3.82825e-06	3.39532e-06	NDUFA6/NDUFA9/NDUFB8/NDUFB10/UQCC3/NDUFS8/NDUFA7/NDUFC2/NDUFA5/NDUFB4/COA3/TIMM21/BCS1L/NDUFS3/CHCHD10/UQCRH/NDUFAB1/NDUFV1/TIMM10B/NDUFA3/DNAJC19/TIMM50/NDUFB2/NDUFA8/COX5A/NDUFV3/NDUFS4/NDUFB7/ROMO1/UQCRQ/NDUFA4/APOOL/DNAJC15/TIMM10/NDUFS5	35
GO:0031970	CC	GO:0031970	organelle envelope lumen	29/1883	79/14532	7.04272e-08	4.3921e-06	3.8954e-06	CHCHD4/UQCC2/AIFM1/ARL2/PARK7/TIMM8B/DTYMK/CHCHD10/TUBB/TIMM10B/NDUFA8/SIRT5/SHMT2/NDUFB7/CACYBP/TRIAP1/CAPN2/REXO2/TRAP1/SOD1/COA7/THOP1/COA6/ARL2BP/COA4/CMC4/TIMM10/NDUFS5/SNCA	29
GO:0005758	CC	GO:0005758	mitochondrial intermembrane space	27/1883	72/14532	1.18703e-07	6.78585e-06	6.01845e-06	CHCHD4/UQCC2/AIFM1/ARL2/PARK7/TIMM8B/DTYMK/CHCHD10/TIMM10B/NDUFA8/SIRT5/SHMT2/NDUFB7/TRIAP1/CAPN2/REXO2/TRAP1/SOD1/COA7/THOP1/COA6/ARL2BP/COA4/CMC4/TIMM10/NDUFS5/SNCA	27
GO:0005747	CC	GO:0005747	mitochondrial respiratory chain complex I	20/1883	47/14532	4.77157e-07	2.1822e-05	1.93542e-05	NDUFA6/NDUFA9/NDUFB8/NDUFB10/NDUFS8/NDUFA7/NDUFC2/NDUFA5/NDUFB4/NDUFS3/NDUFAB1/NDUFV1/NDUFA3/NDUFB2/NDUFA8/NDUFV3/NDUFS4/NDUFB7/NDUFA4/NDUFS5	20
GO:0030964	CC	GO:0030964	NADH dehydrogenase complex	20/1883	47/14532	4.77157e-07	2.1822e-05	1.93542e-05	NDUFA6/NDUFA9/NDUFB8/NDUFB10/NDUFS8/NDUFA7/NDUFC2/NDUFA5/NDUFB4/NDUFS3/NDUFAB1/NDUFV1/NDUFA3/NDUFB2/NDUFA8/NDUFV3/NDUFS4/NDUFB7/NDUFA4/NDUFS5	20
GO:0045271	CC	GO:0045271	respiratory chain complex I	20/1883	47/14532	4.77157e-07	2.1822e-05	1.93542e-05	NDUFA6/NDUFA9/NDUFB8/NDUFB10/NDUFS8/NDUFA7/NDUFC2/NDUFA5/NDUFB4/NDUFS3/NDUFAB1/NDUFV1/NDUFA3/NDUFB2/NDUFA8/NDUFV3/NDUFS4/NDUFB7/NDUFA4/NDUFS5	20
GO:1990204	CC	GO:1990204	oxidoreductase complex	31/1883	98/14532	1.1548e-06	4.81643e-05	4.27174e-05	NDUFA6/NDUFA9/NDUFB8/NDUFB10/GCSH/UQCC3/NDUFS8/NDUFA7/NDUFC2/PDHA1/NDUFA5/NDUFB4/GPD1L/BCS1L/CBR4/NDUFS3/RRM1/UQCRH/NDUFAB1/NDUFV1/NDUFA3/DLAT/NDUFB2/NDUFA8/NDUFV3/NDUFS4/NDUFB7/UQCRQ/NDUFA4/NOXA1/NDUFS5	31
GO:0098803	CC	GO:0098803	respiratory chain complex	26/1883	75/14532	1.19357e-06	4.81643e-05	4.27174e-05	NDUFA6/NDUFA9/NDUFB8/NDUFB10/UQCC3/NDUFS8/NDUFA7/NDUFC2/NDUFA5/NDUFB4/COA3/BCS1L/NDUFS3/UQCRH/NDUFAB1/NDUFV1/NDUFA3/NDUFB2/NDUFA8/COX5A/NDUFV3/NDUFS4/NDUFB7/UQCRQ/NDUFA4/NDUFS5	26
GO:0005746	CC	GO:0005746	mitochondrial respiratory chain	26/1883	79/14532	3.63741e-06	0.000138626	0.000122949	NDUFA6/NDUFA9/NDUFB8/NDUFB10/UQCC3/NDUFS8/NDUFA7/NDUFC2/NDUFA5/NDUFB4/COA3/BCS1L/NDUFS3/UQCRH/NDUFAB1/NDUFV1/NDUFA3/NDUFB2/NDUFA8/COX5A/NDUFV3/NDUFS4/NDUFB7/UQCRQ/NDUFA4/NDUFS5	26
GO:0009295	CC	GO:0009295	nucleoid	16/1883	38/14532	7.88763e-06	0.000270546	0.00023995	HADHB/ATAD3A/SSBP1/FASTKD2/LRRC59/UQCC2/POLRMT/TUFM/ELAC2/DHX30/VDAC1/ACADVL/SLC25A5/DDX28/VDAC2/SHMT2	16
GO:0042645	CC	GO:0042645	mitochondrial nucleoid	16/1883	38/14532	7.88763e-06	0.000270546	0.00023995	HADHB/ATAD3A/SSBP1/FASTKD2/LRRC59/UQCC2/POLRMT/TUFM/ELAC2/DHX30/VDAC1/ACADVL/SLC25A5/DDX28/VDAC2/SHMT2	16
GO:0070469	CC	GO:0070469	respiratory chain	26/1883	88/14532	3.17955e-05	0.00103865	0.000921194	NDUFA6/NDUFA9/NDUFB8/NDUFB10/UQCC3/NDUFS8/NDUFA7/NDUFC2/NDUFA5/NDUFB4/COA3/BCS1L/NDUFS3/UQCRH/NDUFAB1/NDUFV1/NDUFA3/NDUFB2/NDUFA8/COX5A/NDUFV3/NDUFS4/NDUFB7/UQCRQ/NDUFA4/NDUFS5	26
GO:0000314	CC	GO:0000314	organellar small ribosomal subunit	12/1883	28/14532	8.82936e-05	0.00245465	0.00217706	MRPS26/MRPS15/MRPS7/MRPS17/MRPS12/MRPS18B/MRPS5/MRPS21/MRPS11/MRPS2/MRPS35/MRPS28	12
GO:0005763	CC	GO:0005763	mitochondrial small ribosomal subunit	12/1883	28/14532	8.82936e-05	0.00245465	0.00217706	MRPS26/MRPS15/MRPS7/MRPS17/MRPS12/MRPS18B/MRPS5/MRPS21/MRPS11/MRPS2/MRPS35/MRPS28	12
GO:0044438	CC	GO:0044438	microbody part	26/1883	93/14532	8.94552e-05	0.00245465	0.00217706	PXMP4/ABCD4/PAOX/ECH1/ECI2/PEX7/ACSL3/MPV17/IDH1/SLC25A17/TMEM135/CRAT/DDO/IDE/GRHPR/PEX14/DECR2/PEX19/SCP2/AGPS/ACOT4/MGST1/ALDH3A2/PHYH/NUDT19/DHRS4	26
GO:0044439	CC	GO:0044439	peroxisomal part	26/1883	93/14532	8.94552e-05	0.00245465	0.00217706	PXMP4/ABCD4/PAOX/ECH1/ECI2/PEX7/ACSL3/MPV17/IDH1/SLC25A17/TMEM135/CRAT/DDO/IDE/GRHPR/PEX14/DECR2/PEX19/SCP2/AGPS/ACOT4/MGST1/ALDH3A2/PHYH/NUDT19/DHRS4	26
GO:1902555	CC	GO:1902555	endoribonuclease complex	12/1883	29/14532	0.000132947	0.00350776	0.00311107	TARBP2/LAS1L/POP5/RPP38/POP7/RPP30/DROSHA/POP1/HSD17B10/RPPH1/AGO3/AGO2	12
GO:0005741	CC	GO:0005741	mitochondrial outer membrane	37/1883	155/14532	0.000139425	0.00354242	0.00314182	NME1/HADHB/ARMCX6/MSTO1/DNM1L/SAMM50/MIEF1/CISD2/CYB5A/VDAC1/ACSL3/TOMM5/CNP/CPT1A/VDAC2/MTX2/MYO19/RTN4IP1/TRIM14/SYNJ2BP/RMDN3/ARMCX1/STARD7/BCL2L1/SLC25A46/BPHL/ARMCX2/VAT1/MGST1/AIFM2/TOMM40/SNCA/IFI27/BCL2L11/GK/PPP2R2B/BNIP3L	37
GO:0005657	CC	GO:0005657	replication fork	20/1883	66/14532	0.000172172	0.00421823	0.00374119	PRPF19/SMARCAL1/PURA/MCM3/RAD51D/SMARCAD1/TIMELESS/RFC4/PCNA/PRIM2/XRCC3/DNMT1/GINS2/RFC3/POLH/TIPIN/WDHD1/BCL6/UHRF1/CDC45	20
GO:1905348	CC	GO:1905348	endonuclease complex	12/1883	30/14532	0.000195608	0.00462714	0.00410386	TARBP2/LAS1L/POP5/RPP38/POP7/RPP30/DROSHA/POP1/HSD17B10/RPPH1/AGO3/AGO2	12
GO:0044391	CC	GO:0044391	ribosomal subunit	41/1883	182/14532	0.000241166	0.00551467	0.00489102	MRPL24/MRPL36/MRPL39/RPL26L1/MRPL47/MRPS26/MRPL9/MRPL21/MRPL41/MRPL32/MRPS15/MRPL13/MRPL40/MRPL17/MRPL34/MRPL22/MRPL27/MRPS7/MRPL4/MRPS17/MRPL11/MRPS12/MRPS18B/NDUFAB1/MRPS5/MRPL16/MRPL18/MRPS21/MRPS11/MRPL51/MRPS2/MRPL3/MRPL48/MRPS35/MRPL15/MRPS30/MRPL19/MRPS28/MRPL37/RPS27L/MRPL55	41
GO:0030677	CC	GO:0030677	ribonuclease P complex	7/1883	12/14532	0.000264775	0.00585921	0.0051966	POP5/RPP38/POP7/RPP30/POP1/HSD17B10/RPPH1	7
GO:0098852	CC	GO:0098852	lytic vacuole membrane	64/1883	324/14532	0.000327705	0.00702518	0.00623071	VTI1B/HSPA8/NDUFC2/HPS6/ABCD4/LAMTOR2/SCARB2/GOPC/DDOST/HLA-DMA/WDR81/WDR41/CLCN5/AHNAK/SORT1/PI4K2A/AP1B1/TMEM9B/SLC29A3/WDR24/TMEM192/VAMP8/SEH1L/RPTOR/AP2M1/AP5S1/HSP90AB1/BST2/NPRL3/GLMP/RDH14/TLR3/SLC39A11/C12orf66/DAB2/SLC35F6/SPHK2/MMD/ACP2/TMEM63A/ITFG2/ANXA2/ABHD6/SIDT2/ZFYVE26/TMEM106B/SLC2A8/BLOC1S2/HLA-DMB/AP2S1/HLA-DOA/ATRAID/AP1S1/GAA/SCARB1/VLDLR/HLA-DRB4/P2RX4/MYLPF/MGST1/NPC1/MRE…	64
GO:0005840	CC	GO:0005840	ribosome	47/1883	221/14532	0.000364914	0.00758579	0.00672792	MRPL24/MRPL36/MRPL39/RPL26L1/MRPL47/MRPS26/MRPL9/MRPL21/MRPL41/MRPL32/MRPS15/NDUFA7/MRPL13/MRPL40/MRPL17/MRPL34/MRPL22/MRPL27/MRPS7/MRPL4/MRPS17/MRPL11/MRPS12/LARP1/MRPS18B/NDUFAB1/MRPS5/MRPL16/MRPL18/MRPS21/MRPS11/MRPL51/MRPS2/MRPL3/MRPL48/MRPS35/MRPL15/MRPS23/MRPS30/MRPL19/MRPS28/MRPL37/RPS27L/MRPL55/NCK1/SNCA/LINC01004	47
GO:0031968	CC	GO:0031968	organelle outer membrane	39/1883	176/14532	0.000478843	0.00966136	0.00856877	NME1/HADHB/ARMCX6/MSTO1/DNM1L/SAMM50/MIEF1/CISD2/TMEM109/CYB5A/VDAC1/ACSL3/SIGMAR1/TOMM5/CNP/CPT1A/VDAC2/MTX2/MYO19/RTN4IP1/TRIM14/SYNJ2BP/RMDN3/ARMCX1/STARD7/BCL2L1/SLC25A46/BPHL/ARMCX2/VAT1/MGST1/AIFM2/TOMM40/SNCA/IFI27/BCL2L11/GK/PPP2R2B/BNIP3L	39
GO:0000502	CC	GO:0000502	proteasome complex	18/1883	61/14532	0.000513219	0.00982921	0.00871764	PSMB6/PSMB7/PSMB5/RAD23A/PSMC2/PSMD10/PSMA3/PSMA5/PSMA1/PSMF1/PSMB2/PSMD2/PSME2/PSMD1/PSMD14/PSMD7/IDE/PAAF1	18
GO:0005765	CC	GO:0005765	lysosomal membrane	63/1883	323/14532	0.000515819	0.00982921	0.00871764	VTI1B/HSPA8/NDUFC2/HPS6/ABCD4/LAMTOR2/SCARB2/GOPC/DDOST/HLA-DMA/WDR81/WDR41/CLCN5/AHNAK/SORT1/PI4K2A/AP1B1/TMEM9B/SLC29A3/WDR24/TMEM192/VAMP8/SEH1L/RPTOR/AP2M1/AP5S1/HSP90AB1/BST2/NPRL3/GLMP/RDH14/TLR3/C12orf66/DAB2/SLC35F6/SPHK2/MMD/ACP2/TMEM63A/ITFG2/ANXA2/ABHD6/SIDT2/ZFYVE26/TMEM106B/SLC2A8/BLOC1S2/HLA-DMB/AP2S1/HLA-DOA/ATRAID/AP1S1/GAA/SCARB1/VLDLR/HLA-DRB4/P2RX4/MYLPF/MGST1/NPC1/MREG/HLA-DQA…	63
GO:0019867	CC	GO:0019867	outer membrane	39/1883	178/14532	0.000605636	0.0112288	0.00995897	NME1/HADHB/ARMCX6/MSTO1/DNM1L/SAMM50/MIEF1/CISD2/TMEM109/CYB5A/VDAC1/ACSL3/SIGMAR1/TOMM5/CNP/CPT1A/VDAC2/MTX2/MYO19/RTN4IP1/TRIM14/SYNJ2BP/RMDN3/ARMCX1/STARD7/BCL2L1/SLC25A46/BPHL/ARMCX2/VAT1/MGST1/AIFM2/TOMM40/SNCA/IFI27/BCL2L11/GK/PPP2R2B/BNIP3L	39
GO:1905369	CC	GO:1905369	endopeptidase complex	18/1883	62/14532	0.000636848	0.0114968	0.0101966	PSMB6/PSMB7/PSMB5/RAD23A/PSMC2/PSMD10/PSMA3/PSMA5/PSMA1/PSMF1/PSMB2/PSMD2/PSME2/PSMD1/PSMD14/PSMD7/IDE/PAAF1	18
GO:0005774	CC	GO:0005774	vacuolar membrane	70/1883	371/14532	0.000690164	0.0121259	0.0107546	VTI1B/HSPA8/MTMR2/NDUFC2/HPS6/ABCD4/LAMTOR2/SCARB2/GOPC/RPN2/DDOST/LTV1/HLA-DMA/WDR81/WDR41/CLCN5/AHNAK/SORT1/PI4K2A/TMEM150B/AP1B1/TMEM9B/SLC29A3/WDR24/TMEM192/VAMP8/SEH1L/RPTOR/AP2M1/AP5S1/HSP90AB1/BST2/NPRL3/GLMP/RDH14/ABCC3/TLR3/SLC39A11/C12orf66/DAB2/SLC35F6/SPHK2/MMD/ACP2/TMEM63A/ITFG2/ANXA2/ABHD6/VAC14/SIDT2/ZFYVE26/TMEM106B/SLC2A8/BLOC1S2/HLA-DMB/AP2S1/HLA-DOA/ATRAID/AP1S1/GAA/SCARB1/VLDL…	70
GO:0005777	CC	GO:0005777	peroxisome	29/1883	122/14532	0.000753677	0.0121259	0.0107546	DNM1L/PXMP4/ABCD4/PAOX/ECH1/ECI2/PEX7/ACSL3/MPV17/IDH1/SLC25A17/TMEM135/CRAT/DDO/SOD1/IDE/GRHPR/NUDT17/PEX14/DECR2/PEX19/SCP2/AGPS/ACOT4/MGST1/ALDH3A2/PHYH/NUDT19/DHRS4	29
GO:0042579	CC	GO:0042579	microbody	29/1883	122/14532	0.000753677	0.0121259	0.0107546	DNM1L/PXMP4/ABCD4/PAOX/ECH1/ECI2/PEX7/ACSL3/MPV17/IDH1/SLC25A17/TMEM135/CRAT/DDO/SOD1/IDE/GRHPR/NUDT17/PEX14/DECR2/PEX19/SCP2/AGPS/ACOT4/MGST1/ALDH3A2/PHYH/NUDT19/DHRS4	29
GO:0005782	CC	GO:0005782	peroxisomal matrix	15/1883	48/14532	0.000760075	0.0121259	0.0107546	PAOX/ECH1/ECI2/PEX7/IDH1/CRAT/DDO/IDE/GRHPR/SCP2/AGPS/ACOT4/PHYH/NUDT19/DHRS4	15
GO:0031907	CC	GO:0031907	microbody lumen	15/1883	48/14532	0.000760075	0.0121259	0.0107546	PAOX/ECH1/ECI2/PEX7/IDH1/CRAT/DDO/IDE/GRHPR/SCP2/AGPS/ACOT4/PHYH/NUDT19/DHRS4	15
GO:0015934	CC	GO:0015934	large ribosomal subunit	28/1883	117/14532	0.000823217	0.0128347	0.0113832	MRPL24/MRPL36/MRPL39/RPL26L1/MRPL47/MRPL9/MRPL21/MRPL41/MRPL32/MRPL13/MRPL40/MRPL17/MRPL34/MRPL22/MRPL27/MRPL4/MRPL11/NDUFAB1/MRPL16/MRPL18/MRPL51/MRPL3/MRPL48/MRPL15/MRPS30/MRPL19/MRPL37/MRPL55	28
GO:0030684	CC	GO:0030684	preribosome	19/1883	70/14532	0.00112825	0.0171995	0.0152544	WDR12/LAS1L/RRP9/HEATR1/MAK16/LTV1/EBNA1BP2/NOP14/NOC2L/EMG1/RRS1/BMS1/WDR3/ZNF593/MRTO4/IMP4/RIOK2/UTP20/SRFBP1	19
GO:1905368	CC	GO:1905368	peptidase complex	21/1883	84/14532	0.00198223	0.029561	0.026218	PSMB6/PSMB7/PSMB5/SEC11C/RAD23A/PSMC2/TAF6L/PSMD10/PSMA3/PSMA5/PSMA1/PSMF1/PSMB2/PSMD2/PSME2/PSMD1/PSMD14/TADA1/PSMD7/IDE/PAAF1	21
GO:0031901	CC	GO:0031901	early endosome membrane	28/1883	124/14532	0.00210592	0.0307375	0.0272615	VTI1B/MTMR2/HPS6/SNX3/WDR81/SNX4/TMEM9B/SNX5/VAMP8/OCRL/NAPEPLD/SNX2/KIF16B/INPP5F/VAC14/EPHA8/SLC9A6/GGA2/GPNMB/FGD2/STX12/EEA1/APPL1/ARF6/ZFYVE28/PMEPA1/RABGEF1/PIKFYVE	28
GO:0005839	CC	GO:0005839	proteasome core complex	8/1883	20/14532	0.00232186	0.032506	0.0288299	PSMB6/PSMB7/PSMB5/PSMA3/PSMA5/PSMA1/PSMF1/PSMB2	8
GO:0101031	CC	GO:0101031	chaperone complex	8/1883	20/14532	0.00232186	0.032506	0.0288299	CCT7/CCT4/CCT6A/HSPA8/CCT2/HSP90AB1/CCT3/BAG2	8
GO:0005736	CC	GO:0005736	RNA polymerase I complex	6/1883	13/14532	0.00357098	0.0489939	0.0434532	POLR2L/POLR2K/POLR1C/POLR2H/CD3EAP/POLR1B	6
GO:0043596	CC	GO:0043596	nuclear replication fork	12/1883	41/14532	0.00457666	0.0615606	0.0545988	PRPF19/SMARCAL1/PURA/MCM3/SMARCAD1/TIMELESS/PCNA/PRIM2/GINS2/TIPIN/WDHD1/CDC45	12
GO:0005744	CC	GO:0005744	TIM23 mitochondrial import inner membrane translocase complex	6/1883	14/14532	0.00557025	0.0734844	0.0651742	TIMM21/DNAJC19/TIMM50/ROMO1/DNAJC15/TIMM10	6
GO:0030687	CC	GO:0030687	preribosome, large subunit precursor	8/1883	23/14532	0.00632604	0.0818805	0.0726207	WDR12/LAS1L/MAK16/EBNA1BP2/NOC2L/RRS1/ZNF593/MRTO4	8
GO:0030176	CC	GO:0030176	integral component of endoplasmic reticulum membrane	29/1883	140/14532	0.00661195	0.0839963	0.0744973	EMC10/DPM2/TEX261/ALG3/PREB/SLC37A4/PIGT/EMC7/DOLPP1/WFS1/FICD/EMC4/GPAA1/FITM2/CALR/UBXN8/TRAM1/ESYT1/BCAP31/EMC1/SLC37A2/PIGK/PIGS/BNIP1/HLA-DRB4/BSCL2/ACER3/HLA-DQA2/DCSTAMP	29
GO:0030686	CC	GO:0030686	90S preribosome	9/1883	28/14532	0.0069185	0.0862926	0.0765339	WDR12/HEATR1/NOP14/NOC2L/BMS1/WDR3/IMP4/UTP20/SRFBP1	9
GO:0000777	CC	GO:0000777	condensed chromosome kinetochore	21/1883	93/14532	0.00713593	0.0870398	0.0771966	RANGAP1/ZWILCH/NUP43/NUDCD2/CENPW/CENPN/NUP85/SEH1L/CKAP5/INCENP/ZWINT/ZW10/KIF2C/KNSTRN/CENPE/CCNB1/BUB1/CDT1/BIRC5/TEX14/CENPF	21
GO:0031227	CC	GO:0031227	intrinsic component of endoplasmic reticulum membrane	30/1883	147/14532	0.00723217	0.0870398	0.0771966	EMC10/DPM2/TEX261/ALG3/PREB/SLC37A4/PIGT/PGAP3/EMC7/DOLPP1/WFS1/FICD/EMC4/GPAA1/FITM2/CALR/UBXN8/TRAM1/ESYT1/BCAP31/EMC1/SLC37A2/PIGK/PIGS/BNIP1/HLA-DRB4/BSCL2/ACER3/HLA-DQA2/DCSTAMP	30
GO:0031082	CC	GO:0031082	BLOC complex	7/1883	19/14532	0.00738774	0.0873791	0.0774975	BLOC1S5/HPS6/SNAP47/PI4K2A/HPS4/STX12/BLOC1S2	7
GO:1904813	CC	GO:1904813	ficolin-1-rich granule lumen	26/1883	124/14532	0.00832117	0.0967513	0.0858098	PSMB7/COMMD3/PSMC2/HSPA8/PRDX4/PSMA5/GSTP1/C1orf35/PPIE/PSMD2/IDH1/HSP90AB1/COMMD9/TIMP2/PSMD14/NME2/AGL/PSMD7/GLB1/CTSH/GUSB/PPIA/LTA4H/CTSB/GPI/CDK13	26
GO:0005652	CC	GO:0005652	nuclear lamina	5/1883	11/14532	0.00853073	0.0975347	0.0865046	LMNB2/PCNA/LMNA/NUP35/HLCS	5
GO:0016614	MF	GO:0016614	oxidoreductase activity, acting on CH-OH group of donors	41/1826	111/13902	1.76867e-10	1.74745e-07	1.61787e-07	RDH11/HADHB/AKR7A2/MDH2/HSD17B12/UGDH/AKR1A1/CBR4/SPR/MDH1/IDH1/CBR1/RDH14/CRYL1/DCXR/ADH5/GRHPR/LDHD/ME3/HSD17B10/HPGD/VKORC1L1/HSD3B7/LDHB/NSDHL/HADH/HSD17B14/IDH3A/HSD11B1/ME1/ALDH3A2/PHGDH/PTGR1/CHDH/CBR3/KCNAB2/HSD17B8/DHRS4/MDH1B/LDHAL6A/AKR1C3	41
GO:0050662	MF	GO:0050662	coenzyme binding	69/1826	252/13902	1.02298e-09	3.85669e-07	3.5707e-07	NDUFA9/GOT1/MTO1/ACAD9/DUS1L/UGDH/AIFM1/ALAS1/SDR39U1/GPD1L/CBR4/METTL3/ACAT1/ECI2/SPR/NFS1/ILVBL/PDXDC1/NDUFV1/GOT2/ACADVL/SRR/MDH1/PNPO/ACADS/SIRT5/IDH1/PLOD3/TP53I3/ALKBH3/SHMT2/DDO/CRYL1/SOAT1/IVD/PCCA/GRHPR/LDHD/ME3/HPGD/P4HA2/LDHB/DHODH/HADH/SCP2/AGPS/ACADM/IDH3A/DBI/PYGB/ACOT7/DHCR24/QDPR/ME1/PHYH/THNSL2/ACOT11/ALDH2/SDSL/AIFM2/PHGDH/SPTLC3/CHDH/HLCS/ALDH1A1/CBR3/OGFOD1/HSD17B8/GLUD1	69
GO:0016616	MF	GO:0016616	oxidoreductase activity, acting on the CH-OH group of donors, NAD or NADP as acceptor	38/1826	104/13902	1.17106e-09	3.85669e-07	3.5707e-07	RDH11/HADHB/AKR7A2/MDH2/HSD17B12/UGDH/AKR1A1/CBR4/SPR/MDH1/IDH1/CBR1/RDH14/CRYL1/DCXR/ADH5/GRHPR/LDHD/ME3/HSD17B10/HPGD/HSD3B7/LDHB/NSDHL/HADH/HSD17B14/IDH3A/HSD11B1/ME1/PHGDH/PTGR1/CBR3/KCNAB2/HSD17B8/DHRS4/MDH1B/LDHAL6A/AKR1C3	38
GO:0016655	MF	GO:0016655	oxidoreductase activity, acting on NAD(P)H, quinone or similar compound as acceptor	26/1826	57/13902	2.02491e-09	5.00152e-07	4.63064e-07	NDUFA6/NDUFA9/NDUFB8/NDUFB10/NDUFS8/NDUFA7/NDUFC2/NDUFA5/NDUFB4/CBR4/NDUFS3/NDUFAB1/NDUFV1/NDUFA3/NDUFB2/NDUFA8/NDUFV3/CBR1/TP53I3/NDUFS4/NDUFB7/DCXR/NDUFA4/NDUFS5/DHRS4/AKR1C3	26
GO:0048037	MF	GO:0048037	cofactor binding	99/1826	433/13902	1.2728e-08	2.51506e-06	2.32856e-06	NDUFA9/GOT1/RSAD1/NDUFS8/MTO1/ACAD9/DUS1L/UGDH/AIFM1/ALAS1/SDR39U1/GLRX3/RFESD/GPD1L/GSS/CBR4/METTL3/ACO2/ACAT1/ECI2/CISD2/SPR/NFS1/ILVBL/CYB5A/FECH/NDUFAB1/PDXDC1/NDUFV1/GOT2/ACADVL/GSTP1/SRR/MDH1/PNPO/FXN/ACADS/SIRT5/IDH1/PLOD3/MUTYH/TP53I3/NUBP1/ALKBH3/SHMT2/NUBPL/ACO1/CDK5RAP1/DDO/HMOX2/CRYL1/SOAT1/PRIM2/CYP4V2/CDKAL1/IVD/PCCA/GRHPR/LDHD/ME3/CYP27A1/HPGD/GLRX2/EXO5/VKORC1L1/P4HA2/LDHB/DHODH/H…	99
GO:0003954	MF	GO:0003954	NADH dehydrogenase activity	20/1826	45/13902	2.50715e-07	3.09633e-05	2.86673e-05	NDUFA6/NDUFA9/NDUFB8/NDUFB10/NDUFS8/NDUFA7/NDUFC2/NDUFA5/NDUFB4/NDUFS3/NDUFAB1/NDUFV1/NDUFA3/NDUFB2/NDUFA8/NDUFV3/NDUFS4/NDUFB7/NDUFA4/NDUFS5	20
GO:0008137	MF	GO:0008137	NADH dehydrogenase (ubiquinone) activity	20/1826	45/13902	2.50715e-07	3.09633e-05	2.86673e-05	NDUFA6/NDUFA9/NDUFB8/NDUFB10/NDUFS8/NDUFA7/NDUFC2/NDUFA5/NDUFB4/NDUFS3/NDUFAB1/NDUFV1/NDUFA3/NDUFB2/NDUFA8/NDUFV3/NDUFS4/NDUFB7/NDUFA4/NDUFS5	20
GO:0050136	MF	GO:0050136	NADH dehydrogenase (quinone) activity	20/1826	45/13902	2.50715e-07	3.09633e-05	2.86673e-05	NDUFA6/NDUFA9/NDUFB8/NDUFB10/NDUFS8/NDUFA7/NDUFC2/NDUFA5/NDUFB4/NDUFS3/NDUFAB1/NDUFV1/NDUFA3/NDUFB2/NDUFA8/NDUFV3/NDUFS4/NDUFB7/NDUFA4/NDUFS5	20
GO:0140098	MF	GO:0140098	catalytic activity, acting on RNA	75/1826	326/13902	5.76375e-07	6.32732e-05	5.85813e-05	SND1/EXOSC7/TSN/DUS1L/DDX56/POLRMT/FTO/LARS2/DDX19A/POLR2I/FTSJ1/DDX10/IARS2/DDX54/DDX1/RTCB/TSEN15/METTL3/NOP2/ELAC2/RNASEH2A/DHX30/GATB/YARS2/VARS2/POLR3H/POLR2L/RTCA/DIS3L/POP5/PTRH1/DHX32/DARS2/POLR2K/DDX28/EXOSC10/POLR1C/RPP38/EMG1/POLR2H/GATC/ALKBH3/POP7/PTRH2/AQR/RCL1/RPP30/PARS2/DHX58/DROSHA/REXO2/PRIM2/METTL8/ERI2/CDKAL1/METTL1/POP1/DIMT1/FARSB/MOV10/RPPH1/ZCCHC4/CD3EAP/POLR1B/EARS2/ELAC…	75
GO:0016874	MF	GO:0016874	ligase activity	34/1826	114/13902	2.21453e-06	0.000218796	0.000202571	GART/NAE1/LARS2/MTHFD1/TTLL1/GSS/IARS2/RTCB/GATB/PCCB/YARS2/VARS2/RTCA/CTPS1/DARS2/UBA5/ACSL3/GATC/PAICS/CAD/ACSF3/PARS2/PCCA/SLC27A3/FARSB/MTHFD1L/EARS2/SLC27A1/SARS2/SUCLG2/ACSF2/HLCS/LIPT2/TTLL11	34
GO:0051287	MF	GO:0051287	NAD binding	20/1826	54/13902	7.82015e-06	0.000702392	0.000650307	UGDH/GPD1L/NDUFV1/MDH1/SIRT5/IDH1/CRYL1/GRHPR/ME3/HPGD/LDHB/HADH/IDH3A/QDPR/ME1/ALDH2/PHGDH/ALDH1A1/HSD17B8/GLUD1	20
GO:0004519	MF	GO:0004519	endonuclease activity	30/1826	106/13902	2.66336e-05	0.00219284	0.00203023	SND1/REXO4/TSN/LAS1L/APEX2/TSEN15/ELAC2/RNASEH2A/DIS3L/POP5/RPP38/POP7/RCL1/FAN1/RPP30/DROSHA/SETMAR/RAD50/ENDOD1/XRCC3/POP1/RPPH1/ELAC1/ERCC4/RNASE1/G3BP1/DNASE2B/DNASE2/AGO3/AGO2	30
GO:0140101	MF	GO:0140101	catalytic activity, acting on a tRNA	27/1826	94/13902	4.98441e-05	0.00378815	0.00350725	DUS1L/FTO/LARS2/FTSJ1/IARS2/TSEN15/ELAC2/GATB/YARS2/VARS2/POP5/PTRH1/DARS2/RPP38/GATC/POP7/PTRH2/RPP30/PARS2/METTL8/CDKAL1/METTL1/POP1/FARSB/RPPH1/EARS2/SARS2	27
GO:0016651	MF	GO:0016651	oxidoreductase activity, acting on NAD(P)H	27/1826	97/13902	9.04385e-05	0.00638237	0.0059091	NDUFA6/NDUFA9/NDUFB8/NDUFB10/NDUFS8/NDUFA7/AIFM1/NDUFC2/NDUFA5/NDUFB4/CBR4/NDUFS3/NDUFAB1/NDUFV1/NDUFA3/NDUFB2/NDUFA8/NDUFV3/CBR1/TP53I3/NDUFS4/NDUFB7/DCXR/NDUFA4/NDUFS5/DHRS4/AKR1C3	27
GO:0003735	MF	GO:0003735	structural constituent of ribosome	38/1826	157/13902	0.000110954	0.00704725	0.00652468	MRPL24/MRPL36/RPL26L1/MRPL47/MRPL9/MRPL21/MRPL41/MRPL32/MRPS15/NDUFA7/MRPL13/MRPL17/MRPL34/MRPL22/MRPL27/MRPS7/MRPL4/MRPS17/MRPL11/MRPS12/MRPS18B/MRPS5/MRPL16/MRPL18/MRPS21/MRPS11/MRPL51/MRPS2/MRPL3/MRPS35/MRPL15/MRPS23/MRPS30/MRPL19/MRPL37/RPS27L/MRPL55/LINC01004	38
GO:0051536	MF	GO:0051536	iron-sulfur cluster binding	19/1826	59/13902	0.000121258	0.00704725	0.00652468	RSAD1/NDUFS8/GLRX3/RFESD/ACO2/CISD2/NFS1/FECH/NDUFV1/FXN/MUTYH/NUBP1/NUBPL/ACO1/CDK5RAP1/PRIM2/CDKAL1/GLRX2/EXO5	19
GO:0051540	MF	GO:0051540	metal cluster binding	19/1826	59/13902	0.000121258	0.00704725	0.00652468	RSAD1/NDUFS8/GLRX3/RFESD/ACO2/CISD2/NFS1/FECH/NDUFV1/FXN/MUTYH/NUBP1/NUBPL/ACO1/CDK5RAP1/PRIM2/CDKAL1/GLRX2/EXO5	19
GO:0015929	MF	GO:0015929	hexosaminidase activity	7/1826	11/13902	0.000135668	0.00744667	0.00689448	HYAL2/NAGPA/NAGA/GM2A/NAGLU/HEXA/HEXB	7
GO:0004518	MF	GO:0004518	nuclease activity	41/1826	177/13902	0.000170958	0.0088898	0.0082306	NME1/SND1/EXOSC7/REXO4/RAD1/TSN/LAS1L/APTX/DDX1/APEX2/TSEN15/ELAC2/RNASEH2A/DIS3L/POP5/EXOSC10/RPP38/POP7/RCL1/FAN1/RPP30/DCLRE1A/DROSHA/SETMAR/REXO2/RAD50/ERI2/ENDOD1/XRCC3/POP1/RPPH1/EXO5/ELAC1/ERCC4/RNASE1/G3BP1/ANGEL1/DNASE2B/DNASE2/AGO3/AGO2	41
GO:0004549	MF	GO:0004549	tRNA-specific ribonuclease activity	8/1826	15/13902	0.000237801	0.0117473	0.0108762	TSEN15/ELAC2/POP5/RPP38/POP7/RPP30/POP1/RPPH1	8
GO:0016891	MF	GO:0016891	endoribonuclease activity, producing 5'-phosphomonoesters	11/1826	27/13902	0.000336419	0.0158277	0.0146541	RNASEH2A/POP5/RPP38/POP7/RPP30/DROSHA/POP1/RPPH1/ELAC1/AGO3/AGO2	11
GO:0016798	MF	GO:0016798	hydrolase activity, acting on glycosyl bonds	24/1826	90/13902	0.000438403	0.0190418	0.0176298	HYAL2/NAGPA/NAGA/GM2A/ADPRH/GANC/FUCA2/MUTYH/UNG/PCNA/AGL/NAGLU/DNPH1/GLB1/GUSB/HEXA/GAA/MANEA/HEXB/IDUA/ACER3/MAN1C1/MACROD2/NEIL1	24
GO:0004521	MF	GO:0004521	endoribonuclease activity	16/1826	50/13902	0.000443281	0.0190418	0.0176298	SND1/TSN/TSEN15/RNASEH2A/POP5/RPP38/POP7/RCL1/RPP30/DROSHA/POP1/RPPH1/ELAC1/RNASE1/AGO3/AGO2	16
GO:0004812	MF	GO:0004812	aminoacyl-tRNA ligase activity	9/1826	20/13902	0.000489397	0.019341	0.0179068	LARS2/IARS2/YARS2/VARS2/DARS2/PARS2/FARSB/EARS2/SARS2	9
GO:0016875	MF	GO:0016875	ligase activity, forming carbon-oxygen bonds	9/1826	20/13902	0.000489397	0.019341	0.0179068	LARS2/IARS2/YARS2/VARS2/DARS2/PARS2/FARSB/EARS2/SARS2	9
GO:0016758	MF	GO:0016758	transferase activity, transferring hexosyl groups	37/1826	164/13902	0.000594274	0.0225824	0.0209079	DPM2/ALG3/PIGP/ALG1/ALG5/RPN2/DDOST/SDF2L1/POMT1/ALG14/ALG1L2/UGGT2/POMGNT1/PLOD3/B3GNT2/B3GALT6/EXT2/MTAP/AGL/ALG8/B4GAT1/COLGALT1/DPY19L4/ALG10/B3GAT2/POMT2/HEXA/GALNT6/CSGALNACT2/HEXB/PYGB/STT3A/B3GNT7/MGAT3/B3GNT5/GCNT1/POFUT1	37
GO:0004526	MF	GO:0004526	ribonuclease P activity	6/1826	10/13902	0.00066628	0.0243809	0.022573	POP5/RPP38/POP7/RPP30/POP1/RPPH1	6
GO:0016829	MF	GO:0016829	lyase activity	34/1826	150/13902	0.000889348	0.0313813	0.0290543	GOT1/HADHB/UROD/PCBD1/UMPS/ECI1/ECHS1/PARK7/APEX2/ACO2/GGCX/MGST2/FECH/PDXDC1/SRR/GGCT/PCBD2/SHMT2/PAICS/MGST3/ACO1/GLO1/CHAC2/ME3/GGACT/RNASE1/ECHDC2/PCK2/ME1/APIP/THNSL2/SDSL/NEIL1/NPL	34
GO:0031406	MF	GO:0031406	carboxylic acid binding	33/1826	148/13902	0.00140933	0.0480146	0.0444542	GOT1/HYAL2/C1QBP/GSS/YARS2/NDUFAB1/GOT2/SRR/PLOD3/ALKBH3/SHMT2/CAD/GLUD2/NME2/HAPLN3/ADH5/PCCA/GRHPR/FABP5/PPARG/P4HA2/SCP2/FOLR2/APOC1/SLC46A1/GCHFR/PHYH/THNSL2/HLCS/OGFOD1/GLUD1/TYMS/ID3	33
GO:0016741	MF	GO:0016741	transferase activity, transferring one-carbon groups	39/1826	185/13902	0.00168666	0.0547039	0.0506474	NDUFAF5/GCSH/SMYD2/METTL5/GART/ECE2/COMTD1/PRMT7/EED/FAM86B2/EEF2KMT/FTSJ1/METTL3/WDR5/NOP2/COQ5/ATIC/EMG1/PRMT6/SHMT2/CAD/FAM98A/PEMT/COMT/SETMAR/METTL8/METTL1/SETD7/SMYD4/DNMT1/DIMT1/ZCCHC4/EHMT2/MGMT/SETD1A/FBXO11/HNMT/CMTR2/TYMS	39
GO:0000062	MF	GO:0000062	fatty-acyl-CoA binding	8/1826	19/13902	0.00171642	0.0547039	0.0506474	ACAD9/ECI2/ACADVL/SOAT1/SCP2/DBI/ACOT7/ACOT11	8
GO:0005507	MF	GO:0005507	copper ion binding	14/1826	47/13902	0.00215192	0.0664404	0.0615137	COMMD1/CUTA/PARK7/PRNP/COX11/ATOX1/SOD1/SCO1/COA6/P2RX4/S100A13/SNCA/S100A5/SNAI3	14
GO:0001054	MF	GO:0001054	RNA polymerase I activity	6/1826	12/13902	0.00231742	0.0677369	0.062714	POLR2L/POLR2K/POLR1C/POLR2H/CD3EAP/POLR1B	6
GO:1901567	MF	GO:1901567	fatty acid derivative binding	9/1826	24/13902	0.00233103	0.0677369	0.062714	ACAD9/ECI2/ACADVL/SOAT1/PPARG/SCP2/DBI/ACOT7/ACOT11	9
GO:0016893	MF	GO:0016893	endonuclease activity, active with either ribo- or deoxyribonucleic acids and producing 5'-phosphomonoesters	12/1826	38/13902	0.00254889	0.0708329	0.0655804	RNASEH2A/POP5/RPP38/POP7/FAN1/RPP30/DROSHA/POP1/RPPH1/ELAC1/AGO3/AGO2	12
GO:0023026	MF	GO:0023026	MHC class II protein complex binding	7/1826	16/13902	0.00258096	0.0708329	0.0655804	HSPA8/HLA-DMA/HSP90AB1/CD81/HLA-DMB/HLA-DOA/ATP1B1	7
GO:0004540	MF	GO:0004540	ribonuclease activity	23/1826	96/13902	0.0027051	0.0722336	0.0668773	SND1/EXOSC7/TSN/TSEN15/ELAC2/RNASEH2A/DIS3L/POP5/EXOSC10/RPP38/POP7/RCL1/RPP30/DROSHA/REXO2/ERI2/POP1/RPPH1/ELAC1/RNASE1/ANGEL1/AGO3/AGO2	23
GO:0030170	MF	GO:0030170	pyridoxal phosphate binding	12/1826	39/13902	0.00324891	0.0802481	0.0742975	GOT1/ALAS1/NFS1/PDXDC1/GOT2/SRR/PNPO/SHMT2/PYGB/THNSL2/SDSL/SPTLC3	12
GO:0051539	MF	GO:0051539	4 iron, 4 sulfur cluster binding	12/1826	39/13902	0.00324891	0.0802481	0.0742975	RSAD1/NDUFS8/ACO2/NDUFV1/MUTYH/NUBP1/NUBPL/ACO1/CDK5RAP1/PRIM2/CDKAL1/EXO5	12
GO:0070279	MF	GO:0070279	vitamin B6 binding	12/1826	39/13902	0.00324891	0.0802481	0.0742975	GOT1/ALAS1/NFS1/PDXDC1/GOT2/SRR/PNPO/SHMT2/PYGB/THNSL2/SDSL/SPTLC3	12
GO:0043177	MF	GO:0043177	organic acid binding	33/1826	157/13902	0.00384781	0.0927228	0.0858471	GOT1/HYAL2/C1QBP/GSS/YARS2/NDUFAB1/GOT2/SRR/PLOD3/ALKBH3/SHMT2/CAD/GLUD2/NME2/HAPLN3/ADH5/PCCA/GRHPR/FABP5/PPARG/P4HA2/SCP2/FOLR2/APOC1/SLC46A1/GCHFR/PHYH/THNSL2/HLCS/OGFOD1/GLUD1/TYMS/ID3	33
