# Supplementary material for: Exploration of the sputum methylome and omics deconvolution by quadratic programming in molecular profiling of asthma and COPD: the road to sputum omics 2.0
Source: Respir Res. 2020 Oct 19;21:274. doi: 10.1186/s12931-020-01544-4 (PMC7574293; doi:10.1186/s12931-020-01544-4)
Supplement: Supplementary file 7 — Additional file 7. Results of gene ontology enrichment analyses of the methylation data. [file 12931_2020_1544_MOESM7_ESM.xlsx]

## Sheet: mixed cells asthma
	ONTOLOGY	ID	Description	GeneRatio	BgRatio	pvalue	p.adjust	qvalue	geneID	Count
GO:0015030	CC	GO:0015030	Cajal body	9/273	67/15720	2.23273e-06	0.000756895	0.000756895	SNORA38/SCARNA11/SCARNA17/SCARNA20/SCARNA21/SCARNA4/SCARNA15/GAR1/SRRM2	9

## Sheet: mixed cells COPD
	ONTOLOGY	ID	Description	GeneRatio	BgRatio	pvalue	p.adjust	qvalue	geneID	Count
GO:0002250	BP	GO:0002250	adaptive immune response	44/720	372/15158	2.18905e-08	0.000104724	0.00010118	MIR21/LAT/CD6/PDCD1/GATA3/STAT3/PRKCZ/C1S/C1QA/C1QB/CCR6/SERPING1/HLA-DRA/FCER2/IRF7/SMAD7/BCL6/LILRB5/PRKCB/DBNL/HLA-DOB/TAP2/CD226/LILRB4/UNC93B1/C2/CD1C/CD7/TRIM27/TAP1/RFTN1/SLC11A1/ERCC1/IL1R1/FCER1G/HLA-E/IL23A/C1QC/CD1D/FCAMR/HLA-DQB2/HLA-DMB/CTSH/C1RL	44
GO:0006959	BP	GO:0006959	humoral immune response	27/720	206/15158	1.66487e-06	0.00398237	0.0038476	NOTCH1/PDCD1/GATA3/BLNK/C1S/C1QA/C1QB/DEFA4/CCR6/TRAF3IP2/SERPING1/CD59/FCER2/TREM1/CCR7/CCL13/S100A9/C2/CFB/LCN2/SFTPD/PGLYRP1/CTSG/SLC11A1/HLA-E/C1QC/C1RL	27
GO:0043312	BP	GO:0043312	neutrophil degranulation	43/720	446/15158	8.22119e-06	0.0116207	0.0112274	CTSZ/TBC1D10C/CD93/TMC6/DEFA4/LPCAT1/TIMP2/ANXA2/CD59/MS4A3/ARHGAP9/ATP8A1/IQGAP2/ATP11A/SERPINA1/GSDMD/ITGB2/COMMD3/DBNL/S100A9/ITGAL/RHOF/AP2A2/GALNS/PTPRN2/S100A11/ABR/LCN2/FGR/PGLYRP1/ALOX5/AMPD3/CTSG/CDA/CEACAM8/COTL1/SYNGR1/SLC11A1/FCER1G/CD68/PDXK/S100P/CTSH	43
GO:0002283	BP	GO:0002283	neutrophil activation involved in immune response	43/720	449/15158	9.71626e-06	0.0116207	0.0112274	CTSZ/TBC1D10C/CD93/TMC6/DEFA4/LPCAT1/TIMP2/ANXA2/CD59/MS4A3/ARHGAP9/ATP8A1/IQGAP2/ATP11A/SERPINA1/GSDMD/ITGB2/COMMD3/DBNL/S100A9/ITGAL/RHOF/AP2A2/GALNS/PTPRN2/S100A11/ABR/LCN2/FGR/PGLYRP1/ALOX5/AMPD3/CTSG/CDA/CEACAM8/COTL1/SYNGR1/SLC11A1/FCER1G/CD68/PDXK/S100P/CTSH	43
GO:0042119	BP	GO:0042119	neutrophil activation	43/720	457/15158	1.50157e-05	0.0133185	0.0128678	CTSZ/TBC1D10C/CD93/TMC6/DEFA4/LPCAT1/TIMP2/ANXA2/CD59/MS4A3/ARHGAP9/ATP8A1/IQGAP2/ATP11A/SERPINA1/GSDMD/ITGB2/COMMD3/DBNL/S100A9/ITGAL/RHOF/AP2A2/GALNS/PTPRN2/S100A11/ABR/LCN2/FGR/PGLYRP1/ALOX5/AMPD3/CTSG/CDA/CEACAM8/COTL1/SYNGR1/SLC11A1/FCER1G/CD68/PDXK/S100P/CTSH	43
GO:0002446	BP	GO:0002446	neutrophil mediated immunity	43/720	459/15158	1.67038e-05	0.0133185	0.0128678	CTSZ/TBC1D10C/CD93/TMC6/DEFA4/LPCAT1/TIMP2/ANXA2/CD59/MS4A3/ARHGAP9/ATP8A1/IQGAP2/ATP11A/SERPINA1/GSDMD/ITGB2/COMMD3/DBNL/S100A9/ITGAL/RHOF/AP2A2/GALNS/PTPRN2/S100A11/ABR/LCN2/FGR/PGLYRP1/ALOX5/AMPD3/CTSG/CDA/CEACAM8/COTL1/SYNGR1/SLC11A1/FCER1G/CD68/PDXK/S100P/CTSH	43
GO:0036230	BP	GO:0036230	granulocyte activation	43/720	462/15158	1.95653e-05	0.0133715	0.012919	CTSZ/TBC1D10C/CD93/TMC6/DEFA4/LPCAT1/TIMP2/ANXA2/CD59/MS4A3/ARHGAP9/ATP8A1/IQGAP2/ATP11A/SERPINA1/GSDMD/ITGB2/COMMD3/DBNL/S100A9/ITGAL/RHOF/AP2A2/GALNS/PTPRN2/S100A11/ABR/LCN2/FGR/PGLYRP1/ALOX5/AMPD3/CTSG/CDA/CEACAM8/COTL1/SYNGR1/SLC11A1/FCER1G/CD68/PDXK/S100P/CTSH	43
GO:0002275	BP	GO:0002275	myeloid cell activation involved in immune response	45/720	500/15158	2.8982e-05	0.0166014	0.0160396	CTSZ/LAT/TBC1D10C/CD93/TMC6/DEFA4/LPCAT1/TIMP2/ANXA2/CD59/MS4A3/ARHGAP9/ATP8A1/IQGAP2/ATP11A/SERPINA1/GSDMD/ITGB2/COMMD3/DBNL/S100A9/ITGAL/RHOF/AP2A2/GALNS/SBNO2/PTPRN2/S100A11/ABR/LCN2/FGR/PGLYRP1/ALOX5/AMPD3/CTSG/CDA/CEACAM8/COTL1/SYNGR1/SLC11A1/FCER1G/CD68/PDXK/S100P/CTSH	45
GO:0002460	BP	GO:0002460	adaptive immune response based on somatic recombination of immune receptors built from immunoglobulin superfamily domains	27/720	241/15158	3.12318e-05	0.0166014	0.0160396	MIR21/GATA3/STAT3/PRKCZ/C1S/C1QA/C1QB/CCR6/SERPING1/FCER2/IRF7/SMAD7/BCL6/CD226/C2/CD1C/RFTN1/SLC11A1/ERCC1/IL1R1/FCER1G/HLA-E/IL23A/C1QC/CD1D/CTSH/C1RL	27
GO:0043299	BP	GO:0043299	leukocyte degranulation	44/720	490/15158	3.75001e-05	0.01794	0.0173329	CTSZ/LAT/TBC1D10C/CD93/TMC6/DEFA4/LPCAT1/TIMP2/ANXA2/CD59/MS4A3/ARHGAP9/ATP8A1/IQGAP2/ATP11A/SERPINA1/GSDMD/ITGB2/COMMD3/DBNL/S100A9/ITGAL/RHOF/AP2A2/GALNS/PTPRN2/S100A11/ABR/LCN2/FGR/PGLYRP1/ALOX5/AMPD3/CTSG/CDA/CEACAM8/COTL1/SYNGR1/SLC11A1/FCER1G/CD68/PDXK/S100P/CTSH	44
GO:0002449	BP	GO:0002449	lymphocyte mediated immunity	25/720	224/15158	6.46824e-05	0.0265619	0.025663	GATA3/PRKCZ/C1S/C1QA/C1QB/CCR6/SERPING1/FCER2/IRF7/SMAD7/BCL6/CD226/C2/CD1C/RFTN1/SLC11A1/ERCC1/IL1R1/FCER1G/HLA-E/IL23A/C1QC/CD1D/CTSH/C1RL	25
GO:0019882	BP	GO:0019882	antigen processing and presentation	24/720	211/15158	6.66268e-05	0.0265619	0.025663	RILP/THBS1/SEC13/CALR/HLA-DRA/MR1/CCR7/DCTN1/HLA-DOB/TAP2/AP2A2/CD1C/PSMB9/TAP1/RFTN1/SLC11A1/FCER1G/CD68/HLA-E/CD1D/DCTN2/HLA-DQB2/HLA-DMB/CTSH	24
GO:0016064	BP	GO:0016064	immunoglobulin mediated immune response	15/720	104/15158	0.000113417	0.0417374	0.040325	C1S/C1QA/C1QB/CCR6/SERPING1/FCER2/IRF7/BCL6/CD226/C2/ERCC1/FCER1G/HLA-E/C1QC/C1RL	15
GO:0019724	BP	GO:0019724	B cell mediated immunity	15/720	107/15158	0.000157119	0.0536897	0.0518728	C1S/C1QA/C1QB/CCR6/SERPING1/FCER2/IRF7/BCL6/CD226/C2/ERCC1/FCER1G/HLA-E/C1QC/C1RL	15
GO:0050900	BP	GO:0050900	leukocyte migration	36/720	402/15158	0.00019839	0.0632733	0.061132	GATA3/ANGPT4/CCR6/FFAR2/THBS1/CALR/FUT7/TREM1/CCR7/HOXA7/PDGFB/CCL13/ITGB2/S100A9/ITGAL/TRPV4/DUSP1/PIP5K1C/CCL22/CCL8/ABR/SFTPD/DOK2/SLC16A3/MMP14/CD2/CEACAM8/HRH1/GP6/IL1R1/GPSM3/FCER1G/IL23A/PIK3R1/SLC7A8/FCAMR	36
GO:0050727	BP	GO:0050727	regulation of inflammatory response	35/720	390/15158	0.000232627	0.0695555	0.0672017	MIR21/CD6/NUPR1/GATA3/C1S/C1QA/C1QB/CHID1/FFAR2/C1QTNF3/GHRL/SERPING1/CD59/BCL6/CCR7/CLEC7A/S100A9/TRPV4/SBNO2/NFKBIA/C2/CFB/METRNL/ABR/MEFV/PGLYRP1/ACP5/FABP4/IL1R1/GPSM3/FCER1G/HLA-E/IL23A/C1QC/LPL	35
GO:0002526	BP	GO:0002526	acute inflammatory response	18/720	149/15158	0.000250436	0.0704755	0.0680906	CD6/NUPR1/GATA3/STAT3/C1S/C1QA/C1QB/FFAR2/SERPING1/CD59/TREM1/CCR7/SERPINA1/C2/CFB/FCER1G/HLA-E/C1QC	18
GO:0034774	CC	GO:0034774	secretory granule lumen	28/750	293/15720	0.000380341	0.0780654	0.0739262	CTSZ/LGALS3BP/DEFA4/VWF/THBS1/GHRL/SERPING1/TIMP2/ANXA2/ARHGAP9/SERPINA1/GSDMD/PDGFB/DBNL/S100A9/GALNS/S100A11/LCN2/FGR/PGLYRP1/ALOX5/AMPD3/CTSG/CDA/COTL1/PDXK/S100P/CTSH	28
GO:0060205	CC	GO:0060205	cytoplasmic vesicle lumen	29/750	310/15720	0.000428929	0.0780654	0.0739262	CTSZ/LGALS3BP/DEFA4/VWF/THBS1/GHRL/CALR/SERPING1/TIMP2/ANXA2/ARHGAP9/SERPINA1/GSDMD/PDGFB/DBNL/S100A9/GALNS/S100A11/LCN2/FGR/PGLYRP1/ALOX5/AMPD3/CTSG/CDA/COTL1/PDXK/S100P/CTSH	29
GO:0031983	CC	GO:0031983	vesicle lumen	29/750	311/15720	0.000452176	0.0780654	0.0739262	CTSZ/LGALS3BP/DEFA4/VWF/THBS1/GHRL/CALR/SERPING1/TIMP2/ANXA2/ARHGAP9/SERPINA1/GSDMD/PDGFB/DBNL/S100A9/GALNS/S100A11/LCN2/FGR/PGLYRP1/ALOX5/AMPD3/CTSG/CDA/COTL1/PDXK/S100P/CTSH	29
GO:0042611	CC	GO:0042611	MHC protein complex	6/750	23/15720	0.000580412	0.0780654	0.0739262	HLA-DRA/MR1/HLA-DOB/HLA-E/HLA-DQB2/HLA-DMB	6
GO:0070820	CC	GO:0070820	tertiary granule	17/750	149/15720	0.000754548	0.0811894	0.0768845	TBC1D10C/CD93/TMC6/TIMP2/CD59/ATP11A/GSDMD/ITGB2/DBNL/AP2A2/PTPRN2/PGLYRP1/CDA/CEACAM8/SLC11A1/FCER1G/CTSH	17
GO:0001931	CC	GO:0001931	uropod	4/750	11/15720	0.00129576	0.0968505	0.0917152	ICAM2/PIP5K1C/PSTPIP1/FLOT1	4
GO:0031254	CC	GO:0031254	cell trailing edge	4/750	11/15720	0.00129576	0.0968505	0.0917152	ICAM2/PIP5K1C/PSTPIP1/FLOT1	4
GO:0042581	CC	GO:0042581	specific granule	16/750	145/15720	0.00152109	0.0968505	0.0917152	CTSZ/CD93/TMC6/DEFA4/TIMP2/CD59/MS4A3/ATP8A1/ATP11A/GSDMD/ITGB2/ITGAL/LCN2/PGLYRP1/CEACAM8/PDXK	16
GO:0101002	CC	GO:0101002	ficolin-1-rich granule	18/750	175/15720	0.00178366	0.0968505	0.0917152	CTSZ/TBC1D10C/CD93/TIMP2/SERPINA1/GSDMD/ITGB2/COMMD3/DBNL/AP2A2/PTPRN2/ALOX5/AMPD3/CDA/COTL1/SLC11A1/FCER1G/CTSH	18
GO:0033116	CC	GO:0033116	endoplasmic reticulum-Golgi intermediate compartment membrane	9/750	59/15720	0.0018002	0.0968505	0.0917152	CTSZ/ERGIC1/LMAN2/CALR/CD59/SERPINA1/TAP2/CSNK1D/TAP1	9

## Sheet: QP deconv asthma AM
	ONTOLOGY	ID	Description	GeneRatio	BgRatio	pvalue	p.adjust	qvalue	geneID	Count
GO:0003002	BP	GO:0003002	regionalization	101/2486	332/15158	1.03072e-10	6.16888e-07	6.04113e-07	HOXA3/HOXA2/NR2F2/FEZF1/FGF10/HOXA9/SIX1/HOXB6/HOXB7/TBX20/OTX1/PBX2/DLX1/HOXA11/VAX2/HES1/PITX2/ALX4/ATM/HOXB3/HOXB5/NEUROG1/SFRP2/LDB1/RING1/CXXC4/LFNG/TBR1/HOXA5/IRX2/MDFI/GATA4/KAT2A/EMX1/HOXC4/HOXC5/IFT140/IRX3/WNT5A/NKX6-2/NEUROD1/NKX2-2/SFRP1/SP8/TBX18/HOXC6/HOXD3/HOXD4/PAX1/SMARCD3/HOXA7/HES3/WDR19/EGR2/MSGN1/FGFR2/DMRTA2/HOXA4/HOXC13/ROBO1/PAX6/EVX1/CYP26B1/SMAD3/DMRT3/PAX2/GLI3/COBL/MSX…	101
GO:0007389	BP	GO:0007389	pattern specification process	117/2486	418/15158	1.06549e-09	3.18848e-06	3.12245e-06	SYNGAP1/HOXA3/HOXA2/NR2F2/FEZF1/FGF10/HOXA9/SIX1/HOXB6/HOXB7/TBX20/OTX1/PBX2/NDRG4/DLX1/HOXA11/LBX1/VAX2/HES1/PITX2/ALX4/ATM/HOXB3/HOXB5/NEUROG1/SFRP2/LDB1/RING1/CXXC4/LFNG/TBR1/HOXA5/HOXD12/GRHL3/IRX2/ZIC1/MDFI/GATA4/KAT2A/EMX1/HOXC4/HOXC5/IRX4/SIM2/IFT140/IRX3/WNT5A/NKX6-2/NEUROD1/DNAI1/NKX2-2/SFRP1/SP8/TBX18/HOXC6/HOXD3/HOXD4/PAX1/SMARCD3/SHROOM3/HOXA7/HES3/WDR19/EGR2/SATB2/MSGN1/FGFR2/DMRTA2/…	117
GO:0048562	BP	GO:0048562	embryonic organ morphogenesis	83/2486	277/15158	1.03679e-08	2.0684e-05	2.02556e-05	DLX5/HOXA3/HOXA2/SLC44A4/RARB/GNAS/PDGFRA/FGF10/GATA3/SIX1/TBX15/HOXB6/HOXB7/TWIST1/TFAP2A/TBX20/OTX1/NDRG4/HOXA11/LBX1/VAX2/HES1/ALX4/EFEMP1/HOXB3/HOXB5/NEUROG1/HOXA5/GRHL3/RDH10/SHOX2/ZIC1/MDFI/FOXL2/GATA4/HOXC4/IFT140/WNT5A/DLX6/WNT9A/PROX1/NEUROD1/FRZB/HOXD3/HOXD4/COL11A1/ITGA8/SLC39A1/HOXA7/WDR19/FZD2/SATB2/FGFR2/HOXA4/PAX6/HAND2/SMAD3/PAX2/HLX/GLI3/MYO15A/ABR/FOXI1/NTN1/GLI2/EPHA2/LHX1/GSC/…	83
GO:0048704	BP	GO:0048704	embryonic skeletal system morphogenesis	37/2486	92/15158	4.13145e-08	6.18168e-05	6.05366e-05	HOXA3/HOXA2/GNAS/PDGFRA/SIX1/TBX15/HOXB6/HOXB7/TWIST1/TFAP2A/HOXA11/ALX4/HOXB3/HOXB5/HOXA5/RDH10/SHOX2/MDFI/HOXC4/IFT140/WNT9A/HOXD3/HOXD4/COL11A1/SLC39A1/HOXA7/WDR19/SATB2/FGFR2/HOXA4/SMAD3/GLI3/LHX1/GSC/HOXB2/RUNX2/WDR60	37
GO:0045165	BP	GO:0045165	cell fate commitment	75/2486	260/15158	2.88175e-07	0.000344945	0.000337801	HOXA2/NR2F2/NOTCH4/TRIM15/SOX2/OLIG3/FGF10/GATA3/SIX1/TBX15/TBX20/DLX1/HOXA11/LBX1/HES1/NEUROG1/SFRP2/GBX1/TBR1/STAT3/GDF7/WNT5B/ONECUT1/WNT5A/SPN/NKX6-2/WNT9A/PROX1/NEUROD1/LMO4/NKX2-2/SFRP1/TBX18/PDPN/SATB2/FGFR2/DMRTA2/SOX6/PAX6/EVX1/TBX10/CYP26B1/MCL1/DMRT3/PAX2/GLI3/IL23A/TBX5/PML/PITX1/ISL1/JAG2/TLX3/GATA6/GLI2/WNT8B/RARA/SOX1/ISL2/GSC/NRG1/FOXN1/NKX2-5/PRKDC/ZFPM1/BCL11B/TCF3/TBX4/FOXA1/ME…	75
GO:0048706	BP	GO:0048706	embryonic skeletal system development	43/2486	123/15158	3.95267e-07	0.000394279	0.000386114	HOXA3/HOXA2/GNAS/PDGFRA/HOXD1/HOXA9/SIX1/TBX15/HOXB6/HOXB7/TWIST1/TFAP2A/DLX1/HOXA11/ALX4/HOXB3/HOXB5/HOXA5/RDH10/SHOX2/MDFI/HOXC4/HOXC5/IFT140/WNT5A/WNT9A/HOXC6/HOXD3/HOXD4/COL11A1/SLC39A1/HOXA7/WDR19/SATB2/FGFR2/HOXA4/SMAD3/GLI3/LHX1/GSC/HOXB2/RUNX2/WDR60	43
GO:0048568	BP	GO:0048568	embryonic organ development	104/2486	407/15158	1.22621e-06	0.00104841	0.0010267	DLX5/HOXA3/HOXA2/SLC44A4/VPS52/RARB/NR2F2/GNAS/DNAJB6/PDGFRA/FGF10/GATA3/IGF2/SIX1/TBX15/HOXB6/HOXB7/TWIST1/TFAP2A/TBX20/OTX1/NDRG4/HOXA11/LBX1/VAX2/HES1/ALX4/EFEMP1/HOXB3/HOXB5/NEUROG1/HOXA5/GRHL3/RDH10/SHOX2/ZIC1/MDFI/FOXL2/GATA4/HOXC4/IFT140/WNT5A/DLX6/WNT9A/PROX1/NEUROD1/SPINT2/FRZB/HOXD3/HOXD4/TNF/COL11A1/ITGA8/SLC39A1/HOXA7/KRT8/WDR19/FZD2/SATB2/FGFR2/HOXA4/ZNF568/KITLG/PAX6/GRB2/HAND2/ASCL…	104
GO:0007156	BP	GO:0007156	homophilic cell adhesion via plasma membrane adhesion molecules	48/2486	151/15158	2.06498e-06	0.00141456	0.00138527	CDH18/DSCAM/PVR/ESAM/IGSF11/CLSTN3/CNTN2/PCDHA1/PCDHA10/PCDHA2/PCDHA3/PCDHA4/PCDHA5/PCDHA6/PCDHA7/PCDHA8/PCDHA9/PCDHA11/PCDHA12/PCDHA13/PCDHAC1/PCDHAC2/ROBO1/CDH15/IGSF9B/CDH22/CDH26/PCDHGA1/PCDHGA10/PCDHGA11/PCDHGA12/PCDHGA2/PCDHGA3/PCDHGA4/PCDHGA5/PCDHGA6/PCDHGA7/PCDHGA8/PCDHGA9/PCDHGB1/PCDHGB2/PCDHGB3/PCDHGB4/PCDHGB6/PCDHGB7/PCDHGC3/PCDHGC4/PCDHGC5	48
GO:0048736	BP	GO:0048736	appendage development	52/2486	169/15158	2.36351e-06	0.00141456	0.00138527	DLX5/RARB/NR2F2/GNAS/FGF10/HOXA9/TWIST1/TFAP2A/PBX2/B9D1/HOXA11/SP9/PITX2/ALX4/SFRP2/HOXD12/FREM2/RDH10/SHOX2/KAT2A/IFT140/RSPO2/WNT5A/DLX6/WNT9A/SP8/SLC39A1/SOX4/WDR19/FGFR2/HOXC13/BCL2L11/EVX2/CYP26B1/KAT2B/HAND2/GLI3/TBX5/MSX2/PITX1/RSPO4/COMP/GLI2/ZBTB16/RARA/CHD7/FOXN1/RARG/TBX4/NOTCH1/RUNX2/WNT7A	52
GO:0060173	BP	GO:0060173	limb development	52/2486	169/15158	2.36351e-06	0.00141456	0.00138527	DLX5/RARB/NR2F2/GNAS/FGF10/HOXA9/TWIST1/TFAP2A/PBX2/B9D1/HOXA11/SP9/PITX2/ALX4/SFRP2/HOXD12/FREM2/RDH10/SHOX2/KAT2A/IFT140/RSPO2/WNT5A/DLX6/WNT9A/SP8/SLC39A1/SOX4/WDR19/FGFR2/HOXC13/BCL2L11/EVX2/CYP26B1/KAT2B/HAND2/GLI3/TBX5/MSX2/PITX1/RSPO4/COMP/GLI2/ZBTB16/RARA/CHD7/FOXN1/RARG/TBX4/NOTCH1/RUNX2/WNT7A	52
GO:0021517	BP	GO:0021517	ventral spinal cord development	21/2486	46/15158	3.14314e-06	0.00171016	0.00167474	OLIG3/TBX20/LBX1/GBX1/NKX6-2/LMO4/NKX2-2/SOX4/PAX6/EVX1/DCTN1/DMRT3/GLI3/ISL1/ABT1/GLI2/SOX1/ISL2/LHX1/LHX4/CLN8	21
GO:0021953	BP	GO:0021953	central nervous system neuron differentiation	52/2486	174/15158	6.08063e-06	0.00303271	0.00296991	DLX5/DCC/OLIG3/TBX20/DLX1/LBX1/HES1/KNDC1/SFRP2/LDB1/GBX1/CDK5/TBR1/GDF7/EMX1/HSP90AB1/WNT5A/NKX6-2/PROX1/LMO4/CSNK1D/NKX2-2/SFRP1/OTP/CNTN2/SOX4/SATB2/FGFR2/LHX8/ROBO1/PAX6/EPHB3/EVX1/DMRT3/GLI3/SLC4A10/ISL1/ABT1/GLI2/CHRNB2/MAPT/SOX1/ISL2/LHX1/LHX4/CLN8/SCN1B/BCL11B/ATF5/SMO/WNT7A/NKX2-1	52
GO:0021515	BP	GO:0021515	cell differentiation in spinal cord	22/2486	52/15158	8.54715e-06	0.00393498	0.00385349	OLIG3/TBX20/LBX1/GBX1/GDF7/NKX6-2/LMO4/NKX2-2/SOX4/PAX6/EVX1/DMRT3/GLI3/ISL1/ABT1/GLI2/SOX1/ISL2/LHX1/LHX4/CLN8/NOTCH1	22
GO:0001708	BP	GO:0001708	cell fate specification	33/2486	95/15158	1.00008e-05	0.00427535	0.00418681	SOX2/OLIG3/SIX1/TBX15/TBX20/HOXA11/LBX1/SFRP2/TBR1/NKX6-2/LMO4/NKX2-2/TBX18/DMRTA2/SOX6/PAX6/EVX1/TBX10/DMRT3/PAX2/GLI3/TBX5/ISL1/TLX3/GLI2/SOX1/ISL2/GSC/TBX4/FOXA1/MESP1/NOTCH1/SMO	33
GO:0003207	BP	GO:0003207	cardiac chamber formation	2486-09-01	12/15158	1.15845e-05	0.00435781	0.00426757	TBX20/SMARCD3/SOX4/HAND2/TBX5/NKX2-5/MESP1/NOTCH1/HAND1	9
GO:0048663	BP	GO:0048663	neuron fate commitment	25/2486	64/15158	1.165e-05	0.00435781	0.00426757	OLIG3/SIX1/DLX1/LBX1/GBX1/TBR1/NKX6-2/NKX2-2/SATB2/DMRTA2/PAX6/EVX1/DMRT3/GLI3/ISL1/JAG2/TLX3/GLI2/SOX1/ISL2/NRG1/BCL11B/FOXA1/NOTCH1/NKX2-1	25
GO:0003215	BP	GO:0003215	cardiac right ventricle morphogenesis	2486-12-01	20/15158	1.26865e-05	0.00446639	0.00437389	GATA3/TBX20/GATA4/SMARCD3/SOX4/HAND2/ISL1/MIR17HG/CHD7/NKX2-5/NOTCH1/HAND1	12
GO:0021510	BP	GO:0021510	spinal cord development	34/2486	101/15158	1.59254e-05	0.00529521	0.00518555	DCC/OLIG3/TBX20/LBX1/GBX1/GDF7/ZIC1/NKX6-2/PROX1/LMO4/NKX2-2/NF1/SOX4/PAX6/EVX1/DCTN1/DMRT3/GLI3/NPFF/ISL1/PLXDC1/PTPRS/ABT1/GLI2/EED/SOX1/ISL2/LHX1/CHRD/LHX4/CLN8/SRD5A1/NOTCH1/SMO	34
GO:0003211	BP	GO:0003211	cardiac ventricle formation	2486-08-01	10/15158	1.70483e-05	0.00537021	0.00525899	SMARCD3/SOX4/HAND2/TBX5/NKX2-5/MESP1/NOTCH1/HAND1	8
GO:0021522	BP	GO:0021522	spinal cord motor neuron differentiation	16/2486	33/15158	1.83376e-05	0.00548753	0.00537389	OLIG3/TBX20/LBX1/GBX1/NKX6-2/LMO4/NKX2-2/SOX4/PAX6/GLI3/ISL1/ABT1/GLI2/ISL2/LHX4/CLN8	16
GO:0030326	BP	GO:0030326	embryonic limb morphogenesis	38/2486	119/15158	2.05334e-05	0.00558603	0.00547035	DLX5/RARB/GNAS/HOXA9/TWIST1/TFAP2A/PBX2/B9D1/HOXA11/SP9/ALX4/SFRP2/HOXD12/FREM2/RDH10/SHOX2/IFT140/RSPO2/WNT5A/DLX6/WNT9A/SP8/WDR19/BCL2L11/CYP26B1/HAND2/GLI3/TBX5/MSX2/PITX1/GLI2/ZBTB16/CHD7/RARG/TBX4/NOTCH1/RUNX2/WNT7A	38
GO:0035113	BP	GO:0035113	embryonic appendage morphogenesis	38/2486	119/15158	2.05334e-05	0.00558603	0.00547035	DLX5/RARB/GNAS/HOXA9/TWIST1/TFAP2A/PBX2/B9D1/HOXA11/SP9/ALX4/SFRP2/HOXD12/FREM2/RDH10/SHOX2/IFT140/RSPO2/WNT5A/DLX6/WNT9A/SP8/WDR19/BCL2L11/CYP26B1/HAND2/GLI3/TBX5/MSX2/PITX1/GLI2/ZBTB16/CHD7/RARG/TBX4/NOTCH1/RUNX2/WNT7A	38
GO:0009952	BP	GO:0009952	anterior/posterior pattern specification	57/2486	205/15158	2.43376e-05	0.00633308	0.00620192	HOXA3/HOXA2/NR2F2/FEZF1/HOXA9/HOXB6/HOXB7/OTX1/HOXA11/HES1/ALX4/ATM/HOXB3/HOXB5/NEUROG1/SFRP2/LDB1/RING1/LFNG/HOXA5/GATA4/KAT2A/HOXC4/HOXC5/WNT5A/NEUROD1/SFRP1/TBX18/HOXC6/HOXD3/HOXD4/PAX1/HOXA7/HES3/MSGN1/HOXA4/HOXC13/PAX6/SMAD3/GLI3/COBL/MSX2/HOXD8/GLI2/ZBTB16/XRCC2/LHX1/SSBP3/GRSF1/RARG/OTX2/PRKDC/HOXB2/MESP1/NOTCH1/VANGL2/SMO	57
GO:0048665	BP	GO:0048665	neuron fate specification	16/2486	34/15158	2.93805e-05	0.00732677	0.00717503	OLIG3/SIX1/LBX1/NKX6-2/NKX2-2/DMRTA2/PAX6/EVX1/DMRT3/GLI3/ISL1/TLX3/GLI2/SOX1/ISL2/FOXA1	16
GO:0002067	BP	GO:0002067	glandular epithelial cell differentiation	19/2486	45/15158	3.60726e-05	0.00863578	0.00845694	RARB/BAD/PDX1/HES1/CDK6/HOXA5/HNF4A/WNT5A/PROX1/NEUROD1/NKX2-2/FGFR2/PAX6/GATA6/RARA/RARG/FOXA1/NOTCH1/SMO	19
GO:0035107	BP	GO:0035107	appendage morphogenesis	42/2486	140/15158	4.15104e-05	0.00920146	0.00901091	DLX5/RARB/GNAS/FGF10/HOXA9/TWIST1/TFAP2A/PBX2/B9D1/HOXA11/SP9/ALX4/SFRP2/HOXD12/FREM2/RDH10/SHOX2/IFT140/RSPO2/WNT5A/DLX6/WNT9A/SP8/SOX4/WDR19/FGFR2/BCL2L11/EVX2/CYP26B1/HAND2/GLI3/TBX5/MSX2/PITX1/GLI2/ZBTB16/CHD7/RARG/TBX4/NOTCH1/RUNX2/WNT7A	42
GO:0035108	BP	GO:0035108	limb morphogenesis	42/2486	140/15158	4.15104e-05	0.00920146	0.00901091	DLX5/RARB/GNAS/FGF10/HOXA9/TWIST1/TFAP2A/PBX2/B9D1/HOXA11/SP9/ALX4/SFRP2/HOXD12/FREM2/RDH10/SHOX2/IFT140/RSPO2/WNT5A/DLX6/WNT9A/SP8/SOX4/WDR19/FGFR2/BCL2L11/EVX2/CYP26B1/HAND2/GLI3/TBX5/MSX2/PITX1/GLI2/ZBTB16/CHD7/RARG/TBX4/NOTCH1/RUNX2/WNT7A	42
GO:0060411	BP	GO:0060411	cardiac septum morphogenesis	26/2486	74/15158	6.80031e-05	0.0145357	0.0142346	RARB/TBX20/HES1/GATA4/WNT5A/PROX1/SLIT3/SOX4/FZD2/FGFR2/ROBO1/TBX5/MSX2/ISL1/MIR17HG/GATA6/RARA/CHD7/NKX2-5/ZFPM1/FGFRL1/NOTCH1/LRP2/VANGL2/HAND1/SMO	26
GO:0098742	BP	GO:0098742	cell-cell adhesion via plasma-membrane adhesion molecules	63/2486	244/15158	0.000106582	0.0219963	0.0215408	CLDN18/CDH18/DSCAM/CX3CL1/PVR/ESAM/IGSF11/CLSTN3/ITGB2/LRFN4/SLITRK1/CLDN11/CNTN2/PCDHA1/PCDHA10/PCDHA2/PCDHA3/PCDHA4/PCDHA5/PCDHA6/PCDHA7/PCDHA8/PCDHA9/PCDHA11/PCDHA12/PCDHA13/PCDHAC1/PCDHAC2/MAG/ROBO1/MBP/PTPRS/NLGN1/GATA5/CDH15/ITGAM/IGSF9B/CDH22/CDH26/FGFRL1/AMIGO3/PCDHGA1/PCDHGA10/PCDHGA11/PCDHGA12/PCDHGA2/PCDHGA3/PCDHGA4/PCDHGA5/PCDHGA6/PCDHGA7/PCDHGA8/PCDHGA9/PCDHGB1/PCDHGB2/PCDHGB3/PCDHGB…	63
GO:0048863	BP	GO:0048863	stem cell differentiation	63/2486	245/15158	0.000120919	0.0236182	0.0231291	PSMB8/PSMB9/PDGFRA/GATA3/PDX1/TWIST1/HES1/CDK6/PITX2/EDNRB/LDB1/STAT3/RDH10/OCIAD1/FAM172A/GATA4/TP73/PEF1/OSM/PSMD12/SEMA4B/FRZB/PUM1/SFRP1/PSMD6/N4BP2L2/HOXA7/PSMD13/FGFR2/SOX6/KITLG/LMO2/EDN3/HAND2/PAX2/SEMA4C/REST/TBX5/MSX2/ISL1/NOLC1/CFL1/GATA6/EDNRA/LAMA5/GSC/NRG1/SEMA5B/KIT/PSMC5/KDM3A/RBM24/NKX2-5/TCF3/CDK12/FOXA1/NOTCH1/RUNX2/SEMA3E/PSMD2/SMO/WNT7A/PSMA7	63
GO:0003209	BP	GO:0003209	cardiac atrium morphogenesis	13/2486	27/15158	0.000123281	0.0236182	0.0231291	TBX20/SHOX2/GATA4/WNT5A/PROX1/SOX4/TBX5/ISL1/NKX2-5/ZFPM1/MESP1/NOTCH1/SMO	13
GO:0009953	BP	GO:0009953	dorsal/ventral pattern formation	29/2486	89/15158	0.00012628	0.0236182	0.0231291	HOXA2/TBX20/HOXA11/VAX2/CXXC4/MDFI/NKX6-2/NKX2-2/SFRP1/SP8/WDR19/PAX6/EVX1/DMRT3/GLI3/GLI2/WNT8B/SOX1/AIDA/LHX1/GSC/CHRD/LMX1B/GREM2/HOXB2/FOXA1/SMO/WNT7A/NKX2-1	29
GO:0003206	BP	GO:0003206	cardiac chamber morphogenesis	37/2486	125/15158	0.000157155	0.0276639	0.027091	RARB/GATA3/TBX20/HES1/SFRP2/SHOX2/GATA4/WNT5A/PROX1/TNNC1/SLIT3/COL11A1/SMARCD3/SOX4/FZD2/FGFR2/ROBO1/HAND2/TBX5/MSX2/CAV3/ISL1/MIR17HG/TNNI1/GATA6/RARA/NRG1/CHD7/NKX2-5/ZFPM1/FGFRL1/MESP1/NOTCH1/LRP2/VANGL2/HAND1/SMO	37
GO:0035270	BP	GO:0035270	endocrine system development	37/2486	125/15158	0.000157155	0.0276639	0.027091	HOXA3/BAD/SOX2/PDGFRA/FGF10/GATA3/PDX1/SIX1/HES1/CDK6/PITX2/HOXB3/HOXA5/THRB/ONECUT1/HNF4A/WNT5A/NKX6-2/NEUROD1/NKX2-2/NF1/HOXD3/OTP/PAX1/SOX4/PAX6/SMAD3/PITX1/ISL1/GATA6/GLI2/SRD5A1/NKX2-5/TG/SMO/APOA1/NKX2-1	37
GO:0001501	BP	GO:0001501	skeletal system development	109/2486	481/15158	0.000182988	0.031291	0.030643	DLX5/HOXA3/COL11A2/HOXA2/RARB/GNAS/PDGFRA/HOXD1/CLDN18/IGF2/HOXA9/SIX1/TBX15/HOXB6/HOXB7/TWIST1/TFAP2A/DLX1/HOXA11/HDAC4/PITX2/ALX4/EFEMP1/HOXB3/HOXB5/NEUROG1/SFRP2/NPR3/HOXA5/HOXD12/INHA/RDH10/WNT5B/SHOX2/FGF6/MDFI/PTPN6/HOXC4/HOXC5/RASSF2/HYAL2/ACP2/IFT140/RSPO2/WFIKKN2/WNT5A/DLX6/GDF6/WNT9A/TYROBP/ZNF385A/FRZB/SFRP1/COL6A1/HOXC6/HOXD3/HOXD4/COL11A1/SLC39A1/PAX1/HOXA7/SOX4/FGFR3/SLC38A10/WDR19/…	109
GO:0048705	BP	GO:0048705	skeletal system morphogenesis	59/2486	230/15158	0.000209466	0.0348237	0.0341025	DLX5/HOXA3/HOXA2/RARB/GNAS/PDGFRA/SIX1/TBX15/HOXB6/HOXB7/TWIST1/TFAP2A/HOXA11/ALX4/HOXB3/HOXB5/NEUROG1/SFRP2/HOXA5/RDH10/SHOX2/FGF6/MDFI/HOXC4/HYAL2/IFT140/WNT9A/SFRP1/COL6A1/HOXD3/HOXD4/COL11A1/SLC39A1/PAX1/HOXA7/FGFR3/WDR19/SATB2/FGFR2/HOXA4/CYP26B1/SMAD3/GLI3/MSX2/HOXD8/COMP/RARA/HAS2/LHX1/GSC/ANKRD11/RAB33B/RARG/CARM1/HOXB2/TBX4/RUNX2/WNT7A/WDR60	59
GO:0042472	BP	GO:0042472	inner ear morphogenesis	29/2486	92/15158	0.000241253	0.0383051	0.0375119	DLX5/SLC44A4/FGF10/GATA3/SIX1/TFAP2A/OTX1/NEUROG1/GRHL3/ZIC1/WNT5A/DLX6/PROX1/FRZB/COL11A1/ITGA8/FZD2/FGFR2/PAX2/MYO15A/ABR/FOXI1/NTN1/GLI2/CHD7/HPN/PDZD7/VANGL2/CHRNA10	29
GO:0003230	BP	GO:0003230	cardiac atrium development	14/2486	32/15158	0.000243207	0.0383051	0.0375119	TBX20/SHOX2/GATA4/WNT5A/PROX1/SOX4/TBX5/ISL1/MDM4/NKX2-5/ZFPM1/MESP1/NOTCH1/SMO	14
GO:0030878	BP	GO:0030878	thyroid gland development	2486-11-01	22/15158	0.000271641	0.0416865	0.0408232	HOXA3/FGF10/SIX1/HOXB3/HOXA5/THRB/HOXD3/SMAD3/NKX2-5/TG/NKX2-1	11
GO:0001709	BP	GO:0001709	cell fate determination	16/2486	40/15158	0.000313045	0.0468394	0.0458693	HOXA2/NOTCH4/TRIM15/GATA3/LBX1/HES1/PROX1/NKX2-2/PAX6/CYP26B1/MCL1/PAX2/ISL1/GATA6/MESP1/WNT7A	16
GO:0048645	BP	GO:0048645	animal organ formation	21/2486	60/15158	0.000351457	0.050587	0.0495393	HOXA3/FGF10/SIX1/HOXA11/HES1/TBR1/RDH10/WNT5A/SMARCD3/FGFR2/ROBO1/HAND2/PAX2/GLI3/TBX5/ISL1/GATA6/GLI2/GATA5/MESP1/LRP2	21
GO:0048732	BP	GO:0048732	gland development	94/2486	411/15158	0.000354996	0.050587	0.0495393	CSNK2B/HOXA3/DDR1/RARB/NOTCH4/SOX2/PDGFRA/FGF10/GATA3/PDX1/IGF2/HOXA9/SIX1/CCND1/HNF1A/CFLAR/HES1/PITX2/ATM/HOXB3/HOXA5/GDF7/PYGO2/CIT/THRB/MAD1L1/ONECUT1/HNF4A/WNT5A/PROX1/FRZB/LMO4/SFRP1/TNFAIP3/RREB1/NF1/HOXD3/TNF/IGF2R/OTP/PAX1/MGMT/LIMS2/PLXNA1/NCOR2/FGFR2/ROBO1/PAX6/EPHB3/NTN4/BCL2L11/UBE3A/HAND2/SMAD3/KALRN/HLX/GLI3/COBL/MSX2/PML/CAV3/PITX1/ISL1/PPAT/GATA6/ASS1/NTN1/GLI2/EPHA2/RARA/LAMA5/N…	94
GO:0042471	BP	GO:0042471	ear morphogenesis	33/2486	112/15158	0.000380847	0.0530085	0.0519108	DLX5/HOXA2/SLC44A4/FGF10/GATA3/SIX1/TWIST1/TFAP2A/OTX1/NEUROG1/GRHL3/ZIC1/WNT5A/DLX6/PROX1/FRZB/COL11A1/ITGA8/WDR19/FZD2/FGFR2/PAX2/MYO15A/ABR/FOXI1/NTN1/GLI2/GSC/CHD7/HPN/PDZD7/VANGL2/CHRNA10	33
GO:0048565	BP	GO:0048565	digestive tract development	36/2486	127/15158	0.000481765	0.065531	0.0641738	VPS52/RARB/PDGFRA/FGF10/CLDN18/PDX1/HES1/ALX4/EDNRB/SFRP2/SLC4A2/HOXA5/SHOX2/GATA4/PTK6/WNT5A/NKX2-2/SFRP1/TNF/FGFR2/EPHB3/SMAD3/HLX/GLI3/COBL/GATA6/ASS1/GLI2/SFRP5/GATA5/KIT/TCF21/NOTCH1/CDKN1A/VANGL2/SMO	36
GO:0055123	BP	GO:0055123	digestive system development	38/2486	137/15158	0.000543898	0.0706103	0.069148	VPS52/RARB/PDGFRA/FGF10/CLDN18/PDX1/IGF2/HES1/ALX4/EDNRB/SFRP2/SLC4A2/HOXA5/SHOX2/GATA4/PTK6/WNT5A/NKX2-2/SFRP1/TNF/WDR19/FGFR2/EPHB3/SMAD3/HLX/GLI3/COBL/GATA6/ASS1/GLI2/SFRP5/GATA5/KIT/TCF21/NOTCH1/CDKN1A/VANGL2/SMO	38
GO:0021521	BP	GO:0021521	ventral spinal cord interneuron specification	2486-07-01	11/15158	0.000565189	0.0706103	0.069148	NKX6-2/PAX6/EVX1/DMRT3/GLI3/GLI2/SOX1	7
GO:0060573	BP	GO:0060573	cell fate specification involved in pattern specification	2486-07-01	11/15158	0.000565189	0.0706103	0.069148	NKX6-2/PAX6/EVX1/DMRT3/GLI3/GLI2/SOX1	7
GO:0035116	BP	GO:0035116	embryonic hindlimb morphogenesis	2486-12-01	27/15158	0.000566298	0.0706103	0.069148	RARB/GNAS/TWIST1/ALX4/RSPO2/MSX2/PITX1/ZBTB16/CHD7/RARG/NOTCH1/WNT7A	12
GO:0021514	BP	GO:0021514	ventral spinal cord interneuron differentiation	2486-09-01	17/15158	0.000582001	0.0710872	0.069615	NKX6-2/LMO4/NKX2-2/PAX6/EVX1/DMRT3/GLI3/GLI2/SOX1	9
GO:0060413	BP	GO:0060413	atrial septum morphogenesis	2486-08-01	14/15158	0.000609983	0.0712593	0.0697836	TBX20/GATA4/SOX4/TBX5/ISL1/NKX2-5/ZFPM1/SMO	8
GO:0072148	BP	GO:0072148	epithelial cell fate commitment	2486-08-01	14/15158	0.000609983	0.0712593	0.0697836	NR2F2/PROX1/NEUROD1/NKX2-2/PDPN/JAG2/RARA/NOTCH1	8
GO:0021879	BP	GO:0021879	forebrain neuron differentiation	18/2486	50/15158	0.000619129	0.0712593	0.0697836	DLX5/DLX1/HES1/TBR1/WNT5A/PROX1/OTP/CNTN2/SATB2/FGFR2/LHX8/ROBO1/PAX6/SLC4A10/SOX1/BCL11B/ATF5/NKX2-1	18
GO:0060562	BP	GO:0060562	epithelial tube morphogenesis	73/2486	310/15158	0.000654549	0.0739146	0.0723838	CSNK2B/FKBPL/DDR1/NOTCH4/FGF10/GATA3/SIX1/HOXB7/TWIST1/TBX20/NDRG4/HOXA11/LBX1/HES1/MTSS1/SFRP2/HOXA5/TSC2/GDF7/GRHL3/RDH10/IRX2/CCM2/GATA4/KAT2A/IRX3/RSPO2/WNT5A/PROX1/SPINT2/LMO4/SFRP1/PPP1CA/TNF/ITGAX/SHROOM3/SOX4/FZD2/FGFR2/KIF26B/HAND2/SMAD3/PAX2/SEMA4C/MTHFR/GLI3/COBL/MSX2/PML/CAV3/CFL1/EDNRA/NTN1/GLI2/EPHA2/PGF/RARA/LAMA5/LHX1/DAG1/RARG/NKX2-5/TCF21/FOXA1/MESP1/NOTCH1/LRP2/VANGL2/SEMA3E/HA…	73
GO:0043583	BP	GO:0043583	ear development	52/2486	206/15158	0.000721949	0.080016	0.0783589	DLX5/HOXA2/SLC44A4/DDR1/SOX2/FGF10/GATA3/KCNQ1/SIX1/TWIST1/TFAP2A/OTX1/HES1/NEUROG1/FREM2/GRHL3/RDH10/LRTOMT/ZIC1/CCM2/WNT5A/DLX6/PROX1/NEUROD1/FRZB/COL11A1/ITGA8/GABRA5/GABRB3/WDR19/FZD2/FGFR2/MPV17/BCL2L11/PAX2/GLI3/MYO15A/ABR/JAG2/FOXI1/NTN1/GLI2/GSC/CHD7/HPN/PDZD7/LIN7A/KCNK3/C1QB/NOTCH1/VANGL2/CHRNA10	52
GO:0001228	MF	GO:0001228	DNA-binding transcription activator activity, RNA polymerase II-specific	105/2356	415/14576	8.79132e-07	0.000916934	0.000916934	DLX5/ATF6B/RXRB/SOX2/PLAGL1/GATA3/BHLHA15/SIX1/TBX15/HOXB7/HNF1A/TFAP2A/TBX20/OTX1/PBX2/ALX4/HOXB3/HOXB5/ZBTB17/HLTF/GBX1/NR2E3/TBR1/STAT3/HOXA5/GRHL3/ZIC1/FOXL2/GATA4/TP73/MEIS2/ONECUT1/HNF4A/HOXC4/ERG/CEBPZ/FOXK2/VENTX/NEUROD1/POU2F2/MZF1/NFIA/VEZF1/TBX18/ETV1/RREB1/HOXD3/HOXD4/CREB3L4/PAX1/HOXA7/SOX4/IRF1/EGR2/SATB2/MSGN1/HLF/HOXA4/E2F4/HOXC13/SOHLH2/LMO2/PAX6/TBX10/HAND2/SMAD3/IRF5/GLI3/REST/…	105

## Sheet: QP deconv asthma NG
	ONTOLOGY	ID	Description	GeneRatio	BgRatio	pvalue	p.adjust	qvalue	geneID	Count
GO:0048704	BP	GO:0048704	embryonic skeletal system morphogenesis	15/611	92/15158	3.74143e-06	0.0129536	0.0129536	GNAS/HOXA3/HOXA5/HOXA6/HOXA4/HOXC4/HOXA11/HOXB7/BMP7/ZEB1/HOXA2/HOXB1/LHX1/GLI3/ALX4	15
GO:0048706	BP	GO:0048706	embryonic skeletal system development	17/611	123/15158	8.73236e-06	0.0129536	0.0129536	GNAS/HOXA3/HOXA5/HOXA6/WNT5A/HOXA4/HOXC4/HOXC6/HOXA11/HOXB7/BMP7/ZEB1/HOXA2/HOXB1/LHX1/GLI3/ALX4	17
GO:0009952	BP	GO:0009952	anterior/posterior pattern specification	23/611	205/15158	9.05259e-06	0.0129536	0.0129536	HOXA3/HOXA5/HOXA6/WNT5A/HOXA4/HOXC4/HOXC6/HOXA11/MSX1/HOXB7/HOXA2/HOXB1/LHX1/HOXD8/HEY1/GLI3/WT1/NEUROG1/HEY2/GRSF1/EN1/EP300/ALX4	23
GO:0051216	BP	GO:0051216	cartilage development	22/611	194/15158	1.19059e-05	0.0129536	0.0129536	GNAS/COL11A2/HOXA3/HOXA5/WNT5A/RUNX3/TYMS/COL7A1/HOXC4/HOXA11/MSX1/COL21A1/GDF2/BMP7/ZEB1/LOXL2/TGFBI/GLI3/UNCX/FRZB/COCH/SMAD1	22
GO:0007389	BP	GO:0007389	pattern specification process	36/611	418/15158	1.5414e-05	0.0134163	0.0134163	HOXA3/HOXA5/HOXA6/WNT5A/SOSTDC1/HOXA4/NKX6-2/DMRTA2/SP8/HOXC4/HOXC6/HOXA11/MSX1/HOXB7/IRX4/BMP7/ZEB1/HOXA2/HOXB1/LHX1/HOXD8/EVX1/HEY1/GLI3/WT1/UNCX/NEUROG1/HEY2/HOXD11/GRSF1/ZIC1/EN1/RFX4/EP300/ALX4/SMAD1	36
GO:0048568	BP	GO:0048568	embryonic organ development	35/611	407/15158	2.08693e-05	0.0151372	0.0151372	GNAS/SLC44A4/HOXA3/HOXA5/HOXA6/HLX/VPS52/WNT5A/IGF2/ASCL2/HOXA4/HOXC4/HOXA11/MSX1/HOXB7/BMP7/ZEB1/HOXA2/HOXB1/LHX1/DLX5/HEY1/GLI3/TRIM28/NEUROG1/HEY2/MYO7A/ZIC1/ALDH1A3/FRZB/EN1/GRB2/ZFPM1/ALX4/STRA6	35
GO:0001501	BP	GO:0001501	skeletal system development	39/611	481/15158	2.72484e-05	0.0169407	0.0169407	GNAS/COL11A2/HOXA3/HOXA5/HOXA6/WNT5A/RUNX3/TYMS/IGF2/HOXA4/COL7A1/HOXC4/HOXC6/HOXA11/MSX1/COL21A1/GDF2/HOXB7/FGFRL1/BMP7/ZEB1/HOXA2/HOXB1/LOXL2/LHX1/HOXD8/DLX5/TGFBI/GLI3/LECT2/UNCX/NEUROG1/FRZB/EN1/EP300/ZFPM1/COCH/ALX4/SMAD1	39
GO:0003002	BP	GO:0003002	regionalization	30/611	332/15158	3.22461e-05	0.0175419	0.0175419	HOXA3/HOXA5/HOXA6/WNT5A/SOSTDC1/HOXA4/NKX6-2/DMRTA2/SP8/HOXC4/HOXC6/HOXA11/MSX1/HOXB7/HOXA2/HOXB1/LHX1/HOXD8/EVX1/HEY1/GLI3/WT1/NEUROG1/HEY2/HOXD11/GRSF1/EN1/RFX4/EP300/ALX4	30
GO:0048562	BP	GO:0048562	embryonic organ morphogenesis	26/611	277/15158	5.69754e-05	0.0250083	0.0250083	GNAS/SLC44A4/HOXA3/HOXA5/HOXA6/HLX/WNT5A/HOXA4/HOXC4/HOXA11/MSX1/HOXB7/BMP7/ZEB1/HOXA2/HOXB1/LHX1/DLX5/GLI3/NEUROG1/MYO7A/ZIC1/ALDH1A3/FRZB/ALX4/STRA6	26
GO:0048705	BP	GO:0048705	skeletal system morphogenesis	23/611	230/15158	5.74638e-05	0.0250083	0.0250083	GNAS/HOXA3/HOXA5/HOXA6/HOXA4/COL7A1/HOXC4/HOXA11/MSX1/COL21A1/HOXB7/BMP7/ZEB1/HOXA2/HOXB1/LHX1/HOXD8/DLX5/GLI3/UNCX/NEUROG1/COCH/ALX4	23
GO:0061448	BP	GO:0061448	connective tissue development	24/611	253/15158	9.23044e-05	0.036519	0.036519	GNAS/COL11A2/HOXA3/HOXA5/WNT5A/RUNX3/TYMS/COL7A1/HOXC4/HOXA11/MSX1/COL21A1/CDK4/GDF2/BMP7/ZEB1/LOXL2/TGFBI/GLI3/WT1/UNCX/FRZB/COCH/SMAD1	24
GO:0007156	BP	GO:0007156	homophilic cell adhesion via plasma membrane adhesion molecules	17/611	151/15158	0.000125409	0.0454818	0.0454818	PCDHGA1/PCDHGA10/PCDHGA2/PCDHGA3/PCDHGA4/PCDHGA5/PCDHGA6/PCDHGA7/PCDHGA8/PCDHGA9/PCDHGB1/PCDHGB2/PCDHGB3/PCDHGB4/PCDHGB6/FAT1/CDH5	17

## Sheet: QP deconv COPD AM
	ONTOLOGY	ID	Description	GeneRatio	BgRatio	pvalue	p.adjust	qvalue	geneID	Count
GO:0048568	BP	GO:0048568	embryonic organ development	79/1401	407/15158	1.25146e-10	5.78476e-07	5.59985e-07	SLC44A4/HOXA3/GNAS/PDGFRA/OTX1/HOXA11/PHLDA2/GATA3/MYO7A/FGFR2/KDM2B/HOXA7/IGF2/HOXA4/RNF207/ALX4/HOXB3/TBX15/TFAP2A/HOXC4/SPINT2/HOXA2/HLX/SIX1/TBC1D23/GJB6/SMAD3/DLX5/VPS52/RARG/GSC/VAX2/TNF/PDGFB/GJA5/DLL1/CCDC103/HOXD3/HOXD4/CLRN1/HOXC9/FOXF1/TBX20/TPO/HMX2/ZFP36L1/HOXB5/STK3/SCRIB/LHX1/MDFI/GJB5/NR2F2/COL2A1/SHH/ID3/RDH10/SIX3/SENP2/ALDH1A3/PAX2/HPN/SIX2/ALX3/NES/ERCC1/TUBB2B/ZFPM1/PAX6/PLCD…	79
GO:0048706	BP	GO:0048706	embryonic skeletal system development	36/1401	123/15158	2.03904e-10	5.78476e-07	5.59985e-07	HOXA3/GNAS/PDGFRA/HOXA11/FGFR2/HOXA7/HOXA4/ALX4/HOXB3/TBX15/TFAP2A/HOXC4/HOXC6/HOXA2/SIX1/SMAD3/GSC/HOXD3/HOXD4/HOXC9/HOXA9/PAX7/HOXC5/DLX1/HOXB5/LHX1/MDFI/COL2A1/SHH/RDH10/SIX2/ALX3/HOXA6/HOXB1/HOXC11/TWIST1	36
GO:0048704	BP	GO:0048704	embryonic skeletal system morphogenesis	30/1401	92/15158	3.59863e-10	6.80621e-07	6.58865e-07	HOXA3/GNAS/PDGFRA/HOXA11/FGFR2/HOXA7/HOXA4/ALX4/HOXB3/TBX15/TFAP2A/HOXC4/HOXA2/SIX1/SMAD3/GSC/HOXD3/HOXD4/HOXC9/HOXB5/LHX1/MDFI/COL2A1/RDH10/SIX2/ALX3/HOXA6/HOXB1/HOXC11/TWIST1	30
GO:0048562	BP	GO:0048562	embryonic organ morphogenesis	58/1401	277/15158	2.05968e-09	2.92166e-06	2.82827e-06	SLC44A4/HOXA3/GNAS/PDGFRA/OTX1/HOXA11/GATA3/MYO7A/FGFR2/KDM2B/HOXA7/HOXA4/RNF207/ALX4/HOXB3/TBX15/TFAP2A/HOXC4/HOXA2/HLX/SIX1/GJB6/SMAD3/DLX5/RARG/GSC/VAX2/DLL1/CCDC103/HOXD3/HOXD4/CLRN1/HOXC9/FOXF1/TBX20/HMX2/HOXB5/SCRIB/LHX1/MDFI/COL2A1/SHH/RDH10/SIX3/ALDH1A3/PAX2/HPN/SIX2/ALX3/PAX6/HOXA6/FBN2/HOXB1/HOXC11/CCDC39/ZIC1/TWIST1/HAND2	58
GO:0048705	BP	GO:0048705	skeletal system morphogenesis	46/1401	230/15158	3.88167e-07	0.000440492	0.000426412	HOXA3/GNAS/PDGFRA/HOXA11/FGFR2/HOXA7/ACP5/HOXA4/ANKRD11/ALX4/HOXB3/DHRS3/TBX15/TFAP2A/HOXC4/SKI/HOXA2/CHAD/LTBP3/SIX1/SMAD3/DLX5/RARG/GSC/HOXD3/HOXD4/HOXC9/HOXB5/HOXD8/SCARA3/LHX1/MDFI/FGFR3/COL2A1/RDH10/CHSY1/COL12A1/SFRP2/SIX2/ALX3/SGPL1/HOXA6/FBN2/HOXB1/HOXC11/TWIST1	46
GO:0001501	BP	GO:0001501	skeletal system development	77/1401	481/15158	1.11962e-06	0.00103442	0.00100136	HOXA3/GNAS/RUNX3/PDGFRA/HOXA11/FGFRL1/COL11A2/FGFR2/TYROBP/HOXA7/IGF2/ACP5/HOXA4/ANKRD11/ALX4/PITX1/TGFBI/SRC/HOXB3/DHRS3/TBX15/TFAP2A/HOXC4/HOXC6/SKI/WNT5B/HOXA2/CHAD/LTBP3/SIX1/GDF6/SLC38A10/SMAD3/DLX5/RARG/AKAP13/GSC/GJA5/FOXP1/FGF2/HOXD3/HOXD4/PRPSAP2/PITX2/HOXC9/HOXA9/PAX7/HOXC5/DLX1/GPLD1/HOXB5/HOXD8/SCARA3/LHX1/MDFI/FGFR3/COL2A1/SHH/RDH10/CHSY1/COL12A1/SFRP2/SIX2/BBS2/HOXA13/ALX3/HOXC10/SG…	77
GO:0007389	BP	GO:0007389	pattern specification process	69/1401	418/15158	1.32882e-06	0.00103442	0.00100136	SYNGAP1/HOXA3/OTX1/HOXA11/IRX2/WT1/HHEX/RING1/FGFR2/KDM2B/HOXA7/NKX6-2/HOXA4/RNF207/ALX4/HOXB3/HOXC4/HOXC6/SKI/HOXA2/SIX1/SMAD3/RARG/GSC/VAX2/GATA5/CCDC151/DLL1/CCDC103/HOXD3/HOXD4/PITX2/HOXC9/FOXF1/SHROOM3/TBX20/HOXA9/PAX7/HOXC5/NKX6-1/DLX1/HOXB5/HOXD8/LHX1/MDFI/NR2F2/SHH/NKX2-2/SIX3/SENP2/CHSY1/PAX2/SFRP2/CELSR2/SIX2/ALX3/LFNG/HOXC10/PAX6/HOXA6/ZEB2/TBX5/HOXB1/HOXC11/SIM2/CCDC39/ZIC1/EMX2/HAND2	69
GO:0003002	BP	GO:0003002	regionalization	58/1401	332/15158	1.48792e-06	0.00103442	0.00100136	HOXA3/OTX1/HOXA11/IRX2/WT1/HHEX/RING1/FGFR2/KDM2B/HOXA7/NKX6-2/HOXA4/ALX4/HOXB3/HOXC4/HOXC6/SKI/HOXA2/SIX1/SMAD3/RARG/GSC/VAX2/GATA5/DLL1/HOXD3/HOXD4/PITX2/HOXC9/FOXF1/TBX20/HOXA9/PAX7/HOXC5/NKX6-1/DLX1/HOXB5/HOXD8/LHX1/MDFI/NR2F2/SHH/NKX2-2/SIX3/SENP2/CHSY1/PAX2/SFRP2/CELSR2/SIX2/LFNG/HOXC10/PAX6/HOXA6/ZEB2/HOXB1/HOXC11/EMX2	58
GO:0009952	BP	GO:0009952	anterior/posterior pattern specification	41/1401	205/15158	1.64078e-06	0.00103442	0.00100136	HOXA3/OTX1/HOXA11/WT1/HHEX/RING1/KDM2B/HOXA7/HOXA4/ALX4/HOXB3/HOXC4/HOXC6/SKI/HOXA2/SMAD3/RARG/DLL1/HOXD3/HOXD4/HOXC9/FOXF1/HOXA9/HOXC5/HOXB5/HOXD8/LHX1/NR2F2/SHH/SIX3/SFRP2/CELSR2/SIX2/LFNG/HOXC10/PAX6/HOXA6/ZEB2/HOXB1/HOXC11/EMX2	41
GO:0072189	BP	GO:0072189	ureter development	8/1401	16/15158	3.41186e-05	0.0182097	0.0176276	GATA3/SIX1/FOXF1/LHX1/SHH/RET/PAX2/EMX2	8
GO:0010817	BP	GO:0010817	regulation of hormone levels	72/1401	485/15158	3.53025e-05	0.0182097	0.0176276	SLC44A4/CTSZ/GNAS/HSD17B8/UCN/PDGFRA/GATA3/LRAT/OSM/CRABP1/DKK3/PTPRN2/RETSAT/CYP46A1/LTBP4/DHRS3/LRP1/CTSG/DGAT1/CACNA1C/SIN3A/DUOX2/DUOXA2/POMC/HNF1A/IL1RN/TNF/TFAP2B/IDE/FFAR1/KALRN/FFAR2/STAR/NNAT/NADK/TPO/PIM3/FGF23/HSD17B4/NKX6-1/RBP1/ILDR2/GPLD1/KIF5B/HSD17B12/CPT1A/ABAT/PDX1/BAIAP3/CRYM/RAB11FIP1/SRI/SHH/CYP1A1/C2CD2L/RDH10/SIDT2/ALDH1A3/HPN/C1QTNF1/CYP27B1/CACNA1H/SLC22A1/GFI1/SGPL1/DIO3…	72
GO:0030900	BP	GO:0030900	forebrain development	56/1401	354/15158	4.50282e-05	0.0212908	0.0206103	OTX1/MFSD2A/FGFR2/NR2E1/KDM2B/TYROBP/AQP1/PITX1/PTEN/SRC/LRP1/SKI/CNTNAP2/MYH10/SIN3A/DLX5/NF2/GSC/VAX2/APAF1/FEZ1/TMEM14B/BNIP3/PITX2/SLC1A2/ATIC/NDEL1/DLX1/KIF5B/NUMB/LHX1/NR2F2/KRAS/KDM6B/POU3F1/SHH/SALL3/SIX3/EIF2B5/ALDH1A3/CDH1/BBS2/RAB3GAP1/CNP/MYO1D/METTL14/MBOAT7/PAX6/DAB1/DRD2/SLC6A3/NFIB/ZEB2/CRTAC1/LHX8/EMX2	56
GO:0035107	BP	GO:0035107	appendage morphogenesis	28/1401	140/15158	7.0225e-05	0.0284612	0.0275514	GNAS/HOXA11/FGFR2/GNA12/ALX4/PITX1/TFAP2A/SKI/CACNA1C/DLX5/RARG/GJA5/TFAP2B/HOXA9/COL2A1/SHH/SALL3/RDH10/SFRP2/ALX3/HOXC10/FRAS1/TBX5/FBN2/HOXC11/ECE1/TWIST1/HAND2	28
GO:0035108	BP	GO:0035108	limb morphogenesis	28/1401	140/15158	7.0225e-05	0.0284612	0.0275514	GNAS/HOXA11/FGFR2/GNA12/ALX4/PITX1/TFAP2A/SKI/CACNA1C/DLX5/RARG/GJA5/TFAP2B/HOXA9/COL2A1/SHH/SALL3/RDH10/SFRP2/ALX3/HOXC10/FRAS1/TBX5/FBN2/HOXC11/ECE1/TWIST1/HAND2	28
GO:0048732	BP	GO:0048732	gland development	62/1401	411/15158	7.59844e-05	0.0287424	0.0278236	NOTCH4/DDR1/HOXA3/CSNK2B/SERPINB5/PDGFRA/WT1/MAD1L1/GATA3/FGFR2/NCOR2/DKK3/IGF2/PITX1/PTEN/SRC/HOXB3/TGM2/HLX/SIX1/CAV1/ELF5/SMAD3/HNF1A/RARG/TNF/STAT5A/STK11/LIMS2/VTN/KALRN/CCND1/HOXD3/PITX2/FOXF1/PLXNA1/CAPN1/HOXA9/CIT/BRCA2/SCRIB/PDX1/KRAS/ARF6/TNFRSF11A/SHH/RB1CC1/CYP1A1/SIX3/MGMT/ALDH1A3/CDH1/PYGO2/HPN/BSX/PAX6/DRD2/SLC6A3/NFIB/GATA6/CCDC39/HAND2	62
GO:0010762	BP	GO:0010762	regulation of fibroblast migration	10/1401	27/15158	8.54821e-05	0.0301718	0.0292074	GNA12/AKAP12/RFFL/FGF2/ARHGEF7/CYGB/RCC2/BAG4/APPL1/THBS1	10
GO:0043010	BP	GO:0043010	camera-type eye development	48/1401	297/15158	9.03985e-05	0.0301718	0.0292074	PDGFRA/WT1/RING1/GATA3/NR2E1/KDM2B/PROM1/TFAP2A/SKI/WNT5B/MYH10/CACNA1C/COL8A2/SMAD3/LAMB2/NF2/RARG/VAX2/HSF4/VAX1/TFAP2B/DLL1/PITX2/DLX1/IMPDH2/LHX1/SHH/LPCAT1/CYP1A1/RET/RDH10/SIX3/ALDH1A3/PAX2/NR2E3/PYGO2/RAB3GAP1/NES/NPHP4/PAX6/VSX1/DIO3/PDE6B/ZEB2/ZNF513/FBN2/TWIST1/MEGF11	48
GO:0048701	BP	GO:0048701	embryonic cranial skeleton morphogenesis	13/1401	44/15158	0.00011483	0.036197	0.0350399	GNAS/PDGFRA/FGFR2/TBX15/TFAP2A/HOXA2/SIX1/SMAD3/LHX1/RDH10/SIX2/ALX3/TWIST1	13
GO:0035136	BP	GO:0035136	forelimb morphogenesis	12/1401	39/15158	0.000136059	0.0406314	0.0393326	HOXA11/ALX4/TFAP2A/CACNA1C/TFAP2B/HOXA9/SHH/SALL3/RDH10/ALX3/TBX5/TWIST1	12
GO:0010761	BP	GO:0010761	fibroblast migration	11/1401	34/15158	0.000156137	0.0442961	0.0428802	GNA12/AKAP12/RFFL/FGF2/ARHGEF7/CYGB/RCC2/BAG4/APPL1/SGPL1/THBS1	11
GO:0042445	BP	GO:0042445	hormone metabolic process	37/1401	216/15158	0.000171175	0.044674	0.043246	SLC44A4/CTSZ/HSD17B8/PDGFRA/GATA3/LRAT/CRABP1/DKK3/RETSAT/CYP46A1/DHRS3/CTSG/DGAT1/DUOX2/DUOXA2/TNF/IDE/STAR/TPO/HSD17B4/RBP1/HSD17B12/CRYM/SHH/CYP1A1/RDH10/ALDH1A3/HPN/CYP27B1/CACNA1H/GFI1/SGPL1/DIO3/CHAT/ECE1/PON3/CYP27A1	37
GO:0014003	BP	GO:0014003	oligodendrocyte development	12/1401	40/15158	0.000178174	0.044674	0.043246	NKX6-2/PTEN/NCSTN/PRDM8/CD9/SHH/NKX2-2/KCNJ10/EIF2B5/MIR26A2/CNTNAP1/HDAC11	12
GO:0072224	BP	GO:0072224	metanephric glomerulus development	7/1401	15/15158	0.000187524	0.044674	0.043246	PDGFRA/WT1/LAMB2/PDGFB/LHX1/RET/PAX2	7
GO:0030326	BP	GO:0030326	embryonic limb morphogenesis	24/1401	119/15158	0.000196836	0.044674	0.043246	GNAS/HOXA11/GNA12/ALX4/PITX1/TFAP2A/SKI/CACNA1C/DLX5/RARG/GJA5/HOXA9/SHH/RDH10/SFRP2/ALX3/HOXC10/FRAS1/TBX5/FBN2/HOXC11/ECE1/TWIST1/HAND2	24
GO:0035113	BP	GO:0035113	embryonic appendage morphogenesis	24/1401	119/15158	0.000196836	0.044674	0.043246	GNAS/HOXA11/GNA12/ALX4/PITX1/TFAP2A/SKI/CACNA1C/DLX5/RARG/GJA5/HOXA9/SHH/RDH10/SFRP2/ALX3/HOXC10/FRAS1/TBX5/FBN2/HOXC11/ECE1/TWIST1/HAND2	24
GO:0048709	BP	GO:0048709	oligodendrocyte differentiation	20/1401	92/15158	0.000230815	0.0503708	0.0487608	TP73/NKX6-2/PTEN/NCSTN/PRDM8/CD9/VTN/BNIP3/NKX6-1/DLX1/CSK/SHH/NKX2-2/KCNJ10/EIF2B5/CNP/MIR26A2/PAX6/CNTNAP1/HDAC11	20
GO:0090596	BP	GO:0090596	sensory organ morphogenesis	40/1401	245/15158	0.000271795	0.0571172	0.0552914	SLC44A4/OTX1/RING1/GATA3/MYO7A/FGFR2/KDM2B/PROM1/TFAP2A/SKI/HOXA2/SIX1/GJB6/COL8A2/DLX5/RARG/GSC/VAX2/TFAP2B/DLL1/PITX2/CLRN1/HMX2/SCRIB/OLFM3/LHX1/COL2A1/SIX3/ALDH1A3/PAX2/NR2E3/HPN/SIX2/PAX6/VSX1/DIO3/FBN2/ZIC1/TWIST1/MEGF11	40
GO:0001656	BP	GO:0001656	metanephros development	19/1401	87/15158	0.000308008	0.0624157	0.0604206	PDGFRA/HOXA11/IRX2/WT1/GATA3/SIX1/LAMB2/PDGFB/TFAP2B/WWTR1/LHX1/SHH/RET/ID3/RDH10/PAX2/SIX2/FRAS1/HOXC11	19
GO:0048736	BP	GO:0048736	appendage development	30/1401	169/15158	0.000365295	0.0690895	0.0668811	GNAS/HOXA11/FGFR2/GNA12/ALX4/PITX1/TFAP2A/SKI/CACNA1C/DLX5/RARG/GJA5/TFAP2B/PITX2/HOXA9/NR2F2/COL2A1/SHH/SALL3/RDH10/SFRP2/ALX3/HOXC10/FRAS1/TBX5/FBN2/HOXC11/ECE1/TWIST1/HAND2	30
GO:0060173	BP	GO:0060173	limb development	30/1401	169/15158	0.000365295	0.0690895	0.0668811	GNAS/HOXA11/FGFR2/GNA12/ALX4/PITX1/TFAP2A/SKI/CACNA1C/DLX5/RARG/GJA5/TFAP2B/PITX2/HOXA9/NR2F2/COL2A1/SHH/SALL3/RDH10/SFRP2/ALX3/HOXC10/FRAS1/TBX5/FBN2/HOXC11/ECE1/TWIST1/HAND2	30
GO:0010001	BP	GO:0010001	glial cell differentiation	35/1401	209/15158	0.000393536	0.0720297	0.0697273	TP73/NR2E1/NKX6-2/PTEN/NCSTN/LRP1/SKI/MBD1/MIR142/LAMB2/PRDM8/TNF/CD9/DLL1/VTN/BNIP3/ARHGEF10/NKX6-1/DLX1/CSK/KRAS/POU3F1/SHH/NKX2-2/KCNJ10/EIF2B5/PAX2/CNP/METTL14/MIR26A2/PAX6/DAB1/NFIB/CNTNAP1/HDAC11	35
GO:0035270	BP	GO:0035270	endocrine system development	24/1401	125/15158	0.00042488	0.0731878	0.0708484	HOXA3/PDGFRA/WT1/GATA3/DKK3/NKX6-2/PITX1/HOXB3/SIX1/SMAD3/DLL1/HOXD3/PITX2/NKX6-1/PDX1/SHH/NKX2-2/SIX3/SIDT2/CDH1/PAX6/DRD2/SLC6A3/GATA6	24
GO:0035115	BP	GO:0035115	embryonic forelimb morphogenesis	10/1401	32/15158	0.000425661	0.0731878	0.0708484	HOXA11/ALX4/TFAP2A/CACNA1C/HOXA9/SHH/RDH10/ALX3/TBX5/TWIST1	10
GO:0001654	BP	GO:0001654	eye development	51/1401	343/15158	0.000451078	0.0752769	0.0728707	PDGFRA/WT1/RING1/GATA3/MYO7A/NR2E1/KDM2B/PROM1/TFAP2A/SKI/WNT5B/MYH10/CACNA1C/COL8A2/SMAD3/LAMB2/NF2/RARG/VAX2/HSF4/VAX1/SIX6/TFAP2B/DLL1/PITX2/DLX1/IMPDH2/OLFM3/LHX1/SHH/LPCAT1/CYP1A1/RET/RDH10/SIX3/ALDH1A3/PAX2/NR2E3/PYGO2/RAB3GAP1/NES/NPHP4/PAX6/VSX1/DIO3/PDE6B/ZEB2/ZNF513/FBN2/TWIST1/MEGF11	51
GO:0048880	BP	GO:0048880	sensory system development	52/1401	352/15158	0.000465886	0.0755267	0.0731125	SLC44A4/PDGFRA/WT1/RING1/GATA3/MYO7A/NR2E1/KDM2B/PROM1/TFAP2A/SKI/WNT5B/MYH10/CACNA1C/COL8A2/SMAD3/LAMB2/NF2/RARG/VAX2/HSF4/VAX1/SIX6/TFAP2B/DLL1/PITX2/DLX1/IMPDH2/OLFM3/LHX1/SHH/LPCAT1/CYP1A1/RET/RDH10/SIX3/ALDH1A3/PAX2/NR2E3/PYGO2/RAB3GAP1/NES/NPHP4/PAX6/VSX1/DIO3/PDE6B/ZEB2/ZNF513/FBN2/TWIST1/MEGF11	52
GO:0060041	BP	GO:0060041	retina development in camera-type eye	25/1401	135/15158	0.000573704	0.0904221	0.0875318	PDGFRA/NR2E1/PROM1/TFAP2A/SKI/MYH10/LAMB2/VAX2/TFAP2B/DLL1/DLX1/IMPDH2/LHX1/LPCAT1/RET/SIX3/PAX2/NR2E3/NPHP4/PAX6/VSX1/DIO3/PDE6B/ZNF513/MEGF11	25
GO:0150063	BP	GO:0150063	visual system development	51/1401	347/15158	0.000592654	0.0908843	0.0879792	PDGFRA/WT1/RING1/GATA3/MYO7A/NR2E1/KDM2B/PROM1/TFAP2A/SKI/WNT5B/MYH10/CACNA1C/COL8A2/SMAD3/LAMB2/NF2/RARG/VAX2/HSF4/VAX1/SIX6/TFAP2B/DLL1/PITX2/DLX1/IMPDH2/OLFM3/LHX1/SHH/LPCAT1/CYP1A1/RET/RDH10/SIX3/ALDH1A3/PAX2/NR2E3/PYGO2/RAB3GAP1/NES/NPHP4/PAX6/VSX1/DIO3/PDE6B/ZEB2/ZNF513/FBN2/TWIST1/MEGF11	51
GO:0042063	BP	GO:0042063	gliogenesis	42/1401	272/15158	0.000642197	0.0958902	0.0928251	TP73/NR2E1/NKX6-2/PTEN/NCSTN/LTA/LRP1/SKI/MBD1/MIR142/LAMB2/NF2/PRDM8/TNF/EEF2/CD9/DLL1/VTN/BNIP3/ARHGEF10/NKX6-1/DLX1/NDN/CSK/SCRIB/KRAS/POU3F1/SHH/NKX2-2/KCNJ10/EIF2B5/PAX2/CNP/METTL14/MIR26A2/MBOAT7/PAX6/DAB1/NFIB/ASCL2/CNTNAP1/HDAC11	42

## Sheet: QP deconv COPD NG
	ONTOLOGY	ID	Description	GeneRatio	BgRatio	pvalue	p.adjust	qvalue	geneID	Count
GO:0048706	BP	GO:0048706	embryonic skeletal system development	15/384	123/15158	5.03833e-07	0.000963088	0.000963088	GNAS/HOXA3/HOXA5/HOXC4/HOXC6/HOXA7/TFAP2A/HOXA6/GLI3/TBX1/OSR1/HOXD3/HOXD4/LHX1/MKS1	15
GO:0048704	BP	GO:0048704	embryonic skeletal system morphogenesis	13/384	92/15158	5.27864e-07	0.000963088	0.000963088	GNAS/HOXA3/HOXA5/HOXC4/HOXA7/TFAP2A/HOXA6/GLI3/TBX1/OSR1/HOXD3/HOXD4/LHX1	13
GO:0021602	BP	GO:0021602	cranial nerve morphogenesis	6/384	27/15158	4.79191e-05	0.0582856	0.0582856	HOXA3/NEUROG1/TFAP2A/GLI3/TBX1/HOXD3	6
