# Supplementary material for: Exploration of the sputum methylome and omics deconvolution by quadratic programming in molecular profiling of asthma and COPD: the road to sputum omics 2.0
Source: Respir Res. 2020 Oct 19;21:274. doi: 10.1186/s12931-020-01544-4 (PMC7574293; doi:10.1186/s12931-020-01544-4)
Supplement: Supplementary file 9 — Additional file 9. Differentially expressed genes that were found to correspond to differentially methylated genomic regions. [file 12931_2020_1544_MOESM9_ESM.xlsx]

## Sheet: mixed cells asthma
	Row	Col	ProbeName	SystematicName	GeneName	logFC	AveExpr	t	P.Value	adj.P.Val	Description
A_23_P397391	217	50	A_23_P397391	NM_005306	FFAR2	1.651	11.3384	2.65267	0.0135343	0.0154932	ref|Homo sapiens free fatty acid receptor 2 (FFAR2), mRNA [NM_005306]

## Sheet: mixed cells COPD
	Row	Col	ProbeName	SystematicName	GeneName	logFC	AveExpr	t	P.Value	adj.P.Val	Description
A_24_P200023	298	67	A_24_P200023	NM_000877	IL1R1	2.55777	7.33519	8.98284	2.18969e-09	3.34147e-07	ref|Homo sapiens interleukin 1 receptor, type I (IL1R1), transcript variant 1, mRNA [NM_000877]
A_33_P3239287	271	52	A_33_P3239287	NM_001005271	CHD3	1.87649	9.4864	8.5887	5.23519e-09	4.43828e-07	ref|Homo sapiens chromodomain helicase DNA binding protein 3 (CHD3), transcript variant 3, mRNA [NM_001005271]
A_23_P57856	394	63	A_23_P57856	NM_001130845	BCL6	2.05188	12.8794	8.50487	6.31825e-09	4.82082e-07	ref|Homo sapiens B-cell CLL/lymphoma 6 (BCL6), transcript variant 2, mRNA [NM_001130845]
A_33_P3226177	494	53	A_33_P3226177	NM_014376	CYFIP2	1.82185	8.14314	8.04802	1.78966e-08	8.03242e-07	ref|Homo sapiens cytoplasmic FMR1 interacting protein 2 (CYFIP2), transcript variant 3, mRNA [NM_014376]
A_23_P112159	8	32	A_23_P112159	NM_012154	AGO2	2.42338	10.7066	7.82237	3.02369e-08	8.87682e-07	ref|Homo sapiens argonaute RISC catalytic component 2 (AGO2), transcript variant 1, mRNA [NM_012154]
A_23_P214876	496	67	A_23_P214876	NM_004973	JARID2	2.47193	11.2596	7.55104	5.73132e-08	1.01698e-06	ref|Homo sapiens jumonji, AT rich interactive domain 2 (JARID2), transcript variant 1, mRNA [NM_004973]
A_24_P406006	80	54	A_24_P406006	NM_024830	LPCAT1	2.76969	9.26681	7.43305	7.59117e-08	1.08936e-06	ref|Homo sapiens lysophosphatidylcholine acyltransferase 1 (LPCAT1), mRNA [NM_024830]
A_24_P268676	223	56	A_24_P268676	NM_003670	BHLHE40	1.79425	11.3916	7.41196	7.98383e-08	1.08936e-06	ref|Homo sapiens basic helix-loop-helix family, member e40 (BHLHE40), mRNA [NM_003670]
A_24_P109214	262	82	A_24_P109214	NM_001645	APOC1	-1.71855	16.5358	-7.2584	1.15455e-07	1.25845e-06	ref|Homo sapiens apolipoprotein C-I (APOC1), mRNA [NM_001645]
A_23_P150876	492	60	A_23_P150876	NM_024667	VPS37B	1.56193	11.9439	7.21387	1.28561e-07	1.32556e-06	ref|Homo sapiens vacuolar protein sorting 37 homolog B (S. cerevisiae) (VPS37B), mRNA [NM_024667]
A_23_P383986	483	72	A_23_P383986	NM_015892	CHST15	3.85053	10.9713	7.00198	2.15164e-07	1.86557e-06	ref|Homo sapiens carbohydrate (N-acetylgalactosamine 4-sulfate 6-O) sulfotransferase 15 (CHST15), transcript variant 1, mRNA [NM_015892]
A_23_P37569	102	31	A_23_P37569	NM_006122	MAN2A2	1.62891	9.55158	6.98941	2.21877e-07	1.88267e-06	ref|Homo sapiens mannosidase, alpha, class 2A, member 2 (MAN2A2), mRNA [NM_006122]
A_23_P20494	522	7	A_23_P20494	NM_006096	NDRG1	1.66638	13.2892	6.77382	3.76936e-07	2.52283e-06	ref|Homo sapiens N-myc downstream regulated 1 (NDRG1), transcript variant 2, mRNA [NM_006096]
A_33_P3278941	507	21	A_33_P3278941	NM_001048205	REC8	1.53014	8.87017	6.73259	4.174e-07	2.69895e-06	ref|Homo sapiens REC8 meiotic recombination protein (REC8), transcript variant 2, mRNA [NM_001048205]
A_23_P420281	206	53	A_23_P420281	NM_002738	PRKCB	2.278	8.28174	6.6897	4.64216e-07	2.90325e-06	ref|Homo sapiens protein kinase C, beta (PRKCB), transcript variant 2, mRNA [NM_002738]
A_23_P340333	504	36	A_23_P340333	NM_033397	ITPRIP	1.64008	12.8083	6.57042	6.24568e-07	3.52623e-06	ref|Homo sapiens inositol 1,4,5-trisphosphate receptor interacting protein (ITPRIP), transcript variant 1, mRNA [NM_033397]
A_24_P253723	296	85	A_24_P253723	NR_028502	MIR22HG	1.71649	10.0332	6.53831	6.76695e-07	3.68282e-06	ref|Homo sapiens MIR22 host gene (non-protein coding) (MIR22HG), transcript variant 1, long non-coding RNA [NR_028502]
A_23_P51231	226	26	A_23_P51231	NM_001031680	RUNX3	1.78145	11.0068	6.5327	6.86241e-07	3.68282e-06	ref|Homo sapiens runt-related transcription factor 3 (RUNX3), transcript variant 1, mRNA [NM_001031680]
A_23_P140760	125	20	A_23_P140760	NM_170776	GPR97	3.78978	10.0746	6.52872	6.93091e-07	3.68282e-06	ref|Homo sapiens G protein-coupled receptor 97 (GPR97), mRNA [NM_170776]
A_23_P214603	393	70	A_23_P214603	NM_005803	FLOT1	1.59628	13.558	6.52462	7.0024e-07	3.68282e-06	ref|Homo sapiens flotillin 1 (FLOT1), mRNA [NM_005803]
A_33_P3210203	453	84	A_33_P3210203	NM_032451	SPIRE2	-1.97786	8.84124	-6.45691	8.29559e-07	3.98236e-06	ref|Homo sapiens spire-type actin nucleation factor 2 (SPIRE2), mRNA [NM_032451]
A_23_P8820	531	16	A_23_P8820	NM_001442	FABP4	-3.27983	11.1604	-6.45681	8.29778e-07	3.98236e-06	ref|Homo sapiens fatty acid binding protein 4, adipocyte (FABP4), mRNA [NM_001442]
A_23_P103110	44	15	A_23_P103110	NM_012323	MAFF	2.53542	11.88	6.38263	9.99662e-07	4.51327e-06	ref|Homo sapiens v-maf avian musculoaponeurotic fibrosarcoma oncogene homolog F (MAFF), transcript variant 1, mRNA [NM_012323]
A_24_P945113	36	79	A_24_P945113	NM_000020	ACVRL1	-1.83443	11.7824	-6.26759	1.33596e-06	5.39333e-06	ref|Homo sapiens activin A receptor type II-like 1 (ACVRL1), transcript variant 1, mRNA [NM_000020]
A_23_P426305	482	18	A_23_P426305	NM_003734	AOC3	-3.42814	13.2009	-6.23103	1.46536e-06	5.85378e-06	ref|Homo sapiens amine oxidase, copper containing 3 (AOC3), transcript variant 1, mRNA [NM_003734]
A_33_P3446495	308	53	A_33_P3446495	NM_015123	FRMD4B	1.74785	10.3348	6.20705	1.55707e-06	5.99399e-06	ref|Homo sapiens FERM domain containing 4B (FRMD4B), mRNA [NM_015123]
A_32_P56001	429	31	A_32_P56001	NM_012072	CD93	2.34595	8.84913	6.2035	1.57116e-06	5.99399e-06	ref|Homo sapiens CD93 molecule (CD93), mRNA [NM_012072]
A_32_P175301	259	53	A_32_P175301	NM_014957	DENND3	2.03159	11.8352	6.18441	1.64902e-06	6.10779e-06	ref|Homo sapiens DENN/MADD domain containing 3 (DENND3), mRNA [NM_014957]
A_33_P3319905	23	21	A_33_P3319905	NM_018643	TREM1	1.58284	12.8356	6.13912	1.84987e-06	6.35788e-06	ref|Homo sapiens triggering receptor expressed on myeloid cells 1 (TREM1), transcript variant 1, mRNA [NM_018643]
A_23_P417383	505	58	A_23_P417383	NM_152792	ASPRV1	3.453	10.523	6.12796	1.90305e-06	6.45346e-06	ref|Homo sapiens aspartic peptidase, retroviral-like 1 (ASPRV1), mRNA [NM_152792]
A_24_P26897	83	22	A_24_P26897	NM_005539	INPP5A	2.12427	8.15585	6.08315	2.13273e-06	7.13716e-06	ref|Homo sapiens inositol polyphosphate-5-phosphatase, 40kDa (INPP5A), mRNA [NM_005539]
A_23_P58266	258	62	A_23_P58266	NM_005980	S100P	3.16666	16.1256	5.88915	3.50055e-06	9.96613e-06	ref|Homo sapiens S100 calcium binding protein P (S100P), mRNA [NM_005980]
A_33_P3397655	358	43	A_33_P3397655	NM_001166208	SYNPO	1.95699	8.92107	5.85351	3.83548e-06	1.04517e-05	ref|Homo sapiens synaptopodin (SYNPO), transcript variant 3, mRNA [NM_001166208]
A_23_P201596	256	28	A_23_P201596	NM_004037	AMPD2	1.78084	10.6805	5.85142	3.85609e-06	1.04705e-05	ref|Homo sapiens adenosine monophosphate deaminase 2 (AMPD2), transcript variant 1, mRNA [NM_004037]
A_33_P3224819	367	32	A_33_P3224819	NM_001286646	SLC45A4	1.68769	10.4488	5.78515	4.57177e-06	1.19461e-05	ref|Homo sapiens solute carrier family 45, member 4 (SLC45A4), transcript variant 1, mRNA [NM_001286646]
A_23_P326080	358	13	A_23_P326080	NM_001925	DEFA4	2.118	7.40459	5.77461	4.69744e-06	1.21574e-05	ref|Homo sapiens defensin, alpha 4, corticostatin (DEFA4), mRNA [NM_001925]
A_23_P15414	18	21	A_23_P15414	NM_003693	SCARF1	3.02021	9.54132	5.62763	6.86174e-06	1.58652e-05	ref|Homo sapiens scavenger receptor class F, member 1 (SCARF1), transcript variant 1, mRNA [NM_003693]
A_23_P500741	436	67	A_23_P500741	NM_005187	CBFA2T3	2.43279	9.10613	5.57094	7.94491e-06	1.77251e-05	ref|Homo sapiens core-binding factor, runt domain, alpha subunit 2; translocated to, 3 (CBFA2T3), transcript variant 1, mRNA [NM_005187]
A_32_P199301	462	49	A_32_P199301	NM_007111	TFDP1	1.50835	8.55516	5.50262	9.48289e-06	1.99874e-05	ref|Homo sapiens transcription factor Dp-1 (TFDP1), transcript variant 1, mRNA [NM_007111]
A_23_P201778	381	74	A_23_P201778	NM_080588	PTPN7	2.27749	9.68208	5.47173	1.02737e-05	2.13592e-05	ref|Homo sapiens protein tyrosine phosphatase, non-receptor type 7 (PTPN7), transcript variant 2, mRNA [NM_080588]
A_23_P48997	29	8	A_23_P48997	NM_003978	PSTPIP1	1.58381	10.3416	5.38356	1.29174e-05	2.5402e-05	ref|Homo sapiens proline-serine-threonine phosphatase interacting protein 1 (PSTPIP1), mRNA [NM_003978]
A_33_P3366540	400	72	A_33_P3366540	NM_001130518	CSGALNACT1	2.82498	8.72125	5.36436	1.35788e-05	2.64978e-05	ref|Homo sapiens chondroitin sulfate N-acetylgalactosaminyltransferase 1 (CSGALNACT1), transcript variant 1, mRNA [NM_001130518]
A_23_P422851	341	44	A_23_P422851	NM_138375	CABLES1	-1.9206	11.3403	-5.36223	1.36542e-05	2.6577e-05	ref|Homo sapiens Cdk5 and Abl enzyme substrate 1 (CABLES1), transcript variant 1, mRNA [NM_138375]
A_33_P3404601	39	73	A_33_P3404601	NM_001282458	C2	-1.50038	11.6919	-5.30881	1.56906e-05	3.00048e-05	ref|Homo sapiens complement component 2 (C2), transcript variant 5, mRNA [NM_001282458]
A_33_P3299416	300	67	A_33_P3299416	NM_181711	GRASP	2.00516	11.5703	5.22809	1.93636e-05	3.55154e-05	ref|Homo sapiens GRP1 (general receptor for phosphoinositides 1)-associated scaffold protein (GRASP), transcript variant 1, mRNA [NM_181711]
A_23_P343398	432	23	A_23_P343398	NM_001838	CCR7	2.36338	12.4897	5.1333	2.47987e-05	4.30033e-05	ref|Homo sapiens chemokine (C-C motif) receptor 7 (CCR7), mRNA [NM_001838]
A_23_P70688	283	32	A_23_P70688	NM_004271	LY86	-1.52973	14.6843	-5.0661	2.95585e-05	5.00069e-05	ref|Homo sapiens lymphocyte antigen 86 (LY86), mRNA [NM_004271]
A_24_P129588	258	84	A_24_P129588	NM_181745	FFAR4	-1.69272	9.32878	-4.84984	5.20574e-05	8.12266e-05	ref|Homo sapiens free fatty acid receptor 4 (FFAR4), transcript variant 1, mRNA [NM_181745]
A_33_P3372004	165	52	A_33_P3372004	NM_005849	IGSF6	1.68998	12.1841	4.82658	5.53284e-05	8.49407e-05	ref|Homo sapiens immunoglobulin superfamily, member 6 (IGSF6), mRNA [NM_005849]
A_23_P164691	221	57	A_23_P164691	NM_002162	ICAM3	2.625	13.7997	4.79302	6.04117e-05	9.09154e-05	ref|Homo sapiens intercellular adhesion molecule 3 (ICAM3), mRNA [NM_002162]
A_23_P67529	53	27	A_23_P67529	NM_002250	KCNN4	1.60764	11.4943	4.7725	6.37495e-05	9.53743e-05	ref|Homo sapiens potassium channel, calcium activated intermediate/small conductance subfamily N alpha, member 4 (KCNN4), mRNA [NM_002250]
A_23_P156826	35	28	A_23_P156826	NM_032744	ADTRP	-1.7076	11.9671	-4.69887	7.73144e-05	0.000113663	ref|Homo sapiens androgen-dependent TFPI-regulating protein (ADTRP), transcript variant 2, mRNA [NM_032744]
A_23_P40956	130	48	A_23_P40956	NM_016362	GHRL	1.84638	8.16263	4.65575	8.65628e-05	0.00012509	ref|Homo sapiens ghrelin/obestatin prepropeptide (GHRL), transcript variant 1, mRNA [NM_016362]
A_23_P414273	66	19	A_23_P414273	NM_032947	SMIM3	1.50653	12.2486	4.6522	8.73717e-05	0.000125782	ref|Homo sapiens small integral membrane protein 3 (SMIM3), mRNA [NM_032947]
A_23_P204736	269	3	A_23_P204736	NM_005276	GPD1	-2.0363	10.1917	-4.63299	9.18822e-05	0.000131039	ref|Homo sapiens glycerol-3-phosphate dehydrogenase 1 (soluble) (GPD1), transcript variant 1, mRNA [NM_005276]
A_23_P34597	245	64	A_23_P34597	NM_001785	CDA	2.72749	9.80344	4.60439	9.9032e-05	0.000139155	ref|Homo sapiens cytidine deaminase (CDA), mRNA [NM_001785]
A_23_P139123	108	62	A_23_P139123	NM_000062	SERPING1	-1.68415	12.607	-4.58131	0.000105202	0.000146476	ref|Homo sapiens serpin peptidase inhibitor, clade G (C1 inhibitor), member 1 (SERPING1), transcript variant 1, mRNA [NM_000062]
A_24_P206604	416	44	A_24_P206604	NM_004566	PFKFB3	2.12007	8.94137	4.55365	0.000113107	0.000154383	ref|Homo sapiens 6-phosphofructo-2-kinase/fructose-2,6-biphosphatase 3 (PFKFB3), transcript variant 1, mRNA [NM_004566]
A_24_P270728	468	49	A_24_P270728	NM_001042483	NUPR1	-1.61488	16.1142	-4.43774	0.000153202	0.00020294	ref|Homo sapiens nuclear protein, transcriptional regulator, 1 (NUPR1), transcript variant 1, mRNA [NM_001042483]
A_23_P43107	61	62	A_23_P43107	NM_030788	DCSTAMP	-1.6196	10.1653	-4.40177	0.000168319	0.000219534	ref|Homo sapiens dendrocyte expressed seven transmembrane protein (DCSTAMP), transcript variant 1, mRNA [NM_030788]
A_24_P304154	521	42	A_24_P304154	NM_001025390	AMPD3	1.84227	9.41739	4.27543	0.00023414	0.0002948	ref|Homo sapiens adenosine monophosphate deaminase 3 (AMPD3), transcript variant 3, mRNA [NM_001025390]
A_33_P3358099	79	65	A_33_P3358099	NM_181449	CD300E	1.52121	10.5022	4.2455	0.000253158	0.000317697	ref|Homo sapiens CD300e molecule (CD300E), mRNA [NM_181449]
A_23_P301855	198	75	A_23_P301855	NM_002338	LSAMP	-1.52457	9.02045	-4.23157	0.000262526	0.000328373	ref|Homo sapiens limbic system-associated membrane protein (LSAMP), mRNA [NM_002338]
A_23_P74609	227	3	A_23_P74609	NM_015714	G0S2	2.22637	15.9898	4.202	0.000283561	0.000352373	ref|Homo sapiens G0/G1 switch 2 (G0S2), mRNA [NM_015714]
A_33_P3744415	83	48	A_33_P3744415	ENST00000431422	LINC01010	1.69311	7.68276	4.10999	0.000360284	0.000435653	ens|long intergenic non-protein coding RNA 1010 [Source:HGNC Symbol;Acc:HGNC:48978] [ENST00000431422]
A_23_P76538	204	48	A_23_P76538	NM_017899	TESC	1.84602	10.4153	3.93198	0.000571546	0.000659742	ref|Homo sapiens tescalcin (TESC), transcript variant 1, mRNA [NM_017899]
A_23_P13753	61	71	A_23_P13753	NM_006163	NFE2	2.56197	11.25	3.78276	0.000839489	0.000940573	ref|Homo sapiens nuclear factor, erythroid 2 (NFE2), transcript variant 1, mRNA [NM_006163]
A_23_P24077	407	28	A_23_P24077	NM_022153	C10orf54	1.5379	12.8845	3.72989	0.000961396	0.00106157	ref|Homo sapiens chromosome 10 open reading frame 54 (C10orf54), mRNA [NM_022153]
A_24_P89891	447	47	A_24_P89891	NM_005658	TRAF1	1.70918	8.93604	3.62485	0.00125719	0.00136062	ref|Homo sapiens TNF receptor-associated factor 1 (TRAF1), transcript variant 1, mRNA [NM_005658]
A_23_P397391	217	50	A_23_P397391	NM_005306	FFAR2	2.40884	11.3384	3.62033	0.00127176	0.00137055	ref|Homo sapiens free fatty acid receptor 2 (FFAR2), mRNA [NM_005306]
A_23_P24903	179	24	A_23_P24903	NM_176072	P2RY2	1.91356	9.94283	3.56827	0.00145168	0.00154913	ref|Homo sapiens purinergic receptor P2Y, G-protein coupled, 2 (P2RY2), transcript variant 1, mRNA [NM_176072]
A_23_P208747	18	56	A_23_P208747	NM_005091	PGLYRP1	2.21842	8.37777	3.4654	0.00188306	0.00198999	ref|Homo sapiens peptidoglycan recognition protein 1 (PGLYRP1), mRNA [NM_005091]
A_33_P3387991	3	46	A_33_P3387991	NM_001805	CEBPE	1.80595	11.0464	2.97318	0.00634835	0.00653683	ref|Homo sapiens CCAAT/enhancer binding protein (C/EBP), epsilon (CEBPE), mRNA [NM_001805]
A_33_P3415820	65	29	A_33_P3415820	NM_003246	THBS1	1.71102	8.18248	2.47642	0.0202248	0.0204663	ref|Homo sapiens thrombospondin 1 (THBS1), mRNA [NM_003246]

## Sheet: QP deconv asthma AM
	mean1	mean2	log2fold.change	p.value	cor.p	ProbeName	SystematicName	GeneName	Description
A_33_P3301410	912.89	3073.12	-1.75119	2.94636e-07	9.67144e-05	A_33_P3301410	NM_019037	EXOSC4	ref|Homo sapiens exosome component 4 (EXOSC4), mRNA [NM_019037]
A_23_P54576	26.2932	216.694	-3.0429	1.35096e-06	0.000221726	A_23_P54576	NM_005550	KIFC3	ref|Homo sapiens kinesin family member C3 (KIFC3), transcript variant 1, mRNA [NM_005550]
A_24_P331830	34.576	210.609	-2.60673	6.14665e-06	0.000704375	A_24_P331830	NM_015209	KAZN	ref|Homo sapiens kazrin, periplakin interacting protein (KAZN), transcript variant A, mRNA [NM_015209]
A_23_P387552	67.0844	203.311	-1.59964	8.49453e-06	0.000751349	A_23_P387552	NM_000966	RARG	ref|Homo sapiens retinoic acid receptor, gamma (RARG), transcript variant 1, mRNA [NM_000966]
A_33_P3372297	64.5793	190.394	-1.55984	1.15126e-05	0.000763026	A_33_P3372297	NM_001159746	ABR	ref|Homo sapiens active BCR-related (ABR), transcript variant 3, mRNA [NM_001159746]
A_24_P169234	39.5551	115.319	-1.54369	2.79349e-05	0.00106035	A_24_P169234	NM_001079	ZAP70	ref|Homo sapiens zeta-chain (TCR) associated protein kinase 70kDa (ZAP70), transcript variant 1, mRNA [NM_001079]
A_32_P181222	275.699	887.355	-1.68642	2.8244e-05	0.00106035	A_32_P181222	NM_002247	KCNMA1	ref|Homo sapiens potassium channel, calcium activated large conductance subfamily M alpha, member 1 (KCNMA1), transcript variant 2, mRNA [NM_002247]
A_33_P3298587	490.574	4554.14	-3.21464	6.82927e-05	0.00172439	A_33_P3298587	NM_014963	SBNO2	ref|Homo sapiens strawberry notch homolog 2 (Drosophila) (SBNO2), transcript variant 1, mRNA [NM_014963]
A_24_P356373	109.266	426.894	-1.96604	7.31512e-05	0.00176724	A_24_P356373	NM_032304	HAGHL	ref|Homo sapiens hydroxyacylglutathione hydrolase-like (HAGHL), transcript variant 2, mRNA [NM_032304]
A_32_P163247	35.8946	885.332	-4.62438	9.93351e-05	0.00207062	A_32_P163247	NM_001768	CD8A	ref|Homo sapiens CD8a molecule (CD8A), transcript variant 1, mRNA [NM_001768]
A_23_P48088	35.5525	202.717	-2.51145	9.93517e-05	0.00207062	A_23_P48088	NM_001242	CD27	ref|Homo sapiens CD27 molecule (CD27), mRNA [NM_001242]
A_33_P3298105	277.387	1258.82	-2.1821	0.000106095	0.00211064	A_33_P3298105	NM_001286792	SPATA13	ref|Homo sapiens spermatogenesis associated 13 (SPATA13), transcript variant 3, mRNA [NM_001286792]
A_23_P152838	12.53	1262.58	-6.65485	0.000174612	0.00254739	A_23_P152838	NM_002985	CCL5	ref|Homo sapiens chemokine (C-C motif) ligand 5 (CCL5), transcript variant 1, mRNA [NM_002985]
A_24_P364838	26.8653	159.835	-2.57277	0.000195132	0.00274192	A_24_P364838	NM_004785	SLC9A3R2	ref|Homo sapiens solute carrier family 9, subfamily A (NHE3, cation proton antiporter 3), member 3 regulator 2 (SLC9A3R2), transcript variant 2, mRNA [NM_004785]
A_33_P3214948	156.732	1507.45	-3.26573	0.000258896	0.00310574	A_33_P3214948	NM_014767	SPOCK2	ref|Homo sapiens sparc/osteonectin, cwcv and kazal-like domains proteoglycan (testican) 2 (SPOCK2), transcript variant 2, mRNA [NM_014767]
A_33_P3276693	12.53	59.1433	-2.23883	0.000272238	0.00318384	A_33_P3276693	NM_002632	PGF	ref|Homo sapiens placental growth factor (PGF), transcript variant 1, mRNA [NM_002632]
A_23_P40347	788.283	3539.46	-2.16674	0.00030262	0.0032838	A_23_P40347	NM_178580	HM13	ref|Homo sapiens histocompatibility (minor) 13 (HM13), transcript variant 2, mRNA [NM_178580]
A_23_P205738	70.4944	224.875	-1.67354	0.000339132	0.00342523	A_23_P205738	NM_138576	BCL11B	ref|Homo sapiens B-cell CLL/lymphoma 11B (zinc finger protein) (BCL11B), transcript variant 1, mRNA [NM_138576]
A_33_P3214491	43.0739	131.813	-1.61361	0.000379496	0.00370919	A_33_P3214491	NM_001198832	PDE4DIP	ref|Homo sapiens phosphodiesterase 4D interacting protein (PDE4DIP), transcript variant 8, mRNA [NM_001198832]
A_23_P330537	48.9974	159.697	-1.70456	0.000381372	0.00370919	A_23_P330537	NM_080861	SPSB3	ref|Homo sapiens splA/ryanodine receptor domain and SOCS box containing 3 (SPSB3), mRNA [NM_080861]
A_23_P79769	12.53	209.781	-4.06543	0.000421747	0.00400782	A_23_P79769	NM_022161	BIRC7	ref|Homo sapiens baculoviral IAP repeat containing 7 (BIRC7), transcript variant 2, mRNA [NM_022161]
A_23_P141974	12.53	3667.68	-8.19334	0.000429017	0.00400782	A_23_P141974	NM_003290	TPM4	ref|Homo sapiens tropomyosin 4 (TPM4), transcript variant Tpm4.2, mRNA [NM_003290]
A_33_P3405957	12.53	157.412	-3.65109	0.000546457	0.00465908	A_33_P3405957	NM_182557	BCL9L	ref|Homo sapiens B-cell CLL/lymphoma 9-like (BCL9L), mRNA [NM_182557]

## Sheet: QP deconv asthma NG
	mean1	mean2	log2fold.change	p.value	cor.p	ProbeName	SystematicName	GeneName	Description
A_33_P3244882	1245.59	356.087	1.80653	9.47846e-09	3.1121e-07	A_33_P3244882	NM_024852	AGO3	ref|Homo sapiens argonaute RISC catalytic component 3 (AGO3), transcript variant 1, mRNA [NM_024852]
A_33_P3229067	575.579	166.519	1.78933	2.77997e-08	5.66203e-07	A_33_P3229067	NM_003520	HIST1H2BN	ref|Homo sapiens histone cluster 1, H2bn (HIST1H2BN), mRNA [NM_003520]
A_33_P3334180	294.947	51.2377	2.52517	7.21265e-08	1.02963e-06	A_33_P3334180	ENST00000473964	PLCH2	ens|phospholipase C, eta 2 [Source:HGNC Symbol;Acc:HGNC:29037] [ENST00000473964]
A_23_P316850	3817.45	727.11	2.39237	1.93142e-07	2.06788e-06	A_23_P316850	NM_182577	ODF3L2	ref|Homo sapiens outer dense fiber of sperm tails 3-like 2 (ODF3L2), mRNA [NM_182577]
A_33_P3359354	703.795	221.735	1.66632	1.60466e-06	9.69688e-06	A_33_P3359354	NM_001282671	C1orf86	ref|Homo sapiens chromosome 1 open reading frame 86 (C1orf86), transcript variant 7, mRNA [NM_001282671]
A_33_P3278951	116.948	36.3839	1.6845	1.99161e-06	1.14507e-05	A_33_P3278951	NM_033512	TSPYL5	ref|Homo sapiens TSPY-like 5 (TSPYL5), mRNA [NM_033512]
A_33_P3216442	82.6409	21.4011	1.94917	8.15545e-06	3.58621e-05	A_33_P3216442	NM_080680	COL11A2	ref|Homo sapiens collagen, type XI, alpha 2 (COL11A2), transcript variant 1, mRNA [NM_080680]
A_33_P3334448	172.391	49.4067	1.8029	1.10709e-05	4.62101e-05	A_33_P3334448	NR_002324	SNORA62	ref|Homo sapiens small nucleolar RNA, H/ACA box 62 (SNORA62), small nucleolar RNA [NR_002324]
A_33_P3286621	1034.89	343.439	1.59136	3.14814e-05	0.000106336	A_33_P3286621	NR_003013	SCARNA16	ref|Homo sapiens small Cajal body-specific RNA 16 (SCARNA16), guide RNA [NR_003013]
A_33_P3223909	73.6451	12.53	2.5552	7.24627e-05	0.000214987	A_33_P3223909	NM_001099289	SH3RF3	ref|Homo sapiens SH3 domain containing ring finger 3 (SH3RF3), mRNA [NM_001099289]
A_33_P3316223	703.721	149.226	2.2375	0.000124496	0.000334138	A_33_P3316223	NM_003082	SNAPC1	ref|Homo sapiens small nuclear RNA activating complex, polypeptide 1, 43kDa (SNAPC1), mRNA [NM_003082]
A_32_P37592	5346.71	648.917	3.04255	0.000146918	0.000389017	A_32_P37592	NR_003003	SCARNA17	ref|Homo sapiens small Cajal body-specific RNA 17 (SCARNA17), guide RNA [NR_003003]
A_23_P377212	131.501	37.3865	1.81449	0.000176445	0.000458572	A_23_P377212	NM_138336	MYEOV2	ref|Homo sapiens myeloma overexpressed 2 (MYEOV2), transcript variant 1, mRNA [NM_138336]
A_33_P3238280	57.3723	12.53	2.19497	0.000486692	0.00111228	A_33_P3238280	NM_031913	ESYT3	ref|Homo sapiens extended synaptotagmin-like protein 3 (ESYT3), mRNA [NM_031913]
A_23_P204947	184.665	539.038	-1.54547	0.00142489	0.00281267	A_23_P204947	NM_004004	GJB2	ref|Homo sapiens gap junction protein, beta 2, 26kDa (GJB2), mRNA [NM_004004]

## Sheet: QP deconv COPD AM
	mean1	mean2	log2fold.change	p.value	cor.p	ProbeName	SystematicName	GeneName	Description
A_23_P8119	12.53	235.354	-4.23137	6.14292e-10	2.94448e-06	A_23_P8119	NM_152735	ZBTB9	ref|Homo sapiens zinc finger and BTB domain containing 9 (ZBTB9), mRNA [NM_152735]
A_33_P3251024	245.497	62.2226	1.98019	5.31158e-06	0.00328527	A_33_P3251024	NM_015564	LRRTM2	ref|Homo sapiens leucine rich repeat transmembrane neuronal 2 (LRRTM2), mRNA [NM_015564]
A_23_P79108	12.53	375.407	-4.905	1.45117e-05	0.00485842	A_23_P79108	NM_138813	ATP8B3	ref|Homo sapiens ATPase, aminophospholipid transporter, class I, type 8B, member 3 (ATP8B3), transcript variant 1, mRNA [NM_138813]

## Sheet: QP deconv COPD NG
	mean1	mean2	log2fold.change	p.value	cor.p	ProbeName	SystematicName	GeneName	Description
A_23_P87902	182.073	747.281	-2.03714	1.93067e-09	5.19756e-08	A_23_P87902	NM_003845	DYRK4	ref|Homo sapiens dual-specificity tyrosine-(Y)-phosphorylation regulated kinase 4 (DYRK4), transcript variant 1, mRNA [NM_003845]
A_23_P6935	4801.34	14429.3	-1.58749	3.43532e-09	7.69562e-08	A_23_P6935	NM_198793	CD47	ref|Homo sapiens CD47 molecule (CD47), transcript variant 2, mRNA [NM_198793]
A_24_P915371	4373.82	13687.3	-1.64587	4.73092e-09	9.08425e-08	A_24_P915371	NM_001163424	MYEOV2	ref|Homo sapiens myeloma overexpressed 2 (MYEOV2), transcript variant 2, mRNA [NM_001163424]
A_23_P6802	143.42	991.873	-2.78991	1.01072e-08	1.40731e-07	A_23_P6802	NM_004704	RRP9	ref|Homo sapiens ribosomal RNA processing 9, small subunit (SSU) processome component, homolog (yeast) (RRP9), mRNA [NM_004704]
A_33_P3336387	62.8889	187.24	-1.57401	2.14416e-08	2.26911e-07	A_33_P3336387	NM_207128	PAOX	ref|Homo sapiens polyamine oxidase (exo-N4-amino) (PAOX), transcript variant 5, mRNA [NM_207128]
A_23_P348298	184.015	1114.46	-2.59845	4.31272e-08	3.7179e-07	A_23_P348298	NM_013299	SAC3D1	ref|Homo sapiens SAC3 domain containing 1 (SAC3D1), mRNA [NM_013299]
A_33_P3380693	2301.07	21820.8	-3.24533	1.25098e-07	7.87272e-07	A_33_P3380693	NM_207197	ADAM15	ref|Homo sapiens ADAM metallopeptidase domain 15 (ADAM15), transcript variant 6, mRNA [NM_207197]
A_23_P72568	297.714	891.633	-1.58252	1.64438e-07	9.71845e-07	A_23_P72568	NM_003794	SNX4	ref|Homo sapiens sorting nexin 4 (SNX4), transcript variant 1, mRNA [NM_003794]
A_33_P3360540	9000.11	35896.7	-1.99584	2.02198e-07	1.13445e-06	A_33_P3360540	NM_006412	AGPAT2	ref|Homo sapiens 1-acylglycerol-3-phosphate O-acyltransferase 2 (AGPAT2), transcript variant 1, mRNA [NM_006412]
A_32_P35512	1005.34	5206.39	-2.37261	6.00165e-07	2.56176e-06	A_32_P35512	NM_003142	SSB	ref|Homo sapiens Sjogren syndrome antigen B (autoantigen La) (SSB), transcript variant 1, mRNA [NM_003142]
A_23_P56567	279.174	1880.29	-2.75172	7.56378e-07	3.05437e-06	A_23_P56567	NM_024775	GEMIN6	ref|Homo sapiens gem (nuclear organelle) associated protein 6 (GEMIN6), mRNA [NM_024775]
A_23_P10685	703.123	2876.9	-2.03266	7.60841e-07	3.05605e-06	A_23_P10685	NM_012267	HSPBP1	ref|Homo sapiens HSPA (heat shock 70kDa) binding protein, cytoplasmic cochaperone 1 (HSPBP1), transcript variant 1, mRNA [NM_012267]
A_32_P162187	12.53	13456.7	-10.0687	9.83537e-07	3.7873e-06	A_32_P162187	NM_000063	C2	ref|Homo sapiens complement component 2 (C2), transcript variant 1, mRNA [NM_000063]
A_23_P374767	246.8	1234.67	-2.3227	9.96624e-07	3.82808e-06	A_23_P374767	NM_015983	UBE2D4	ref|Homo sapiens ubiquitin-conjugating enzyme E2D 4 (putative) (UBE2D4), mRNA [NM_015983]
A_23_P500873	57.8521	207.443	-1.84227	1.00097e-06	3.83704e-06	A_23_P500873	NM_133629	RAD51D	ref|Homo sapiens RAD51 paralog D (RAD51D), transcript variant 4, mRNA [NM_133629]
A_23_P403521	102.229	330.7	-1.69372	1.26992e-06	4.65082e-06	A_23_P403521	NM_020192	YAE1D1	ref|Homo sapiens Yae1 domain containing 1 (YAE1D1), transcript variant 1, mRNA [NM_020192]
A_24_P111996	44.067	443.263	-3.3304	1.62994e-06	5.69559e-06	A_24_P111996	NM_000410	HFE	ref|Homo sapiens hemochromatosis (HFE), transcript variant 1, mRNA [NM_000410]
A_33_P3390102	3435.98	11247.7	-1.71083	2.23674e-06	7.35752e-06	A_33_P3390102	NM_005716	GIPC1	ref|Homo sapiens GIPC PDZ domain containing family, member 1 (GIPC1), transcript variant 1, mRNA [NM_005716]
A_23_P313728	72.5573	321.199	-2.14628	2.31245e-06	7.57406e-06	A_23_P313728	NM_015475	FAM98A	ref|Homo sapiens family with sequence similarity 98, member A (FAM98A), mRNA [NM_015475]
A_33_P3274199	2025.66	7787.95	-1.94285	2.47528e-06	7.99645e-06	A_33_P3274199	NM_138349	TP53I13	ref|Homo sapiens tumor protein p53 inducible protein 13 (TP53I13), mRNA [NM_138349]
A_23_P13425	15406.7	71426.3	-2.2129	4.93848e-06	1.42688e-05	A_23_P13425	NM_004356	CD81	ref|Homo sapiens CD81 molecule (CD81), transcript variant 1, mRNA [NM_004356]
A_24_P298877	1021.51	3410.49	-1.73928	5.22097e-06	1.49609e-05	A_24_P298877	NM_207356	C1orf174	ref|Homo sapiens chromosome 1 open reading frame 174 (C1orf174), mRNA [NM_207356]
A_32_P216548	50.3988	162.283	-1.68705	7.72699e-06	2.09304e-05	A_32_P216548	NM_015627	LDLRAP1	ref|Homo sapiens low density lipoprotein receptor adaptor protein 1 (LDLRAP1), mRNA [NM_015627]
A_23_P26945	68.7344	7008.55	-6.67194	8.581e-06	2.28039e-05	A_23_P26945	NM_000263	NAGLU	ref|Homo sapiens N-acetylglucosaminidase, alpha (NAGLU), mRNA [NM_000263]
A_24_P182539	81.0271	260.719	-1.68602	9.29213e-06	2.42909e-05	A_24_P182539	NM_032852	ATG4C	ref|Homo sapiens autophagy related 4C, cysteine peptidase (ATG4C), transcript variant 1, mRNA [NM_032852]
A_23_P150852	182.775	2052.66	-3.48935	9.86628e-06	2.55524e-05	A_23_P150852	NM_015292	ESYT1	ref|Homo sapiens extended synaptotagmin-like protein 1 (ESYT1), transcript variant 2, mRNA [NM_015292]
A_23_P380766	419.135	4228.56	-3.33468	1.41999e-05	3.49754e-05	A_23_P380766	NM_006035	CDC42BPB	ref|Homo sapiens CDC42 binding protein kinase beta (DMPK-like) (CDC42BPB), mRNA [NM_006035]
A_33_P3275801	346.119	92.7429	1.89996	1.53611e-05	3.74152e-05	A_33_P3275801	NM_001927	DES	ref|Homo sapiens desmin (DES), mRNA [NM_001927]
A_23_P8119	49.0874	161.272	-1.71607	1.69227e-05	4.05748e-05	A_23_P8119	NM_152735	ZBTB9	ref|Homo sapiens zinc finger and BTB domain containing 9 (ZBTB9), mRNA [NM_152735]
A_23_P45917	517.425	3958.26	-2.93545	2.24728e-05	5.19344e-05	A_23_P45917	NM_001826	CKS1B	ref|Homo sapiens CDC28 protein kinase regulatory subunit 1B (CKS1B), transcript variant 1, mRNA [NM_001826]
A_32_P356316	4138.02	22082.4	-2.41589	6.59779e-05	0.000134721	A_32_P356316	NM_002119	HLA-DOA	ref|Homo sapiens major histocompatibility complex, class II, DO alpha (HLA-DOA), mRNA [NM_002119]
A_33_P3357530	3532.65	14412.5	-2.02849	8.14958e-05	0.000163151	A_33_P3357530	NM_006598	SLC12A7	ref|Homo sapiens solute carrier family 12 (potassium/chloride transporter), member 7 (SLC12A7), mRNA [NM_006598]
A_23_P58031	102.471	21.682	2.24065	0.000100103	0.000198205	A_23_P58031	NM_004721	MAP3K13	ref|Homo sapiens mitogen-activated protein kinase kinase kinase 13 (MAP3K13), transcript variant 1, mRNA [NM_004721]
A_33_P3260193	28.6099	82.4172	-1.52643	0.000155065	0.000291246	A_33_P3260193	NM_001276352	C1orf141	ref|Homo sapiens chromosome 1 open reading frame 141 (C1orf141), transcript variant 2, mRNA [NM_001276352]
A_33_P3220663	633.81	2587.28	-2.02932	0.000174514	0.000323812	A_33_P3220663	NM_145064	STAC3	ref|Homo sapiens SH3 and cysteine rich domain 3 (STAC3), transcript variant 1, mRNA [NM_145064]
A_33_P3358243	1101.85	371.19	1.5697	0.000401112	0.000689257	A_33_P3358243	NM_020702	KIAA1161	ref|Homo sapiens KIAA1161 (KIAA1161), mRNA [NM_020702]
A_33_P3211513	780.478	190.403	2.0353	0.000500415	0.000846157	A_33_P3211513	NM_001162407	CLK1	ref|Homo sapiens CDC-like kinase 1 (CLK1), transcript variant 2, mRNA [NM_001162407]
A_23_P369328	12.53	664.34	-5.72846	0.00101514	0.00161006	A_23_P369328	NM_145306	C10orf35	ref|Homo sapiens chromosome 10 open reading frame 35 (C10orf35), mRNA [NM_145306]
A_24_P418408	288.912	5365.39	-4.21498	0.00161517	0.00246983	A_24_P418408	NM_198552	FAM89A	ref|Homo sapiens family with sequence similarity 89, member A (FAM89A), mRNA [NM_198552]
