# Supplementary material for: Exploration of the sputum methylome and omics deconvolution by quadratic programming in molecular profiling of asthma and COPD: the road to sputum omics 2.0
Source: Respir Res. 2020 Oct 19;21:274. doi: 10.1186/s12931-020-01544-4 (PMC7574293; doi:10.1186/s12931-020-01544-4)
Supplement: Supplementary file 10 — Additional file 10. Genes whose expression was found to discriminate eosinophils, neutrophils and macrophages in asthma sputum. [file 12931_2020_1544_MOESM10_ESM.xlsx]

## Sheet: QP AM
	expr.AM	expr.NG	expr.EO	log2FC.NG	log2FC.EO	FDR.NG	FDR.EO	ProbeName	SystematicName	GeneName	Start	Description
A_33_P3248992	1610.57	223.391	301.611	2.84993	2.41681	7.6203e-08	1.77598e-07	A_33_P3248992	NM_001609	ACADSB	5714	ref|Homo sapiens acyl-CoA dehydrogenase, short/branched chain (ACADSB), mRNA [NM_001609]
A_23_P131676	25077.9	2864.19	2461.33	3.13022	3.34891	1.05168e-07	1.12026e-07	A_23_P131676	NM_020311	ACKR3	1888	ref|Homo sapiens atypical chemokine receptor 3 (ACKR3), mRNA [NM_020311]
A_23_P36753	81040.7	15467.1	18823.9	2.38944	2.10608	3.87843e-09	4.6603e-09	A_23_P36753	NM_000690	ALDH2	1718	ref|Homo sapiens aldehyde dehydrogenase 2 family (mitochondrial) (ALDH2), transcript variant 1, mRNA [NM_000690]
A_24_P795594	657.187	92.9203	101.681	2.82224	2.69226	8.23012e-09	8.01914e-09	A_24_P795594	NM_001077691	ALG9	6061	ref|Homo sapiens ALG9, alpha-1,2-mannosyltransferase (ALG9), transcript variant 3, mRNA [NM_001077691]
A_23_P60079	422.51	44.5724	81.1434	3.24476	2.38044	2.15227e-07	9.6833e-07	A_23_P60079	NM_001147	ANGPT2	2092	ref|Homo sapiens angiopoietin 2 (ANGPT2), transcript variant 1, mRNA [NM_001147]
A_23_P426305	50127.8	4077.61	11988	3.61982	2.06402	1.59762e-09	6.69686e-09	A_23_P426305	NM_003734	AOC3	3775	ref|Homo sapiens amine oxidase, copper containing 3 (AOC3), transcript variant 1, mRNA [NM_003734]
A_23_P62932	52401.6	9389.55	10342.8	2.48048	2.34099	2.22015e-10	7.68574e-11	A_23_P62932	NM_001677	ATP1B1	2116	ref|Homo sapiens ATPase, Na+/K+ transporting, beta 1 polypeptide (ATP1B1), mRNA [NM_001677]
A_33_P3359183	498.286	68.6332	46.9739	2.85999	3.40704	7.81297e-06	1.04157e-05	A_33_P3359183	NM_001002254	AWAT2	2064	ref|Homo sapiens acyl-CoA wax alcohol acyltransferase 2 (AWAT2), mRNA [NM_001002254]
A_23_P52806	15863.1	3094.85	2215.65	2.35773	2.83988	3.33688e-08	1.74018e-08	A_23_P52806	NM_012104	BACE1	5687	ref|Homo sapiens beta-site APP-cleaving enzyme 1 (BACE1), transcript variant a, mRNA [NM_012104]
A_33_P3369034	22866.4	1868.16	5090.38	3.61354	2.16739	1.30949e-08	7.07952e-08	A_33_P3369034	NM_001170714	BCAR1	3426	ref|Homo sapiens breast cancer anti-estrogen resistance 1 (BCAR1), transcript variant 1, mRNA [NM_001170714]
A_23_P46639	1620.64	211.934	148.538	2.93488	3.44766	5.42751e-06	7.36158e-06	A_23_P46639	NM_000562	C8A	1989	ref|Homo sapiens complement component 8, alpha polypeptide (C8A), mRNA [NM_000562]
A_33_P3423854	24121.6	1269.46	2212.41	4.24803	3.44663	3.37268e-07	8.24674e-07	A_33_P3423854	NM_001278543	C8B	2298	ref|Homo sapiens complement component 8, beta polypeptide (C8B), transcript variant 2, mRNA [NM_001278543]
A_23_P406702	546.839	105.197	132.094	2.37802	2.04955	1.26991e-09	1.18483e-09	A_23_P406702	NM_203459	CAMSAP2	6769	ref|Homo sapiens calmodulin regulated spectrin-associated protein family, member 2 (CAMSAP2), transcript variant 2, mRNA [NM_203459]
A_33_P3308686	725.099	129.893	119.993	2.48086	2.59523	1.70695e-08	1.32767e-08	A_33_P3308686	NM_020785	CC2D2A	1559	ref|Homo sapiens coiled-coil and C2 domain containing 2A (CC2D2A), transcript variant 2, mRNA [NM_020785]
A_33_P3333232	783.623	22.626	80.9102	5.11411	3.27577	1.74809e-08	3.84473e-08	A_33_P3333232	ENST00000621947	CCDC162P	478	ens|coiled-coil domain containing 162, pseudogene [Source:HGNC Symbol;Acc:HGNC:21565] [ENST00000621947]
A_24_P396702	10218.9	1957.2	2174.95	2.38437	2.23218	5.24797e-07	1.14781e-06	A_24_P396702	NM_014880	CD302	3458	ref|Homo sapiens CD302 molecule (CD302), transcript variant 1, mRNA [NM_014880]
A_23_P20752	1316.08	302.448	268.502	2.12148	2.29324	1.56119e-09	5.57541e-10	A_23_P20752	NM_001039803	CDK20	2133	ref|Homo sapiens cyclin-dependent kinase 20 (CDK20), transcript variant 3, mRNA [NM_001039803]
A_23_P36865	252.312	60.3794	60.4657	2.06308	2.06102	2.24858e-08	2.24351e-08	A_23_P36865	NM_025114	CEP290	7850	ref|Homo sapiens centrosomal protein 290kDa (CEP290), mRNA [NM_025114]
A_33_P3415097	2507.49	462.734	537.506	2.43799	2.22189	1.27734e-09	9.40566e-10	A_33_P3415097	NM_001830	CLCN4	6623	ref|Homo sapiens chloride channel, voltage-sensitive 4 (CLCN4), transcript variant 1, mRNA [NM_001830]
A_23_P27306	6634.9	646.257	994.926	3.3599	2.73741	2.70222e-07	7.81232e-07	A_23_P27306	NM_130386	COLEC12	2731	ref|Homo sapiens collectin sub-family member 12 (COLEC12), mRNA [NM_130386]
A_23_P259442	11509.6	650.131	1390.8	4.14596	3.04885	1.34796e-09	1.41399e-09	A_23_P259442	NM_001873	CPE	2177	ref|Homo sapiens carboxypeptidase E (CPE), mRNA [NM_001873]
A_24_P943781	659.518	136.58	64.5953	2.27166	3.35191	2.92412e-07	1.05078e-07	A_24_P943781	NM_024913	CPED1	4664	ref|Homo sapiens cadherin-like and PC-esterase domain containing 1 (CPED1), transcript variant 1, mRNA [NM_024913]
A_23_P57268	455.037	79.1252	49.6402	2.52378	3.1964	7.04357e-06	7.04962e-06	A_23_P57268	NM_001338	CXADR	1640	ref|Homo sapiens coxsackie virus and adenovirus receptor (CXADR), transcript variant 1, mRNA [NM_001338]
A_24_P183150	5231.76	1141.56	604.981	2.19629	3.11233	3.20702e-08	8.76776e-09	A_24_P183150	NM_002090	CXCL3	703	ref|Homo sapiens chemokine (C-X-C motif) ligand 3 (CXCL3), mRNA [NM_002090]
A_33_P3252605	718.063	151.618	153.219	2.24367	2.22852	2.52746e-06	5.23637e-06	A_33_P3252605	NM_183075	CYP2U1	4583	ref|Homo sapiens cytochrome P450, family 2, subfamily U, polypeptide 1 (CYP2U1), mRNA [NM_183075]
A_23_P429491	1036.9	54.9719	160.766	4.23744	2.68925	4.99811e-09	1.27148e-08	A_23_P429491	NM_145018	DDIAS	3214	ref|Homo sapiens DNA damage-induced apoptosis suppressor (DDIAS), mRNA [NM_145018]
A_33_P3399090	2634.88	477.448	521.571	2.46432	2.3368	5.81104e-08	8.56281e-08	A_33_P3399090	NM_001037954	DIXDC1	5804	ref|Homo sapiens DIX domain containing 1 (DIXDC1), transcript variant 1, mRNA [NM_001037954]
A_24_P185854	237.325	28.2393	48.4159	3.07109	2.29331	7.1973e-09	1.73732e-08	A_24_P185854	NM_004010	DMD	14019	ref|Homo sapiens dystrophin (DMD), transcript variant Dp427p2, mRNA [NM_004010]
A_24_P158718	556.62	134.591	124.081	2.04811	2.16541	3.84394e-08	3.23881e-08	A_24_P158718	NM_015177	DTX4	5349	ref|Homo sapiens deltex 4, E3 ubiquitin ligase (DTX4), transcript variant 1, mRNA [NM_015177]
A_23_P40315	576.825	34.5813	111.867	4.06007	2.36635	3.42882e-08	1.99431e-07	A_23_P40315	NM_001099407	DZANK1	3318	ref|Homo sapiens double zinc ribbon and ankyrin repeat domains 1 (DZANK1), mRNA [NM_001099407]
A_23_P72651	505.67	39.7697	83.2554	3.66845	2.60258	1.09402e-08	2.79511e-08	A_23_P72651	NM_001077693	ECSCR	785	ref|Homo sapiens endothelial cell surface expressed chemotaxis and apoptosis regulator (ECSCR), transcript variant 1, mRNA [NM_001077693]
A_23_P404536	892.867	60.5307	91.055	3.88271	3.29364	1.75868e-08	2.50973e-08	A_23_P404536	NM_005021	ENPP3	2539	ref|Homo sapiens ectonucleotide pyrophosphatase/phosphodiesterase 3 (ENPP3), mRNA [NM_005021]
A_33_P3321697	2495.46	349.985	508.042	2.83394	2.29628	8.41889e-08	2.46392e-07	A_33_P3321697	NM_022140	EPB41L4A	4647	ref|Homo sapiens erythrocyte membrane protein band 4.1 like 4A (EPB41L4A), mRNA [NM_022140]
A_23_P166269	6958.35	35.3378	1651.21	7.62139	2.07523	2.7572e-08	5.30726e-07	A_23_P166269	NM_058186	FAM3B	700	ref|Homo sapiens family with sequence similarity 3, member B (FAM3B), transcript variant 1, mRNA [NM_058186]
A_33_P3343690	1419.29	177.581	193.541	2.99862	2.87445	6.29717e-08	8.62814e-08	A_33_P3343690	NM_004109	FDX1	2982	ref|Homo sapiens ferredoxin 1 (FDX1), mRNA [NM_004109]
A_24_P129588	2134.61	460.016	262.673	2.21422	3.02264	2.71065e-07	1.16386e-07	A_24_P129588	NM_181745	FFAR4	1051	ref|Homo sapiens free fatty acid receptor 4 (FFAR4), transcript variant 1, mRNA [NM_181745]
A_23_P160992	722.401	130.265	144.996	2.47135	2.31678	7.1035e-10	3.76443e-10	A_23_P160992	NM_002022	FMO4	1884	ref|Homo sapiens flavin containing monooxygenase 4 (FMO4), mRNA [NM_002022]
A_24_P921683	140.347	12.53	21.5503	3.48554	2.70322	0.0124166	0.0368227	A_24_P921683	NM_014491	FOXP2	405	ref|Homo sapiens forkhead box P2 (FOXP2), transcript variant 1, mRNA [NM_014491]
A_32_P105083	506.531	14.3327	63.6792	5.14327	2.99176	4.21655e-09	9.55339e-09	A_32_P105083	NR_034096	FTCDNL1	566	ref|Homo sapiens formiminotransferase cyclodeaminase N-terminal like (FTCDNL1), long non-coding RNA [NR_034096]
A_24_P353794	892.91	183.294	108.563	2.28435	3.03998	1.55771e-09	2.87313e-10	A_24_P353794	NM_004481	GALNT2	3859	ref|Homo sapiens polypeptide N-acetylgalactosaminyltransferase 2 (GALNT2), transcript variant 1, mRNA [NM_004481]
A_24_P393571	294.527	25.0204	42.2448	3.55723	2.80156	2.01507e-09	2.4302e-09	A_24_P393571	NM_004293	GDA	5257	ref|Homo sapiens guanine deaminase (GDA), transcript variant 2, mRNA [NM_004293]
A_33_P3293336	182.201	41.3312	19.1369	2.14022	3.2511	0.000470278	0.00035893	A_33_P3293336	NM_005264	GFRA1	9506	ref|Homo sapiens GDNF family receptor alpha 1 (GFRA1), transcript variant 1, mRNA [NM_005264]
A_23_P204736	4589.98	473.194	634.986	3.27798	2.85369	1.28693e-07	2.6782e-07	A_23_P204736	NM_005276	GPD1	2604	ref|Homo sapiens glycerol-3-phosphate dehydrogenase 1 (soluble) (GPD1), transcript variant 1, mRNA [NM_005276]
A_33_P3666797	262.76	44.4074	59.0991	2.56487	2.15254	7.85089e-07	2.92595e-06	A_33_P3666797	NM_180989	GPR180	7235	ref|Homo sapiens G protein-coupled receptor 180 (GPR180), mRNA [NM_180989]
A_23_P86064	119.785	12.53	18.1529	3.25699	2.72218	0.00397614	0.0128809	A_23_P86064	NM_024746	HHIPL2	1935	ref|Homo sapiens HHIP-like 2 (HHIPL2), mRNA [NM_024746]
A_23_P335428	2055.3	400.67	368.816	2.35886	2.47838	9.78509e-13	0	A_23_P335428	NM_152740	HIBADH	1243	ref|Homo sapiens 3-hydroxyisobutyrate dehydrogenase (HIBADH), mRNA [NM_152740]
A_23_P66682	14206.5	13.5935	1855.59	10.0294	2.93659	2.55935e-08	1.1863e-07	A_23_P66682	NM_018952	HOXB6	1522	ref|Homo sapiens homeobox B6 (HOXB6), mRNA [NM_018952]
A_33_P3300975	465.723	29.4519	81.7723	3.98304	2.50979	2.82003e-06	2.19773e-05	A_33_P3300975	NM_014620	HOXC4	2246	ref|Homo sapiens homeobox C4 (HOXC4), transcript variant 1, mRNA [NM_014620]
A_23_P371215	3834.96	736.178	345.921	2.38109	3.4707	2.81511e-06	1.58566e-06	A_23_P371215	NM_012092	ICOS	2474	ref|Homo sapiens inducible T-cell co-stimulator (ICOS), mRNA [NM_012092]
A_23_P74112	3810.8	678.854	919.303	2.48892	2.05148	0.000492648	0.00236117	A_23_P74112	NM_170743	IFNLR1	4383	ref|Homo sapiens interferon, lambda receptor 1 (IFNLR1), transcript variant 1, mRNA [NM_170743]
A_23_P13907	852.777	12.53	134.71	6.08871	2.66231	0.00019936	0.00186749	A_23_P13907	NM_000618	IGF1	640	ref|Homo sapiens insulin-like growth factor 1 (somatomedin C) (IGF1), transcript variant 4, mRNA [NM_000618]
A_23_P119943	52954.4	12.53	2484.96	12.0451	4.41346	0.000893352	0.0032402	A_23_P119943	NM_000597	IGFBP2	1365	ref|Homo sapiens insulin-like growth factor binding protein 2, 36kDa (IGFBP2), mRNA [NM_000597]
A_33_P3408624	624.587	124.115	110.183	2.33123	2.503	2.68728e-05	4.96681e-05	A_33_P3408624	NM_015232	IQSEC3	2639	ref|Homo sapiens IQ motif and Sec7 domain 3 (IQSEC3), transcript variant 2, mRNA [NM_015232]
A_33_P3219279	5659.2	1037.03	962.016	2.44814	2.55646	3.26654e-06	5.66213e-06	A_33_P3219279	NM_032452	JPH4	4291	ref|Homo sapiens junctophilin 4 (JPH4), transcript variant 1, mRNA [NM_032452]
A_23_P429950	1606.55	373.045	266.474	2.10654	2.5919	3.35023e-08	1.45034e-08	A_23_P429950	NM_000216	KAL1	5936	ref|Homo sapiens Kallmann syndrome 1 sequence (KAL1), mRNA [NM_000216]
A_24_P182929	945.176	58.542	41.1264	4.01304	4.52244	6.15373e-11	1.06307e-11	A_24_P182929	NM_003471	KCNAB1	2754	ref|Homo sapiens potassium channel, voltage gated subfamily A regulatory beta subunit 1 (KCNAB1), transcript variant 2, mRNA [NM_003471]
A_23_P86100	443.799	84.2617	94.3073	2.39696	2.23446	2.05555e-08	2.75685e-08	A_23_P86100	NM_001007255	KLHDC9	1235	ref|Homo sapiens kelch domain containing 9 (KLHDC9), transcript variant 2, mRNA [NM_001007255]
A_23_P151267	8545.53	550.73	1962.08	3.95575	2.12278	7.48004e-10	2.40252e-09	A_23_P151267	NM_016357	LIMA1	3450	ref|Homo sapiens LIM domain and actin binding 1 (LIMA1), transcript variant 2, mRNA [NM_016357]
A_32_P206839	487.1	69.426	24.3978	2.81067	4.31939	6.9522e-06	5.19473e-06	A_32_P206839	NR_037631	LOC100288911	630	ref|Homo sapiens uncharacterized LOC100288911 (LOC100288911), long non-coding RNA [NR_037631]
A_23_P129174	192.608	46.3764	27.0798	2.0542	2.83038	2.18783e-08	5.51429e-09	A_23_P129174	NM_017691	LRRC49	2778	ref|Homo sapiens leucine rich repeat containing 49 (LRRC49), transcript variant 2, mRNA [NM_017691]
A_23_P111981	885.845	213.458	167.413	2.0531	2.40364	0.00263533	0.00411153	A_23_P111981	ENST00000614491	LYNX1	4523	ens|Ly6/neurotoxin 1 [Source:HGNC Symbol;Acc:HGNC:29604] [ENST00000614491]
A_33_P3352103	1752.96	357.45	405.171	2.29398	2.11319	1.02319e-08	1.26693e-08	A_33_P3352103	NM_138794	LYPLAL1	1841	ref|Homo sapiens lysophospholipase-like 1 (LYPLAL1), transcript variant 1, mRNA [NM_138794]
A_24_P37519	341.629	72.8068	60.0462	2.23028	2.50829	8.0187e-09	3.95566e-09	A_24_P37519	NM_020347	LZTFL1	2776	ref|Homo sapiens leucine zipper transcription factor-like 1 (LZTFL1), transcript variant 1, mRNA [NM_020347]
A_24_P260101	5626.45	1242.05	759.544	2.1795	2.88902	5.94876e-09	1.43253e-09	A_24_P260101	NM_007289	MME	4941	ref|Homo sapiens membrane metallo-endopeptidase (MME), transcript variant 2b, mRNA [NM_007289]
A_33_P3352098	75243.6	17621.4	14315.4	2.09424	2.394	2.14434e-08	1.1525e-08	A_33_P3352098	NM_021201	MS4A7	2860	ref|Homo sapiens membrane-spanning 4-domains, subfamily A, member 7 (MS4A7), transcript variant 1, mRNA [NM_021201]
A_23_P162288	1059.79	208.046	97.9628	2.3488	3.4354	4.06496e-07	1.63612e-07	A_23_P162288	NM_005379	MYO1A	3447	ref|Homo sapiens myosin IA (MYO1A), transcript variant 2, mRNA [NM_005379]
A_33_P3230166	558.422	12.53	39.1327	5.4779	3.83491	2.60331e-06	8.94973e-06	A_33_P3230166	NM_052867	NALCN	6829	ref|Homo sapiens sodium leak channel, non selective (NALCN), mRNA [NM_052867]
A_23_P106405	258.935	59.7494	41.996	2.1156	2.62427	8.62721e-07	5.92826e-07	A_23_P106405	NM_002487	NDN	1336	ref|Homo sapiens necdin, melanoma antigen (MAGE) family member (NDN), mRNA [NM_002487]
A_23_P85682	1263.76	109.549	310.001	3.52807	2.02737	4.39867e-07	5.61042e-06	A_23_P85682	NM_005595	NFIA	2843	ref|Homo sapiens nuclear factor I/A (NFIA), transcript variant 2, mRNA [NM_005595]
A_23_P45524	5279.8	55.0271	12.53	6.5842	8.71895	6.42767e-05	0.000152434	A_23_P45524	NM_014380	NGFRAP1	799	ref|Homo sapiens nerve growth factor receptor (TNFRSF16) associated protein 1 (NGFRAP1), transcript variant 3, mRNA [NM_014380]
A_23_P171336	1549.31	207.332	198.826	2.90161	2.96204	1.07574e-09	4.44424e-10	A_23_P171336	NM_022052	NXF3	1791	ref|Homo sapiens nuclear RNA export factor 3 (NXF3), mRNA [NM_022052]
A_23_P139585	2648.84	545.878	215.746	2.27871	3.61796	7.25808e-08	1.8156e-08	A_23_P139585	NM_000924	PDE1B	3235	ref|Homo sapiens phosphodiesterase 1B, calmodulin-dependent (PDE1B), transcript variant 1, mRNA [NM_000924]
A_33_P3627001	1026.41	167.33	226.444	2.61684	2.18038	9.54301e-07	3.71263e-06	A_33_P3627001	NM_144962	PEBP4	815	ref|Homo sapiens phosphatidylethanolamine-binding protein 4 (PEBP4), mRNA [NM_144962]
A_32_P112493	434.376	59.2911	89.5622	2.87306	2.27798	3.17089e-05	0.000175034	A_32_P112493	NM_138370	PKDCC	1838	ref|Homo sapiens protein kinase domain containing, cytoplasmic (PKDCC), mRNA [NM_138370]
A_23_P31765	829.768	187.755	180.708	2.14386	2.19905	1.01481e-07	1.16159e-07	A_23_P31765	NM_006823	PKIA	2004	ref|Homo sapiens protein kinase (cAMP-dependent, catalytic) inhibitor alpha (PKIA), transcript variant 1, mRNA [NM_006823]
A_23_P116414	73691	9548.19	18337	2.94819	2.00673	1.31688e-10	1.44954e-10	A_23_P116414	NM_007069	PLA2G16	947	ref|Homo sapiens phospholipase A2, group XVI (PLA2G16), transcript variant 1, mRNA [NM_007069]
A_33_P3308332	4855.08	482.94	867.892	3.32958	2.48391	1.48289e-08	3.66538e-08	A_33_P3308332	NM_021200	PLEKHB1	2303	ref|Homo sapiens pleckstrin homology domain containing, family B (evectins) member 1 (PLEKHB1), transcript variant 1, mRNA [NM_021200]
A_33_P3490572	538.459	38.3579	56.2629	3.81124	3.25858	1.32898e-06	3.72e-06	A_33_P3490572	NM_152491	PM20D1	2113	ref|Homo sapiens peptidase M20 domain containing 1 (PM20D1), mRNA [NM_152491]
A_23_P17914	2300.33	510.485	366.489	2.1719	2.65	1.35343e-05	1.41162e-05	A_23_P17914	NM_025225	PNPLA3	2115	ref|Homo sapiens patatin-like phospholipase domain containing 3 (PNPLA3), mRNA [NM_025225]
A_24_P943815	293.289	72.7337	65.62	2.01163	2.16011	4.78267e-06	7.32229e-06	A_24_P943815	NM_004650	PNPLA4	2532	ref|Homo sapiens patatin-like phospholipase domain containing 4 (PNPLA4), transcript variant 1, mRNA [NM_004650]
A_24_P388433	1408.28	235.008	206.707	2.58316	2.76828	6.51488e-07	8.48888e-07	A_24_P388433	NM_002718	PPP2R3A	6622	ref|Homo sapiens protein phosphatase 2, regulatory subunit B'', alpha (PPP2R3A), transcript variant 1, mRNA [NM_002718]
A_32_P78816	1753.94	88.5626	257.345	4.30776	2.76883	0.00157445	0.00797085	A_32_P78816	NM_004577	PSPH	2003	ref|Homo sapiens phosphoserine phosphatase (PSPH), mRNA [NM_004577]
A_33_P3326225	217.653	38.921	50.3802	2.48341	2.1111	0.000144215	0.000669418	A_33_P3326225	NM_001101676	SAMD12	8805	ref|Homo sapiens sterile alpha motif domain containing 12 (SAMD12), transcript variant 1, mRNA [NM_001101676]
A_33_P3310475	10747.2	2231.55	2197.49	2.26785	2.29003	5.30169e-10	1.84792e-10	A_33_P3310475	NM_018243	SEPT11	5494	ref|Homo sapiens septin 11 (SEPT11), mRNA [NM_018243]
A_33_P3336700	523.964	45.4462	12.8164	3.52724	5.3534	1.95293e-09	5.43383e-10	A_33_P3336700	NM_020859	SHROOM3	10877	ref|Homo sapiens shroom family member 3 (SHROOM3), mRNA [NM_020859]
A_32_P128258	745.064	108.211	143.316	2.78352	2.37816	8.92905e-10	6.84068e-10	A_32_P128258	ENST00000611992	SIGLEC17P	1365	ens|sialic acid binding Ig-like lectin 17, pseudogene [Source:HGNC Symbol;Acc:HGNC:15604] [ENST00000611992]
A_24_P174755	1169.68	166.227	227.885	2.81488	2.35973	3.99494e-10	2.6586e-10	A_24_P174755	NM_003060	SLC22A5	3069	ref|Homo sapiens solute carrier family 22 (organic cation/carnitine transporter), member 5 (SLC22A5), mRNA [NM_003060]
A_23_P503010	875.527	94.4106	143.538	3.21313	2.60872	3.43628e-08	7.45521e-08	A_23_P503010	NM_153646	SLC24A4	4426	ref|Homo sapiens solute carrier family 24 (sodium/potassium/calcium exchanger), member 4 (SLC24A4), transcript variant 1, mRNA [NM_153646]
A_24_P142503	5098.05	362.997	1240.26	3.81192	2.03931	3.86758e-08	4.1725e-07	A_24_P142503	NM_018242	SLC47A1	2800	ref|Homo sapiens solute carrier family 47 (multidrug and toxin extrusion), member 1 (SLC47A1), mRNA [NM_018242]
A_33_P3382924	2599.36	616.422	237.131	2.07616	3.4544	0.000410782	0.000238851	A_33_P3382924	NM_003118	SPARC	3147	ref|Homo sapiens secreted protein, acidic, cysteine-rich (osteonectin) (SPARC), mRNA [NM_003118]
A_24_P133162	470.869	100.367	81.3752	2.23004	2.53266	1.51404e-08	8.04942e-09	A_24_P133162	NM_178122	STPG1	2312	ref|Homo sapiens sperm-tail PG-rich repeat containing 1 (STPG1), transcript variant 3, mRNA [NM_178122]
A_23_P211522	1183.64	229.605	94.079	2.366	3.65321	5.4652e-07	2.04011e-07	A_23_P211522	NM_145738	SYNGR1	323	ref|Homo sapiens synaptogyrin 1 (SYNGR1), transcript variant 1c, mRNA [NM_145738]
A_33_P3284404	1117.97	274.048	53.2843	2.02839	4.39103	4.07419e-07	4.86235e-08	A_33_P3284404	NM_145731	SYNGR1	336	ref|Homo sapiens synaptogyrin 1 (SYNGR1), transcript variant 1b, mRNA [NM_145731]
A_23_P54996	1853.96	326.806	398.342	2.5041	2.21853	7.48004e-10	4.85158e-10	A_23_P54996	NM_198393	TEX14	4796	ref|Homo sapiens testis expressed 14 (TEX14), transcript variant 1, mRNA [NM_198393]
A_23_P85240	4854	809.805	667.852	2.58353	2.86157	1.30231e-07	1.18247e-07	A_23_P85240	NM_016562	TLR7	4771	ref|Homo sapiens toll-like receptor 7 (TLR7), mRNA [NM_016562]
A_23_P349966	214.789	12.53	38.264	4.09946	2.48886	0.000179136	0.00144146	A_23_P349966	NM_152913	TMEM130	2925	ref|Homo sapiens transmembrane protein 130 (TMEM130), transcript variant 2, mRNA [NM_152913]
A_23_P97853	1795.49	341.089	364.325	2.39616	2.30108	9.69121e-10	4.90992e-10	A_23_P97853	NM_025125	TMEM254	1792	ref|Homo sapiens transmembrane protein 254 (TMEM254), transcript variant 1, mRNA [NM_025125]
A_23_P382705	533.632	121.052	90.7128	2.14022	2.55647	5.94876e-09	2.13046e-09	A_23_P382705	NM_152588	TMTC2	4592	ref|Homo sapiens transmembrane and tetratricopeptide repeat containing 2 (TMTC2), mRNA [NM_152588]
A_23_P31143	4263.54	297.411	409.336	3.84152	3.38069	5.23002e-07	1.16593e-06	A_23_P31143	NM_001003395	TPD52L1	1191	ref|Homo sapiens tumor protein D52-like 1 (TPD52L1), transcript variant 2, mRNA [NM_001003395]
A_23_P92012	707.628	113.323	171.56	2.64255	2.04428	3.99494e-10	3.84572e-10	A_23_P92012	NM_025265	TSEN2	2169	ref|Homo sapiens TSEN2 tRNA splicing endonuclease subunit (TSEN2), transcript variant 1, mRNA [NM_025265]
A_23_P501722	1286.43	22.3552	170.078	5.84662	2.91911	3.12314e-07	1.88574e-06	A_23_P501722	NM_139022	TSPAN32	916	ref|Homo sapiens tetraspanin 32 (TSPAN32), mRNA [NM_139022]
A_23_P52336	5286.33	1057.49	1073.56	2.32162	2.29986	5.67307e-09	4.42759e-09	A_23_P52336	NM_170744	UNC5B	3851	ref|Homo sapiens unc-5 homolog B (C. elegans) (UNC5B), transcript variant 1, mRNA [NM_170744]
A_24_P399230	514.467	68.0932	12.53	2.9175	5.35962	6.93791e-07	3.21374e-07	A_24_P399230	NM_175575	WFIKKN2	3689	ref|Homo sapiens WAP, follistatin/kazal, immunoglobulin, kunitz and netrin domain containing 2 (WFIKKN2), mRNA [NM_175575]
A_24_P256380	352.345	84.9552	68.4859	2.05222	2.36311	1.33121e-07	9.13703e-08	A_24_P256380	NM_024911	WLS	2149	ref|Homo sapiens wntless Wnt ligand secretion mediator (WLS), transcript variant 1, mRNA [NM_024911]
A_24_P271696	169.971	42.4561	35.677	2.00124	2.25222	2.86887e-07	2.40902e-07	A_24_P271696	NM_001097594	XAGE1B	398	ref|Homo sapiens X antigen family, member 1B (XAGE1B), transcript variant a, mRNA [NM_001097594]
A_33_P3341686	1681.68	12.53	12.53	7.06837	7.06837	0.0091741	0.0200396	A_33_P3341686	NR_001564	XIST	19200	ref|Homo sapiens X inactive specific transcript (non-protein coding) (XIST), long non-coding RNA [NR_001564]
A_33_P3238171	1065.8	196.479	243.46	2.43949	2.13018	1.35657e-09	1.22226e-09	A_33_P3238171	NM_013373	ZDHHC8	4948	ref|Homo sapiens zinc finger, DHHC-type containing 8 (ZDHHC8), transcript variant 2, mRNA [NM_013373]
A_23_P160567	423.591	64.3138	88.9066	2.71947	2.25231	4.1149e-07	1.41958e-06	A_23_P160567	NM_032257	ZMYND12	1419	ref|Homo sapiens zinc finger, MYND-type containing 12 (ZMYND12), transcript variant 1, mRNA [NM_032257]
A_33_P3242503	2793.83	37.8225	174.561	6.20685	4.00044	1.55e-06	5.15512e-06	A_33_P3242503	NM_199451	ZNF365	3354	ref|Homo sapiens zinc finger protein 365 (ZNF365), transcript variant C, mRNA [NM_199451]
A_33_P3262495	2870.79	547.636	447.568	2.39016	2.68127	3.05435e-08	2.02164e-08	A_33_P3262495	NM_032772	ZNF503	2895	ref|Homo sapiens zinc finger protein 503 (ZNF503), transcript variant 1, mRNA [NM_032772]

## Sheet: QP NG
	expr.AM	expr.NG	expr.EO	log2FC.AM	log2FC.EO	FDR.AM	FDR.EO	ProbeName	SystematicName	GeneName	Start	Description
A_23_P116898	12.53	7451.82	12.53	9.21606	9.21606	0.00096812	0.000997774	A_23_P116898	NM_000014	A2M	4396	ref|Homo sapiens alpha-2-macroglobulin (A2M), mRNA [NM_000014]
A_23_P10559	12.53	1610.03	310.056	7.00556	2.37648	9.44557e-08	7.9346e-07	A_23_P10559	NM_001080395	AATK	5152	ref|Homo sapiens apoptosis-associated tyrosine kinase (AATK), transcript variant 1, mRNA [NM_001080395]
A_33_P3272402	12.53	254.055	45.4776	4.34168	2.48191	0.0248303	0.0425612	A_33_P3272402	NM_139174	ADAD2	2243	ref|Homo sapiens adenosine deaminase domain containing 2 (ADAD2), transcript variant 1, mRNA [NM_139174]
A_23_P127948	12.53	19460.8	4059.32	10.601	2.26126	3.37027e-05	0.000267871	A_23_P127948	NM_001124	ADM	1420	ref|Homo sapiens adrenomedullin (ADM), mRNA [NM_001124]
A_33_P3297853	12.53	144.84	19.3843	3.531	2.90149	0.0111198	0.0136591	A_33_P3297853	NM_030767	AKNA	5349	ref|Homo sapiens AT-hook transcription factor (AKNA), mRNA [NM_030767]
A_24_P353619	12.53	1064.35	112.676	6.40844	3.23972	0.00106389	0.0021405	A_24_P353619	NM_000478	ALPL	1515	ref|Homo sapiens alkaline phosphatase, liver/bone/kidney (ALPL), transcript variant 1, mRNA [NM_000478]
A_33_P3380837	211.226	4001.93	761.295	4.24384	2.39417	2.71475e-05	0.000120927	A_33_P3380837	NM_133463	AMZ1	2027	ref|Homo sapiens archaelysin family metallopeptidase 1 (AMZ1), transcript variant 1, mRNA [NM_133463]
A_33_P3239860	12.53	168.543	34.973	3.74966	2.26881	0.00144538	0.00402635	A_33_P3239860	ENST00000395720	ANKDD1A	1012	ens|ankyrin repeat and death domain containing 1A [Source:HGNC Symbol;Acc:HGNC:28002] [ENST00000395720]
A_33_P3407880	12.53	165.611	23.1879	3.72434	2.83636	0.000695304	0.001207	A_33_P3407880	NM_144590	ANKRD22	3854	ref|Homo sapiens ankyrin repeat domain 22 (ANKRD22), mRNA [NM_144590]
A_23_P357104	12.53	582.059	125.086	5.53771	2.21824	0.00142613	0.00587437	A_23_P357104	NM_001155	ANXA6	2127	ref|Homo sapiens annexin A6 (ANXA6), transcript variant 1, mRNA [NM_001155]
A_32_P9543	12.53	3698.93	474.625	8.20558	2.96225	0.000769511	0.00199364	A_32_P9543	NM_145699	APOBEC3A	1347	ref|Homo sapiens apolipoprotein B mRNA editing enzyme, catalytic polypeptide-like 3A (APOBEC3A), transcript variant 1, mRNA [NM_145699]
A_24_P66027	12.53	3719.37	202.797	8.21353	4.19695	1.59905e-05	3.15213e-05	A_24_P66027	NM_004900	APOBEC3B	979	ref|Homo sapiens apolipoprotein B mRNA editing enzyme, catalytic polypeptide-like 3B (APOBEC3B), transcript variant 1, mRNA [NM_004900]
A_23_P98686	12.53	571.129	105.821	5.51036	2.4322	0.000678159	0.00247114	A_23_P98686	NM_025092	ATHL1	2830	ref|Homo sapiens ATH1, acid trehalase-like 1 (yeast) (ATHL1), mRNA [NM_025092]
A_23_P370682	12.53	2950.09	12.53	7.87923	7.87923	3.03464e-05	3.80191e-05	A_23_P370682	NM_138456	BATF2	1925	ref|Homo sapiens basic leucine zipper transcription factor, ATF-like 2 (BATF2), transcript variant 1, mRNA [NM_138456]
A_23_P7412	12.53	2394.03	456.379	7.57791	2.39114	0.00568383	0.0166544	A_23_P7412	NM_001040462	BTNL8	1964	ref|Homo sapiens butyrophilin-like 8 (BTNL8), transcript variant 2, mRNA [NM_001040462]
A_32_P74409	12.53	1384.58	247.793	6.78792	2.48224	0.0182991	0.0392381	A_32_P74409	NM_001145033	C11orf96	1232	ref|Homo sapiens chromosome 11 open reading frame 96 (C11orf96), mRNA [NM_001145033]
A_23_P97402	12.53	167.521	12.53	3.74089	3.74089	0.000158019	0.000181666	A_23_P97402	NM_020439	CAMK1G	2290	ref|Homo sapiens calcium/calmodulin-dependent protein kinase IG (CAMK1G), mRNA [NM_020439]
A_23_P408830	327.582	2161.95	530.123	2.72241	2.02794	2.61174e-05	8.51624e-05	A_23_P408830	NM_172215	CAMKK2	2093	ref|Homo sapiens calcium/calmodulin-dependent protein kinase kinase 2, beta (CAMKK2), transcript variant 6, mRNA [NM_172215]
A_33_P3324004	143.821	1005.46	164.456	2.80551	2.61209	0.00163895	0.00191537	A_33_P3324004	NM_032965	CCL15	868	ref|Homo sapiens chemokine (C-C motif) ligand 15 (CCL15), mRNA [NM_032965]
A_23_P338479	12.53	2157.5	18.7264	7.42783	6.84814	3.90322e-06	4.9431e-06	A_23_P338479	NM_014143	CD274	1428	ref|Homo sapiens CD274 molecule (CD274), transcript variant 1, mRNA [NM_014143]
A_33_P3381513	12.53	535.316	12.53	5.41693	5.41693	3.23587e-05	4.0289e-05	A_33_P3381513	NM_014143	CD274	837	ref|Homo sapiens CD274 molecule (CD274), transcript variant 1, mRNA [NM_014143]
A_33_P3358104	12.53	235.474	51.1905	4.23211	2.20162	0.00834203	0.020955	A_33_P3358104	NM_181449	CD300E	423	ref|Homo sapiens CD300e molecule (CD300E), mRNA [NM_181449]
A_23_P1602	12.53	3788.14	526.428	8.23996	2.84718	1.01085e-05	4.37789e-05	A_23_P1602	NM_006779	CDC42EP2	1868	ref|Homo sapiens CDC42 effector protein (Rho GTPase binding) 2 (CDC42EP2), mRNA [NM_006779]
A_23_P130515	12.53	897.76	99.5902	6.16287	3.17225	3.13197e-08	1.02784e-07	A_23_P130515	NM_001815	CEACAM3	462	ref|Homo sapiens carcinoembryonic antigen-related cell adhesion molecule 3 (CEACAM3), transcript variant 1, mRNA [NM_001815]
A_33_P3301331	12.53	545.419	97.4366	5.44391	2.48483	9.31034e-08	5.94175e-07	A_33_P3301331	NM_001277163	CEACAM3	451	ref|Homo sapiens carcinoembryonic antigen-related cell adhesion molecule 3 (CEACAM3), transcript variant 2, mRNA [NM_001277163]
A_33_P3265309	12.53	607.423	81.8359	5.59924	2.8919	0.000367693	0.000970659	A_33_P3265309	NM_001817	CEACAM4	1139	ref|Homo sapiens carcinoembryonic antigen-related cell adhesion molecule 4 (CEACAM4), mRNA [NM_001817]
A_23_P384044	12.53	154.36	17.4986	3.62285	3.14099	0.00267006	0.00330872	A_23_P384044	NM_152495	CNIH3	2286	ref|Homo sapiens cornichon family AMPA receptor auxiliary protein 3 (CNIH3), mRNA [NM_152495]
A_23_P205031	12.53	625.626	152.88	5.64184	2.0329	0.000142379	0.00111424	A_23_P205031	NM_001846	COL4A2	6150	ref|Homo sapiens collagen, type IV, alpha 2 (COL4A2), mRNA [NM_001846]
A_32_P32254	12.53	2089.66	12.53	7.38174	7.38174	0.00322895	0.00314701	A_32_P32254	NM_001848	COL6A1	4097	ref|Homo sapiens collagen, type VI, alpha 1 (COL6A1), mRNA [NM_001848]
A_33_P3269539	12.53	115.204	12.53	3.20073	3.20073	0.00392841	0.00380641	A_33_P3269539	NM_058174	COL6A2	2438	ref|Homo sapiens collagen, type VI, alpha 2 (COL6A2), transcript variant 2C2a, mRNA [NM_058174]
A_23_P157117	12.53	1098.54	160.852	6.45406	2.77178	0.0209681	0.0369588	A_23_P157117	NM_182898	CREB5	2123	ref|Homo sapiens cAMP responsive element binding protein 5 (CREB5), transcript variant 1, mRNA [NM_182898]
A_33_P3881262	12.53	63805.8	5060.17	12.3141	3.65643	1.02172e-05	2.63208e-05	A_33_P3881262	NM_156039	CSF3R	3378	ref|Homo sapiens colony stimulating factor 3 receptor (granulocyte) (CSF3R), transcript variant 3, mRNA [NM_156039]
A_23_P134835	12.53	1126.99	140.239	6.49094	3.00651	0.00024924	0.000681674	A_23_P134835	NM_018371	CSGALNACT1	3529	ref|Homo sapiens chondroitin sulfate N-acetylgalactosaminyltransferase 1 (CSGALNACT1), transcript variant 2, mRNA [NM_018371]
A_33_P3366540	12.53	925.194	157.145	6.2063	2.55766	3.21559e-07	1.91126e-06	A_33_P3366540	NM_001130518	CSGALNACT1	1854	ref|Homo sapiens chondroitin sulfate N-acetylgalactosaminyltransferase 1 (CSGALNACT1), transcript variant 1, mRNA [NM_001130518]
A_24_P303091	233.459	1665.47	12.53	2.83469	7.0544	0.00384956	0.00146224	A_24_P303091	NM_001565	CXCL10	491	ref|Homo sapiens chemokine (C-X-C motif) ligand 10 (CXCL10), mRNA [NM_001565]
A_33_P3343175	162.057	2900.78	12.53	4.16187	7.85491	0.00132095	0.000929291	A_33_P3343175	NM_001565	CXCL10	322	ref|Homo sapiens chemokine (C-X-C motif) ligand 10 (CXCL10), mRNA [NM_001565]
A_32_P87013	12.53	11443.8	2236.22	9.83496	2.35543	0.000256071	0.00134656	A_32_P87013	NM_000584	CXCL8	1536	ref|Homo sapiens chemokine (C-X-C motif) ligand 8 (CXCL8), mRNA [NM_000584]
A_23_P67932	12.53	10908.1	279.464	9.7658	5.28659	0.000199851	0.00027388	A_23_P67932	NM_000634	CXCR1	2149	ref|Homo sapiens chemokine (C-X-C motif) receptor 1 (CXCR1), mRNA [NM_000634]
A_23_P36397	12.53	147.538	12.53	3.55763	3.55763	0.0244127	0.0219631	A_23_P36397	NM_000785	CYP27B1	1968	ref|Homo sapiens cytochrome P450, family 27, subfamily B, polypeptide 1 (CYP27B1), mRNA [NM_000785]
A_23_P31816	12.53	16191.3	1701.28	10.3356	3.25052	0.001052	0.00226849	A_23_P31816	NM_005217	DEFA3	311	ref|Homo sapiens defensin, alpha 3, neutrophil-specific (DEFA3), mRNA [NM_005217]
A_33_P3221293	12.53	298.549	37.5456	4.57451	2.99125	0.00895836	0.0136623	A_33_P3221293	NM_004403	DFNA5	1795	ref|Homo sapiens deafness, autosomal dominant 5 (DFNA5), transcript variant 1, mRNA [NM_004403]
A_33_P3259775	12.53	389.415	93.8388	4.95785	2.05305	5.65704e-05	0.000439834	A_33_P3259775	NM_024940	DOCK5	7477	ref|Homo sapiens dedicator of cytokinesis 5 (DOCK5), mRNA [NM_024940]
A_33_P3345344	35.398	161.716	39.408	2.19172	2.03691	0.00197981	0.00243413	A_33_P3345344	ENST00000374139	DRGX	2667	ens|dorsal root ganglia homeobox [Source:HGNC Symbol;Acc:HGNC:21536] [ENST00000374139]
A_24_P37409	12.53	1883.06	216.082	7.23155	3.12343	0.00154526	0.00331397	A_24_P37409	NM_004418	DUSP2	746	ref|Homo sapiens dual specificity phosphatase 2 (DUSP2), mRNA [NM_004418]
A_23_P39931	12.53	884.434	95.7838	6.1413	3.2069	0.000208209	0.000494124	A_23_P39931	NM_003494	DYSF	6212	ref|Homo sapiens dysferlin (DYSF), transcript variant 8, mRNA [NM_003494]
A_23_P42353	12.53	376.94	46.0922	4.91088	3.03174	0.000124667	0.000305739	A_23_P42353	NM_016135	ETV7	975	ref|Homo sapiens ets variant 7 (ETV7), transcript variant 1, mRNA [NM_016135]
A_33_P3217490	12.53	115.912	26.3633	3.20957	2.13642	0.00801697	0.0161706	A_33_P3217490	NR_108107	FAM230B	151	ref|Homo sapiens family with sequence similarity 230, member B (non-protein coding) (FAM230B), long non-coding RNA [NR_108107]
A_23_P208768	12.53	1634.3	276.972	7.02714	2.56086	2.64265e-06	1.52208e-05	A_23_P208768	NM_002000	FCAR	1490	ref|Homo sapiens Fc fragment of IgA, receptor for (FCAR), transcript variant 1, mRNA [NM_002000]
A_24_P348265	12.53	844.908	67.9334	6.07534	3.6366	0.00846079	0.0115901	A_24_P348265	NM_133271	FCAR	420	ref|Homo sapiens Fc fragment of IgA, receptor for (FCAR), transcript variant 3, mRNA [NM_133271]
A_23_P157875	12.53	13291.3	1453.88	10.0509	3.1925	5.63268e-07	1.99499e-06	A_23_P157875	NM_002003	FCN1	891	ref|Homo sapiens ficolin (collagen/fibrinogen domain containing) 1 (FCN1), mRNA [NM_002003]
A_23_P157879	12.53	43566.2	5442.47	11.7636	3.00087	1.0019e-06	3.89028e-06	A_23_P157879	NM_002003	FCN1	1205	ref|Homo sapiens ficolin (collagen/fibrinogen domain containing) 1 (FCN1), mRNA [NM_002003]
A_23_P55649	12.53	6181.09	898.899	8.94633	2.78163	0.000198053	0.000705019	A_23_P55649	NM_001462	FPR2	1381	ref|Homo sapiens formyl peptide receptor 2 (FPR2), transcript variant 1, mRNA [NM_001462]
A_23_P85693	707.677	8920.26	1355.74	3.65592	2.718	2.49472e-09	8.09873e-09	A_23_P85693	NM_004120	GBP2	1670	ref|Homo sapiens guanylate binding protein 2, interferon-inducible (GBP2), mRNA [NM_004120]
A_23_P74290	12.53	8629.88	12.53	9.42781	9.42781	1.3616e-06	1.76254e-06	A_23_P74290	NM_052942	GBP5	2238	ref|Homo sapiens guanylate binding protein 5 (GBP5), transcript variant 1, mRNA [NM_052942]
A_33_P3311439	12.53	668.341	87.8545	5.73713	2.9274	4.77636e-05	0.000153339	A_33_P3311439	NM_001024071	GCH1	723	ref|Homo sapiens GTP cyclohydrolase 1 (GCH1), transcript variant 4, mRNA [NM_001024071]
A_32_P19294	12.53	3336.31	656.732	8.05672	2.34488	1.24312e-07	1.11221e-06	A_32_P19294	NM_144669	GLT1D1	2497	ref|Homo sapiens glycosyltransferase 1 domain containing 1 (GLT1D1), mRNA [NM_144669]
A_33_P3243439	95.9626	774.105	124.306	3.01198	2.63863	0.00105276	0.00145154	A_33_P3243439	NM_019858	GPR162	2455	ref|Homo sapiens G protein-coupled receptor 162 (GPR162), transcript variant A-2, mRNA [NM_019858]
A_23_P25155	12.53	2587.99	236.353	7.6903	3.45282	0.000192847	0.000426284	A_23_P25155	NM_020370	GPR84	1314	ref|Homo sapiens G protein-coupled receptor 84 (GPR84), mRNA [NM_020370]
A_33_P3259393	12.53	2226.69	195.917	7.47337	3.50659	0.000216202	0.000462631	A_33_P3259393	NM_178232	HAPLN3	1771	ref|Homo sapiens hyaluronan and proteoglycan link protein 3 (HAPLN3), mRNA [NM_178232]
A_23_P256107	12.53	2997.91	398.638	7.90243	2.91081	0.000182128	0.000580027	A_23_P256107	NM_006665	HPSE	1315	ref|Homo sapiens heparanase (HPSE), transcript variant 1, mRNA [NM_006665]
A_23_P63209	12.53	2805.53	159.319	7.80674	4.13828	0.000508976	0.000800245	A_23_P63209	NM_181755	HSD11B1	1045	ref|Homo sapiens hydroxysteroid (11-beta) dehydrogenase 1 (HSD11B1), transcript variant 2, mRNA [NM_181755]
A_24_P304071	12.53	1624.72	375.769	7.01866	2.11228	6.76924e-06	7.39933e-05	A_24_P304071	NM_001547	IFIT2	1074	ref|Homo sapiens interferon-induced protein with tetratricopeptide repeats 2 (IFIT2), mRNA [NM_001547]
A_33_P3372004	12.53	4925.08	495.346	8.61862	3.31364	5.4943e-05	0.00015046	A_33_P3372004	NM_005849	IGSF6	906	ref|Homo sapiens immunoglobulin superfamily, member 6 (IGSF6), mRNA [NM_005849]
A_33_P3228322	12.53	1674.37	359.892	7.06209	2.21798	0.000832628	0.00411501	A_33_P3228322	NM_173042	IL18BP	1538	ref|Homo sapiens interleukin 18 binding protein (IL18BP), transcript variant A, mRNA [NM_173042]
A_23_P79518	2591.03	86094.5	12.53	5.05432	12.7463	0.00578021	0.00461915	A_23_P79518	NM_000576	IL1B	1346	ref|Homo sapiens interleukin 1, beta (IL1B), mRNA [NM_000576]
A_33_P3246829	12.53	4990.92	1216.89	8.63777	2.03611	7.48228e-05	0.000723134	A_33_P3246829	NM_173843	IL1RN	967	ref|Homo sapiens interleukin 1 receptor antagonist (IL1RN), transcript variant 4, mRNA [NM_173843]
A_33_P3284933	160.668	1048.42	12.53	2.70606	6.38669	6.1789e-06	2.07409e-06	A_33_P3284933	NM_145659	IL27	957	ref|Homo sapiens interleukin 27 (IL27), mRNA [NM_145659]
A_33_P3405424	12.53	41279.6	4319.25	11.6858	3.25658	6.95449e-05	0.000199096	A_33_P3405424	NM_152899	IL4I1	1732	ref|Homo sapiens interleukin 4 induced 1 (IL4I1), transcript variant 1, mRNA [NM_152899]
A_33_P3288844	12.53	2316.67	494.747	7.53052	2.22729	6.76924e-06	6.36895e-05	A_33_P3288844	NM_000565	IL6R	4024	ref|Homo sapiens interleukin 6 receptor (IL6R), transcript variant 1, mRNA [NM_000565]
A_33_P3334828	12.53	242.026	12.53	4.2717	4.2717	0.00927116	0.00866723	A_33_P3334828	NM_001265587	INSL3	838	ref|Homo sapiens insulin-like 3 (Leydig cell) (INSL3), transcript variant 1, mRNA [NM_001265587]
A_23_P32404	12.53	75125.8	9924.76	12.5497	2.9202	2.89386e-06	1.20458e-05	A_23_P32404	NM_002201	ISG20	925	ref|Homo sapiens interferon stimulated exonuclease gene 20kDa (ISG20), transcript variant 1, mRNA [NM_002201]
A_24_P59667	12.53	7999.2	1607.28	9.31832	2.31524	0.000242325	0.00134279	A_24_P59667	NM_000215	JAK3	5370	ref|Homo sapiens Janus kinase 3 (JAK3), mRNA [NM_000215]
A_33_P3267532	12.53	1231.29	104.287	6.61864	3.56154	7.4808e-05	0.000165564	A_33_P3267532	NM_170736	KCNJ15	615	ref|Homo sapiens potassium channel, inwardly rectifying subfamily J, member 15 (KCNJ15), transcript variant 1, mRNA [NM_170736]
A_33_P3376140	12.53	2026.09	398.282	7.33717	2.34684	1.79235e-05	0.000128925	A_33_P3376140	NM_170736	KCNJ15	2667	ref|Homo sapiens potassium channel, inwardly rectifying subfamily J, member 15 (KCNJ15), transcript variant 1, mRNA [NM_170736]
A_23_P53763	435.311	2167.61	410.643	2.31598	2.40015	8.96914e-06	9.92504e-06	A_23_P53763	NM_025113	KIAA0226L	2391	ref|Homo sapiens KIAA0226-like (KIAA0226L), transcript variant 1, mRNA [NM_025113]
A_24_P401174	25.3953	110.97	17.7285	2.12754	2.64603	0.0013102	0.000732426	A_24_P401174	NM_015202	KIAA0556	1511	ref|Homo sapiens KIAA0556 (KIAA0556), mRNA [NM_015202]
A_23_P98930	12.53	16974.5	4181.69	10.4038	2.02121	1.8475e-07	2.7503e-06	A_23_P98930	NM_018169	KIAA1551	5952	ref|Homo sapiens KIAA1551 (KIAA1551), mRNA [NM_018169]
A_23_P130974	36.4979	244.06	41.1522	2.74135	2.56819	0.000452719	0.000569904	A_23_P130974	NM_025249	KIAA1683	3766	ref|Homo sapiens KIAA1683 (KIAA1683), transcript variant 2, mRNA [NM_025249]
A_23_P68851	12.53	2018.14	201.997	7.3315	3.32062	5.73886e-07	1.81572e-06	A_23_P68851	NM_001039570	KREMEN1	5834	ref|Homo sapiens kringle containing transmembrane protein 1 (KREMEN1), transcript variant 3, mRNA [NM_001039570]
A_23_P120902	12.53	4260.55	1025.95	8.40951	2.05408	0.00427443	0.0184706	A_23_P120902	NM_006498	LGALS2	451	ref|Homo sapiens lectin, galactoside-binding, soluble, 2 (LGALS2), mRNA [NM_006498]
A_23_P79094	12.53	2915.29	549.559	7.86211	2.40729	0.000274561	0.00131801	A_23_P79094	NM_006865	LILRA3	1124	ref|Homo sapiens leukocyte immunoglobulin-like receptor, subfamily A (without TM domain), member 3 (LILRA3), transcript variant 1, mRNA [NM_006865]
A_23_P90497	12.53	6599.58	1295.65	9.04084	2.34869	1.53978e-08	1.33215e-07	A_23_P90497	NM_012276	LILRA4	1055	ref|Homo sapiens leukocyte immunoglobulin-like receptor, subfamily A (with TM domain), member 4 (LILRA4), mRNA [NM_012276]
A_24_P370172	128.731	1071.55	125.58	3.05727	3.09302	6.27106e-05	7.32209e-05	A_24_P370172	NM_181879	LILRA5	738	ref|Homo sapiens leukocyte immunoglobulin-like receptor, subfamily A (with TM domain), member 5 (LILRA5), transcript variant 3, mRNA [NM_181879]
A_23_P368711	12.53	14555.4	2238.56	10.182	2.70091	2.28868e-09	1.65625e-08	A_23_P368711	NM_024318	LILRA6	1011	ref|Homo sapiens leukocyte immunoglobulin-like receptor, subfamily A (with TM domain), member 6 (LILRA6), transcript variant 1, mRNA [NM_024318]
A_32_P70158	18318.9	127099	31156.2	2.79455	2.02836	1.31873e-08	5.29625e-08	A_32_P70158	NM_006864	LILRB3	2136	ref|Homo sapiens leukocyte immunoglobulin-like receptor, subfamily B (with TM and ITIM domains), member 3 (LILRB3), transcript variant 2, mRNA [NM_006864]
A_32_P111306	39.4029	281.919	53.9193	2.83891	2.38641	1.45848e-05	3.11536e-05	A_32_P111306	NR_027072	LINC00189	695	ref|Homo sapiens long intergenic non-protein coding RNA 189 (LINC00189), long non-coding RNA [NR_027072]
A_33_P3268629	12.53	3263.03	586.141	8.02468	2.47689	2.27208e-05	0.000137524	A_33_P3268629	NR_026999	LINC00265	2889	ref|Homo sapiens long intergenic non-protein coding RNA 265 (LINC00265), long non-coding RNA [NR_026999]
A_33_P3509233	15.8062	169.766	38.8656	3.42499	2.12698	0.000854132	0.00265648	A_33_P3509233	NR_104116	LINC00877	2255	ref|Homo sapiens long intergenic non-protein coding RNA 877 (LINC00877), long non-coding RNA [NR_104116]
A_32_P11230	12.53	1856.96	358.297	7.21142	2.37372	1.30246e-05	9.24629e-05	A_32_P11230	NR_024497	LINC00999	5187	ref|Homo sapiens long intergenic non-protein coding RNA 999 (LINC00999), long non-coding RNA [NR_024497]
A_33_P3225873	460.813	1887.65	464.231	2.03434	2.02368	0.000103474	0.000122766	A_33_P3225873	NR_028324	LINC01002	3986	ref|Homo sapiens long intergenic non-protein coding RNA 1002 (LINC01002), long non-coding RNA [NR_028324]
A_33_P3248900	12.53	11335.3	1246.25	9.82121	3.18515	2.43332e-06	8.21191e-06	A_33_P3248900	NR_028324	LINC01002	4608	ref|Homo sapiens long intergenic non-protein coding RNA 1002 (LINC01002), long non-coding RNA [NR_028324]
A_24_P691775	12.53	1432.8	170.532	6.83731	3.07072	2.63239e-05	8.6693e-05	A_24_P691775	NR_037596	LINC01061	4075	ref|Homo sapiens long intergenic non-protein coding RNA 1061 (LINC01061), long non-coding RNA [NR_037596]
A_32_P213637	12.53	764.669	103.399	5.93138	2.88661	1.40553e-06	5.28442e-06	A_32_P213637	NR_037596	LINC01061	4666	ref|Homo sapiens long intergenic non-protein coding RNA 1061 (LINC01061), long non-coding RNA [NR_037596]
A_32_P75425	12.53	972.763	205.052	6.27863	2.2461	2.3127e-06	1.99368e-05	A_32_P75425	NR_037596	LINC01061	4703	ref|Homo sapiens long intergenic non-protein coding RNA 1061 (LINC01061), long non-coding RNA [NR_037596]
A_24_P665504	22.4382	437.265	101.696	4.28448	2.10425	8.28918e-05	0.000490689	A_24_P665504	NR_028327	LOC100133331	682	ref|Homo sapiens uncharacterized LOC100133331 (LOC100133331), long non-coding RNA [NR_028327]
A_33_P3241661	12.53	687.129	97.3139	5.77712	2.81986	0.000697699	0.00182703	A_33_P3241661	NM_001287682	LOC388780	764	ref|Homo sapiens uncharacterized LOC388780 (LOC388780), mRNA [NM_001287682]
A_33_P3291619	12.53	154.314	34.8705	3.62241	2.14579	4.97901e-05	0.000235254	A_33_P3291619	NR_040079	LOC399715	2869	ref|Homo sapiens uncharacterized LOC399715 (LOC399715), long non-coding RNA [NR_040079]
A_24_P221968	12.53	403.18	12.53	5.00796	5.00796	0.000173075	0.000199286	A_24_P221968	NM_001207030	LOC643802	318	ref|Homo sapiens u3 small nucleolar ribonucleoprotein protein MPP10-like (LOC643802), mRNA [NM_001207030]
A_33_P3414107	12.53	319.085	75.2877	4.67048	2.08345	5.45231e-05	0.000386715	A_33_P3414107	ENST00000440769	LOC729040	986	ref|PREDICTED: Homo sapiens uncharacterized LOC729040 (LOC729040), misc_RNA [XR_241838]
A_33_P3238777	12.53	9456.66	716.7	9.5598	3.72189	1.26998e-05	3.11536e-05	A_33_P3238777	NR_109983	LOC729218	4541	ref|Homo sapiens uncharacterized LOC729218 (LOC729218), transcript variant 1, non-coding RNA [NR_109983]
A_33_P3256088	12.53	751.936	160.584	5.90715	2.22728	3.61855e-06	3.11536e-05	A_33_P3256088	NR_109983	LOC729218	3614	ref|Homo sapiens uncharacterized LOC729218 (LOC729218), transcript variant 1, non-coding RNA [NR_109983]
A_24_P818010	12.53	1678.8	64.0103	7.0659	4.71298	5.20875e-07	8.9778e-07	A_24_P818010	NR_039983	LOC729737	5326	ref|Homo sapiens uncharacterized LOC729737 (LOC729737), long non-coding RNA [NR_039983]
A_23_P50638	12.53	10947.1	1613.59	9.77095	2.76221	0.00698331	0.0155065	A_23_P50638	NM_052972	LRG1	1491	ref|Homo sapiens leucine-rich alpha-2-glycoprotein 1 (LRG1), mRNA [NM_052972]
A_23_P251075	64.5012	342.8	62.8229	2.40997	2.44801	0.00160618	0.00154361	A_23_P251075	NM_005491	MAMLD1	4375	ref|Homo sapiens mastermind-like domain containing 1 (MAMLD1), transcript variant 2, mRNA [NM_005491]
A_23_P214222	12.53	34652	6330.17	11.4333	2.45262	5.44976e-06	3.87736e-05	A_23_P214222	ENST00000612661	MARCKS	2535	ens|myristoylated alanine-rich protein kinase C substrate [Source:HGNC Symbol;Acc:HGNC:6759] [ENST00000612661]
A_23_P140967	12.53	1002.55	247.024	6.32214	2.02095	4.84138e-07	6.40315e-06	A_23_P140967	NM_000243	MEFV	2691	ref|Homo sapiens Mediterranean fever (MEFV), transcript variant 1, mRNA [NM_000243]
A_23_P359245	12.53	562.066	94.1798	5.48728	2.57725	4.39583e-05	0.000193666	A_23_P359245	NM_000245	MET	6471	ref|Homo sapiens MET proto-oncogene, receptor tyrosine kinase (MET), transcript variant 2, mRNA [NM_000245]
A_33_P3708413	12.6078	416.815	34.3947	5.04702	3.59915	0.00494259	0.00658926	A_33_P3708413	NM_003480	MFAP5	726	ref|Homo sapiens microfibrillar associated protein 5 (MFAP5), transcript variant 1, mRNA [NM_003480]
A_24_P82106	12.53	1302.48	272.504	6.69973	2.25691	7.75003e-06	6.68743e-05	A_24_P82106	NM_004995	MMP14	2576	ref|Homo sapiens matrix metallopeptidase 14 (membrane-inserted) (MMP14), mRNA [NM_004995]
A_23_P108948	14.3811	1110.29	134.598	6.27063	3.04421	7.96982e-05	0.000235392	A_23_P108948	NM_018000	MREG	2367	ref|Homo sapiens melanoregulin (MREG), mRNA [NM_018000]
A_24_P351283	12.53	413.636	51.6646	5.0449	3.00111	0.00176895	0.0034497	A_24_P351283	NM_018000	MREG	660	ref|Homo sapiens melanoregulin (MREG), mRNA [NM_018000]
A_23_P148737	12.53	233.958	54.3318	4.22279	2.10638	0.00394421	0.0125997	A_23_P148737	NM_004997	MYBPH	1725	ref|Homo sapiens myosin binding protein H (MYBPH), mRNA [NM_004997]
A_24_P282309	170.442	802.246	198.793	2.23476	2.01278	3.69543e-07	7.48552e-07	A_24_P282309	NM_133337	MYOF	1000	ref|Homo sapiens myoferlin (MYOF), transcript variant 2, mRNA [NM_133337]
A_23_P328740	12.53	297.807	30.9982	4.57092	3.26412	0.00115929	0.0018435	A_23_P328740	NM_001285486	NEURL3	1654	ref|Homo sapiens neuralized E3 ubiquitin protein ligase 3 (NEURL3), transcript variant 2, mRNA [NM_001285486]
A_33_P3415052	12.53	582.688	84.6543	5.53927	2.78307	0.00523858	0.0108277	A_33_P3415052	NM_001172292	NIPAL4	3161	ref|Homo sapiens NIPA-like domain containing 4 (NIPAL4), transcript variant 2, mRNA [NM_001172292]
A_23_P9883	12.53	8707.67	1671.42	9.44076	2.38121	0.0050297	0.015528	A_23_P9883	NM_001079821	NLRP3	3471	ref|Homo sapiens NLR family, pyrin domain containing 3 (NLRP3), transcript variant 3, mRNA [NM_001079821]
A_33_P3281695	12.53	2167.47	148.523	7.43448	3.86725	0.00571282	0.00796312	A_33_P3281695	NM_001243133	NLRP3	3797	ref|Homo sapiens NLR family, pyrin domain containing 3 (NLRP3), transcript variant 6, mRNA [NM_001243133]
A_23_P169494	12.53	4449.06	462.18	8.47197	3.26697	0.00852323	0.0141762	A_23_P169494	NM_000607	ORM1	499	ref|Homo sapiens orosomucoid 1 (ORM1), mRNA [NM_000607]
A_23_P9485	12.53	1770.59	169.487	7.1427	3.38498	0.00466684	0.00778332	A_23_P9485	NM_000608	ORM2	502	ref|Homo sapiens orosomucoid 2 (ORM2), mRNA [NM_000608]
A_24_P63136	12.53	440.818	94.9225	5.13672	2.21536	6.67581e-05	0.000410092	A_24_P63136	NM_176894	P2RY13	2000	ref|Homo sapiens purinergic receptor P2Y, G-protein coupled, 13 (P2RY13), mRNA [NM_176894]
A_33_P3314192	12.53	2902.49	640.072	7.85576	2.18098	0.000203424	0.00134656	A_33_P3314192	NM_001184970	PACSIN2	1865	ref|Homo sapiens protein kinase C and casein kinase substrate in neurons 2 (PACSIN2), transcript variant 1, mRNA [NM_001184970]
A_23_P90419	12.53	182.916	40.7087	3.86772	2.16777	0.000563461	0.00207354	A_23_P90419	NM_025245	PBX4	1648	ref|Homo sapiens pre-B-cell leukemia homeobox 4 (PBX4), transcript variant 1, mRNA [NM_025245]
A_33_P3217213	12.53	926.173	222.081	6.20782	2.0602	1.84252e-05	0.000193666	A_33_P3217213	NM_005451	PDLIM7	1078	ref|Homo sapiens PDZ and LIM domain 7 (enigma) (PDLIM7), transcript variant 1, mRNA [NM_005451]
A_24_P206604	12.53	1064.01	117.525	6.40799	3.17848	0.00218893	0.00426753	A_24_P206604	NM_004566	PFKFB3	1714	ref|Homo sapiens 6-phosphofructo-2-kinase/fructose-2,6-biphosphatase 3 (PFKFB3), transcript variant 1, mRNA [NM_004566]
A_24_P261259	12.53	8707.66	909.202	9.44076	3.25961	2.3108e-05	7.17611e-05	A_24_P261259	NM_004566	PFKFB3	4103	ref|Homo sapiens 6-phosphofructo-2-kinase/fructose-2,6-biphosphatase 3 (PFKFB3), transcript variant 1, mRNA [NM_004566]
A_23_P210465	12.53	71339.6	12.53	12.4751	12.4751	0.00158061	0.00158671	A_23_P210465	NM_002638	PI3	246	ref|Homo sapiens peptidase inhibitor 3, skin-derived (PI3), mRNA [NM_002638]
A_23_P21485	12.53	889.865	117.317	6.15013	2.92318	1.5478e-05	5.7147e-05	A_23_P21485	NM_017933	PID1	2480	ref|Homo sapiens phosphotyrosine interaction domain containing 1 (PID1), transcript variant 1, mRNA [NM_017933]
A_23_P145096	12.53	8706.87	1665.21	9.44062	2.38645	0.00507309	0.0155682	A_23_P145096	NM_005084	PLA2G7	1447	ref|Homo sapiens phospholipase A2, group VII (platelet-activating factor acetylhydrolase, plasma) (PLA2G7), transcript variant 1, mRNA [NM_005084]
A_33_P3306146	12.53	3002.1	626.209	7.90444	2.26125	0.00973496	0.0283862	A_33_P3306146	NM_001145031	PLAU	1340	ref|Homo sapiens plasminogen activator, urokinase (PLAU), transcript variant 2, mRNA [NM_001145031]
A_33_P3400763	12.53	287.67	12.53	4.52096	4.52096	0.0216517	0.0195691	A_33_P3400763	NM_001080400	PLIN4	6278	ref|Homo sapiens perilipin 4 (PLIN4), mRNA [NM_001080400]
A_23_P39251	12.53	505.747	12.53	5.33496	5.33496	0.0058882	0.00562629	A_23_P39251	NM_001013706	PLIN5	1575	ref|Homo sapiens perilipin 5 (PLIN5), mRNA [NM_001013706]
A_23_P312851	12.53	321.938	12.53	4.68333	4.68333	0.0498172	0.0440473	A_23_P312851	NM_006928	PMEL	1921	ref|Homo sapiens premelanosome protein (PMEL), transcript variant 3, mRNA [NM_006928]
A_23_P255328	12.53	288.643	39.6652	4.52583	2.86334	0.000169198	0.000416619	A_23_P255328	NM_020226	PRDM8	1358	ref|Homo sapiens PR domain containing 8 (PRDM8), transcript variant 1, mRNA [NM_020226]
A_33_P3342126	12.53	2162.02	184.935	7.43085	3.54729	6.41259e-06	1.63812e-05	A_33_P3342126	NM_020226	PRDM8	3963	ref|Homo sapiens PR domain containing 8 (PRDM8), transcript variant 1, mRNA [NM_020226]
A_24_P97342	12.53	21186.6	2134.03	10.7236	3.3115	0.000511187	0.00115925	A_24_P97342	NM_021935	PROK2	1394	ref|Homo sapiens prokineticin 2 (PROK2), transcript variant 2, mRNA [NM_021935]
A_23_P340848	12.53	449.029	101.884	5.16335	2.13988	3.81258e-05	0.0002886	A_23_P340848	NM_000960	PTGIR	1848	ref|Homo sapiens prostaglandin I2 (prostacyclin) receptor (IP) (PTGIR), mRNA [NM_000960]
A_24_P250922	12.53	2106.27	87.185	7.39316	4.59447	0.0106997	0.0121262	A_24_P250922	NM_000963	PTGS2	3908	ref|Homo sapiens prostaglandin-endoperoxide synthase 2 (prostaglandin G/H synthase and cyclooxygenase) (PTGS2), mRNA [NM_000963]
A_33_P3342443	12.53	481.44	118.258	5.2639	2.02542	5.06504e-07	5.90815e-06	A_33_P3342443	NM_001277335	RASA4B	1972	ref|Homo sapiens RAS p21 protein activator 4B (RASA4B), mRNA [NM_001277335]
A_33_P3279708	909.661	4021.12	384.268	2.1442	3.38741	0.00149125	0.000499267	A_33_P3279708	NR_002716	RNU2-1	119	ref|Homo sapiens RNA, U2 small nuclear 1 (RNU2-1), small nuclear RNA [NR_002716]
A_24_P28722	12.53	3212.72	370.124	8.00227	3.11772	0.00395753	0.00774129	A_24_P28722	NM_080657	RSAD2	2348	ref|Homo sapiens radical S-adenosyl methionine domain containing 2 (RSAD2), mRNA [NM_080657]
A_33_P3298587	490.574	8350.43	1637.87	4.08931	2.35003	5.46523e-07	2.79519e-06	A_33_P3298587	NM_014963	SBNO2	4836	ref|Homo sapiens strawberry notch homolog 2 (Drosophila) (SBNO2), transcript variant 1, mRNA [NM_014963]
A_23_P15414	12.53	1617.65	99.8097	7.01237	4.01858	0.000187151	0.000327751	A_23_P15414	NM_003693	SCARF1	2824	ref|Homo sapiens scavenger receptor class F, member 1 (SCARF1), transcript variant 1, mRNA [NM_003693]
A_23_P2645	12.53	16811.4	2972.08	10.3898	2.4999	0.000183833	0.000871585	A_23_P2645	NM_006843	SDS	1087	ref|Homo sapiens serine dehydratase (SDS), mRNA [NM_006843]
A_23_P97112	12.53	147.019	28.0889	3.55255	2.38794	0.0152836	0.0252655	A_23_P97112	NM_000450	SELE	3547	ref|Homo sapiens selectin E (SELE), mRNA [NM_000450]
A_23_P208900	12.53	1365.79	271.598	6.76821	2.33019	2.25367e-05	0.000158082	A_23_P208900	NM_032108	SEMA6B	3586	ref|Homo sapiens sema domain, transmembrane domain (TM), and cytoplasmic domain, (semaphorin) 6B (SEMA6B), mRNA [NM_032108]
A_23_P81103	12.53	132.51	16.4851	3.40264	3.00686	0.0191128	0.0204087	A_23_P81103	NM_003013	SFRP2	847	ref|Homo sapiens secreted frizzled-related protein 2 (SFRP2), mRNA [NM_003013]
A_24_P353638	12.53	9974.08	12.53	9.63665	9.63665	0.00641642	0.00610626	A_24_P353638	NM_021181	SLAMF7	2687	ref|Homo sapiens SLAM family member 7 (SLAMF7), transcript variant 1, mRNA [NM_021181]
A_33_P3343210	12.53	5045.12	1001.68	8.65336	2.33247	1.18405e-05	9.24629e-05	A_33_P3343210	NM_016612	SLC25A37	1677	ref|Homo sapiens solute carrier family 25 (mitochondrial iron transporter), member 37 (SLC25A37), mRNA [NM_016612]
A_24_P927716	12.53	291.618	67.3137	4.54062	2.11511	0.0162412	0.040471	A_24_P927716	NR_003542	SLED1	601	ref|Homo sapiens proteoglycan 3 pseudogene (SLED1), non-coding RNA [NR_003542]
A_24_P190472	12.53	12966.3	1968.36	10.0152	2.7197	0.000223317	0.000835015	A_24_P190472	NM_003064	SLPI	201	ref|Homo sapiens secretory leukocyte peptidase inhibitor (SLPI), mRNA [NM_003064]
A_23_P134176	12.53	228648	45677	14.1555	2.32359	2.32936e-06	1.99368e-05	A_23_P134176	NM_001024465	SOD2	698	ref|Homo sapiens superoxide dismutase 2, mitochondrial (SOD2), transcript variant 2, mRNA [NM_001024465]
A_24_P8454	12.53	751.501	177.85	5.90632	2.07912	5.01013e-05	0.000426352	A_24_P8454	NM_001130528	SPAG9	2777	ref|Homo sapiens sperm associated antigen 9 (SPAG9), transcript variant 1, mRNA [NM_001130528]
A_33_P3298105	277.387	1314.13	256.491	2.24413	2.35713	5.06117e-08	5.972e-08	A_33_P3298105	NM_001286792	SPATA13	4859	ref|Homo sapiens spermatogenesis associated 13 (SPATA13), transcript variant 3, mRNA [NM_001286792]
A_24_P274270	12.53	3197.06	451.011	7.99522	2.82551	4.15696e-07	1.97605e-06	A_24_P274270	NM_139266	STAT1	2279	ref|Homo sapiens signal transducer and activator of transcription 1, 91kDa (STAT1), transcript variant beta, mRNA [NM_139266]
A_33_P3555937	12.53	690.123	97.7672	5.7834	2.81943	0.0248484	0.0405213	A_33_P3555937	NM_001205315	STEAP4	2337	ref|Homo sapiens STEAP family member 4 (STEAP4), transcript variant 2, mRNA [NM_001205315]
A_32_P355396	12.53	580.81	65.9516	5.53461	3.13858	0.000420884	0.000922941	A_32_P355396	NM_014844	TECPR2	8586	ref|Homo sapiens tectonin beta-propeller repeat containing 2 (TECPR2), transcript variant 1, mRNA [NM_014844]
A_33_P3305958	12.53	137.98	32.7861	3.461	2.0733	0.00179957	0.00549739	A_33_P3305958	NM_001172631	TECPR2	1898	ref|Homo sapiens tectonin beta-propeller repeat containing 2 (TECPR2), transcript variant 2, mRNA [NM_001172631]
A_23_P399078	12.53	145.368	28.3778	3.53625	2.35688	0.010689	0.0191052	A_23_P399078	NM_000362	TIMP3	4997	ref|Homo sapiens TIMP metallopeptidase inhibitor 3 (TIMP3), mRNA [NM_000362]
A_23_P165624	12.53	9956.75	497.56	9.63414	4.32273	2.72835e-05	5.1841e-05	A_23_P165624	NM_007115	TNFAIP6	530	ref|Homo sapiens tumor necrosis factor, alpha-induced protein 6 (TNFAIP6), mRNA [NM_007115]
A_23_P256724	12.53	17590.2	540.415	10.4552	5.02456	0.000521716	0.000694097	A_23_P256724	NM_003841	TNFRSF10C	1026	ref|Homo sapiens tumor necrosis factor receptor superfamily, member 10c, decoy without an intracellular domain (TNFRSF10C), mRNA [NM_003841]
A_23_P14174	946.668	7660.76	1886.96	3.01656	2.02142	4.93815e-07	2.41584e-06	A_23_P14174	NM_006573	TNFSF13B	611	ref|Homo sapiens tumor necrosis factor (ligand) superfamily, member 13b (TNFSF13B), transcript variant 1, mRNA [NM_006573]
A_24_P89891	12.53	654.715	65.5733	5.70741	3.31969	2.74296e-05	7.04529e-05	A_24_P89891	NM_005658	TRAF1	4387	ref|Homo sapiens TNF receptor-associated factor 1 (TRAF1), transcript variant 1, mRNA [NM_005658]
A_24_P170439	12.53	220.836	53.5743	4.13952	2.04336	7.79333e-05	0.000491875	A_24_P170439	NR_027256	TREML3P	204	ref|Homo sapiens triggering receptor expressed on myeloid cells-like 3, pseudogene (TREML3P), non-coding RNA [NR_027256]
A_23_P100196	12.53	2923.18	472.459	7.86601	2.62928	4.13413e-06	2.29189e-05	A_23_P100196	NM_005153	USP10	2681	ref|Homo sapiens ubiquitin specific peptidase 10 (USP10), transcript variant 2, mRNA [NM_005153]
A_23_P39840	12.53	4075.82	899.744	8.34556	2.1795	2.13614e-07	2.38652e-06	A_23_P39840	NM_006634	VAMP5	191	ref|Homo sapiens vesicle-associated membrane protein 5 (VAMP5), mRNA [NM_006634]
A_23_P144959	12.53	1973.18	392.693	7.29899	2.32905	0.000800612	0.00352674	A_23_P144959	NM_004385	VCAN	10595	ref|Homo sapiens versican (VCAN), transcript variant 1, mRNA [NM_004385]
A_23_P398449	12.53	316.558	32.5632	4.65901	3.28116	0.0038969	0.00571293	A_23_P398449	NM_001291703	VNN3	291	ref|Homo sapiens vanin 3 (VNN3), transcript variant 5, mRNA [NM_001291703]
A_33_P3417865	12.53	38688	8041.37	11.5923	2.26637	1.38351e-08	1.3121e-07	A_33_P3417865	NM_004926	ZFP36L1	2829	ref|Homo sapiens ZFP36 ring finger protein-like 1 (ZFP36L1), transcript variant 1, mRNA [NM_004926]
A_33_P3394140	12.53	436.546	93.2115	5.12267	2.22755	0.000303891	0.00150296	A_33_P3394140	NR_024431	ZMIZ1-AS1	2360	ref|Homo sapiens ZMIZ1 antisense RNA 1 (ZMIZ1-AS1), transcript variant 1, long non-coding RNA [NR_024431]
A_33_P3305521	12.53	116.851	29.0327	3.22122	2.00893	0.00303458	0.00832687	A_33_P3305521	ENST00000587084	ZNF507	2490	ens|zinc finger protein 507 [Source:HGNC Symbol;Acc:HGNC:23783] [ENST00000587084]
A_33_P3423435	12.53	348.655	79.4043	4.79834	2.13451	2.78024e-05	0.00020827	A_33_P3423435	NM_198526	ZNF710	3051	ref|Homo sapiens zinc finger protein 710 (ZNF710), mRNA [NM_198526]

## Sheet: QP EO
	expr.AM	expr.NG	expr.EO	log2FC.AM	log2FC.NG	FDR.AM	FDR.NG	ProbeName	SystematicName	GeneName	Start	Description
A_23_P107336	12.53	124.47	733.293	5.87093	2.55859	2.49798e-11	1.6389e-10	A_23_P107336	NM_014716	ACAP1	1559	ref|Homo sapiens ArfGAP with coiled-coil, ankyrin repeat and PH domains 1 (ACAP1), mRNA [NM_014716]
A_33_P3364989	187.818	185.974	867.008	2.20671	2.22094	9.07282e-12	9.16856e-12	A_33_P3364989	NM_001024675	ACTL10	1968	ref|Homo sapiens actin-like 10 (ACTL10), mRNA [NM_001024675]
A_23_P211207	202.116	52.6728	2436.71	3.59167	5.53173	4.42264e-14	4.78781e-14	A_23_P211207	NM_001112	ADARB1	6562	ref|Homo sapiens adenosine deaminase, RNA-specific, B1 (ADARB1), transcript variant 1, mRNA [NM_001112]
A_33_P3399061	28.4045	71.12	1378.95	5.60131	4.27718	8.41728e-14	2.0072e-13	A_33_P3399061	NR_027673	ADARB1	418	ref|Homo sapiens adenosine deaminase, RNA-specific, B1 (ADARB1), transcript variant 4, non-coding RNA [NR_027673]
A_23_P137931	65.4773	12.53	5530.15	6.40018	8.78579	0	0	A_23_P137931	NM_000677	ADORA3	1506	ref|Homo sapiens adenosine A3 receptor (ADORA3), transcript variant A, mRNA [NM_000677]
A_23_P311640	12.53	12.53	152.908	3.60921	3.60921	0.0414736	0.0170199	A_23_P311640	NM_006076	AGFG2	2172	ref|Homo sapiens ArfGAP with FG repeats 2 (AGFG2), mRNA [NM_006076]
A_24_P179903	2898.72	2407.75	11951.3	2.04368	2.31141	0	0	A_24_P179903	NM_001625	AK2	858	ref|Homo sapiens adenylate kinase 2 (AK2), transcript variant 1, mRNA [NM_001625]
A_23_P55373	79.4407	119.704	930.606	3.55022	2.9587	0	0	A_23_P55373	NM_001140	ALOX15	1908	ref|Homo sapiens arachidonate 15-lipoxygenase (ALOX15), mRNA [NM_001140]
A_33_P3238941	40.8011	64.5967	270.785	2.73047	2.06761	0	4.78781e-14	A_33_P3238941	NM_147195	ANKRD18A	2845	ref|Homo sapiens ankyrin repeat domain 18A (ANKRD18A), mRNA [NM_147195]
A_23_P59452	80.429	83.5541	416.069	2.37104	2.31604	3.25993e-10	2.35885e-10	A_23_P59452	NM_001091	AOC1	1599	ref|Homo sapiens amine oxidase, copper containing 1 (AOC1), transcript variant 2, mRNA [NM_001091]
A_23_P259071	808.554	5088.66	81813.1	6.66084	4.00697	0	4.78781e-14	A_23_P259071	NM_001657	AREG	1067	ref|Homo sapiens amphiregulin (AREG), mRNA [NM_001657]
A_33_P3419190	337.435	2218.52	25229.5	6.22436	3.50744	5.64598e-13	2.0193e-12	A_33_P3419190	NM_001657	AREG	945	ref|Homo sapiens amphiregulin (AREG), mRNA [NM_001657]
A_23_P205370	12.53	12.53	9208.81	9.52148	9.52148	0	0	A_23_P205370	NM_016150	ASB2	2594	ref|Homo sapiens ankyrin repeat and SOCS box containing 2 (ASB2), transcript variant 2, mRNA [NM_016150]
A_23_P207632	12.53	12.53	8023.36	9.32268	9.32268	0	2.74669e-14	A_23_P207632	NM_174953	ATP2A3	4440	ref|Homo sapiens ATPase, Ca++ transporting, ubiquitous (ATP2A3), transcript variant 5, mRNA [NM_174953]
A_24_P202319	53.136	45.6052	614.774	3.53229	3.75278	1.43965e-12	1.58474e-12	A_24_P202319	NM_174958	ATP2A3	2767	ref|Homo sapiens ATPase, Ca++ transporting, ubiquitous (ATP2A3), transcript variant 7, mRNA [NM_174958]
A_23_P131866	393.384	150.149	1641.7	2.06118	3.45073	0	0	A_23_P131866	NM_198433	AURKA	1812	ref|Homo sapiens aurora kinase A (AURKA), transcript variant 1, mRNA [NM_198433]
A_32_P34826	12.53	42.9392	243.105	4.27812	2.50121	2.91628e-05	2.95672e-05	A_32_P34826	NR_026543	B3GALT5-AS1	956	ref|Homo sapiens B3GALT5 antisense RNA 1 (B3GALT5-AS1), transcript variant 2, long non-coding RNA [NR_026543]
A_23_P154875	583.989	181.572	3609.43	2.62776	4.31316	8.79259e-10	1.17689e-10	A_23_P154875	NM_012105	BACE2	2164	ref|Homo sapiens beta-site APP-cleaving enzyme 2 (BACE2), transcript variant a, mRNA [NM_012105]
A_23_P10232	64.6049	38.2493	285.206	2.14229	2.8985	6.96483e-12	1.98996e-12	A_23_P10232	NM_017935	BANK1	3048	ref|Homo sapiens B-cell scaffold protein with ankyrin repeats 1 (BANK1), transcript variant 1, mRNA [NM_017935]
A_23_P404667	93.3052	88.4421	639.552	2.77703	2.85426	5.15621e-13	6.29845e-13	A_23_P404667	NM_001197	BIK	729	ref|Homo sapiens BCL2-interacting killer (apoptosis-inducing) (BIK), mRNA [NM_001197]
A_23_P98350	12.53	3473.99	19419.8	10.5979	2.48286	0	0	A_23_P98350	NM_001165	BIRC3	5132	ref|Homo sapiens baculoviral IAP repeat containing 3 (BIRC3), transcript variant 1, mRNA [NM_001165]
A_23_P208788	12.53	138.993	1091.54	6.44484	2.97329	0.014791	0.0109486	A_23_P208788	NM_033520	C19orf33	395	ref|Homo sapiens chromosome 19 open reading frame 33 (C19orf33), mRNA [NM_033520]
A_23_P1043	28.1904	31.7214	148.409	2.3963	2.22605	8.55056e-11	9.31852e-11	A_23_P1043	NM_018265	C1orf106	3619	ref|Homo sapiens chromosome 1 open reading frame 106 (C1orf106), transcript variant 1, mRNA [NM_018265]
A_24_P125839	103.336	192.163	936.399	3.17978	2.28479	0	0	A_24_P125839	NM_017447	C21orf91	935	ref|Homo sapiens chromosome 21 open reading frame 91 (C21orf91), transcript variant 2, mRNA [NM_017447]
A_23_P501933	40.6306	12.53	6523.79	7.327	9.02418	5.76486e-13	7.37107e-13	A_23_P501933	NM_145814	CACNG6	1724	ref|Homo sapiens calcium channel, voltage-dependent, gamma subunit 6 (CACNG6), transcript variant 1, mRNA [NM_145814]
A_23_P121215	207.979	191.763	1437.94	2.7895	2.90661	0	0	A_23_P121215	NM_003656	CAMK1	865	ref|Homo sapiens calcium/calmodulin-dependent protein kinase I (CAMK1), mRNA [NM_003656]
A_33_P3335590	12.53	50.1205	808.034	6.01096	4.01095	0.00316242	0.00127063	A_33_P3335590	NM_001103175	CCDC64B	1751	ref|Homo sapiens coiled-coil domain containing 64B (CCDC64B), mRNA [NM_001103175]
A_23_P215484	79.7812	147.97	1695.83	4.4098	3.51861	0	0	A_23_P215484	NM_006072	CCL26	283	ref|Homo sapiens chemokine (C-C motif) ligand 26 (CCL26), mRNA [NM_006072]
A_33_P3354589	12.53	357.529	14476.2	10.1741	5.33948	9.02019e-10	6.83142e-10	A_33_P3354589	NM_001291470	CCL4L2	753	ref|Homo sapiens chemokine (C-C motif) ligand 4-like 2 (CCL4L2), transcript variant CCL4L2b2, mRNA [NM_001291470]
A_33_P3354604	12.53	509.886	21433.9	10.7403	5.39357	9.54584e-11	9.49481e-11	A_33_P3354604	NM_001291470	CCL4L2	676	ref|Homo sapiens chemokine (C-C motif) ligand 4-like 2 (CCL4L2), transcript variant CCL4L2b2, mRNA [NM_001291470]
A_23_P250302	12.53	12.53	20239.9	10.6576	10.6576	6.81991e-13	9.18377e-13	A_23_P250302	NM_001837	CCR3	1426	ref|Homo sapiens chemokine (C-C motif) receptor 3 (CCR3), transcript variant 1, mRNA [NM_001837]
A_33_P3369844	12.53	12.53	35573.7	11.4712	11.4712	0	0	A_33_P3369844	NM_013230	CD24	2310	ref|Homo sapiens CD24 molecule (CD24), transcript variant 1, mRNA [NM_013230]
A_23_P87879	1016.61	1470.63	33579.8	5.04576	4.51309	0	0	A_23_P87879	NM_001781	CD69	1437	ref|Homo sapiens CD69 molecule (CD69), mRNA [NM_001781]
A_33_P3241021	12.53	1132.28	10145	9.66116	3.16346	0	0	A_33_P3241021	ENST00000416624	CD69	902	ens|CD69 molecule [Source:HGNC Symbol;Acc:HGNC:1694] [ENST00000416624]
A_23_P44155	132.097	144.431	655.621	2.31127	2.18248	1.29772e-08	7.42309e-09	A_23_P44155	NM_198196	CD96	4298	ref|Homo sapiens CD96 molecule (CD96), transcript variant 1, mRNA [NM_198196]
A_24_P382319	12.53	1239.96	5409.7	8.75402	2.12526	1.2351e-07	7.59823e-07	A_24_P382319	NM_001712	CEACAM1	3413	ref|Homo sapiens carcinoembryonic antigen-related cell adhesion molecule 1 (biliary glycoprotein) (CEACAM1), transcript variant 1, mRNA [NM_001712]
A_33_P3268507	12.53	123.246	557.592	5.47575	2.17767	0.00688979	0.00957893	A_33_P3268507	NM_001184816	CEACAM1	997	ref|Homo sapiens carcinoembryonic antigen-related cell adhesion molecule 1 (biliary glycoprotein) (CEACAM1), transcript variant 5, mRNA [NM_001184816]
A_23_P153301	12.53	12.53	742.069	5.88809	5.88809	0.000124393	3.03781e-05	A_23_P153301	NM_004363	CEACAM5	2034	ref|Homo sapiens carcinoembryonic antigen-related cell adhesion molecule 5 (CEACAM5), transcript variant 1, mRNA [NM_004363]
A_23_P218442	12.53	12.53	786.622	5.97221	5.97221	0.000185775	4.56408e-05	A_23_P218442	NM_002483	CEACAM6	1921	ref|Homo sapiens carcinoembryonic antigen-related cell adhesion molecule 6 (non-specific cross reacting antigen) (CEACAM6), mRNA [NM_002483]
A_24_P228302	12.53	12.53	535.449	5.41729	5.41729	0.00110753	0.00028567	A_24_P228302	NM_006890	CEACAM7	1466	ref|Homo sapiens carcinoembryonic antigen-related cell adhesion molecule 7 (CEACAM7), transcript variant 1, mRNA [NM_006890]
A_33_P3387991	12.53	12.53	125843	13.2939	13.2939	1.77507e-13	3.03022e-13	A_33_P3387991	NM_001805	CEBPE	1455	ref|Homo sapiens CCAAT/enhancer binding protein (C/EBP), epsilon (CEBPE), mRNA [NM_001805]
A_33_P3329974	12.53	12.53	116.904	3.22187	3.22187	7.30726e-08	2.79063e-08	A_33_P3329974	NM_020770	CGN	5003	ref|Homo sapiens cingulin (CGN), mRNA [NM_020770]
A_24_P289383	483.582	249.939	2266.23	2.22846	3.18065	0	0	A_24_P289383	NM_017780	CHD7	10391	ref|Homo sapiens chromodomain helicase DNA binding protein 7 (CHD7), mRNA [NM_017780]
A_23_P25674	12.53	103.95	582.778	5.53949	2.48705	1.60699e-05	2.37045e-05	A_23_P25674	NM_001823	CKB	1006	ref|Homo sapiens creatine kinase, brain (CKB), mRNA [NM_001823]
A_23_P118061	1363.61	3065.41	17517.8	3.68331	2.51467	0	2.74669e-14	A_23_P118061	NM_181641	CKLF	267	ref|Homo sapiens chemokine-like factor (CKLF), transcript variant 4, mRNA [NM_181641]
A_23_P206396	4414.88	8579.29	34972.9	2.98579	2.02731	8.24008e-13	6.47917e-12	A_23_P206396	NM_001040138	CKLF	393	ref|Homo sapiens chemokine-like factor (CKLF), transcript variant 5, mRNA [NM_001040138]
A_23_P101683	12.53	12.53	115322	13.168	13.168	0	0	A_23_P101683	NM_001828	CLC	465	ref|Homo sapiens Charcot-Leyden crystal galectin (CLC), mRNA [NM_001828]
A_33_P3285545	12.53	12.53	3778.68	8.23635	8.23635	0.023928	0.00878347	A_33_P3285545	NM_001305	CLDN4	1714	ref|Homo sapiens claudin 4 (CLDN4), mRNA [NM_001305]
A_23_P310931	111.588	49.5174	900.941	3.01325	4.18543	0	0	A_23_P310931	NM_001841	CNR2	1655	ref|Homo sapiens cannabinoid receptor 2 (macrophage) (CNR2), mRNA [NM_001841]
A_23_P40108	93.3251	141.523	639.456	2.77651	2.17581	3.89229e-12	1.29308e-11	A_23_P40108	NM_001853	COL9A3	2244	ref|Homo sapiens collagen, type IX, alpha 3 (COL9A3), mRNA [NM_001853]
A_23_P106761	12.53	3869.9	21989.4	10.7772	2.50644	1.20634e-12	1.51004e-11	A_23_P106761	NM_007074	CORO1A	1232	ref|Homo sapiens coronin, actin binding protein, 1A (CORO1A), transcript variant 2, mRNA [NM_007074]
A_23_P108082	125.89	61.1589	1313.36	3.38303	4.42456	6.46948e-14	4.78781e-14	A_23_P108082	NM_032607	CREB3L3	1785	ref|Homo sapiens cAMP responsive element binding protein 3-like 3 (CREB3L3), transcript variant 1, mRNA [NM_032607]
A_23_P31755	197.959	12.53	1155.12	2.54477	6.52651	2.29957e-12	3.34533e-13	A_23_P31755	NM_000756	CRH	1225	ref|Homo sapiens corticotropin releasing hormone (CRH), mRNA [NM_000756]
A_33_P3310780	12.53	50.6305	212.982	4.08727	2.07265	0.000276474	0.000444796	A_33_P3310780	NM_005231	CTTN	3172	ref|Homo sapiens cortactin (CTTN), transcript variant 1, mRNA [NM_005231]
A_23_P50269	12.53	12.53	401.223	5.00095	5.00095	0.00194887	0.000516162	A_23_P50269	NM_198477	CXCL17	627	ref|Homo sapiens chemokine (C-X-C motif) ligand 17 (CXCL17), mRNA [NM_198477]
A_23_P32577	12.53	12.53	3394.82	8.0818	8.0818	8.41728e-14	1.56954e-13	A_23_P32577	NM_080759	DACH1	4896	ref|Homo sapiens dachshund family transcription factor 1 (DACH1), transcript variant 1, mRNA [NM_080759]
A_33_P3316786	12.53	12.53	15076.6	10.2327	10.2327	4.42264e-14	8.84528e-14	A_33_P3316786	NM_080759	DACH1	2376	ref|Homo sapiens dachshund family transcription factor 1 (DACH1), transcript variant 1, mRNA [NM_080759]
A_24_P10233	12.53	188.418	2316.81	7.53061	3.62013	0	0	A_24_P10233	NM_014326	DAPK2	1437	ref|Homo sapiens death-associated protein kinase 2 (DAPK2), mRNA [NM_014326]
A_23_P46315	37.858	52.5109	361.004	3.25335	2.78133	0.000544057	0.00020759	A_23_P46315	ENST00000393277	DENND2C	4588	ens|DENN/MADD domain containing 2C [Source:HGNC Symbol;Acc:HGNC:24748] [ENST00000393277]
A_23_P210253	388.222	497.262	3824.93	3.30048	2.94336	1.45978e-13	3.75095e-13	A_23_P210253	NM_152879	DGKD	6186	ref|Homo sapiens diacylglycerol kinase, delta 130kDa (DGKD), transcript variant 2, mRNA [NM_152879]
A_33_P3368785	1174.52	1640.98	8629.55	2.87722	2.39473	0	0	A_33_P3368785	NR_024101	DLGAP1-AS1	929	ref|Homo sapiens DLGAP1 antisense RNA 1 (DLGAP1-AS1), long non-coding RNA [NR_024101]
A_33_P3402565	12.53	12.53	90.6746	2.85531	2.85531	8.00687e-05	1.963e-05	A_33_P3402565	NM_004415	DSP	8835	ref|Homo sapiens desmoplakin (DSP), transcript variant 1, mRNA [NM_004415]
A_23_P54291	12.53	12.53	103.951	3.05244	3.05244	6.82769e-05	1.6704e-05	A_23_P54291	NM_017434	DUOX1	5531	ref|Homo sapiens dual oxidase 1 (DUOX1), transcript variant 1, mRNA [NM_017434]
A_33_P3250443	12.53	12.53	3268.44	8.02707	8.02707	0.0309508	0.0119543	A_33_P3250443	NM_207581	DUOXA2	1363	ref|Homo sapiens dual oxidase maturation factor 2 (DUOXA2), mRNA [NM_207581]
A_24_P355944	12.53	33.6985	433.783	5.11352	3.68622	2.21254e-12	4.99837e-12	A_24_P355944	NM_004093	EFNB2	3670	ref|Homo sapiens ephrin-B2 (EFNB2), mRNA [NM_004093]
A_23_P89310	2280.39	12.53	12121.5	2.41021	9.91797	0	0	A_23_P89310	NM_014964	EPN2	4720	ref|Homo sapiens epsin 2 (EPN2), transcript variant 2, mRNA [NM_014964]
A_23_P349416	12.53	16.2563	71.5819	2.51421	2.1386	0.0158327	0.00819777	A_23_P349416	NM_001982	ERBB3	4625	ref|Homo sapiens v-erb-b2 avian erythroblastic leukemia viral oncogene homolog 3 (ERBB3), transcript variant 1, mRNA [NM_001982]
A_33_P3226832	12.53	12.53	733.585	5.87151	5.87151	0.0208911	0.00745427	A_33_P3226832	NM_001993	F3	1985	ref|Homo sapiens coagulation factor III (thromboplastin, tissue factor) (F3), transcript variant 1, mRNA [NM_001993]
A_23_P98580	93.6219	415.114	2046.16	4.44993	2.30134	1.87917e-09	8.12002e-09	A_23_P98580	NM_004265	FADS2	3285	ref|Homo sapiens fatty acid desaturase 2 (FADS2), transcript variant 1, mRNA [NM_004265]
A_24_P299318	12.53	1126.32	13410.6	10.0638	3.57369	2.08259e-12	7.02352e-12	A_24_P299318	NM_182705	FAM101B	3724	ref|Homo sapiens family with sequence similarity 101, member B (FAM101B), mRNA [NM_182705]
A_23_P112531	12.53	481.077	6779.24	9.07959	3.81678	5.90309e-09	6.34769e-09	A_23_P112531	NM_001035254	FAM102A	3746	ref|Homo sapiens family with sequence similarity 102, member A (FAM102A), transcript variant 1, mRNA [NM_001035254]
A_23_P78053	329.541	375.616	1846.26	2.48608	2.29728	0	0	A_23_P78053	NM_030802	FAM117A	2170	ref|Homo sapiens family with sequence similarity 117, member A (FAM117A), mRNA [NM_030802]
A_23_P39525	76.5553	57.1214	378.485	2.30566	2.72813	0	0	A_23_P39525	NM_024785	FAM124B	2422	ref|Homo sapiens family with sequence similarity 124B (FAM124B), transcript variant 2, mRNA [NM_024785]
A_33_P3295786	12.53	1814.9	13350.7	10.0573	2.87896	2.79686e-11	1.37426e-10	A_33_P3295786	NM_001042693	FAM159A	628	ref|Homo sapiens family with sequence similarity 159, member A (FAM159A), mRNA [NM_001042693]
A_23_P41145	12.53	12.53	746.739	5.89715	5.89715	0.0123059	0.00402446	A_23_P41145	NM_138805	FAM3D	1158	ref|Homo sapiens family with sequence similarity 3, member D (FAM3D), mRNA [NM_138805]
A_23_P50000	111.007	151.292	701.367	2.65952	2.21284	2.17536e-08	2.05086e-08	A_23_P50000	NM_024792	FAM57A	1642	ref|Homo sapiens family with sequence similarity 57, member A (FAM57A), mRNA [NM_024792]
A_23_P323751	12.53	12.53	555.438	5.47017	5.47017	0.0028603	0.000776731	A_23_P323751	NM_030919	FAM83D	2051	ref|Homo sapiens family with sequence similarity 83, member D (FAM83D), mRNA [NM_030919]
A_33_P3234457	289.051	252.048	1444.45	2.32112	2.51875	1.93059e-11	1.24626e-11	A_33_P3234457	ENST00000542061	FBRSL1	3109	ens|fibrosin-like 1 [Source:HGNC Symbol;Acc:HGNC:29308] [ENST00000542061]
A_23_P350574	326.542	378.498	1736.7	2.411	2.19799	8.27266e-08	4.74148e-08	A_23_P350574	NM_001002901	FCRLB	1775	ref|Homo sapiens Fc receptor-like B (FCRLB), transcript variant 1, mRNA [NM_001002901]
A_33_P3298810	12.53	12.53	125184	13.2864	13.2864	1.17715e-13	1.85061e-13	A_33_P3298810	NM_005304	FFAR3	1582	ref|Homo sapiens free fatty acid receptor 3 (FFAR3), mRNA [NM_005304]
A_33_P3401753	12.53	12.53	52479	12.0321	12.0321	1.34305e-13	2.15947e-13	A_33_P3401753	NM_005304	FFAR3	1052	ref|Homo sapiens free fatty acid receptor 3 (FFAR3), mRNA [NM_005304]
A_23_P202334	77.1515	12.53	714.243	3.21065	5.83296	1.17715e-13	7.11643e-14	A_23_P202334	NM_022970	FGFR2	4155	ref|Homo sapiens fibroblast growth factor receptor 2 (FGFR2), transcript variant 2, mRNA [NM_022970]
A_23_P108751	12.53	21.9792	300.941	4.58602	3.77527	6.61377e-09	4.44879e-09	A_23_P108751	NM_001039492	FHL2	1442	ref|Homo sapiens four and a half LIM domains 2 (FHL2), transcript variant 5, mRNA [NM_001039492]
A_23_P114839	142.329	463.707	9170.13	6.00965	4.30566	0	0	A_23_P114839	NM_004468	FHL3	766	ref|Homo sapiens four and a half LIM domains 3 (FHL3), transcript variant 1, mRNA [NM_004468]
A_23_P78742	125.37	194.273	826.849	2.72143	2.08954	0	8.84528e-14	A_23_P78742	NM_001459	FLT3LG	371	ref|Homo sapiens fms-related tyrosine kinase 3 ligand (FLT3LG), transcript variant 3, mRNA [NM_001459]
A_23_P12784	61.5054	3572.89	14888.9	7.91931	2.05907	5.99852e-13	2.00692e-11	A_23_P12784	NM_012083	FRAT2	1994	ref|Homo sapiens frequently rearranged in advanced T-cell lymphomas 2 (FRAT2), mRNA [NM_012083]
A_23_P212696	12.53	15.1368	83.2382	2.73186	2.45919	0.0225831	0.0103235	A_23_P212696	NM_007085	FSTL1	3409	ref|Homo sapiens follistatin-like 1 (FSTL1), mRNA [NM_007085]
A_24_P114249	65.747	69.9236	351.403	2.41813	2.32928	8.42605e-13	1.43867e-12	A_24_P114249	NM_004482	GALNT3	3104	ref|Homo sapiens polypeptide N-acetylgalactosaminyltransferase 3 (GALNT3), mRNA [NM_004482]
A_23_P402319	1009.05	12.53	11218.2	3.47477	9.80624	4.42264e-14	2.74669e-14	A_23_P402319	ENST00000318469	GAPT	1722	ens|GRB2-binding adaptor protein, transmembrane [Source:HGNC Symbol;Acc:HGNC:26588] [ENST00000318469]
A_24_P374244	45.0875	12.53	2155.09	5.57888	7.42622	0	0	A_24_P374244	NM_002049	GATA1	812	ref|Homo sapiens GATA binding protein 1 (globin transcription factor 1) (GATA1), mRNA [NM_002049]
A_23_P420209	12.53	12.53	134.17	3.4206	3.4206	0.0144192	0.00483207	A_23_P420209	NM_004751	GCNT3	1375	ref|Homo sapiens glucosaminyl (N-acetyl) transferase 3, mucin type (GCNT3), mRNA [NM_004751]
A_23_P26511	12.53	14.3064	149.945	3.58098	3.38971	0.0240148	0.00956786	A_23_P26511	NM_024307	GDPD3	522	ref|Homo sapiens glycerophosphodiester phosphodiesterase domain containing 3 (GDPD3), mRNA [NM_024307]
A_23_P216845	12.53	12.53	3722.05	8.21457	8.21457	1.45978e-13	2.3234e-13	A_23_P216845	NM_004188	GFI1B	2033	ref|Homo sapiens growth factor independent 1B transcription repressor (GFI1B), transcript variant 1, mRNA [NM_004188]
A_23_P122662	1991.95	2003.05	12872	2.69198	2.68397	5.47965e-12	6.24025e-12	A_23_P122662	NM_018988	GFOD1	3016	ref|Homo sapiens glucose-fructose oxidoreductase domain containing 1 (GFOD1), transcript variant 1, mRNA [NM_018988]
A_23_P134058	122.919	76.1643	802.475	2.70674	3.39727	0	0	A_23_P134058	NM_001242629	GFOD1	2004	ref|Homo sapiens glucose-fructose oxidoreductase domain containing 1 (GFOD1), transcript variant 4, mRNA [NM_001242629]
A_32_P208403	93.9178	324.472	1442.81	3.94134	2.15272	5.15008e-11	3.86477e-10	A_32_P208403	NM_053064	GNG2	3518	ref|Homo sapiens guanine nucleotide binding protein (G protein), gamma 2 (GNG2), transcript variant 1, mRNA [NM_053064]
A_32_P2392	67.8378	91.4734	476.493	2.81229	2.38103	6.15156e-10	7.49176e-10	A_32_P2392	NM_181077	GOLGA8A	2139	ref|Homo sapiens golgin A8 family, member A (GOLGA8A), transcript variant 1, mRNA [NM_181077]
A_23_P214267	12.53	12.53	2163.15	7.4316	7.4316	0.018049	0.00628753	A_23_P214267	NM_153840	GPR110	2986	ref|Homo sapiens G protein-coupled receptor 110 (GPR110), transcript variant 1, mRNA [NM_153840]
A_23_P206293	43.6965	37.9704	344.757	2.97999	3.18263	0	0	A_23_P206293	ENST00000564607	GPR114	3729	ens|G protein-coupled receptor 114 [Source:HGNC Symbol;Acc:HGNC:19010] [ENST00000564607]
A_23_P167005	755.986	1048.81	6752.35	3.15896	2.68664	0	0	A_23_P167005	NM_014373	GPR160	1083	ref|Homo sapiens G protein-coupled receptor 160 (GPR160), mRNA [NM_014373]
A_23_P253317	12.53	703.598	3169.72	7.98282	2.17153	1.63919e-11	2.82587e-10	A_23_P253317	NM_013308	GPR171	1067	ref|Homo sapiens G protein-coupled receptor 171 (GPR171), mRNA [NM_013308]
A_33_P3375368	116.301	561.469	3201.85	4.78297	2.51163	0	1.71418e-13	A_33_P3375368	NM_001195381	GPR35	1759	ref|Homo sapiens G protein-coupled receptor 35 (GPR35), transcript variant 2, mRNA [NM_001195381]
A_23_P206280	12.53	451.432	3457.56	8.10822	2.93718	7.91135e-13	5.535e-12	A_23_P206280	NM_201525	GPR56	3957	ref|Homo sapiens G protein-coupled receptor 56 (GPR56), transcript variant 3, mRNA [NM_201525]
A_23_P140760	12.53	1717.63	9309.27	9.53714	2.43825	7.16856e-13	1.06746e-11	A_23_P140760	NM_170776	GPR97	1630	ref|Homo sapiens G protein-coupled receptor 97 (GPR97), mRNA [NM_170776]
A_33_P3305102	12.53	2076.92	8801.82	9.45627	2.08336	4.42264e-14	1.73509e-12	A_33_P3305102	NM_170776	GPR97	1418	ref|Homo sapiens G protein-coupled receptor 97 (GPR97), mRNA [NM_170776]
A_23_P122863	17.401	543.666	2438.53	7.1307	2.16522	2.28502e-11	3.68072e-10	A_23_P122863	NM_001001555	GRB10	2396	ref|Homo sapiens growth factor receptor-bound protein 10 (GRB10), transcript variant 4, mRNA [NM_001001555]
A_23_P117662	57.3758	96.3998	490.251	3.09501	2.34642	2.43865e-14	1.56954e-13	A_23_P117662	NM_002112	HDC	2558	ref|Homo sapiens histidine decarboxylase (HDC), mRNA [NM_002112]
A_23_P129856	12.53	374.172	1553.95	6.95441	2.05416	1.44128e-11	3.21156e-10	A_23_P129856	NM_006497	HIC1	2808	ref|Homo sapiens hypermethylated in cancer 1 (HIC1), transcript variant 1, mRNA [NM_006497]
A_23_P398294	12.53	66.8217	353.643	4.81883	2.40391	9.06524e-06	1.39605e-05	A_23_P398294	NM_003959	HIP1R	4466	ref|Homo sapiens huntingtin interacting protein 1 related (HIP1R), transcript variant 1, mRNA [NM_003959]
A_23_P122443	12.53	1410.8	31868.2	11.3125	4.49753	2.65929e-05	1.0497e-05	A_23_P122443	NM_005319	HIST1H1C	590	ref|Homo sapiens histone cluster 1, H1c (HIST1H1C), mRNA [NM_005319]
A_24_P260639	12.53	570.765	2589.87	7.69135	2.18191	3.71441e-11	5.65331e-10	A_24_P260639	NM_005320	HIST1H1D	458	ref|Homo sapiens histone cluster 1, H1d (HIST1H1D), mRNA [NM_005320]
A_23_P7976	12.53	1385.43	8065.49	9.33023	2.54143	6.13297e-10	3.32528e-09	A_23_P7976	NM_005321	HIST1H1E	369	ref|Homo sapiens histone cluster 1, H1e (HIST1H1E), mRNA [NM_005321]
A_33_P3229122	88.2897	56.4412	559.634	2.66417	3.30966	1.34305e-13	1.07825e-13	A_33_P3229122	NM_003522	HIST1H2BF	366	ref|Homo sapiens histone cluster 1, H2bf (HIST1H2BF), mRNA [NM_003522]
A_24_P166407	1376.29	1574.06	6565.84	2.25419	2.06049	7.05019e-10	6.64523e-10	A_24_P166407	NM_003544	HIST1H4B	272	ref|Homo sapiens histone cluster 1, H4b (HIST1H4B), mRNA [NM_003544]
A_23_P416314	931.281	951.587	4185.36	2.16806	2.13694	1.04078e-07	4.11355e-08	A_23_P416314	NM_054108	HRASLS5	2894	ref|Homo sapiens HRAS-like suppressor family, member 5 (HRASLS5), transcript variant 1, mRNA [NM_054108]
A_23_P53018	156.813	83.6058	1394.11	3.15223	4.05959	0	0	A_23_P53018	NM_054108	HRASLS5	1068	ref|Homo sapiens HRAS-like suppressor family, member 5 (HRASLS5), transcript variant 1, mRNA [NM_054108]
A_23_P386310	44.5683	12.53	1118.39	4.64926	6.47989	1.36991e-12	1.26167e-12	A_23_P386310	NM_021624	HRH4	3550	ref|Homo sapiens histamine receptor H4 (HRH4), transcript variant 1, mRNA [NM_021624]
A_23_P252306	12.53	69.2877	318.364	4.66722	2.2	5.20766e-07	1.49337e-06	A_23_P252306	NM_002165	ID1	833	ref|Homo sapiens inhibitor of DNA binding 1, dominant negative helix-loop-helix protein (ID1), transcript variant 1, mRNA [NM_002165]
A_23_P251031	12.53	79.9498	533.556	5.41218	2.73847	1.107e-12	7.54888e-12	A_23_P251031	NM_002188	IL13	1218	ref|Homo sapiens interleukin 13 (IL13), mRNA [NM_002188]
A_33_P3339625	12.53	27.842	129.636	3.37101	2.21913	1.36157e-08	2.95638e-08	A_33_P3339625	NM_013278	IL17C	964	ref|Homo sapiens interleukin 17C (IL17C), mRNA [NM_013278]
A_23_P51126	12.53	12.53	8867.01	9.46692	9.46692	4.71571e-13	6.56067e-13	A_23_P51126	NM_016232	IL1RL1	1124	ref|Homo sapiens interleukin 1 receptor-like 1 (IL1RL1), transcript variant 1, mRNA [NM_016232]
A_23_P127288	12.53	12.53	3930.22	8.29308	8.29308	4.64241e-13	6.29845e-13	A_23_P127288	NM_000417	IL2RA	1307	ref|Homo sapiens interleukin 2 receptor, alpha (IL2RA), mRNA [NM_000417]
A_24_P230563	12.53	12.53	2349.55	7.55086	7.55086	1.17715e-13	1.85061e-13	A_24_P230563	NM_000417	IL2RA	373	ref|Homo sapiens interleukin 2 receptor, alpha (IL2RA), mRNA [NM_000417]
A_33_P3419264	47.1325	59.0796	256.374	2.44346	2.11752	8.99479e-09	7.97305e-09	A_33_P3419264	NM_000588	IL3	864	ref|Homo sapiens interleukin 3 (IL3), mRNA [NM_000588]
A_32_P217750	12.53	10068.8	41311.4	11.6869	2.03665	6.98477e-06	3.12661e-05	A_32_P217750	NM_002183	IL3RA	1614	ref|Homo sapiens interleukin 3 receptor, alpha (low affinity) (IL3RA), transcript variant 1, mRNA [NM_002183]
A_23_P213706	53.5074	43.3394	728.002	3.76613	4.07019	2.43865e-14	4.78781e-14	A_23_P213706	NM_000589	IL4	443	ref|Homo sapiens interleukin 4 (IL4), transcript variant 1, mRNA [NM_000589]
A_33_P3328254	12.53	12.53	4142.45	8.36895	8.36895	0	0	A_33_P3328254	NM_175725	IL5RA	1537	ref|Homo sapiens interleukin 5 receptor, alpha (IL5RA), transcript variant 3, mRNA [NM_175725]
A_33_P3377364	12.53	16.9433	146.89	3.55128	3.11595	0.000750767	0.000257019	A_33_P3377364	NM_000213	ITGB4	5843	ref|Homo sapiens integrin, beta 4 (ITGB4), transcript variant 1, mRNA [NM_000213]
A_23_P171074	143.251	215.497	1238.56	3.11205	2.52293	2.32652e-10	3.48311e-10	A_23_P171074	NM_004867	ITM2A	931	ref|Homo sapiens integral membrane protein 2A (ITM2A), transcript variant 1, mRNA [NM_004867]
A_23_P377882	46.0644	12.53	1692.17	5.19907	7.07734	0	0	A_23_P377882	NM_172056	KCNH2	3011	ref|Homo sapiens potassium voltage-gated channel, subfamily H (eag-related), member 2 (KCNH2), transcript variant 2, mRNA [NM_172056]
A_23_P64879	52.9507	12.53	814.71	3.94356	6.02283	1.45978e-13	1.56954e-13	A_23_P64879	NM_004982	KCNJ8	1553	ref|Homo sapiens potassium channel, inwardly rectifying subfamily J, member 8 (KCNJ8), mRNA [NM_004982]
A_33_P3332081	74.4893	61.8761	441.949	2.56878	2.83642	0	0	A_33_P3332081	NM_006558	KHDRBS3	1886	ref|Homo sapiens KH domain containing, RNA binding, signal transduction associated 3 (KHDRBS3), mRNA [NM_006558]
A_33_P3358243	214.801	517.3	3051.42	3.82841	2.56041	0	4.78781e-14	A_33_P3358243	NM_020702	KIAA1161	4061	ref|Homo sapiens KIAA1161 (KIAA1161), mRNA [NM_020702]
A_23_P126888	177.946	183.628	5908.64	5.05332	5.00797	0	0	A_23_P126888	NM_017596	KIF21B	9271	ref|Homo sapiens kinesin family member 21B (KIF21B), transcript variant 2, mRNA [NM_017596]
A_23_P53891	12.53	16.3267	311.733	4.63685	4.255	0.00150402	0.000437392	A_23_P53891	NM_001730	KLF5	2864	ref|Homo sapiens Kruppel-like factor 5 (intestinal) (KLF5), transcript variant 1, mRNA [NM_001730]
A_23_P39056	12.53	12.53	964.26	6.26596	6.26596	1.00325e-11	1.03674e-11	A_23_P39056	NM_005046	KLK7	1089	ref|Homo sapiens kallikrein-related peptidase 7 (KLK7), transcript variant 1, mRNA [NM_005046]
A_23_P369343	12.53	12.53	1408.69	6.81283	6.81283	7.60833e-07	2.2596e-07	A_23_P369343	NM_144505	KLK8	1036	ref|Homo sapiens kallikrein-related peptidase 8 (KLK8), transcript variant 2, mRNA [NM_144505]
A_24_P42136	12.53	12.53	794.361	5.98634	5.98634	7.40125e-05	1.81141e-05	A_24_P42136	NM_000224	KRT18	999	ref|Homo sapiens keratin 18, type I (KRT18), transcript variant 1, mRNA [NM_000224]
A_32_P151544	12.53	148.076	3207.59	7.99996	4.43708	0.00048578	0.000180957	A_32_P151544	NM_000224	KRT18	1276	ref|Homo sapiens keratin 18, type I (KRT18), transcript variant 1, mRNA [NM_000224]
A_23_P373708	12.53	38.7845	773.821	5.94854	4.31845	3.63213e-05	1.28442e-05	A_23_P373708	NR_028334	KRT18P55	1139	ref|Homo sapiens keratin 18 pseudogene 55 (KRT18P55), non-coding RNA [NR_028334]
A_33_P3411315	12.53	2108.07	19149.6	10.5777	3.18332	6.3562e-11	2.00605e-10	A_33_P3411315	NM_033185	KRTAP3-3	273	ref|Homo sapiens keratin associated protein 3-3 (KRTAP3-3), mRNA [NM_033185]
A_23_P139198	12.53	12.53	24822.6	10.9521	10.9521	0	0	A_23_P139198	NM_033101	LGALS12	1423	ref|Homo sapiens lectin, galactoside-binding, soluble, 12 (LGALS12), transcript variant 2, mRNA [NM_033101]
A_24_P159635	68.4949	49.9343	380.906	2.47537	2.93133	2.86114e-12	1.73056e-12	A_24_P159635	NM_030576	LIMD2	2792	ref|Homo sapiens LIM domain containing 2 (LIMD2), mRNA [NM_030576]
A_33_P3294986	12.53	28.2374	1220.41	6.60584	5.43362	1.28817e-07	5.39644e-08	A_33_P3294986	NM_005357	LIPE	3746	ref|Homo sapiens lipase, hormone-sensitive (LIPE), mRNA [NM_005357]
A_23_P84219	12.53	56.7808	259.143	4.37029	2.19027	4.55713e-06	9.66527e-06	A_23_P84219	NM_139248	LIPH	2283	ref|Homo sapiens lipase, member H (LIPH), mRNA [NM_139248]
A_24_P307869	12.53	55.7795	258.513	4.36678	2.21243	1.75527e-06	3.92e-06	A_24_P307869	NM_001015002	LLGL2	740	ref|Homo sapiens lethal giant larvae homolog 2 (Drosophila) (LLGL2), transcript variant 2, mRNA [NM_001015002]
A_33_P3266928	12.53	12.53	116.904	3.22187	3.22187	0.0157587	0.00537848	A_33_P3266928	NM_001080434	LMTK3	4902	ref|Homo sapiens lemur tyrosine kinase 3 (LMTK3), mRNA [NM_001080434]
A_24_P417352	49.6457	12.53	1747.75	5.13768	7.12396	0	0	A_24_P417352	ENST00000610838	LOC102725284	1210	ens|immunoglobulin heavy constant mu [Source:HGNC Symbol;Acc:HGNC:5541] [ENST00000610838]
A_33_P3242614	12.53	138.78	1398.63	6.80249	3.33314	2.28502e-11	6.36623e-11	A_33_P3242614	NR_002454	LOC606724	511	ref|Homo sapiens coronin, actin binding protein, 1A pseudogene (LOC606724), non-coding RNA [NR_002454]
A_32_P145010	12.53	93.2367	1954.81	7.2855	4.38999	2.40336e-13	6.06827e-13	A_32_P145010	NR_046273	LOC729683	1312	ref|Homo sapiens uncharacterized LOC729683 (LOC729683), long non-coding RNA [NR_046273]
A_23_P98910	304.516	665.499	2867.65	3.23528	2.10736	3.06316e-12	2.10458e-11	A_23_P98910	NM_006152	LRMP	2694	ref|Homo sapiens lymphoid-restricted membrane protein (LRMP), transcript variant 1, mRNA [NM_006152]
A_23_P253958	53.5375	35.6104	266.069	2.31318	2.90143	0	0	A_23_P253958	NM_005824	LRRC17	1539	ref|Homo sapiens leucine rich repeat containing 17 (LRRC17), transcript variant 2, mRNA [NM_005824]
A_24_P397294	61.3112	117.851	1182.81	4.26993	3.32718	0	0	A_24_P397294	NM_145867	LTC4S	366	ref|Homo sapiens leukotriene C4 synthase (LTC4S), mRNA [NM_145867]
A_33_P3215422	612.806	610.886	2559.52	2.06237	2.0669	2.27071e-11	2.06665e-11	A_33_P3215422	NM_005583	LYL1	1013	ref|Homo sapiens lymphoblastic leukemia associated hematopoiesis regulator 1 (LYL1), mRNA [NM_005583]
A_33_P3242543	206.089	220.856	979.938	2.24942	2.14959	5.69216e-07	2.12999e-07	A_33_P3242543	NM_001270458	MAOA	5374	ref|Homo sapiens monoamine oxidase A (MAOA), transcript variant 2, mRNA [NM_001270458]
A_23_P321511	94.862	147.779	2128	4.48752	3.84798	0	0	A_23_P321511	NM_178450	MARCH3	1159	ref|Homo sapiens membrane-associated ring finger (C3HC4) 3, E3 ubiquitin protein ligase (MARCH3), mRNA [NM_178450]
A_23_P436138	147.745	88.5092	1407.18	3.25162	3.99083	0	0	A_23_P436138	NM_145114	MAX	500	ref|Homo sapiens MYC associated factor X (MAX), transcript variant 4, mRNA [NM_145114]
A_23_P65789	12.53	172.169	707.634	5.81955	2.03918	9.70442e-11	1.55127e-09	A_23_P65789	NM_018349	MCTP2	3601	ref|Homo sapiens multiple C2 domains, transmembrane 2 (MCTP2), transcript variant 1, mRNA [NM_018349]
A_24_P270033	12.53	265.362	10256.4	9.67692	5.27241	0	0	A_24_P270033	NM_198275	MPZL3	3907	ref|Homo sapiens myelin protein zero-like 3 (MPZL3), transcript variant 1, mRNA [NM_198275]
A_33_P3215933	12.53	49.2201	570.349	5.50839	3.53453	8.86441e-12	2.06665e-11	A_33_P3215933	NM_198275	MPZL3	994	ref|Homo sapiens myelin protein zero-like 3 (MPZL3), transcript variant 1, mRNA [NM_198275]
A_23_P369479	180.348	57.4358	1365.31	2.92037	4.57113	0	0	A_23_P369479	NM_170721	MSI2	1715	ref|Homo sapiens musashi RNA-binding protein 2 (MSI2), transcript variant 2, mRNA [NM_170721]
A_23_P44195	442.812	308.965	4028.93	3.18563	3.70488	0	0	A_23_P44195	NM_138962	MSI2	1303	ref|Homo sapiens musashi RNA-binding protein 2 (MSI2), transcript variant 1, mRNA [NM_138962]
A_33_P3278313	49.736	40.1533	210.043	2.07832	2.3871	3.53096e-12	2.04835e-12	A_33_P3278313	NM_001193460	MSRB3	4251	ref|Homo sapiens methionine sulfoxide reductase B3 (MSRB3), transcript variant 3, mRNA [NM_001193460]
A_33_P3214914	12.53	54.924	697.839	5.79944	3.66738	2.77381e-07	1.86215e-07	A_33_P3214914	NM_001198815	MUC22	5481	ref|Homo sapiens mucin 22 (MUC22), mRNA [NM_001198815]
A_33_P3408232	12.53	31.7713	550.402	5.45703	4.11469	3.21405e-09	2.48974e-09	A_33_P3408232	NM_001198815	MUC22	5436	ref|Homo sapiens mucin 22 (MUC22), mRNA [NM_001198815]
A_24_P264909	268.175	12.53	2059.27	2.94089	7.3606	0	0	A_24_P264909	NM_019080	NDFIP2	2302	ref|Homo sapiens Nedd4 family interacting protein 2 (NDFIP2), transcript variant 1, mRNA [NM_019080]
A_23_P13753	12.53	2236.02	12305.4	9.93968	2.46028	1.22625e-06	3.02751e-06	A_23_P13753	NM_006163	NFE2	1533	ref|Homo sapiens nuclear factor, erythroid 2 (NFE2), transcript variant 1, mRNA [NM_006163]
A_33_P3338166	12.53	1235.08	5265.04	8.71491	2.09184	1.88152e-09	2.18043e-08	A_33_P3338166	NM_030952	NUAK2	3375	ref|Homo sapiens NUAK family, SNF1-like kinase, 2 (NUAK2), mRNA [NM_030952]
A_23_P154849	12.53	1395.28	9870.92	9.62165	2.82263	8.81029e-10	3.01592e-09	A_23_P154849	NM_138983	OLIG1	2087	ref|Homo sapiens oligodendrocyte transcription factor 1 (OLIG1), mRNA [NM_138983]
A_33_P3222203	159.694	231.701	4773.33	4.90161	4.36466	0	0	A_33_P3222203	NM_148962	OXER1	1699	ref|Homo sapiens oxoeicosanoid (OXE) receptor 1 (OXER1), mRNA [NM_148962]
A_23_P346376	66.6581	36.8307	597.133	3.1632	4.01907	9.95322e-13	6.81991e-13	A_23_P346376	NM_014499	P2RY10	717	ref|Homo sapiens purinergic receptor P2Y, G-protein coupled, 10 (P2RY10), transcript variant 1, mRNA [NM_014499]
A_24_P165864	12.53	84.0024	15516.3	10.2742	7.52914	0	0	A_24_P165864	NM_014879	P2RY14	2274	ref|Homo sapiens purinergic receptor P2Y, G-protein coupled, 14 (P2RY14), transcript variant 2, mRNA [NM_014879]
A_23_P24903	12.53	1306.21	11602	9.85477	3.15091	2.43865e-14	2.15947e-13	A_23_P24903	NM_176072	P2RY2	2179	ref|Homo sapiens purinergic receptor P2Y, G-protein coupled, 2 (P2RY2), transcript variant 1, mRNA [NM_176072]
A_24_P340128	12.53	316.782	2922.36	7.8656	3.20557	0	0	A_24_P340128	NM_178129	P2RY8	3953	ref|Homo sapiens purinergic receptor P2Y, G-protein coupled, 8 (P2RY8), mRNA [NM_178129]
A_33_P3588134	12.53	61.606	354.361	4.82176	2.52407	7.9614e-12	5.09019e-11	A_33_P3588134	NM_052839	PANX2	1975	ref|Homo sapiens pannexin 2 (PANX2), transcript variant 1, mRNA [NM_052839]
A_33_P3389653	101.315	158.905	1317.81	3.70122	3.05191	0	0	A_33_P3389653	NM_001165899	PDE4D	7997	ref|Homo sapiens phosphodiesterase 4D, cAMP-specific (PDE4D), transcript variant 3, mRNA [NM_001165899]
A_23_P214950	12.53	60.6194	975.587	6.28281	4.00842	6.95829e-13	1.74401e-12	A_23_P214950	NM_022121	PERP	1828	ref|Homo sapiens PERP, TP53 apoptosis effector (PERP), mRNA [NM_022121]
A_23_P208747	12.53	126.63	3614.87	8.17242	4.83525	0	0	A_23_P208747	NM_005091	PGLYRP1	768	ref|Homo sapiens peptidoglycan recognition protein 1 (PGLYRP1), mRNA [NM_005091]
A_23_P114084	41.5706	13.5838	465.889	3.48635	5.10002	0	0	A_23_P114084	NM_000444	PHEX	2925	ref|Homo sapiens phosphate regulating endopeptidase homolog, X-linked (PHEX), transcript variant 1, mRNA [NM_000444]
A_24_P403244	221.075	147.684	3648.44	4.04467	4.62669	6.46948e-14	8.84528e-14	A_24_P403244	NM_178238	PILRB	823	ref|Homo sapiens paired immunoglobin-like type 2 receptor beta (PILRB), mRNA [NM_178238]
A_23_P8702	57.9946	89.1621	730.305	3.65451	3.034	4.36613e-11	6.4769e-11	A_23_P8702	NM_002652	PIP	486	ref|Homo sapiens prolactin-induced protein (PIP), mRNA [NM_002652]
A_23_P82868	12.53	12.53	241.684	4.26966	4.26966	0.0472485	0.020018	A_23_P82868	NM_000930	PLAT	2537	ref|Homo sapiens plasminogen activator, tissue (PLAT), transcript variant 1, mRNA [NM_000930]
A_23_P250607	12.53	12.53	125.058	3.31914	3.31914	0.0102257	0.00323708	A_23_P250607	NM_005032	PLS3	2746	ref|Homo sapiens plastin 3 (PLS3), transcript variant 1, mRNA [NM_005032]
A_23_P119095	12.53	54.793	250.847	4.32335	2.19475	0.0115894	0.0129607	A_23_P119095	NM_006663	PPP1R13L	2939	ref|Homo sapiens protein phosphatase 1, regulatory subunit 13 like (PPP1R13L), transcript variant 2, mRNA [NM_006663]
A_23_P51187	675.143	263.921	14274.4	4.4021	5.75719	4.64241e-13	4.40133e-13	A_23_P51187	NM_002744	PRKCZ	2194	ref|Homo sapiens protein kinase C, zeta (PRKCZ), transcript variant 1, mRNA [NM_002744]
A_23_P116512	156.876	14.5099	1052.93	2.74671	6.18123	4.42264e-14	0	A_23_P116512	NM_024841	PRR5L	3633	ref|Homo sapiens proline rich 5 like (PRR5L), transcript variant 2, mRNA [NM_024841]
A_24_P327084	12.53	12.53	4412.31	8.46001	8.46001	6.46948e-14	1.25249e-13	A_24_P327084	NM_152891	PRSS33	1298	ref|Homo sapiens protease, serine, 33 (PRSS33), mRNA [NM_152891]
A_33_P3312779	57.5703	12.53	1001.26	4.12035	6.32029	1.03546e-13	1.07825e-13	A_33_P3312779	NM_152891	PRSS33	934	ref|Homo sapiens protease, serine, 33 (PRSS33), mRNA [NM_152891]
A_24_P115932	36.7263	12.53	2883.1	6.29466	7.84609	4.42264e-14	8.84528e-14	A_24_P115932	NM_004778	PTGDR2	2520	ref|Homo sapiens prostaglandin D2 receptor 2 (PTGDR2), mRNA [NM_004778]
A_23_P201181	185.943	182.71	770.299	2.05056	2.07586	8.41728e-14	1.56954e-13	A_23_P201181	NM_012411	PTPN22	1930	ref|Homo sapiens protein tyrosine phosphatase, non-receptor type 22 (lymphoid) (PTPN22), transcript variant 2, mRNA [NM_012411]
A_24_P928969	12.53	22.9016	98.6268	2.97659	2.10653	6.64127e-06	6.65601e-06	A_24_P928969	NM_001145369	PTPN3	8606	ref|Homo sapiens protein tyrosine phosphatase, non-receptor type 3 (PTPN3), transcript variant 3, mRNA [NM_001145369]
A_23_P201778	12.53	717.227	6686.54	9.05973	3.22076	0	0	A_23_P201778	NM_080588	PTPN7	2901	ref|Homo sapiens protein tyrosine phosphatase, non-receptor type 7 (PTPN7), transcript variant 2, mRNA [NM_080588]
A_23_P24157	76.4877	12.53	1042.28	3.76837	6.37822	0	0	A_23_P24157	NM_032709	PYROXD2	1610	ref|Homo sapiens pyridine nucleotide-disulphide oxidoreductase domain 2 (PYROXD2), mRNA [NM_032709]
A_23_P147025	139.779	54.3615	7311.01	5.70885	7.07134	0	0	A_23_P147025	NM_004794	RAB33A	1021	ref|Homo sapiens RAB33A, member RAS oncogene family (RAB33A), mRNA [NM_004794]
A_23_P414654	12.53	341.478	7255.95	9.17763	4.4093	2.12163e-12	4.54265e-12	A_23_P414654	NM_175738	RAB37	2792	ref|Homo sapiens RAB37, member RAS oncogene family (RAB37), transcript variant 3, mRNA [NM_175738]
A_33_P3314594	12.53	228.471	1755.78	7.13058	2.94203	2.16018e-09	5.27076e-09	A_33_P3314594	NM_175738	RAB37	2304	ref|Homo sapiens RAB37, member RAS oncogene family (RAB37), transcript variant 3, mRNA [NM_175738]
A_23_P404678	12.53	133.483	845.922	6.07707	2.66386	1.32716e-10	6.10655e-10	A_23_P404678	NM_004283	RAB3D	1645	ref|Homo sapiens RAB3D, member RAS oncogene family (RAB3D), mRNA [NM_004283]
A_33_P3349912	41.9143	29.3444	3748.04	6.48255	6.99691	0	0	A_33_P3349912	NM_001257357	RAB44	4173	ref|Homo sapiens RAB44, member RAS oncogene family (RAB44), mRNA [NM_001257357]
A_33_P3424328	38.9314	65.1482	812.622	4.38358	3.64079	0	0	A_33_P3424328	NM_001257357	RAB44	2898	ref|Homo sapiens RAB44, member RAS oncogene family (RAB44), mRNA [NM_001257357]
A_23_P79069	3477.79	2687.15	16685.6	2.26237	2.63446	0	0	A_23_P79069	NM_022904	RASAL3	3215	ref|Homo sapiens RAS protein activator like 3 (RASAL3), mRNA [NM_022904]
A_23_P118392	41.3589	338.796	2186.45	5.72425	2.6901	3.37321e-06	4.45108e-06	A_23_P118392	NM_016084	RASD1	1652	ref|Homo sapiens RAS, dexamethasone-induced 1 (RASD1), transcript variant 1, mRNA [NM_016084]
A_23_P302550	342.489	2111.55	25410.3	6.21321	3.58904	0	0	A_23_P302550	NM_130782	RGS18	1800	ref|Homo sapiens regulator of G-protein signaling 18 (RGS18), mRNA [NM_130782]
A_23_P63432	12.53	32.4386	149.686	3.57849	2.20616	5.47567e-05	6.19775e-05	A_23_P63432	NM_017821	RHBDL2	976	ref|Homo sapiens rhomboid, veinlet-like 2 (Drosophila) (RHBDL2), mRNA [NM_017821]
A_32_P46571	12.53	33.1389	137.613	3.45715	2.05401	2.10197e-06	3.98918e-06	A_32_P46571	NM_017821	RHBDL2	1741	ref|Homo sapiens rhomboid, veinlet-like 2 (Drosophila) (RHBDL2), mRNA [NM_017821]
A_33_P3288189	82.4234	74.7867	337.882	2.03539	2.17567	0	0	A_33_P3288189	NM_014899	RHOBTB3	5291	ref|Homo sapiens Rho-related BTB domain containing 3 (RHOBTB3), mRNA [NM_014899]
A_23_P349406	99.647	60.639	596.705	2.58212	3.2987	1.69654e-06	2.09139e-07	A_23_P349406	NM_173642	RIMKLA	1310	ref|Homo sapiens ribosomal modification protein rimK-like family member A (RIMKLA), mRNA [NM_173642]
A_23_P151637	12.53	12.53	10654.4	9.73185	9.73185	3.13571e-12	3.76233e-12	A_23_P151637	NM_002934	RNASE2	315	ref|Homo sapiens ribonuclease, RNase A family, 2 (liver, eosinophil-derived neurotoxin) (RNASE2), mRNA [NM_002934]
A_32_P1712	12.53	12.53	10961.9	9.77289	9.77289	2.1239e-12	2.57172e-12	A_32_P1712	NM_002934	RNASE2	379	ref|Homo sapiens ribonuclease, RNase A family, 2 (liver, eosinophil-derived neurotoxin) (RNASE2), mRNA [NM_002934]
A_23_P163025	18.3221	12.53	4069.8	7.79523	8.34343	7.0881e-12	7.54773e-12	A_23_P163025	NM_002935	RNASE3	29	ref|Homo sapiens ribonuclease, RNase A family, 3 (RNASE3), mRNA [NM_002935]
A_24_P598406	4962.62	5675.31	35114.7	2.8229	2.6293	3.10424e-12	4.92749e-12	A_24_P598406	NR_023384	RNF216P1	2283	ref|Homo sapiens ring finger protein 216 pseudogene 1 (RNF216P1), transcript variant 1, non-coding RNA [NR_023384]
A_33_P3221748	4333.49	9476.73	38979.7	3.16912	2.04026	4.66178e-12	3.41281e-11	A_33_P3221748	NM_001031680	RUNX3	2744	ref|Homo sapiens runt-related transcription factor 3 (RUNX3), transcript variant 1, mRNA [NM_001031680]
A_33_P3376249	12.53	46.1048	464.336	5.21171	3.33218	0.0111963	0.00607503	A_33_P3376249	NM_005978	S100A2	656	ref|Homo sapiens S100 calcium binding protein A2 (S100A2), mRNA [NM_005978]
A_23_P404481	12.53	12.53	2134.15	7.41213	7.41213	0	2.74669e-14	A_23_P404481	NM_001400	S1PR1	2294	ref|Homo sapiens sphingosine-1-phosphate receptor 1 (S1PR1), mRNA [NM_001400]
A_33_P3281273	28033.5	19656.8	147513	2.39562	2.90775	2.06588e-11	8.70132e-12	A_33_P3281273	NM_003775	S1PR4	1534	ref|Homo sapiens sphingosine-1-phosphate receptor 4 (S1PR4), mRNA [NM_003775]
A_23_P5853	52.0963	46.2715	308.586	2.56642	2.73748	0	0	A_23_P5853	NM_000541	SAG	1666	ref|Homo sapiens S-antigen; retina and pineal gland (arrestin) (SAG), mRNA [NM_000541]
A_23_P128323	12.53	23.7023	116.429	3.21599	2.29635	0.028956	0.0209782	A_23_P128323	NM_001038	SCNN1A	2602	ref|Homo sapiens sodium channel, non voltage gated 1 alpha subunit (SCNN1A), transcript variant 1, mRNA [NM_001038]
A_23_P16944	12.53	391.651	1841.2	7.19911	2.233	0.00578608	0.008401	A_23_P16944	NM_001006946	SDC1	2456	ref|Homo sapiens syndecan 1 (SDC1), transcript variant 1, mRNA [NM_001006946]
A_23_P106389	12.53	290.805	7486.95	9.22285	4.68626	0	0	A_23_P106389	NM_003612	SEMA7A	2581	ref|Homo sapiens semaphorin 7A, GPI membrane anchor (John Milton Hagen blood group) (SEMA7A), transcript variant 1, mRNA [NM_003612]
A_23_P21057	45.2856	64.4146	329.753	2.86426	2.35593	5.33961e-12	1.33645e-11	A_23_P21057	NM_052838	SEPT1	968	ref|Homo sapiens septin 1 (SEPT1), mRNA [NM_052838]
A_33_P3387455	75.0543	46.6967	309.198	2.04252	2.72714	1.23829e-10	2.40837e-11	A_33_P3387455	NM_001029880	SFMBT2	401	ref|Homo sapiens Scm-like with four mbt domains 2 (SFMBT2), transcript variant 1, mRNA [NM_001029880]
A_33_P3389286	12.53	95.6565	541.509	5.43353	2.50105	0.0482431	0.0469624	A_33_P3389286	NM_006142	SFN	1255	ref|Homo sapiens stratifin (SFN), mRNA [NM_006142]
A_23_P351148	12.53	12.53	697.874	5.79951	5.79951	0.00820109	0.00251659	A_23_P351148	NM_053282	SH2D1B	1686	ref|Homo sapiens SH2 domain containing 1B (SH2D1B), mRNA [NM_053282]
A_33_P3343316	12.53	12.53	109.304	3.12489	3.12489	0.0388203	0.0157099	A_33_P3343316	NM_031469	SH3BGRL2	1221	ref|Homo sapiens SH3 domain binding glutamate-rich protein like 2 (SH3BGRL2), mRNA [NM_031469]
A_23_P33364	12.53	12.53	125.019	3.31869	3.31869	0.0354697	0.0140664	A_23_P33364	NM_001009555	SH3D19	5047	ref|Homo sapiens SH3 domain containing 19 (SH3D19), transcript variant 1, mRNA [NM_001009555]
A_33_P3358342	4981.24	1650	59457.6	3.57729	5.17133	0	0	A_33_P3358342	NM_005067	SIAH2	2532	ref|Homo sapiens siah E3 ubiquitin protein ligase 2 (SIAH2), mRNA [NM_005067]
A_23_P164596	425.761	18.541	1707.22	2.00353	6.52479	9.68052e-05	1.38423e-06	A_23_P164596	NM_053003	SIGLEC12	1794	ref|Homo sapiens sialic acid binding Ig-like lectin 12 (gene/pseudogene) (SIGLEC12), transcript variant 1, mRNA [NM_053003]
A_24_P40001	53.0722	12.53	1588.91	4.90394	6.98651	0	0	A_24_P40001	NM_014442	SIGLEC8	2362	ref|Homo sapiens sialic acid binding Ig-like lectin 8 (SIGLEC8), mRNA [NM_014442]
A_23_P79978	12.53	12.53	988.695	6.30207	6.30207	2.68235e-10	1.78049e-10	A_23_P79978	NM_020689	SLC24A3	3806	ref|Homo sapiens solute carrier family 24 (sodium/potassium/calcium exchanger), member 3 (SLC24A3), mRNA [NM_020689]
A_32_P154342	59.8355	12.53	2421.3	5.33864	7.59425	0	0	A_32_P154342	NM_180991	SLCO4C1	4989	ref|Homo sapiens solute carrier organic anion transporter family, member 4C1 (SLCO4C1), mRNA [NM_180991]
A_23_P48936	28.829	110.89	597.13	4.37245	2.42891	4.42264e-14	5.24959e-13	A_23_P48936	NM_005902	SMAD3	6089	ref|Homo sapiens SMAD family member 3 (SMAD3), transcript variant 1, mRNA [NM_005902]
A_33_P3394868	85.523	53.3266	540.118	2.65889	3.34035	0	0	A_33_P3394868	NM_001163724	SMIM1	432	ref|Homo sapiens small integral membrane protein 1 (Vel blood group) (SMIM1), transcript variant 1, mRNA [NM_001163724]
A_24_P229884	12.53	41.3029	341.916	4.77019	3.04933	6.7886e-06	4.6362e-06	A_24_P229884	NM_001253790	SMIM22	572	ref|Homo sapiens small integral membrane protein 22 (SMIM22), transcript variant 1, mRNA [NM_001253790]
A_23_P163567	246.249	281.507	3247.57	3.72117	3.52812	2.40336e-13	4.16216e-13	A_23_P163567	NM_018667	SMPD3	5189	ref|Homo sapiens sphingomyelin phosphodiesterase 3, neutral membrane (neutral sphingomyelinase II) (SMPD3), mRNA [NM_018667]
A_23_P160881	59.8572	99.9287	440.377	2.87914	2.13977	2.7375e-12	1.16884e-11	A_23_P160881	NM_001009568	SMPDL3B	1060	ref|Homo sapiens sphingomyelin phosphodiesterase, acid-like 3B (SMPDL3B), transcript variant 2, mRNA [NM_001009568]
A_23_P420196	200.556	679.782	7100.5	5.14585	3.38478	0	0	A_23_P420196	NM_003745	SOCS1	1046	ref|Homo sapiens suppressor of cytokine signaling 1 (SOCS1), mRNA [NM_003745]
A_23_P128215	1050.18	470.239	20220.1	4.26708	5.42625	1.45978e-13	1.71418e-13	A_23_P128215	NM_003877	SOCS2	2030	ref|Homo sapiens suppressor of cytokine signaling 2 (SOCS2), transcript variant 1, mRNA [NM_003877]
A_24_P127564	22.791	153.939	628.711	4.78586	2.03004	4.42264e-14	1.98996e-12	A_24_P127564	NR_024330	SPACA6P	1395	ref|Homo sapiens sperm acrosome associated 6, pseudogene (SPACA6P), long non-coding RNA [NR_024330]
A_23_P100963	12.53	46.0805	3997.94	8.31773	6.43896	0	0	A_23_P100963	NM_182538	SPNS3	1640	ref|Homo sapiens spinster homolog 3 (Drosophila) (SPNS3), mRNA [NM_182538]
A_23_P327519	271.494	186.05	1358.81	2.32335	2.86859	1.45978e-13	1.25249e-13	A_23_P327519	NM_139164	STARD4	1538	ref|Homo sapiens StAR-related lipid transfer (START) domain containing 4 (STARD4), mRNA [NM_139164]
A_23_P32414	12.53	1027.14	4370.77	8.44636	2.08926	0	4.78781e-14	A_23_P32414	NM_016542	STK26	3231	ref|Homo sapiens serine/threonine protein kinase 26 (STK26), transcript variant 1, mRNA [NM_016542]
A_24_P29595	183.629	221.632	1203.36	2.7122	2.44083	8.00755e-13	1.73957e-12	A_24_P29595	NM_139244	STXBP5	3429	ref|Homo sapiens syntaxin binding protein 5 (tomosyn) (STXBP5), transcript variant 1, mRNA [NM_139244]
A_23_P401076	1370.16	884.619	8649.53	2.65827	3.28949	4.40329e-13	2.71102e-13	A_23_P401076	NM_145006	SUSD3	1097	ref|Homo sapiens sushi domain containing 3 (SUSD3), transcript variant 1, mRNA [NM_145006]
A_23_P500861	193.557	144.804	1313.76	2.76287	3.18152	0	0	A_23_P500861	NM_182961	SYNE1	27455	ref|Homo sapiens spectrin repeat containing, nuclear envelope 1 (SYNE1), transcript variant 1, mRNA [NM_182961]
A_33_P3335910	54.5387	81.9591	347.189	2.67037	2.08275	2.06588e-11	5.97808e-11	A_33_P3335910	NM_033071	SYNE1	4709	ref|Homo sapiens spectrin repeat containing, nuclear envelope 1 (SYNE1), transcript variant 2, mRNA [NM_033071]
A_24_P68311	12.53	163.679	752.968	5.90913	2.20172	5.64326e-11	6.67247e-10	A_24_P68311	NM_015180	SYNE2	809	ref|Homo sapiens spectrin repeat containing, nuclear envelope 2 (SYNE2), transcript variant 1, mRNA [NM_015180]
A_33_P3210278	120.665	184.961	2756.71	4.51387	3.89765	0	0	A_33_P3210278	NM_182914	SYNE2	21784	ref|Homo sapiens spectrin repeat containing, nuclear envelope 2 (SYNE2), transcript variant 5, mRNA [NM_182914]
A_33_P3235321	72.2167	69.9515	537.039	2.89462	2.9406	0	0	A_33_P3235321	NM_032872	SYTL1	1105	ref|Homo sapiens synaptotagmin-like 1 (SYTL1), transcript variant 2, mRNA [NM_032872]
A_23_P149529	12.53	12.53	1941.02	7.27529	7.27529	0.000157596	3.85824e-05	A_23_P149529	NM_002353	TACSTD2	1698	ref|Homo sapiens tumor-associated calcium signal transducer 2 (TACSTD2), mRNA [NM_002353]
A_33_P3225625	333.808	12.53	7552.31	4.49983	9.23539	0	0	A_33_P3225625	NM_001003799	TARP	303	ref|Homo sapiens TCR gamma alternate reading frame protein (TARP), transcript variant 1, mRNA [NM_001003799]
A_33_P3378659	921.617	12.53	19017	4.36698	10.5677	0	0	A_33_P3378659	NM_001003799	TARP	461	ref|Homo sapiens TCR gamma alternate reading frame protein (TARP), transcript variant 1, mRNA [NM_001003799]
A_23_P7582	94.6474	55.3105	555.955	2.55433	3.32934	1.17715e-13	8.84528e-14	A_23_P7582	NM_003202	TCF7	2593	ref|Homo sapiens transcription factor 7 (T-cell specific, HMG-box) (TCF7), transcript variant 1, mRNA [NM_003202]
A_23_P362893	12.53	12.53	142.055	3.50299	3.50299	0.00915924	0.00284981	A_23_P362893	NM_021961	TEAD1	8356	ref|Homo sapiens TEA domain family member 1 (SV40 transcriptional enhancer factor) (TEAD1), mRNA [NM_021961]
A_33_P3384452	1579.16	1040.56	6362.03	2.01033	2.61212	0	0	A_33_P3384452	NM_007111	TFDP1	2176	ref|Homo sapiens transcription factor Dp-1 (TFDP1), transcript variant 1, mRNA [NM_007111]
A_24_P142118	12.53	2409.11	19172.6	10.5794	2.99248	2.6341e-08	4.96871e-08	A_24_P142118	NM_003246	THBS1	4952	ref|Homo sapiens thrombospondin 1 (THBS1), mRNA [NM_003246]
A_33_P3415820	12.53	694.302	3212.24	8.00205	2.20994	2.23153e-05	5.95019e-05	A_33_P3415820	NM_003246	THBS1	398	ref|Homo sapiens thrombospondin 1 (THBS1), mRNA [NM_003246]
A_24_P303454	12.53	440.013	5297.63	8.72382	3.58973	0	0	A_24_P303454	NM_012454	TIAM2	5232	ref|Homo sapiens T-cell lymphoma invasion and metastasis 2 (TIAM2), transcript variant 1, mRNA [NM_012454]
A_23_P108157	12.53	12.53	144.625	3.52886	3.52886	0.0280758	0.0106195	A_23_P108157	NM_001267560	TJP3	2277	ref|Homo sapiens tight junction protein 3 (TJP3), transcript variant 1, mRNA [NM_001267560]
A_23_P259901	12.53	494.338	15850.7	10.3049	5.0029	7.6579e-13	1.54629e-12	A_23_P259901	NM_012253	TKTL1	2562	ref|Homo sapiens transketolase-like 1 (TKTL1), transcript variant 1, mRNA [NM_012253]
A_33_P3390057	12.53	12.53	832.338	6.05371	6.05371	0.00125929	0.000326978	A_33_P3390057	NM_014220	TM4SF1	1626	ref|Homo sapiens transmembrane 4 L six family member 1 (TM4SF1), mRNA [NM_014220]
A_23_P126540	57.8278	128.077	2116.38	5.19369	4.04652	0	0	A_23_P126540	NM_020683	TMIGD3	1452	ref|Homo sapiens transmembrane and immunoglobulin domain containing 3 (TMIGD3), transcript variant 1, mRNA [NM_020683]
A_24_P109101	12.53	14.0312	108.956	3.12029	2.95703	0.00244181	0.000743541	A_24_P109101	NM_182606	TMPRSS11A	1334	ref|Homo sapiens transmembrane protease, serine 11A (TMPRSS11A), transcript variant 1, mRNA [NM_182606]
A_33_P3216610	12.53	25.6923	117.256	3.22621	2.19026	0.0187013	0.0147981	A_33_P3216610	NM_001290094	TMPRSS4	3436	ref|Homo sapiens transmembrane protease, serine 4 (TMPRSS4), transcript variant 6, mRNA [NM_001290094]
A_23_P154566	126.485	12.53	7103.56	5.8115	9.14701	0	0	A_23_P154566	NM_032883	TOX2	2383	ref|Homo sapiens TOX high mobility group box family member 2 (TOX2), transcript variant 3, mRNA [NM_032883]
A_33_P3421163	31.7727	113.408	581.138	4.19302	2.35736	0	8.84528e-14	A_33_P3421163	NM_033285	TP53INP1	738	ref|Homo sapiens tumor protein p53 inducible nuclear protein 1 (TP53INP1), transcript variant 1, mRNA [NM_033285]
A_23_P145965	12.53	361.707	10388.2	9.69535	4.84398	1.3951e-12	2.64663e-12	A_23_P145965	NM_003596	TPST1	1776	ref|Homo sapiens tyrosylprotein sulfotransferase 1 (TPST1), mRNA [NM_003596]
A_23_P323761	148.947	488.827	2125.85	3.83517	2.12064	0	0	A_23_P323761	NM_025228	TRAF3IP3	2097	ref|Homo sapiens TRAF3 interacting protein 3 (TRAF3IP3), transcript variant 1, mRNA [NM_025228]
A_33_P3421351	465.452	364.4	2194.93	2.23747	2.59058	2.1015e-13	1.56954e-13	A_33_P3421351	NM_001287754	TRAF3IP3	987	ref|Homo sapiens TRAF3 interacting protein 3 (TRAF3IP3), transcript variant 2, mRNA [NM_001287754]
A_33_P3402035	12.53	73.9815	419.069	5.06373	2.50195	4.29434e-09	1.40301e-08	A_33_P3402035	NM_004295	TRAF4	2842	ref|Homo sapiens TNF receptor-associated factor 4 (TRAF4), mRNA [NM_004295]
A_23_P59022	12.53	370.312	2231.15	7.47626	2.59098	0	1.56954e-13	A_23_P59022	NM_033502	TRERF1	4143	ref|Homo sapiens transcriptional regulating factor 1 (TRERF1), transcript variant 2, mRNA [NM_033502]
A_23_P203267	12.53	12.53	207.402	4.04897	4.04897	0.0373295	0.0149915	A_23_P203267	NM_012101	TRIM29	2670	ref|Homo sapiens tripartite motif containing 29 (TRIM29), mRNA [NM_012101]
A_24_P13083	73.4301	59.1623	337.13	2.19886	2.51056	8.12115e-12	4.77005e-12	A_24_P13083	NM_130783	TSPAN18	2951	ref|Homo sapiens tetraspanin 18 (TSPAN18), mRNA [NM_130783]
A_23_P84448	12.53	1113.7	5235.78	8.70687	2.23304	1.45978e-13	4.24471e-12	A_23_P84448	NM_006000	TUBA4A	786	ref|Homo sapiens tubulin, alpha 4a (TUBA4A), transcript variant 1, mRNA [NM_006000]
A_32_P200238	12.53	12.53	996.85	6.31392	6.31392	0.000170001	4.15769e-05	A_32_P200238	NR_015379	UCA1	1217	ref|Homo sapiens urothelial cancer associated 1 (non-protein coding) (UCA1), long non-coding RNA [NR_015379]
A_23_P7342	99.1501	71.8853	466.347	2.23372	2.69764	0	0	A_23_P7342	NM_001075	UGT2B10	1489	ref|Homo sapiens UDP glucuronosyltransferase 2 family, polypeptide B10 (UGT2B10), transcript variant 1, mRNA [NM_001075]
A_23_P253123	12.53	12.53	153.112	3.61113	3.61113	0.0367188	0.0147312	A_23_P253123	NM_016267	VGLL1	980	ref|Homo sapiens vestigial-like family member 1 (VGLL1), mRNA [NM_016267]
A_23_P101246	12.53	73.52	400.944	4.99994	2.44719	0.0180658	0.017529	A_23_P101246	NM_001163922	VSIG10L	3450	ref|Homo sapiens V-set and immunoglobulin domain containing 10 like (VSIG10L), mRNA [NM_001163922]
A_23_P36018	12.53	12.53	460.851	5.20084	5.20084	0.0302227	0.0116326	A_23_P36018	NM_014312	VSIG2	610	ref|Homo sapiens V-set and immunoglobulin domain containing 2 (VSIG2), mRNA [NM_014312]
A_33_P3514487	12.53	12.53	52413.9	12.0303	12.0303	0	0	A_33_P3514487	NM_198481	VSTM1	928	ref|Homo sapiens V-set and transmembrane domain containing 1 (VSTM1), transcript variant 1, mRNA [NM_198481]
A_23_P149496	5286.53	7425.11	47226.1	3.15919	2.6691	3.61126e-12	7.69974e-12	A_23_P149496	NM_018053	XKR8	2017	ref|Homo sapiens XK, Kell blood group complex subunit-related family, member 8 (XKR8), mRNA [NM_018053]
A_23_P146077	12.53	811.256	3280.93	8.03257	2.01587	1.25623e-05	5.27957e-05	A_23_P146077	NM_018660	ZNF395	4453	ref|Homo sapiens zinc finger protein 395 (ZNF395), mRNA [NM_018660]
A_33_P3278774	147.182	145.151	637.815	2.11554	2.13558	0	2.74669e-14	A_33_P3278774	ENST00000483826	ZNF44	369	ens|zinc finger protein 44 [Source:HGNC Symbol;Acc:HGNC:13110] [ENST00000483826]
